# Supplementary material for: Substantial reprogramming of the Eutrema salsugineum (Thellungiella salsuginea) transcriptome in response to UV and silver nitrate challenge
Source: BMC Plant Biol. 2015 Jun 12;15:137. doi: 10.1186/s12870-015-0506-5 (PMC4464140; doi:10.1186/s12870-015-0506-5)
Supplement: Additional file 3: Table S1. — Complete dataset for RNAseq analysis. [file 12870_2015_506_MOESM3_ESM.xlsx]

## Sheet: wt_UV_Bc_AgNO3_unique_common_st
Transcript ID	Unique reads (total in sample)				Fisher exact p-value (FDR) on unique read counts			log2(fold change(RPKM))			best Ath hit	Ath Gene Symbol	Ath annotation	mapping stats n.i.					mapping stats UV					mapping stats Bc					mapping stats AgNO3
	n.i. (17567426)	UV (14322990)	Bc (16287764)	AgNO3 (19065875)	UV vs n.i.	Bc vs n.i.	AgNO3 vs n.i.	UV vs n.i.	Bc vs n.i.	AgNO3 vs n.i.				log(RPKM)	transcript length	unique reads	all reads	RPKM (all reads)	log(RPKM)	transcript length	unique reads	all reads	RPKM (all reads)	log(RPKM)	transcript length	unique reads	all reads	RPKM (all reads)	log(RPKM)	transcript length	unique reads	all reads	RPKM (all reads)
Thhalv10011384m	4823	2272	26821	195299	8.83e-108	0	0	-0.933	2.565	5.314	AT1G52400.1	ATBG1,BGL1,BGLU18	beta glucosidase 18	6.593	1971	4823	4823	96.548	5.66	1971	2272	2272	50.555	9.158	1971	26821	26832	571.185	11.907	1971	195299	195370	3840.87
Thhalv10024335m	62668	53624	35706	160289	5.8e-16	0	0	-0.072	-0.722	1.329	AT4G30190.1	AHA2,HA2,PMA2	H(+)-ATPase 2	9.54	3322	62668	62691	744.589	9.468	3322	53624	53633	708.07	8.818	3322	35706	35725	451.215	10.869	3322	160289	160325	1870.08
Thhalv10002505m	6809	98112	10390	138740	0	1.53e-227	0	4.002	0.699	4.323	AT3G23810.1	ATSAHH2,SAHH2	S-adenosyl-l-homocysteine (SAH) hydrolase 2	7.039	2050	6809	6833	131.513	11.041	2050	98112	98506	2107.43	7.738	2050	10390	10431	213.493	11.362	2050	138740	139261	2632.29
Thhalv10007795m	10716	27442	38376	116153	0	0	0	1.509	1.929	3.412	AT1G20620.1	ATCAT3,CAT3,SEN2	catalase 3	8.348	1298	10716	10716	325.739	9.857	1298	27442	27443	927.258	10.277	1298	38376	38378	1240.56	11.76	1298	116153	116157	3467.6
Thhalv10020675m	22275	25250	13824	108264	2.85e-281	1.56e-306	0	0.334	-0.599	2.255	AT3G22890.1	APS1	ATP sulfurylase 1	8.921	1813	22275	22275	484.765	9.255	1813	25250	25250	610.812	8.322	1813	13824	13825	319.947	11.176	1813	108264	108265	2313.92
Thhalv10024529m	12709	102733	12746	108169	0	2.37e-09	0	3.168	0.093	3.063	AT4G34710.1	ADC2,ATADC2,SPE2	arginine decarboxylase 2	7.431	2906	12709	12709	172.555	10.599	2906	102733	102737	1550.51	7.524	2906	12746	12746	184.03	10.494	2906	108169	108171	1442.36
Thhalv10013057m	242	20494	846	101103	0	1.22e-87	0	6.556	1.894	8.68	AT5G11670.1	ATNADP-ME2,NADP-ME2	NADP-malic enzyme 2	2.177	2112	242	242	4.521	8.733	2112	20494	20495	425.596	4.071	2112	846	846	16.807	10.857	2112	101103	101111	1855.08
Thhalv10026067m	5315	66528	9343	98213	0	2.01132146776004e-314	0	3.799	0.903	4.182	AT4G30530.1	GGP1	Class I glutamine amidotransferase-like superfamily protein	7.425	1220	5315	5315	171.892	11.224	1220	66528	66528	2391.6	8.328	1220	9343	9343	321.32	11.607	1220	98213	98213	3119.37
Thhalv10004064m	2841	51916	9332	96397	0	0	0	4.345	1.804	5.059	AT4G31500.1	ATR4,CYP83B1,RED1,RNT1,SUR2	cytochrome P450, family 83, subfamily B, polypeptide 1	5.952	1815	2841	2848	61.912	10.297	1815	51916	52050	1257.73	7.756	1815	9332	9349	216.122	11.011	1815	96397	96653	2063.47
Thhalv10020719m	381	1951	4047	95077	0	0	0	2.487	3.55	7.936	AT3G16470.1	JR1	Mannose-binding lectin superfamily protein	3.262	2044	381	497	9.594	5.749	2044	1951	2507	53.792	6.812	2044	4047	5472	112.325	11.198	2044	95077	123931	2349.4
Thhalv10018739m	1747	42057	6732	94252	0	0	0	4.742	2.035	5.728	AT1G76790.1		O-methyltransferase family protein	5.554	1467	1747	1747	46.987	10.296	1467	42057	42057	1257.34	7.589	1467	6732	6732	192.542	11.282	1467	94252	94252	2489.54
Thhalv10024750m	37184	58997	48340	92162	0	0	0	0.819	0.467	1.283	AT4G13940.1	ATSAHH1,EMB1395,HOG1,MEE58,SAHH1	S-adenosyl-L-homocysteine hydrolase	9.39	2194	37184	37298	670.749	10.209	2194	58997	59215	1183.69	9.857	2194	48340	48496	927.427	10.673	2194	92162	92446	1632.71
Thhalv10018662m	2719	10342	9181	85489	0	0	0	2.08	1.845	4.949	AT1G58270.1	ZW9	TRAF-like family protein	6.201	1458	2719	2719	73.581	8.281	1458	10342	10343	311.123	8.046	1458	9181	9181	264.206	11.15	1458	85489	85495	2272.17
Thhalv10020887m	8308	14746	13776	82672	0	0	0	0.98	0.818	3.288	AT3G17390.1	MAT4,MTO3,SAMS3	S-adenosylmethionine synthetase family protein	7.539	1763	8308	8309	185.955	8.519	1763	14746	14746	366.831	8.357	1763	13776	13776	327.855	10.827	1763	82672	82674	1817.08
Thhalv10006564m	611	29250	1957	80324	0	2.52e-184	0	5.733	1.768	7.012	AT1G15520.1	ABCG40,ATABCG40,ATPDR12,PDR12	pleiotropic drug resistance 12	2.5	4263	611	611	5.655	8.233	4263	29250	29250	300.922	4.268	4263	1957	1957	19.261	9.512	4263	80324	80324	730.11
Thhalv10004080m	262	30963	916	67901	0	7.1e-95	0	7.031	1.885	7.985	AT2G02010.1	GAD4	glutamate decarboxylase 4	2.787	1532	262	268	6.902	9.818	1532	30963	31521	902.37	4.672	1532	916	931	25.498	10.772	1532	67901	69118	1748.2
Thhalv10028715m	5183	46066	7093	63443	0	1.68e-100	0	3.307	0.545	3.59	AT4G01850.1	AtSAM2,MAT2,SAM-2,SAM2	S-adenosylmethionine synthetase 2	7.031	1565	5183	5188	130.797	10.338	1565	46066	46202	1294.76	7.576	1565	7093	7115	190.753	10.621	1565	63443	63619	1575.18
Thhalv10003936m	582	35040	4302	60314	0	0	0	6.062	2.974	6.662	AT3G28510.1		P-loop containing nucleoside triphosphate hydrolases superfamily protein	3.675	1884	582	610	12.775	9.737	1884	35040	36658	853.358	6.649	1884	4302	4507	100.373	10.337	1884	60314	62889	1293.46
Thhalv10028642m	8690	8501	10110	55366	3.26e-32	4.3e-53	0	0.121	0.307	2.645	AT4G04610.1	APR,APR1,ATAPR1,PRH19	APS reductase 1	7.492	1905	8690	8690	179.985	7.613	1905	8501	8501	195.713	7.799	1905	10110	10111	222.695	10.137	1905	55366	55366	1126.18
Thhalv10024914m	4630	57996	10351	55114	0	0	0	3.799	1.249	3.547	AT4G22690.1	CYP706A1	cytochrome P450, family 706, subfamily A, polypeptide 1	6.626	1850	4630	4630	98.746	10.425	1850	57996	57996	1374.9	7.875	1850	10351	10351	234.758	10.173	1850	55114	55114	1154.38
Thhalv10016314m	5639	43919	8311	53026	0	2e-160	0	3.114	0.648	3.207	AT2G37040.1	ATPAL1,PAL1	PHE ammonia lyase 1	6.486	2482	5639	5639	89.642	9.6	2482	43919	43920	776.076	7.134	2482	8311	8311	140.495	9.693	2482	53026	53030	827.901
Thhalv10018387m	729	31451	2911	52650	0	0	0	5.584	2.086	6.148	AT5G24550.1	BGLU32	beta glucosidase 32	3.953	1857	729	729	15.489	9.537	1857	31451	31451	742.79	6.039	1857	2911	2911	65.772	10.101	1857	52650	52650	1098.61
Thhalv10012591m	7538	27332	10120	51753	0	1.26e-130	0	2.011	0.514	2.754	AT5G51070.1	CLPD,ERD1,SAG15	Clp ATPase	6.523	3233	7538	7538	91.994	8.534	3233	27332	27332	370.774	7.037	3233	10120	10120	131.336	9.277	3233	51753	51753	620.281
Thhalv10018420m	3574	11005	9372	49915	0	0	0	1.775	1.48	3.778	AT1G77510.1	ATPDI6,ATPDIL1-2,PDI6,PDIL1-2	PDI-like 1-2	6.256	1845	3574	3574	76.431	8.031	1845	11005	11005	261.6	7.736	1845	9372	9372	213.131	10.034	1845	49915	49915	1048.32
Thhalv10024979m	300	21717	1859	48198	0	3.82e-298	0	6.339	2.754	7.311	AT4G37410.1	CYP81F4	cytochrome P450, family 81, subfamily F, polypeptide 4	3.256	1797	300	435	9.551	9.595	1797	21717	31687	773.351	6.01	1797	1859	2760	64.442	10.567	1797	48198	70339	1516.72
Thhalv10008691m	763	39460	3039	46935	0	0	0	5.845	2.082	5.917	AT1G27130.1	ATGSTU13,GST12,GSTU13	glutathione S-transferase tau 13	5.113	870	763	763	34.603	10.958	870	39460	39460	1989.21	7.195	870	3039	3039	146.562	11.03	870	46935	46935	2090.43
Thhalv10007422m	958	26350	3385	45737	0	0	0	4.935	1.91	5.551	AT1G13080.1	CYP71B2	cytochrome P450, family 71, subfamily B, polypeptide 2	4.486	1687	958	958	22.406	9.421	1687	26350	26367	685.471	6.396	1687	3385	3385	84.189	10.037	1687	45737	45755	1050.95
Thhalv10023595m	6576	25058	13287	44420	0	0	0	2.082	1.103	2.73	AT1G62380.1	ACO2,ATACO2	ACC oxidase 2	7.593	1344	6576	6576	193.052	9.675	1344	25058	25059	817.727	8.696	1344	13287	13287	414.8	10.323	1344	44420	44422	1280.73
Thhalv10011239m	2127	1577	12797	43463	0.0070453	0	0	-0.131	2.706	4.38	AT1G52000.1		Mannose-binding lectin superfamily protein	5.692	2683	2127	3515	51.691	5.561	2683	1577	2888	47.208	8.398	2683	12797	21565	337.24	10.072	2683	43463	74548	1076.65
Thhalv10005750m	1888	43294	2102	42796	0	4.45e-08	0	4.662	0.252	4.478	AT3G62150.1	PGP21	P-glycoprotein 21	4.201	4277	1888	1994	18.395	8.863	4277	43294	45396	465.502	4.453	4277	2102	2233	21.906	8.679	4277	42796	45230	409.775
Thhalv10011235m	36797	36800	34744	42432	5.73e-168	0.0358971	4.16e-17	0.153	0.006	0.18	AT1G56070.1	LOS1	Ribosomal protein S5/Elongation factor G/III/V family protein	8.957	2921	36797	36797	497.041	9.11	2921	36800	36800	552.535	8.963	2921	34744	34744	499.067	9.137	2921	42432	42432	562.886
Thhalv10018281m	8443	44714	10941	42010	0	1.24e-117	0	2.558	0.464	2.289	AT1G80300.1	ATNTT1,NTT1	nucleotide transporter 1	7.083	2460	8443	8454	135.593	9.641	2460	44714	44798	798.67	7.547	2460	10941	10961	186.95	9.372	2460	42010	42077	662.778
Thhalv10019884m	21687	21545	19381	41865	7.36e-93	0.000690763	0	0.14	-0.077	0.921	AT3G11130.1		Clathrin, heavy chain	7.262	5716	21687	22230	153.447	7.402	5716	21545	22046	169.154	7.185	5716	19381	19827	145.538	8.183	5716	41865	42863	290.569
Thhalv10007380m	1768	31065	2254	41604	0	1e-22	0	4.288	0.439	4.531	AT1G22410.1		Class-II DAHP synthetase family protein	5.151	1963	1768	1768	35.536	9.439	1963	31065	31065	694.056	5.59	1963	2254	2254	48.177	9.682	1963	41604	41604	821.246
Thhalv10007357m	27	5764	86	40327	0	1.19e-08	0	7.891	1.761	10.519	AT1G19250.1	FMO1	flavin-dependent monooxygenase 1	-0.57	1581	27	27	0.674	7.321	1581	5764	5764	159.895	1.191	1581	86	86	2.282	9.949	1581	40327	40327	988.376
Thhalv10022880m	19667	16942	26906	38376	3.4e-07	0	0	-0.063	0.541	0.938	AT2G16600.1	ROC3	rotamase CYP 3	9.85	841	19667	19669	922.779	9.787	841	16942	16942	883.512	10.391	841	26906	26906	1342.34	10.788	841	38376	38376	1768.16
Thhalv10003980m	1590	44756	3569	38073	0	1.47e-203	0	4.968	1.255	4.556	AT5G26340.1	ATSTP13,MSS1,STP13	Major facilitator superfamily protein	4.985	1981	1590	1590	31.668	9.953	1981	44756	44756	990.856	6.24	1981	3569	3569	75.591	9.541	1981	38073	38073	744.716
Thhalv10020085m	12063	23612	13729	37058	0	2.25e-59	0	1.123	0.279	1.594	AT3G09840.1	ATCDC48,CDC48,CDC48A	cell division cycle 48	7.447	2757	12063	12189	174.439	8.57	2757	23612	23883	379.923	7.726	2757	13729	13912	211.721	9.041	2757	37058	37492	526.939
Thhalv10024414m	13888	11335	18047	36825	0.992851	1.2e-196	0	-0.141	0.466	1.38	AT4G24190.1	AtHsp90-7,AtHsp90.7,HSP90.7,SHD	Chaperone protein htpG family protein	7.597	2831	13888	13888	193.558	7.456	2831	11335	11335	175.6	8.063	2831	18047	18047	267.47	8.977	2831	36825	36825	504.036
Thhalv10027631m	4926	18841	6381	36435	0	9.86e-69	0	2.098	0.468	2.863	AT5G41550.1		Disease resistance protein (TIR-NBS-LRR class) family	5.87	3412	4926	5056	58.467	7.968	3412	18841	19478	250.368	6.338	3412	6381	6579	80.902	8.733	3412	36435	37475	425.59
Thhalv10008476m	25896	13614	32782	36381	0	6.47e-308	4.61e-223	-0.833	0.391	0.408	AT1G29930.1	AB140,CAB1,CAB140,LHCB1.3	chlorophyll A/B binding protein 1	10.02	1154	25896	30376	1038.57	9.187	1154	13614	15338	582.917	10.411	1154	32782	37457	1361.88	10.428	1154	36381	41028	1377.63
Thhalv10006589m	1107	12613	2877	34776	0	2.02e-207	0	3.663	1.466	4.947	AT1G13210.1	ACA.l	autoinhibited Ca2+/ATPase II	3.429	4056	1107	1107	10.769	7.092	4056	12613	12613	136.384	4.895	4056	2877	2877	29.761	8.376	4056	34776	34776	332.231
Thhalv10019881m	5035	17769	9352	34266	0	0	0	1.972	0.982	2.741	AT3G13330.1	PA200	proteasome activating protein 200	5.124	5695	5035	5035	34.883	7.096	5695	17769	17769	136.84	6.106	5695	9352	9352	68.9	7.865	5695	34266	34266	233.146
Thhalv10020877m	29922	3159	19284	34168	0	0	3e-10	-3.095	-0.543	0.166	AT3G14210.1	ESM1	epithiospecifier modifier 1	9.684	1491	29922	31078	822.407	6.589	1491	3159	3273	96.275	9.141	1491	19284	20066	564.669	9.85	1491	34168	35523	923.188
Thhalv10024564m	44359	28884	38594	33413	2.66e-196	5.81e-19	0	-0.471	-0.116	-0.439	AT5G56000.1	AtHsp90.4,Hsp81.4	HEAT SHOCK PROTEIN 81.4	9.478	2557	44359	46204	712.952	9.007	2557	28884	29987	514.335	9.362	2557	38594	40090	657.833	9.039	2557	33413	34710	525.996
Thhalv10022357m	69053	52724	75220	32628	1.97e-29	1.66e-204	0	-0.237	0.212	-1.108	AT3G02470.1	SAMDC	S-adenosylmethionine decarboxylase	11.273	1101	69053	69053	2474.61	11.036	1101	52724	52725	2100.26	11.485	1101	75220	75221	2866.57	10.165	1101	32628	32628	1148.32
Thhalv10012494m	3754	15009	4806	32547	0	1.09e-48	0	2.152	0.446	3.09	AT5G04930.1	ALA1	aminophospholipid ATPase 1	5.299	3761	3754	3754	39.382	7.451	3761	15009	15009	175.022	5.745	3761	4806	4806	53.616	8.389	3761	32547	32547	335.325
Thhalv10004581m	514	13373	6761	31906	0	0	0	4.854	3.806	5.929	AT5G64120.1		Peroxidase superfamily protein	3.901	1358	514	514	14.934	8.755	1358	13373	13373	431.89	7.707	1358	6761	6761	208.892	9.83	1358	31906	31906	910.397
Thhalv10019893m	6062	47402	11242	31167	0	0	0	3.12	0.98	2.336	AT3G13080.1	ATMRP3,MRP3	multidrug resistance-associated protein 3	5.656	4744	6062	6062	50.418	8.776	4744	47402	47402	438.223	6.636	4744	11242	11242	99.428	7.992	4744	31167	31167	254.571
Thhalv10019869m	77277	26624	53215	30748	0	0	0	-1.385	-0.45	-1.356	AT3G02260.1	ASA1,BIG,CRM1,DOC1,LPR1,TIR3,UMB1	auxin transport protein (BIG)	7.627	15429	77277	77277	197.617	6.242	15429	26624	26624	75.68	7.177	15429	53215	53215	144.713	6.271	15429	30748	30748	77.221
Thhalv10024861m	254	24763	1210	30609	0	9.51e-164	0	6.761	2.35	6.887	AT4G39950.1	CYP79B2	cytochrome P450, family 79, subfamily B, polypeptide 2	2.434	1869	254	256	5.404	9.195	1869	24763	24982	586.221	4.784	1869	1210	1227	27.545	9.321	1869	30609	30850	639.594
Thhalv10006696m	3007	18437	8237	30553	0	0	0	2.769	1.542	3.319	AT1G09970.1	LRR XI-23,RLK7	Leucine-rich receptor-like protein kinase family protein	5.091	3481	3007	3007	34.083	7.86	3481	18437	18437	232.29	6.633	3481	8237	8237	99.283	8.41	3481	30553	30553	340.101
Thhalv10008419m	302	7694	1844	29939	0	2.8e-293	0	4.824	2.699	6.605	AT1G19180.1	JAZ1,TIFY10A	jasmonate-zim-domain protein 1	3.072	1417	302	302	8.409	7.896	1417	7694	7694	238.136	5.771	1417	1844	1844	54.601	9.677	1417	29939	29939	818.702
Thhalv10013104m	1050	25645	1749	29879	0	3.45e-51	0	4.763	0.825	4.805	AT5G17380.1		Thiamine pyrophosphate dependent pyruvate decarboxylase family protein	4.488	1846	1050	1050	22.442	9.251	1846	25645	25645	609.277	5.313	1846	1749	1749	39.753	9.293	1846	29879	29879	627.181
Thhalv10010494m	589	16182	1040	29849	0	5.2e-36	0	4.933	0.909	5.637	AT3G49120.1	ATPCB,ATPERX34,PERX34,PRX34,PRXCB	peroxidase CB	4.149	1310	589	589	17.74	9.082	1310	16182	16183	541.79	5.058	1310	1040	1040	33.31	9.786	1310	29849	29849	882.911
Thhalv10018795m	665	26889	1227	29842	0	3.71e-47	0	5.496	0.971	5.467	AT1G74100.1	ATSOT16,ATST5A,CORI-7,SOT16	sulfotransferase 16	4.347	1299	665	670	20.351	9.843	1299	26889	27206	918.542	5.318	1299	1227	1235	39.89	9.814	1299	29842	30178	900.201
Thhalv10010153m	5516	24942	2083	29448	0	1.79e-295	0	2.329	-1.317	2.39	AT3G53260.1	ATPAL2,PAL2	phenylalanine ammonia-lyase 2	6.454	2487	5516	5525	87.653	8.783	2487	24942	24984	440.585	5.137	2487	2083	2086	35.192	8.844	2487	29448	29497	459.579
Thhalv10025861m	3482	16313	4397	28867	0	2.92e-41	0	2.381	0.426	3.026	AT4G39940.1	AKN2,APK2	APS-kinase 2	6.604	1412	3482	3482	97.298	8.985	1412	16313	16313	506.691	7.03	1412	4397	4397	130.657	9.63	1412	28867	28867	792.183
Thhalv10012603m	33243	15740	28853	28858	0	1.89e-15	2.24e-169	-0.926	-0.115	-0.23	AT5G50920.1	ATHSP93-V,CLPC,CLPC1,DCA1,HSP93-V	CLPC homologue 1	8.686	3184	33243	33243	411.944	7.76	3184	15740	15741	216.822	8.571	3184	28853	28853	380.214	8.456	3184	28858	28859	351.21
Thhalv10025906m	515	19577	1860	28762	0	1.47e-198	0	5.401	1.941	5.777	AT4G36990.1	AT-HSFB1,ATHSF4,HSF4,HSFB1	heat shock factor 4	3.838	1421	515	515	14.3	9.239	1421	19577	19577	604.221	5.779	1421	1860	1860	54.92	9.615	1421	28762	28762	784.302
Thhalv10013041m	431	20815	446	28637	0	0.19672	0	5.747	0.138	6.028	AT5G05730.1	AMT1,ASA1,JDL1,TRP5,WEI2	anthranilate synthase alpha subunit 1	3.005	2118	431	431	8.029	8.752	2118	20815	20815	431.017	3.143	2118	446	446	8.835	9.033	2118	28637	28637	523.914
Thhalv10000127m	15928	30781	22736	28633	0	0	0	1.091	0.597	0.813	AT2G24200.1		Cytosol aminopeptidase family protein	7.976	2523	15928	16095	251.701	9.067	2523	30781	30848	536.233	8.573	2523	22736	22907	380.944	8.789	2523	28633	28804	442.378
Thhalv10016774m	2969	24758	5785	28343	0	1.84e-249	0	3.212	1.051	3.229	AT2G36880.1	MAT3	methionine adenosyltransferase 3	6.095	1714	2969	2969	68.346	9.307	1714	24758	24758	633.503	7.146	1714	5785	5785	141.613	9.324	1714	28343	28343	640.757
Thhalv10006534m	11120	9131	12552	28331	0.686966	2.52e-50	0	-0.132	0.264	1.323	AT1G03080.1		kinase interacting (KIP1-like) family protein	6.216	5902	11120	11120	74.339	6.084	5902	9131	9131	67.852	6.48	5902	12552	12553	89.24	7.539	5902	28331	28335	186.03
Thhalv10005338m	327	14323	554	28077	0	1.39e-17	0	5.605	0.849	6.398	AT3G28580.1		P-loop containing nucleoside triphosphate hydrolases superfamily protein	2.329	2568	327	327	5.024	7.934	2568	14323	14323	244.615	3.178	2568	554	554	9.052	8.727	2568	28077	28077	423.657
Thhalv10019202m	115668	23618	79323	28060	0	0	0	-1.972	-0.449	-2.053	AT5G38430.1		Ribulose bisphosphate carboxylase (small chain) family protein	12.574	983	115668	151894	6096.75	10.602	983	23618	34841	1554.46	12.125	983	79323	104681	4468.12	10.521	983	28060	37265	1468.95
Thhalv10000170m	203	14157	1001	28038	0	8.57e-139	0	6.277	2.391	7.084	AT2G24850.1	TAT,TAT3	tyrosine aminotransferase 3	2.586	1334	203	203	6.004	8.863	1334	14157	14160	465.534	4.977	1334	1001	1001	31.484	9.67	1334	28038	28047	814.683
Thhalv10024309m	1873	17501	3240	27750	0	7.37e-105	0	3.283	0.879	3.772	AT4G26970.1	ACO2	aconitase 2	4.628	4124	1873	2584	24.722	7.911	4124	17501	22635	240.716	5.507	4124	3240	4471	45.488	8.4	4124	27750	35939	337.68
Thhalv10007352m	177	6347	971	27106	0	7.21e-145	0	5.282	2.511	7.186	AT1G26420.1		FAD-binding Berberine family protein	2.377	1587	177	209	5.196	7.659	1587	6347	7311	202.043	4.888	1587	971	1120	29.611	9.563	1587	27106	30975	756.298
Thhalv10005764m	4976	18275	8329	26562	0	6.08e-245	0	2.03	0.832	2.391	AT3G57330.1	ACA11	autoinhibited Ca2+-ATPase 11	5.772	3592	4976	4976	54.658	7.802	3592	18275	18275	223.133	6.604	3592	8329	8329	97.29	8.163	3592	26562	26562	286.538
Thhalv10011194m	3046	9684	5586	26488	0	1.89e-209	0	1.821	0.963	3.094	AT1G53390.1		P-loop containing nucleoside triphosphate hydrolases superfamily protein	5.017	3712	3046	3046	32.377	6.838	3712	9684	9684	114.417	5.98	3712	5586	5586	63.14	8.111	3712	26488	26488	276.503
Thhalv10024923m	10787	17380	6444	26442	0	1.06e-174	0	0.841	-0.655	1.267	AT4G39980.1	DHS1	3-deoxy-D-arabino-heptulosonate 7-phosphate synthase 1	7.857	1836	10787	10787	231.814	8.698	1836	17380	17380	415.165	7.202	1836	6444	6444	147.263	9.124	1836	26442	26442	558.059
Thhalv10022759m	1716	12498	9672	26305	0	0	0	3.018	2.584	3.912	AT3G32980.1		Peroxidase superfamily protein	5.686	1315	1716	1716	51.488	8.704	1315	12498	12500	416.896	8.27	1315	9672	9673	308.636	9.598	1315	26305	26306	775.153
Thhalv10028610m	2168	3120	10460	26218	8.95e-93	0	0	0.672	2.366	3.578	AT4G11000.1		Ankyrin repeat family protein	5.8	1687	2168	2383	55.734	6.472	1687	3120	3415	88.781	8.166	1687	10460	11546	287.162	9.378	1687	26218	28967	665.345
Thhalv10028168m	21957	225770	43064	26134	0	0	1.72e-23	3.803	1.125	0.294				13.311	366	21957	94282	10163.9	17.114	366	225770	1183808	141855	14.436	366	43064	193386	22169.4	13.605	366	26134	117660	12456.8
Thhalv10019958m	5321	3448	8181	25994	1.42e-25	4.32e-184	0	-0.474	0.709	2.262	AT3G14840.2		Leucine-rich repeat transmembrane protein kinase	5.924	3459	5321	5321	60.695	5.45	3459	3448	3448	43.718	6.633	3459	8181	8181	99.235	8.186	3459	25994	25994	291.193
Thhalv10025296m	346	707	1512	25881	6.3e-47	2.61e-191	0	1.183	2.216	6.199	AT4G23590.1		Tyrosine transaminase family protein	3.167	1520	346	346	8.981	4.35	1520	707	707	20.399	5.383	1520	1512	1512	41.737	9.366	1520	25881	25888	659.953
Thhalv10001277m	8890	5397	9178	25830	5.15e-66	3.72e-12	0	-0.568	0.134	1.512	AT2G45540.1		WD-40 repeat family protein / beige-related	5.211	9473	8890	8890	37.028	4.643	9473	5397	5397	24.987	5.345	9473	9178	9178	40.651	6.723	9473	25830	25834	105.673
Thhalv10021294m	134	41907	726	25662	0	1.94e-107	0	8.441	2.526	7.555	AT3G16530.1		Legume lectin family protein	2.242	1118	134	134	4.729	10.683	1118	41907	41907	1643.95	4.768	1118	726	726	27.246	9.797	1118	25662	25662	889.42
Thhalv10018718m	2747	23038	5140	25627	0	3.03e-202	0	3.232	0.989	3.214	AT5G41550.1		Disease resistance protein (TIR-NBS-LRR class) family	6.027	1707	2747	2821	65.205	9.259	1707	23038	23848	612.72	7.016	1707	5140	5264	129.388	9.241	1707	25627	26649	604.931
Thhalv10022531m	169158	40151	130591	25468	0	0	0	-1.922	-0.285	-2.758	AT2G18960.1	AHA1,HA1,OST2,PMA	H(+)-ATPase 1	10.936	3408	169158	169225	1959.19	9.014	3408	40151	40162	516.844	10.651	3408	130591	130645	1608.44	8.178	3408	25468	25471	289.604
Thhalv10018565m	1370	19245	4796	25289	0	0	0	3.965	1.897	4.179	AT1G78850.1		D-mannose binding lectin protein with Apple-like carbohydrate-binding domain	5.107	1572	1370	1373	34.461	9.072	1572	19245	19286	538.063	7.004	1572	4796	4808	128.328	9.286	1572	25289	25330	624.368
Thhalv10018220m	5253	27889	6969	25075	0	5.06e-85	0	2.561	0.496	2.229	AT1G78240.1	OSU1,QUA2,TSD2	S-adenosyl-L-methionine-dependent methyltransferases superfamily protein	6.12	2980	5253	5253	69.551	8.681	2980	27889	27889	410.45	6.616	2980	6969	6969	98.122	8.349	2980	25075	25076	326.062
Thhalv10007438m	2072	7650	5382	25020	0	0	0	2.037	1.466	3.568	AT1G21750.1	ATPDI5,ATPDIL1-1,PDI5,PDIL1-1	PDI-like 1-1	5.43	1896	2072	2072	43.118	7.467	1896	7650	7650	176.957	6.896	1896	5382	5382	119.101	8.998	1896	25020	25020	511.337
Thhalv10005794m	1255	13542	3187	24952	0	5.82e-222	0	3.585	1.434	4.288	AT3G57630.1		exostosin family protein	4.124	2839	1255	1255	17.442	7.709	2839	13542	13542	209.2	5.558	2839	3187	3187	47.101	8.412	2839	24952	24952	340.564
Thhalv10028070m	23207	176062	40498	24691	0	0	0.0436905	3.112	0.992	0.12				13.539	651	23207	196336	11899.5	16.651	651	176062	1527203	102887	14.531	651	40498	367325	23674.5	13.659	651	24691	217347	12936.9
Thhalv10022628m	1532	11524	3335	24654	0	5.39e-180	0	3.055	1.206	3.971	AT2G17290.1	ATCDPK3,ATCPK6,CPK6	Calcium-dependent protein kinase family protein	4.772	2246	1532	1555	27.317	7.827	2246	11524	11632	227.137	5.978	2246	3335	3375	63.048	8.743	2246	24654	24829	428.359
Thhalv10020161m	1087	7204	1915	24548	0	2.97e-65	0	2.882	0.907	4.472	AT3G14050.1	AT-RSH2,ATRSH2,RSH2	RELA/SPOT homolog 2	4.156	2405	1087	1087	17.833	7.038	2405	7204	7204	131.372	5.063	2405	1915	1916	33.427	8.628	2405	24548	24554	395.608
Thhalv10004164m	233	4817	782	24508	0	9.87e-78	0	4.525	1.841	6.693	AT5G25260.1		SPFH/Band 7/PHB domain-containing membrane-associated protein family	2.434	1701	233	233	5.405	6.959	1701	4817	4825	124.405	4.275	1701	782	785	19.363	9.127	1701	24508	24550	559.249
Thhalv10016545m	3465	40914	4067	24286	0	1.99e-23	0	3.707	0.314	2.776	AT2G30490.1	ATC4H,C4H,CYP73A5,REF3	cinnamate-4-hydroxylase	6.205	1874	3465	3503	73.753	9.912	1874	40914	41179	963.718	6.519	1874	4067	4096	91.707	8.981	1874	24286	24443	505.409
Thhalv10024789m	649	15041	1880	24254	0	3.78e-157	0	4.686	1.622	5.196	AT4G20830.1		FAD-binding Berberine family protein	3.689	1998	649	653	12.895	8.375	1998	15041	15120	331.894	5.311	1998	1880	1891	39.711	8.885	1998	24254	24385	472.918
Thhalv10017118m	3782	21731	6415	23908	0	4.09e-196	0	2.679	0.857	2.637	AT2G29300.1		NAD(P)-binding Rossmann-fold superfamily protein	7.169	1061	3782	3870	143.915	9.848	1061	21731	22297	921.668	8.026	1061	6415	6593	260.722	9.806	1061	23908	24506	894.984
Thhalv10001581m	1546	19474	6901	23872	0	0	0	3.808	2.247	3.923	AT2G43570.1	CHI	chitinase, putative	5.753	1131	1546	1546	53.933	9.561	1131	19474	19475	755.194	8	1131	6901	6901	256.012	9.676	1131	23872	23872	817.87
Thhalv10007845m	1919	12888	2723	23677	0	1.27e-45	0	2.9	0.593	3.599	AT1G02500.1	AtSAM1,MAT1,SAM-1,SAM1	S-adenosylmethionine synthetase 1	5.621	1542	1919	1923	49.205	8.521	1542	12888	12915	367.328	6.214	1542	2723	2729	74.256	9.22	1542	23677	23736	596.46
Thhalv10024985m	440	31310	1674	23276	0	6.73e-188	0	6.306	2.017	5.7	AT4G37370.1	CYP81D8	cytochrome P450, family 81, subfamily D, polypeptide 8	3.336	1719	440	440	10.099	9.642	1719	31310	31321	799.104	5.353	1719	1674	1674	40.859	9.036	1719	23276	23282	524.811
Thhalv10004354m	260	10673	789	23263	0	4.22e-70	0	5.512	1.69	6.457	AT5G35735.1		Auxin-responsive family protein	2.82	1453	260	260	7.06	8.332	1453	10673	10673	322.155	4.51	1453	789	789	22.784	9.277	1453	23263	23263	620.381
Thhalv10012832m	838	10785	1167	23198	0	1.6e-18	0	3.834	0.561	4.761	AT5G56000.1	AtHsp90.4,Hsp81.4	HEAT SHOCK PROTEIN 81.4	3.752	2478	838	846	13.47	7.586	2478	10785	10859	192.191	4.313	2478	1167	1174	19.878	8.513	2478	23198	23358	365.252
Thhalv10018812m	716	13889	8089	23149	0	0	0	4.43	3.586	4.988	AT1G21310.1	ATEXT3,EXT3,RSH	extensin 3	4.746	1053	716	716	26.828	9.176	1053	13889	13889	578.477	8.332	1053	8089	8089	322.312	9.734	1053	23149	23149	851.848
Thhalv10012896m	1850	9603	3211	22885	0	7.25e-105	0	2.58	0.913	3.642	AT5G42020.1	BIP,BIP2	Heat shock protein 70 (Hsp 70) family protein	5.443	2365	1850	2608	43.51	8.023	2365	9603	14022	260.029	6.356	2365	3211	4617	81.91	9.085	2365	22885	33147	543.089
Thhalv10016599m	5620	10577	7693	22652	0	5.04e-109	0	1.065	0.543	1.986	AT2G34250.1		SecY protein transport family protein	6.875	1889	5620	5621	117.407	7.94	1889	10577	10580	245.639	7.418	1889	7693	7699	171.007	8.861	1889	22652	22668	464.986
Thhalv10023267m	504	5764	428	22569	0	0.31912	0	3.668	-0.147	5.459	AT1G55020.1	ATLOX1,LOX1	lipoxygenase 1	2.772	2911	504	504	6.831	6.44	2911	5764	5764	86.841	2.625	2911	428	428	6.169	8.231	2911	22569	22569	300.42
Thhalv10024460m	369	13240	1858	22433	0	2.18e-261	0	5.318	2.421	5.9	AT4G15233.1		ABC-2 and Plant PDR ABC-type transporter family protein	2.317	2922	369	369	4.983	7.635	2922	13240	13240	198.724	4.738	2922	1858	1858	26.679	8.217	2922	22433	22433	297.485
Thhalv10024546m	30785	25962	26466	22398	0.000116534	1.78e-18	0	-0.093	-0.129	-0.485	AT4G30210.2	AR2,ATR2	P450 reductase 2	8.859	2616	30785	30785	464.315	8.766	2616	25962	25962	435.255	8.73	2616	26466	26466	424.484	8.374	2616	22398	22398	331.764
Thhalv10018557m	2123	35359	6099	22108	0	0	0	4.21	1.611	3.354	AT1G78830.1		Curculin-like (mannose-binding) lectin family protein	5.716	1594	2123	2123	52.55	9.926	1594	35359	35359	972.871	7.327	1594	6099	6099	160.539	9.07	1594	22108	22108	537.427
Thhalv10012922m	24114	13747	25499	21892	1.16e-251	2.98e-47	5.88e-81	-0.729	0.149	-0.203	AT5G02500.1	AT-HSC70-1,HSC70,HSC70-1,HSP70-1	heat shock cognate protein 70-1	11.195	2390	24114	141971	2343.76	10.466	2390	13747	77090	1414.63	11.344	2390	25499	148112	2600.18	10.992	2390	21892	125589	2036.16
Thhalv10021661m	73093	16776	69126	21862	0	0.000633436	0	-1.971	0.008	-1.767	AT3G16640.1	TCTP	translationally controlled tumor protein	11.713	859	73093	73093	3357.33	9.742	859	16776	16776	856.523	11.721	859	69126	69126	3376.44	9.946	859	21862	21862	986.177
Thhalv10011572m	64	706	427	21629	4.78e-167	9.66e-72	0	3.616	2.827	8.375	AT1G54020.2		GDSL-like Lipase/Acylhydrolase superfamily protein	1.073	1200	64	64	2.104	4.689	1200	706	706	25.803	3.9	1200	427	427	14.93	9.448	1200	21629	21630	698.447
Thhalv10016410m	3161	5615	6336	21616	9.27e-281	3.13e-290	0	0.982	1.092	2.748	AT2G39210.1		Major facilitator superfamily protein	5.977	1980	3161	3161	62.99	6.959	1980	5615	5615	124.374	7.069	1980	6336	6336	134.264	8.725	1980	21616	21616	423.027
Thhalv10023557m	94	2107	1138	21535	0	4.77e-244	0	4.639	3.686	7.814	AT3G44310.1	ATNIT1,NIT1,NITI	nitrilase 1	1.38	1425	94	94	2.603	6.019	1425	2107	2107	64.848	5.066	1425	1138	1138	33.507	9.194	1425	21535	21535	585.583
Thhalv10018091m	1783	7231	2976	21227	0	3.8e-87	0	2.172	0.827	3.547	AT1G67560.1		PLAT/LH2 domain-containing lipoxygenase family protein	4.579	2944	1783	1783	23.896	6.751	2944	7231	7231	107.722	5.406	2944	2976	2976	42.414	8.126	2944	21227	21227	279.389
Thhalv10001354m	2401	11117	4394	21129	0	4.78e-164	0	2.363	0.96	3.111	AT2G44490.1	BGLU26,PEN2	Glycosyl hydrolase superfamily protein	5.305	2397	2401	2401	39.522	7.668	2397	11117	11117	203.406	6.265	2397	4394	4394	76.914	8.416	2397	21129	21129	341.562
Thhalv10019886m	9827	10428	8698	21073	1.48e-77	0.00491323	0	0.236	-0.087	1.077	AT3G08530.1		Clathrin, heavy chain	6.139	5625	9827	10048	70.48	6.375	5625	10428	10648	83.021	6.052	5625	8698	8894	66.341	7.216	5625	21073	21586	148.699
Thhalv10004058m	429	9011	1446	20978	0	4.28e-144	0	4.538	1.835	5.58	AT3G26200.1	CYP71B22	cytochrome P450, family 71, subfamily B, polypeptide 22	3.283	1844	429	455	9.736	7.821	1844	9011	9508	226.137	5.118	1844	1446	1526	34.722	8.863	1844	20978	22155	465.553
Thhalv10003619m	705	16217	1854	20639	0	4.25e-136	0	4.677	1.484	4.846	AT5G47910.1	ATRBOHD,RBOHD	respiratory burst oxidase homologue D	3.094	3257	705	705	8.54	7.771	3257	16217	16217	218.372	4.578	3257	1854	1854	23.884	7.94	3257	20639	20639	245.544
Thhalv10019878m	10728	8391	8867	20534	0.00720398	9.09e-15	0	-0.202	-0.186	0.911	AT3G07160.1	ATGSL10,CALS9,gsl10	glucan synthase-like 10	6.117	6098	10728	10728	69.413	5.915	6098	8391	8391	60.349	5.931	6098	8867	8867	61.01	7.028	6098	20534	20534	130.48
Thhalv10013094m	189	2743	320	20316	0	1.88e-10	0	4.012	0.848	6.722	AT5G13320.1	GDG1,GH3.12,PBS3,WIN3	Auxin-responsive GH3 family protein	1.945	1937	189	189	3.85	5.957	1937	2743	2743	62.107	2.793	1937	320	320	6.932	8.667	1937	20316	20316	406.412
Thhalv10005854m	3600	12463	2849	20209	0	1.64e-09	0	1.93	-0.258	2.461	AT3G59970.3	MTHFR1	methylenetetrahydrofolate reductase 1	6.217	2042	3600	3851	74.41	8.147	2042	12463	13201	283.527	5.959	2042	2849	3027	62.197	8.678	2042	20209	21581	409.519
Thhalv10009957m	39	16601	162	19920	0	3.14e-20	0	8.886	2.143	8.97	AT1G22400.1	ATUGT85A1,UGT85A1	UDP-Glycosyltransferase superfamily protein	-0.565	2277	39	39	0.676	8.321	2277	16601	16605	319.83	1.578	2277	162	162	2.985	8.405	2277	19920	19924	339.056
Thhalv10027674m	2855	11671	4922	19870	0	1.86e-157	0	2.221	0.887	2.798	AT5G42020.1	BIP,BIP2	Heat shock protein 70 (Hsp 70) family protein	6.029	2435	2855	4030	65.301	8.25	2435	11671	16897	304.337	6.916	2435	4922	7006	120.721	8.827	2435	19870	28529	453.99
Thhalv10024376m	3323	7517	4730	19520	0	9.42e-80	0	1.33	0.598	2.528	AT4G16660.1		heat shock protein 70 (Hsp 70) family protein	5.441	3018	3323	3323	43.443	6.771	3018	7517	7517	109.237	6.039	3018	4730	4730	65.759	7.969	3018	19520	19520	250.622
Thhalv10023330m	1123	1352	1579	19410	1.38e-21	8.33e-26	0	0.42	0.58	4.085	AT1G64400.1	LACS3	AMP-dependent synthetase and ligase family protein	4.185	2436	1123	1123	18.189	4.605	2436	1352	1352	24.341	4.765	2436	1579	1579	27.197	8.27	2436	19410	19410	308.75
Thhalv10027832m	1190	28416	4494	19380	0	0	0	4.73	2.006	4	AT5G42050.1		DCD (Development and Cell Death) domain protein	4.918	1553	1190	1190	30.233	9.648	1553	28416	28416	802.482	6.924	1553	4494	4494	121.415	8.918	1553	19380	19380	483.549
Thhalv10013907m	5275	8694	5715	19293	0	2.96e-15	0	0.872	0.204	1.843	AT5G15650.1	ATRGP2,RGP2	reversibly glycosylated polypeptide 2	7.172	1448	5275	5291	144.172	8.044	1448	8694	8713	263.902	7.376	1448	5715	5731	166.063	9.015	1448	19293	19333	517.355
Thhalv10014083m	54	5104	581	19286	0	5.84e-120	0	6.715	3.516	8.454	AT5G19880.1		Peroxidase superfamily protein	0.779	1242	54	54	1.715	7.494	1242	5104	5105	180.268	4.295	1242	581	581	19.628	9.233	1242	19286	19287	601.73
Thhalv10000087m	30567	6276	24403	19116	0	6.48e-67	0	-2.131	-0.236	-0.703	AT2G25490.1	EBF1,FBL6	EIN3-binding F box protein 1	8.742	2816	30567	30567	428.284	6.611	2816	6276	6276	97.745	8.506	2816	24403	24403	363.598	8.039	2816	19116	19116	263.041
Thhalv10016436m	318	4774	803	19067	0	5.76e-56	0	4.061	1.425	5.88	AT2G39200.1	ATMLO12,MLO12	Seven transmembrane MLO family protein	2.704	1925	318	318	6.518	6.765	1925	4774	4774	108.767	4.129	1925	803	803	17.502	8.584	1925	19067	19067	383.804
Thhalv10004603m	7843	6502	5963	18824	0.399726	7.14e-30	0	-0.118	-0.307	1.237	AT3G29240.1		Protein of unknown function (DUF179)	7.806	1383	7843	7843	223.754	7.688	1383	6502	6502	206.19	7.499	1383	5963	5963	180.906	9.043	1383	18824	18824	527.41
Thhalv10020279m	18	4912	48	18586	0	0.000231559	0	8.245	1.504	9.986	AT3G01420.1	ALPHA-DOX1,DIOX1,DOX1,PADOX-1	Peroxidase superfamily protein	-1.618	2180	18	18	0.326	6.627	2180	4912	4912	98.82	-0.114	2180	48	48	0.924	8.368	2180	18586	18586	330.36
Thhalv10004312m	1009	10232	1234	18581	0	4.1e-10	0	3.495	0.379	4.177	AT5G63980.1	ALX8,ATSAL1,FRY1,HOS2,RON1,SAL1	Inositol monophosphatase family protein	4.735	1495	1009	1009	26.629	8.23	1495	10232	10232	300.167	5.114	1495	1234	1234	34.633	8.912	1495	18581	18581	481.6
Thhalv10013526m	19973	17722	21517	18448	7.61e-16	2.11e-51	1.23e-55	-0.046	0.184	-0.143	AT1G07920.1		GTP binding Elongation factor Tu family protein	9.116	1755	19973	24677	554.787	9.07	1755	17722	21510	537.535	9.3	1755	21517	26372	630.488	8.973	1755	18448	22758	502.476
Thhalv10024211m	10455	7330	9222	18429	9.46e-23	0.0015862	0	-0.362	-0.093	0.799	AT1G69550.1		disease resistance protein (TIR-NBS-LRR class)	6.599	4743	10455	11657	96.972	6.237	4743	7330	8159	75.444	6.506	4743	9222	10272	90.868	7.398	4743	18429	20646	168.671
Thhalv10006818m	857	16060	1650	18419	0	1.14e-69	0	4.381	1.034	4.4	AT1G14040.1		EXS (ERD1/XPR1/SYG1) family protein	3.611	2767	857	857	12.22	7.992	2767	16060	16060	254.554	4.645	2767	1650	1650	25.02	8.011	2767	18419	18419	257.938
Thhalv10010648m	616	3430	2762	18402	0	0	0	2.63	2.254	4.875	AT3G49360.1	PGL2	6-phosphogluconolactonase 2	4.24	1286	616	616	18.9	6.87	1286	3430	3430	116.976	6.494	1286	2762	2762	90.114	9.115	1286	18402	18402	554.476
Thhalv10016622m	3965	13830	6691	18345	0	1.4e-201	0	1.955	0.843	2.184	AT2G33150.1	KAT2,PED1,PKT3	peroxisomal 3-ketoacyl-CoA thiolase 3	6.383	1875	3965	3965	83.436	8.338	1875	13830	13830	323.493	7.226	1875	6691	6691	149.727	8.567	1875	18345	18345	379.118
Thhalv10021367m	449	912	2228	18246	1e-59	3.49176815318396e-310	0	1.175	2.4	5.319	AT3G07390.1	AIR12	auxin-responsive family protein	4.23	944	449	449	18.767	5.405	944	912	912	42.371	6.63	944	2228	2228	99.027	9.549	944	18246	18246	748.952
Thhalv10011170m	20849	10032	15549	18202	0	4.95e-93	1.09e-101	-0.903	-0.335	-0.222	AT1G48090.1		calcium-dependent lipid-binding family protein	6.012	12749	20849	20849	64.524	5.109	12749	10032	10032	34.511	5.677	12749	15549	15549	51.173	5.79	12749	18202	18203	55.325
Thhalv10010492m	6009	20774	7240	18178	0	8.25e-50	0	1.942	0.356	1.57	AT3G52930.1		Aldolase superfamily protein	7.278	1530	6009	6018	155.193	9.22	1530	20774	20802	596.29	7.634	1530	7240	7245	198.682	8.848	1530	18178	18198	460.883
Thhalv10010325m	17953	83307	31128	18120	0	0	1.32e-11	2.367	0.882	-0.013	ATCG00490.1		ribulose-bisphosphate carboxylases	8.747	1649	17953	17953	429.564	11.114	1649	83307	83307	2215.67	9.629	1649	31128	31128	792.029	8.734	1649	18120	18120	425.79
Thhalv10025577m	284	14466	1039	17890	0	1.27e-112	0	5.769	1.971	5.916	AT4G25300.1		2-oxoglutarate (2OG) and Fe(II)-dependent oxygenase superfamily protein	3.083	1606	284	345	8.476	8.852	1606	14466	16915	461.924	5.054	1606	1039	1272	33.232	8.999	1606	17890	21212	511.793
Thhalv10012565m	7388	9016	6043	17812	1.2e-145	3.56e-12	0	0.439	-0.202	1.243	AT5G07350.1	AtTudor1,TSN1,Tudor1	TUDOR-SN protein 1	6.407	3439	7388	7396	84.855	6.846	3439	9016	9020	115.032	6.205	3439	6043	6048	73.789	7.65	3439	17812	17827	200.865
Thhalv10007192m	11677	18742	12178	17580	0	1.06e-18	1.63e-167	0.835	0.149	0.564	AT1G32230.1	ATP8,CEO,CEO1,RCD1	WWE protein-protein interaction domain protein family	7.452	2632	11677	11677	175.048	8.287	2632	18742	18742	312.301	7.601	2632	12178	12178	194.134	8.016	2632	17580	17580	258.816
Thhalv10002369m	12839	5883	11789	17483	5.84822198646721e-310	0.61836	6.53e-85	-0.974	-0.035	0.419	AT3G43300.1	ATMIN7,BEN1	HOPM interactor 7	6.46	5755	12839	12839	88.023	5.486	5755	5883	5883	44.833	6.425	5755	11789	11789	85.949	6.879	5755	17483	17483	117.714
Thhalv10005886m	65	6386	264	16702	0	6.64e-32	0	6.771	2.111	7.98	AT3G60120.1	BGLU27	beta glucosidase 27	0.65	1634	65	65	1.57	7.421	1634	6386	6386	171.404	2.761	1634	264	264	6.779	8.63	1634	16702	16702	396.073
Thhalv10019152m	17895	16029	42056	16397	1.73e-17	0	1.04e-54	-0.006	1.321	-0.152	AT1G76180.1	ERD14	Dehydrin family protein	9.438	1018	17895	17895	693.578	9.432	1018	16029	16029	690.561	10.759	1018	42056	42056	1733.37	9.286	1018	16397	16397	624.13
Thhalv10006585m	1575	4569	3429	16008	0	4.15e-185	0	1.685	1.207	3.316	AT1G17500.1		ATPase E1-E2 type family protein / haloacid dehalogenase-like hydrolase family protein	3.799	4480	1575	1580	13.915	5.484	4480	4569	4572	44.758	5.006	4480	3429	3432	32.143	7.115	4480	16008	16030	138.648
Thhalv10025615m	362	9814	1253	15946	0	2.03e-128	0	4.965	1.919	5.484	AT3G23280.1	XBAT35	XB3 ortholog 5 in Arabidopsis thaliana	3.772	1369	362	474	13.661	8.737	1369	9814	13323	426.817	5.691	1369	1253	1686	51.673	9.256	1369	15946	21607	611.574
Thhalv10007761m	12132	6863	8290	15748	4.23e-132	1.22e-101	2.29e-49	-0.67	-0.461	0.35	AT1G08510.1	FATB	fatty acyl-ACP thioesterases B	7.991	1882	12132	12132	254.346	7.321	1882	6863	6863	159.933	7.53	1882	8290	8290	184.819	8.341	1882	15748	15748	324.238
Thhalv10023220m	3890	8957	3682	15666	0	0.533902	0	1.355	0.009	1.983	AT1G61140.1	EDA16	SNF2 domain-containing protein / helicase domain-containing protein / zinc finger protein-related	5.052	4628	3890	3890	33.164	6.407	4628	8957	8957	84.881	5.061	4628	3682	3682	33.381	7.035	4628	15666	15666	131.167
Thhalv10001515m	3743	5082	6413	15636	8.29e-125	1.36e-201	0	0.594	0.865	2.036	AT2G47470.1	ATPDI11,ATPDIL2-1,MEE30,PDI11,UNE5	thioredoxin family protein	6.763	1360	3743	3743	108.591	7.357	1360	5082	5082	163.885	7.628	1360	6413	6413	197.849	8.799	1360	15636	15636	445.497
Thhalv10000261m	985	10218	2295	15618	0	1.11e-139	0	3.527	1.309	3.96	AT2G23810.1	TET8	tetraspanin8	4.833	1364	985	985	28.493	8.36	1364	10218	10218	328.545	6.142	1364	2295	2295	70.596	8.793	1364	15618	15618	443.68
Thhalv10004777m	13479	5891	15910	15609	0	2.41e-93	7.2e-08	-1.041	0.328	0.186	AT3G27690.1	LHCB2,LHCB2.3,LHCB2.4	photosystem II light harvesting complex gene 2.3	8.833	1166	13479	13479	456.111	7.792	1166	5891	5892	221.619	9.161	1166	15910	15913	572.617	9.019	1166	15609	15609	518.722
Thhalv10023733m	26041	25246	34968	15601	1.14e-84	0	0	0.108	0.514	-0.766	AT1G64370.1			10.311	809	26041	26041	1270.05	10.419	809	25246	25246	1368.63	10.825	809	34968	34968	1813.56	9.545	809	15601	15601	747.244
Thhalv10028422m	584	5596	774	15562	0	4.21e-10	0	3.435	0.506	4.725	AT4G11850.1	MEE54,PLDGAMMA1	phospholipase D gamma 1	2.962	3174	584	627	7.794	6.397	3174	5596	6097	84.247	3.468	3174	774	837	11.064	7.687	3174	15562	16879	206.062
Thhalv10011183m	12637	41842	12868	15497	0	5.5e-13	5.55e-24	1.88	0.115	0.268	AT2G47800.1	ATMRP4,EST3,MRP4	multidrug resistance-associated protein 4	6.741	4662	12637	12639	106.967	8.621	4662	41842	41843	393.635	6.856	4662	12868	12870	115.829	7.009	4662	15497	15497	128.805
Thhalv10000240m	390	6679	1971	15491	0	5.47e-278	0	4.251	2.426	5.286	AT2G22500.1	ATPUMP5,DIC1,UCP5	uncoupling protein 5	3.353	1506	390	390	10.218	7.604	1506	6679	6679	194.505	5.779	1506	1971	1971	54.913	8.639	1506	15491	15491	398.578
Thhalv10013331m	1500	18704	2054	15444	0	1.06e-29	0	3.793	0.542	3.338	AT5G56350.1		Pyruvate kinase family protein	4.891	1995	1500	1500	29.666	8.684	1995	18704	18704	411.183	5.433	1995	2054	2054	43.198	8.229	1995	15444	15444	299.968
Thhalv10003538m	929	9015	2287	15382	0	3.99e-152	0	3.431	1.388	4.023	AT3G25610.1		ATPase E1-E2 type family protein / haloacid dehalogenase-like hydrolase family protein	3.28	3774	929	929	9.712	6.711	3774	9015	9015	104.763	4.668	3774	2287	2287	25.426	7.303	3774	15382	15382	157.932
Thhalv10025565m	1232	10879	1555	15307	0	4.34e-15	0	3.295	0.425	3.609	AT4G25030.1			5.09	1427	1232	1232	34.064	8.385	1427	10879	10879	334.356	5.515	1427	1555	1555	45.721	8.699	1427	15307	15307	415.647
Thhalv10022589m	30817	11130	29767	15241	0	2.19e-06	0	-1.317	0.039	-1.042	AT4G34110.1	ATPAB2,PAB2,PABP2	poly(A) binding protein 2	8.914	2521	30817	30822	482.391	7.597	2521	11130	11130	193.627	8.953	2521	29767	29769	495.452	7.872	2521	15241	15241	234.26
Thhalv10006855m	359	3840	4124	15157	0	0	0	3.572	3.611	5.374	AT1G32940.1	ATSBT3.5,SBT3.5	Subtilase family protein	2.492	2518	359	359	5.625	6.064	2518	3840	3840	66.884	6.103	2518	4124	4124	68.718	7.866	2518	15157	15158	233.262
Thhalv10000758m	11741	16889	10397	15092	0	0.00207673	1.17e-42	0.677	-0.087	0.336	AT5G44790.1	HMA7,RAN1	copper-exporting ATPase / responsive-to-antagonist 1 / copper-transporting ATPase (RAN1)	7.067	3456	11741	11741	134.043	7.744	3456	16889	16889	214.325	6.98	3456	10397	10397	126.225	7.403	3456	15092	15092	169.212
Thhalv10011556m	2307	2714	6887	15082	7.63e-38	0	0	0.387	1.666	2.683	AT1G54030.1	MVP1	GDSL-like Lipase/Acylhydrolase superfamily protein	5.799	1635	2307	2307	55.673	6.186	1635	2714	2714	72.801	7.465	1635	6887	6887	176.735	8.482	1635	15082	15082	357.437
Thhalv10027955m	56906	15754	26624	14999	0	0	0	-1.539	-0.99	-1.931	AT5G38410.1		Ribulose bisphosphate carboxylase (small chain) family protein	11.373	1084	56906	72856	2651.84	9.834	1084	15754	22555	912.551	10.383	1084	26624	34500	1335.37	9.442	1084	14999	19459	695.584
Thhalv10000844m	175	5817	899	14874	0	2.17e-128	0	5.208	2.438	6.373	AT5G44390.1		FAD-binding Berberine family protein	2.151	1626	175	183	4.441	7.359	1626	5817	6086	164.155	4.589	1626	899	933	24.075	8.524	1626	14874	15448	368.137
Thhalv10025230m	16913	21078	23239	14849	0	0	8.72e-79	0.471	0.547	-0.214	AT4G30960.1	ATCIPK6,CIPK6,SIP3,SNRK3.14	SOS3-interacting protein 3	8.289	2133	16913	16913	312.854	8.76	2133	21078	21078	433.393	8.836	2133	23239	23239	457.127	8.075	2133	14849	14849	269.752
Thhalv10016154m	10454	6169	11272	14836	2.15e-91	1.32e-27	2.16e-98	-0.609	0.197	0.479	AT2G35050.1		Protein kinase superfamily protein with octicosapeptide/Phox/Bem1p domain	6.576	4324	10454	10454	95.391	5.967	4324	6169	6169	62.571	6.773	4324	11272	11272	109.377	7.055	4324	14836	14836	132.95
Thhalv10025225m	1970	10413	2867	14732	0	4.07e-53	0	2.555	0.63	2.877	AT4G31340.1		myosin heavy chain-related	5.425	1809	1970	1970	42.967	7.98	1809	10413	10413	252.453	6.055	1809	2867	2867	66.497	8.302	1809	14732	14732	315.56
Thhalv10000348m	7	363	686	14628	1.57e-113	1.48e-202	0	5.857	6.714	11.013	AT2G22170.1		Lipase/lipooxygenase, PLAT/LH2 family protein	-1.68	885	7	7	0.312	4.177	885	363	365	18.088	5.034	885	686	691	32.76	9.333	885	14628	14726	644.763
Thhalv10024497m	2098	2353	1278	14571	7.97e-26	5.86e-32	0	0.318	-0.626	2.77	AT4G27870.1		Vacuolar iron transporter (VIT) family protein	5.019	2553	2098	2098	32.424	5.337	2553	2353	2353	40.422	4.393	2553	1278	1278	21.003	7.789	2553	14571	14571	221.155
Thhalv10014557m	480	11576	1712	14496	0	1.66e-180	0	4.744	1.923	4.89	AT5G06320.1	NHL3	NDR1/HIN1-like 3	4.239	1003	480	480	18.882	8.983	1003	11576	11576	506.176	6.162	1003	1712	1712	71.617	9.129	1003	14496	14496	560.023
Thhalv10003641m	17587	9172	15231	14467	3.43e-273	4.37e-09	1.47e-134	-0.786	-0.119	-0.308	AT5G62000.1	ARF1-BP,ARF2,HSS,ORE14	auxin response factor 2	7.622	3522	17587	17587	197.022	6.836	3522	9172	9172	114.214	7.503	3522	15231	15231	181.447	7.314	3522	14467	14467	159.165
Thhalv10014413m	5407	3864	20351	14343	8.43e-10	0	0	-0.334	2.001	1.382	AT2G43590.1		Chitinase family protein	7.299	1360	5407	5429	157.504	6.965	1360	3864	3875	124.962	9.3	1360	20351	20425	630.135	8.681	1360	14343	14405	410.424
Thhalv10019915m	9292	9043	7775	14319	2.07e-32	1.58e-10	8.8e-155	0.114	-0.168	0.598	AT3G18290.1	BTS,EMB2454	zinc finger protein-related	6.415	4295	9292	9292	85.361	6.529	4295	9043	9043	92.341	6.247	4295	7775	7775	75.954	7.013	4295	14319	14319	129.184
Thhalv10010297m	1374	13041	2238	14133	0	3.27e-61	0	3.399	0.792	3.336	AT3G48990.1		AMP-dependent synthetase and ligase family protein	4.858	1870	1374	1374	28.991	8.257	1870	13041	13041	305.853	5.65	1870	2238	2238	50.214	8.194	1870	14133	14133	292.854
Thhalv10027617m	53936	7437	25897	13899	0	0	0	-2.706	-0.97	-1.983	AT5G40450.1			8.166	7411	53936	53936	287.153	5.46	7411	7437	7437	44.011	7.196	7411	25897	25897	146.617	6.183	7411	13899	13899	72.672
Thhalv10002387m	10719	13991	14099	13885	1.49e-296	5.73e-164	9.23e-43	0.536	0.483	0.347	AT2G05710.1	ACO3	aconitase 3	6.979	3354	10719	10720	126.108	7.515	3354	13991	13991	182.949	7.462	3354	14099	14099	176.375	7.326	3354	13885	13885	160.414
Thhalv10006656m	7306	11110	8254	13870	0	1.16e-33	0	0.758	0.265	0.899	AT1G20980.1	ATSPL14,FBR6,SPL14,SPL1R2	squamosa promoter binding protein-like 14	6.167	4011	7306	7306	71.868	6.925	4011	11110	11112	121.502	6.432	4011	8254	8254	86.342	7.066	4011	13870	13871	134.003
Thhalv10009008m	1998	9124	4363	13863	0	1.29e-236	0	2.344	1.216	2.769	AT1G14870.1	PCR2	PLANT CADMIUM RESISTANCE 2	6.668	775	1998	1998	101.72	9.012	775	9124	9124	516.33	7.884	775	4363	4363	236.208	9.437	775	13863	13863	693.129
Thhalv10024606m	1818	13572	2614	13837	0	3.04e-46	0	3.053	0.613	2.902	AT4G23190.1	AT-RLK3,CRK11	cysteine-rich RLK (RECEPTOR-like protein kinase) 11	5.017	2215	1818	1818	32.384	8.07	2215	13572	13572	268.729	5.63	2215	2614	2614	49.516	7.919	2215	13837	13837	242.062
Thhalv10021014m	1351	15916	2822	13786	0	7.11e-141	0	3.71	1.153	3.324	AT3G02230.1	ATRGP1,RGP1	reversibly glycosylated polypeptide 1	5.292	1365	1351	1355	39.167	9.002	1365	15916	15961	512.827	6.445	1365	2822	2835	87.143	8.616	1365	13786	13817	392.229
Thhalv10007072m	2508	7312	5416	13778	0	1.22e-287	0	1.696	1.199	2.432	AT1G17745.1	PGDH	D-3-phosphoglycerate dehydrogenase	5.46	2248	2508	2508	44.019	7.156	2248	7312	7312	142.654	6.659	2248	5416	5416	101.086	7.892	2248	13778	13778	237.492
Thhalv10007945m	438	20212	1661	13750	0	5.87e-186	0	5.766	2.073	5.028	AT1G21100.1		O-methyltransferase family protein	4.12	1305	438	575	17.385	9.886	1305	20212	28151	946.078	6.193	1305	1661	2276	73.177	9.148	1305	13750	19103	567.217
Thhalv10006165m	24440	8142	22907	13706	0	0.37787	0	-1.433	-0.004	-0.86	AT3G61470.1	LHCA2	photosystem I light harvesting complex gene 2	9.401	1426	24440	24440	676.228	7.968	1426	8142	8142	250.412	9.397	1426	22907	22907	673.999	8.541	1426	13706	13706	372.434
Thhalv10012425m	103324	34205	45026	13636	0	0	0	-1.443	-1.11	-2.948	AT5G04140.1	FD-GOGAT,GLS1,GLU1,GLUS	glutamate synthase 1	9.578	5335	103324	103324	764.149	8.135	5335	34205	34205	281.189	8.468	5335	45026	45026	354.111	6.63	5335	13636	13636	99.04
Thhalv10012432m	1725	6952	1926	13596	0	1.14e-07	0	2.164	0.248	2.952	AT5G04020.1		calmodulin binding	3.804	4873	1725	1725	13.967	5.968	4873	6952	6953	62.578	4.052	4873	1926	1926	16.583	6.756	4873	13596	13597	108.12
Thhalv10016482m	1720	1334	5545	13530	0.229585	0	0	-0.214	1.778	2.95	AT2G34810.1		FAD-binding Berberine family protein	5.073	2016	1720	1720	33.663	4.859	2016	1334	1334	29.021	6.851	2016	5545	5545	115.404	8.023	2016	13530	13530	260.055
Thhalv10023222m	1561	5340	1851	13436	0	5.5e-12	0	1.926	0.336	3.08	AT1G59820.1	ALA3	aminophospholipid ATPase 3	3.911	4100	1561	1563	15.041	5.837	4100	5340	5345	57.175	4.247	4100	1851	1855	18.983	6.991	4100	13436	13457	127.181
Thhalv10006893m	4434	10833	4537	13428	0	1.38e-05	0	1.441	0.122	1.572	AT1G21590.1		Protein kinase protein with adenine nucleotide alpha hydrolases-like domain	5.932	2866	4434	4434	61.042	7.373	2866	10833	10833	165.774	6.054	2866	4537	4537	66.421	7.504	2866	13428	13428	181.549
Thhalv10004163m	1841	5779	2105	13400	0	3.35e-10	0	1.803	0.282	2.838	AT2G02870.1		Galactose oxidase/kelch repeat superfamily protein	4.974	2311	1841	1841	31.432	6.777	2311	5779	5779	109.672	5.256	2311	2105	2105	38.218	7.812	2311	13400	13400	224.679
Thhalv10012937m	18597	18453	15746	13343	8.62e-79	4.3e-16	5.02e-295	0.142	-0.151	-0.505	AT5G60790.1	ATGCN1,GCN1	ABC transporter family protein	8.352	2245	18597	18597	326.842	8.494	2245	18453	18453	360.491	8.201	2245	15746	15746	294.283	7.847	2245	13343	13343	230.301
Thhalv10024694m	2420	6214	2836	13332	0	2.21e-16	0	1.513	0.318	2.436	AT4G33430.1	ATBAK1,ATSERK3,BAK1,ELG,RKS10,SERK3	BRI1-associated receptor kinase	5.28	2457	2420	2420	38.862	6.793	2457	6214	6214	110.92	5.598	2457	2836	2836	48.43	7.716	2457	13332	13332	210.256
Thhalv10012528m	13537	4487	11617	13261	0	5.76e-09	1.35e-16	-1.441	-0.132	-0.056	AT5G05170.1	ATCESA3,ATH-B,CESA3,CEV1,IXR1	Cellulose synthase family protein	7.198	3638	13537	13537	146.815	5.757	3638	4487	4487	54.092	7.066	3638	11617	11617	133.981	7.142	3638	13261	13261	141.245
Thhalv10023431m	4750	20879	5701	13232	0	2.44e-38	0	2.289	0.352	1.452	AT1G58360.1	AAP1,NAT2	amino acid permease 1	6.756	1734	4750	4750	108.083	9.045	1734	20879	20879	528.085	7.108	1734	5701	5701	137.947	8.208	1734	13232	13232	295.689
Thhalv10001409m	177	1293	465	13232	2.4e-261	1.27e-34	0	3.022	1.482	6.198	AT2G45220.1		Plant invertase/pectin methylesterase inhibitor superfamily	1.939	1821	177	177	3.835	4.961	1821	1293	1293	31.141	3.421	1821	465	465	10.714	8.137	1821	13232	13232	281.562
Thhalv10015302m	6	11506	47	13153	0	4.72e-09	0	11.058	3.059	11.072	AT5G07010.1	ATST2A,ST2A	sulfotransferase 2A	-2.21	1095	6	6	0.216	8.848	1095	11506	11506	460.844	0.849	1095	47	47	1.801	8.862	1095	13153	13153	465.446
Thhalv10018089m	88	7267	159	12982	0	1.41e-06	0	6.52	0.942	7.178	AT1G72520.1		PLAT/LH2 domain-containing lipoxygenase family protein	0.261	2898	88	88	1.198	6.781	2898	7267	7267	109.977	1.203	2898	159	159	2.302	7.439	2898	12982	12982	173.581
Thhalv10014631m	4177	7572	6879	12920	0	5.37e-193	0	1.011	0.808	1.603	AT5G21090.1		Leucine-rich repeat (LRR) family protein	7.073	1224	4177	4177	134.646	8.084	1224	7572	7572	271.314	7.881	1224	6879	6879	235.806	8.676	1224	12920	12920	409.015
Thhalv10016209m	90	4282	151	12881	0	3.16e-05	0	5.725	0.835	7.135	AT2G34930.1		disease resistance family protein / LRR family protein	0.329	2827	90	90	1.256	6.054	2827	4282	4282	66.43	1.164	2827	151	151	2.241	7.464	2827	12881	12881	176.556
Thhalv10007418m	13884	8639	17682	12879	2.81e-87	3.47e-172	3.7e-37	-0.532	0.438	-0.134	AT1G11910.1	APA1,ATAPA1	aspartic proteinase A1	8.176	1894	13884	13884	289.232	7.644	1894	8639	8639	200.045	8.614	1894	17682	17682	391.708	8.042	1894	12879	12879	263.488
Thhalv10004563m	24756	6199	19535	12842	0	1.32e-62	0	-1.846	-0.253	-0.973	AT5G66570.1	MSP-1,OE33,OEE1,OEE33,PSBO-1,PSBO1	PS II oxygen-evolving complex 1	9.622	1240	24756	24757	787.749	7.776	1240	6199	6199	219.252	9.369	1240	19535	19536	661.035	8.649	1240	12842	12842	401.3
Thhalv10016183m	2778	5890	2593	12632	0	0.906721	0	1.237	-0.01	2.16	AT2G41740.1	ATVLN2,VLN2	villin 2	4.981	3470	2778	2778	31.587	6.218	3470	5890	5890	74.444	4.971	3470	2593	2593	31.353	7.141	3470	12632	12640	141.148
Thhalv10014055m	5098	2613	5324	12622	1.72e-85	7.65e-09	0	-0.812	0.151	1.282	AT5G01530.1	LHCB4.1	light harvesting complex photosystem II	7.171	1396	5098	5099	144.116	6.359	1396	2613	2613	82.091	7.322	1396	5324	5324	160.016	8.453	1396	12622	12622	350.349
Thhalv10016133m	3217	21136	3277	12617	0	0.000536953	0	2.868	0.115	1.946	AT2G34660.1	ATMRP2,EST4,MRP2	multidrug resistance-associated protein 2	4.586	5285	3217	3218	24.024	7.454	5285	21136	21136	175.397	4.701	5285	3277	3277	26.016	6.532	5285	12617	12618	92.513
Thhalv10023481m	2181	6362	4192	12586	0	1.67e-175	0	1.697	1.032	2.503	AT1G56340.1	AtCRT1a,CRT1,CRT1a	calreticulin 1a	5.718	1635	2181	2181	52.632	7.415	1635	6362	6363	170.682	6.75	1635	4192	4195	107.653	8.221	1635	12586	12590	298.378
Thhalv10003958m	4630	15441	2739	12563	0	2.92e-78	0	1.89	-0.669	1.414	AT5G64300.1	ATGCH,ATRIBA1,GCH,RFD1	GTP cyclohydrolase II	6.347	2244	4630	4630	81.408	8.237	2244	15441	15441	301.784	5.678	2244	2739	2739	51.213	7.761	2244	12563	12563	216.935
Thhalv10022517m	14183	7739	10162	12512	1.43e-182	6.02e-87	1.54e-63	-0.721	-0.392	-0.206	AT1G50030.1	TOR	target of rapamycin	5.597	11558	14183	14183	48.417	4.876	11558	7739	7739	29.366	5.205	11558	10162	10162	36.89	5.391	11558	12512	12512	41.947
Thhalv10011204m	124	13743	443	12508	0	3.28e-47	0	7.014	1.932	6.715	AT1G53430.1		Leucine-rich repeat transmembrane protein kinase	0.601	3617	124	139	1.516	7.615	3617	13743	16166	196.019	2.533	3617	443	499	5.788	7.316	3617	12508	14874	159.345
Thhalv10024380m	1728	4704	2144	12458	0	1.6e-18	0	1.598	0.4	2.824	AT4G34390.1	XLG2	extra-large GTP-binding protein 2	4.52	2971	1728	1728	22.948	6.118	2971	4704	4704	69.44	4.92	2971	2144	2144	30.278	7.344	2971	12458	12458	162.482
Thhalv10018393m	4980	10169	6276	12437	0	7.25e-58	0	1.183	0.423	1.295	AT1G70160.1			6.487	2190	4980	4980	89.722	7.67	2190	10169	10169	203.647	6.91	2190	6276	6278	120.278	7.782	2190	12437	12437	220.054
Thhalv10024180m	10556	6124	8779	12405	3.04e-101	3.9e-13	4.02e-09	-0.633	-0.178	0.206	AT4G31570.1			5.576	8733	10556	10556	47.692	4.943	8733	6124	6124	30.755	5.398	8733	8779	8779	42.179	5.782	8733	12405	12405	55.042
Thhalv10020224m	24346	6030	19612	12388	0	1.58e-47	0	-1.945	-0.346	-1.132	AT3G13460.4	ECT2	evolutionarily conserved C-terminal region 2	10.251	2729	24346	84287	1218.62	8.306	2729	6030	19697	316.548	9.905	2729	19612	62351	958.629	9.119	2729	12388	39168	556.143
Thhalv10024192m	11363	9539	9643	12379	0.0532607	1.02e-09	0.84237	-0.1	-0.148	0.098	AT4G38600.1	KAK,UPL3	HEAT repeat ;HECT-domain (ubiquitin-transferase)	6.211	6051	11363	11363	74.093	6.111	6051	9539	9539	69.138	6.063	6051	9643	9643	66.864	6.309	6051	12379	12379	79.271
Thhalv10002792m	3973	10511	5060	12332	0	9.59e-50	0	1.557	0.438	1.608	AT3G24170.1	ATGR1,GR1	glutathione-disulfide reductase	6.707	1500	3973	3973	104.505	8.264	1500	10511	10511	307.324	7.145	1500	5060	5060	141.537	8.315	1500	12332	12332	318.567
Thhalv10002563m	446	5273	712	12331	0	8.22e-19	0	3.716	0.764	4.763	AT2G06050.1	DDE1,OPR3	oxophytodienoate-reductase 3	3.344	1733	446	446	10.154	7.06	1733	5273	5273	133.445	4.108	1733	712	712	17.238	8.107	1733	12331	12331	275.714
Thhalv10027971m	1800	10137	2063	12320	0	3.22e-10	0	2.646	0.285	2.749	AT5G39720.1	AIG2L	avirulence induced gene 2 like protein	6.4	841	1800	1800	84.448	9.046	841	10137	10137	528.636	6.685	841	2063	2063	102.923	9.149	841	12320	12320	567.64
Thhalv10003628m	127525	24389	30710	12263	0	0	0	-2.234	-1.965	-3.404	AT1G37130.1	ATNR2,B29,CHL3,NIA2,NIA2-1,NR,NR2	nitrate reductase 2	10.612	3215	127525	127525	1565.04	8.378	3215	24389	24389	332.703	8.647	3215	30710	30710	400.783	7.208	3215	12263	12263	147.8
Thhalv10028304m	10417	49860	21563	12258	0	0	2.83e-09	2.559	1.158	0.212				12.374	429	10417	57730	5309.52	14.933	429	49860	305878	31270.5	13.532	429	21563	121079	11841.9	12.586	429	12258	68090	6150.13
Thhalv10003797m	27263	7074	30687	12183	0	7.59e-119	0	-1.793	0.26	-1.188	AT2G03890.1	ATPI4K GAMMA 7,PI4K GAMMA 7,UBDK GAMMA 7	phosphoinositide 4-kinase gamma 7	8.536	2897	27263	27263	371.31	6.743	2897	7074	7074	107.093	8.796	2897	30687	30687	444.443	7.348	2897	12183	12183	162.954
Thhalv10016126m	10133	5828	7978	12173	1.05e-101	9.15e-27	9.98e-14	-0.646	-0.257	0.238	AT2G36850.1	ATGSL08,ATGSL8,CHOR,GSL08,GSL8	glucan synthase-like 8	6.034	6103	10133	10133	65.51	5.388	6103	5828	5828	41.881	5.777	6103	7978	7978	54.848	6.272	6103	12173	12173	77.288
Thhalv10003574m	18294	6797	12038	12143	0	2.27e-189	0	-1.276	-0.515	-0.617	AT5G64740.1	CESA6,E112,IXR2,PRC1	cellulose synthase 6	7.691	3495	18294	18309	206.694	6.415	3495	6797	6802	85.356	7.176	3495	12038	12043	144.577	7.074	3495	12143	12149	134.695
Thhalv10003210m	10766	5496	7591	12141	6.69e-182	5.66e-74	0.00604625	-0.817	-0.415	0.147	AT5G44340.1	TUB4	tubulin beta chain 4	7.897	1782	10766	10768	238.418	7.08	1782	5496	5496	135.264	7.482	1782	7591	7591	178.732	8.044	1782	12141	12141	264.001
Thhalv10001422m	1891	13016	2819	12129	0	3.33e-57	0	2.935	0.665	2.655	AT2G47510.1	FUM1	fumarase 1	5.384	1787	1891	1891	41.752	8.319	1787	13016	13016	319.445	6.049	1787	2819	2819	66.188	8.039	1787	12129	12129	263.002
Thhalv10004150m	804	12239	1500	12085	0	5.1e-59	0	4.081	0.989	3.884	AT5G26030.1	ATFC-I,FC-I,FC1	ferrochelatase 1	4.184	1745	804	804	18.179	8.265	1745	12239	12239	307.606	5.173	1745	1500	1500	36.067	8.068	1745	12085	12085	268.355
Thhalv10003523m	1663	2625	1693	12079	8.71e-101	0.0184897	0	0.811	0.115	2.835	AT5G61910.4		DCD (Development and Cell Death) domain protein	3.894	4413	1663	1663	14.869	4.705	4413	2625	2625	26.088	4.009	4413	1693	1693	16.097	6.729	4413	12079	12079	106.061
Thhalv10006146m	216	2525	1235	12004	0	4.81e-189	0	3.7	2.605	5.77	AT3G56400.1	ATWRKY70,WRKY70	WRKY DNA-binding protein 70	2.714	1299	216	216	6.561	6.414	1299	2525	2525	85.25	5.319	1299	1235	1236	39.923	8.484	1299	12004	12005	358.106
Thhalv10005892m	70441	18152	46872	11972	0	0	0	-1.804	-0.5	-2.583	AT3G60750.1		Transketolase	10.545	1861	70441	70445	1493.53	8.741	1861	18152	18153	427.805	10.045	1861	46872	46874	1056.81	7.962	1861	11972	11973	249.296
Thhalv10014325m	383	16804	1784	11879	0	3.78e-237	0	5.583	2.293	4.903	AT5G08790.1	anac081,ATAF2	NAC (No Apical Meristem) domain transcriptional regulator superfamily protein	3.384	1474	383	390	10.439	8.967	1474	16804	16821	500.493	5.677	1474	1784	1797	51.152	8.287	1474	11879	11882	312.356
Thhalv10016542m	325	15433	1048	11838	0	1.51e-99	0	5.74	1.791	5.157	AT2G38470.1	ATWRKY33,WRKY33	WRKY DNA-binding protein 33	3.032	2108	325	437	8.179	8.772	2108	15433	21017	437.264	4.823	2108	1048	1422	28.303	8.189	2108	11838	15871	291.737
Thhalv10003763m	860	6537	711	11778	0	0.056707	0	3.079	-0.186	3.749	AT3G28180.1	ATCSLC04,ATCSLC4,CSLC04,CSLC4	Cellulose-synthase-like C4	3.736	2547	860	860	13.322	6.815	2547	6537	6537	112.562	3.55	2547	711	711	11.713	7.485	2547	11778	11778	179.185
Thhalv10028948m	1046	1802	8735	11768	3.03e-85	0	0	0.935	3.148	3.464	AT4G11650.1	ATOSM34,OSM34	osmotin 34	5.116	1192	1046	1048	34.689	6.051	1192	1802	1802	66.301	8.264	1192	8735	8736	307.501	8.58	1192	11768	11772	382.677
Thhalv10004138m	7117	5178	4975	11661	1.01e-09	5.42e-52	1.43e-168	-0.31	-0.43	0.683	AT5G63570.1	GSA1	glutamate-1-semialdehyde-2,1-aminomutase	7.347	1737	7117	7169	162.843	7.037	1737	5178	5203	131.37	6.917	1737	4975	5002	120.824	8.03	1737	11661	11717	261.382
Thhalv10022805m	2671	3334	3102	11661	4.04e-60	1.2e-16	0	0.472	0.304	2.1	AT2G14750.1	AKN1,APK,APK1,ATAKN1	APS kinase	6.428	1224	2671	2671	86.1	6.9	1224	3334	3334	119.461	6.732	1224	3102	3102	106.334	8.528	1224	11661	11661	369.158
Thhalv10023636m	14816	4098	13097	11647	0	0.000257666	5.73e-150	-1.702	-0.089	-0.374	AT1G61520.1	LHCA3	photosystem I light harvesting complex gene 3	8.907	1218	14816	14816	479.949	7.205	1218	4098	4098	147.56	8.818	1218	13097	13097	451.165	8.533	1218	11647	11647	370.531
Thhalv10005990m	3324	2116	3770	11547	9.82e-19	2.07e-16	0	-0.507	0.267	1.771	AT3G56200.1		Transmembrane amino acid transporter family protein	6.619	1380	3324	3439	98.325	6.112	1380	2116	2177	69.187	6.886	1380	3770	3890	118.272	8.39	1380	11547	11949	335.514
Thhalv10011466m	5374	13043	6565	11546	0	9.63e-50	0	1.374	0.389	1.042	AT4G05320.2	UBQ10	polyubiquitin 10	7.114	1712	5374	6010	138.51	8.488	1712	13043	14018	359.109	7.503	1712	6565	7402	181.408	8.156	1712	11546	12604	285.275
Thhalv10016835m	150	5037	449	11541	0	1.4e-39	0	5.222	1.67	6.239	AT2G39420.1		alpha/beta-Hydrolases superfamily protein	2.232	1260	150	150	4.697	7.454	1260	5037	5037	175.325	3.902	1260	449	449	14.952	8.471	1260	11541	11541	354.921
Thhalv10006853m	1738	4272	2189	11501	0	1.18e-20	0	1.45	0.422	2.7	AT1G29340.1	ATPUB17,PUB17	plant U-box 17	4.706	2627	1738	1738	26.104	6.156	2627	4272	4272	71.321	5.128	2627	2189	2189	34.962	7.406	2627	11501	11501	169.642
Thhalv10008221m	764	6107	2327	11452	0	1.28e-206	0	3.151	1.695	3.879	AT1G09070.1	(AT)SRC2,SRC2	soybean gene regulated by cold-2	4.566	1273	764	764	23.68	7.717	1273	6107	6107	210.399	6.261	1273	2327	2327	76.697	8.445	1273	11452	11452	348.587
Thhalv10012589m	3200	2954	4714	11430	2.48e-06	4.6e-91	0	0.036	0.645	1.813	AT5G49760.1		Leucine-rich repeat protein kinase family protein	5.272	3286	3200	3217	38.627	5.308	3286	2954	2968	39.613	5.917	3286	4714	4731	60.408	7.085	3286	11430	11514	135.774
Thhalv10019260m	10350	11100	11388	11401	1.08e-88	2.89e-35	0.340683	0.254	0.227	0.114	AT1G75950.1	ASK1,ATSKP1,SKP1,SKP1A,UIP1	S phase kinase-associated protein 1	8.74	955	10350	10350	427.61	8.994	955	11100	11100	509.757	8.967	955	11388	11388	500.328	8.854	955	11401	11401	462.592
Thhalv10025563m	590	14915	1094	11374	0	1.08e-42	0	4.813	0.98	4.243	AT4G34230.1	ATCAD5,CAD-5,CAD5	cinnamyl alcohol dehydrogenase 5	4.187	1278	590	590	18.215	9	1278	14915	14915	511.842	5.167	1278	1094	1094	35.917	8.43	1278	11374	11374	344.858
Thhalv10018004m	7368	4872	7915	11355	1.38e-29	9.42e-19	4.67e-123	-0.444	0.192	0.598	AT1G71220.2	EBS1,PSL2,UGGT	UDP-glucose:glycoprotein glucosyltransferases;transferases, transferring hexosyl groups;transferases, transferring glycosyl groups	5.803	5207	7368	7368	55.831	5.359	5207	4872	4872	41.036	5.995	5207	7915	7915	63.778	6.401	5207	11355	11355	84.5
Thhalv10025102m	5048	10748	4742	11349	0	0.660093	0	1.243	-0.002	1.142	AT4G13930.1	SHM4	serine hydroxymethyltransferase 4	6.742	1861	5048	5048	107.025	7.985	1861	10748	10748	253.294	6.74	1861	4742	4742	106.912	7.884	1861	11349	11349	236.303
Thhalv10003293m	3308	10373	5263	11340	0	6.52e-133	0	1.801	0.758	1.751	AT1G45145.1	ATH5,ATTRX5,LIV1,TRX5	thioredoxin H-type 5	7.415	765	3308	3308	170.614	9.216	765	10373	10373	594.684	8.173	765	5263	5263	288.657	9.166	765	11340	11340	574.394
Thhalv10024969m	1450	8147	2781	11278	0	4.07e-116	0	2.643	1.032	2.932	AT4G21910.1		MATE efflux family protein	5.027	1778	1450	1469	32.599	7.67	1778	8147	8255	203.624	6.059	1778	2781	2826	66.689	7.959	1778	11278	11420	248.882
Thhalv10012431m	13147	8603	10532	11247	1.27e-56	5.58e-28	3.31e-76	-0.459	-0.231	-0.251	AT5G20490.1	ATXIK,XI-17,XIK	Myosin family protein with Dil domain	6.608	5317	13147	13147	97.56	6.149	5317	8603	8603	70.962	6.377	5317	10532	10532	83.11	6.357	5317	11247	11247	81.965
Thhalv10006561m	2546	5355	3350	11165	0	1.44e-39	0	1.225	0.484	2.106	AT1G34260.1	FAB1D	FORMS APLOID AND BINUCLEATE CELLS 1A	4.412	4720	2546	2546	21.283	5.637	4720	5355	5355	49.758	4.896	4720	3350	3350	29.779	6.518	4720	11165	11165	91.659
Thhalv10008884m	2397	5900	3031	11127	0	6.54e-29	0	1.449	0.425	2.187	AT1G23490.1	ARF1,ATARF,ATARF1,ATARFA1A	ADP-ribosylation factor 1	6.634	955	2397	2404	99.321	8.083	955	5900	5906	271.227	7.059	955	3031	3036	133.386	8.821	955	11127	11148	452.326
Thhalv10025075m	2713	12336	3972	11019	0	4.46e-75	0	2.337	0.638	1.996	AT4G15280.1	UGT71B5	UDP-glucosyl transferase 71B5	5.765	1969	2713	2713	54.364	8.102	1969	12336	12336	274.772	6.403	1969	3972	3972	84.64	7.761	1969	11019	11019	216.848
Thhalv10024334m	12126	5532	9691	10877	1.43e-296	1.19e-26	1.11e-46	-0.979	-0.234	-0.183	AT4G31480.1		Coatomer, beta subunit	7.197	3260	12126	12126	146.761	6.218	3260	5532	5532	74.423	6.963	3260	9691	9691	124.727	7.014	3260	10877	10877	129.286
Thhalv10020534m	1408	12447	2649	10807	0	7.06e-106	0	3.298	1.009	2.916	AT3G14690.1	CYP72A15	cytochrome P450, family 72, subfamily A, polypeptide 15	5.195	1573	1408	1460	36.621	8.493	1573	12447	12922	360.284	6.204	1573	2649	2763	73.699	8.111	1573	10807	11225	276.513
Thhalv10003586m	2009	4187	1555	10803	1.78e-281	4.47e-07	0	1.212	-0.281	2.401	AT5G24810.1		ABC1 family protein	4.531	3429	2009	2009	23.117	5.743	3429	4187	4187	53.552	4.25	3429	1555	1555	19.027	6.932	3429	10803	10803	122.077
Thhalv10022519m	10737	6747	9037	10743	2.44e-63	8e-11	5.62e-09	-0.518	-0.16	-0.026	AT2G13370.1	CHR5	chromatin remodeling 5	6.148	5976	10737	10737	70.89	5.63	5976	6747	6747	49.516	5.988	5976	9037	9037	63.449	6.122	5976	10743	10743	69.658
Thhalv10024561m	9833	11614	9830	10726	7.03e-161	6.62e-07	0.78553	0.385	0.084	0.094	AT5G56000.1	AtHsp90.4,Hsp81.4	HEAT SHOCK PROTEIN 81.4	7.355	2469	9833	10241	163.656	7.74	2469	11614	12037	213.816	7.439	2469	9830	10208	173.472	7.449	2469	10726	11137	174.786
Thhalv10005884m	743	4386	1004	10671	0	4.11e-14	0	2.718	0.523	3.821	AT3G57530.1	ATCPK32,CDPK32,CPK32	calcium-dependent protein kinase 32	3.687	2280	743	744	12.875	6.405	2280	4386	4404	84.714	4.21	2280	1004	1006	18.513	7.508	2280	10671	10708	181.983
Thhalv10007290m	1439	7529	2086	10656	0	2.45e-38	0	2.54	0.624	2.862	AT1G72330.1	ALAAT2	alanine aminotransferase 2	4.787	2057	1439	1439	27.602	7.327	2057	7529	7529	160.526	5.411	2057	2086	2086	42.549	7.649	2057	10656	10656	200.733
Thhalv10001384m	3570	8776	3986	10575	0	6.24e-15	0	1.404	0.281	1.516	AT2G44350.1	ATCS,CSY4	Citrate synthase family protein	6.149	2292	3570	4121	70.941	7.553	2292	8776	9813	187.772	6.43	2292	3986	4710	86.222	7.665	2292	10575	12005	202.958
Thhalv10003678m	714	3413	3587	10514	0	0	0	2.409	2.418	3.854	AT5G64570.1	ATBXL4,XYL4	beta-D-xylosidase 4	3.49	2508	714	714	11.233	5.899	2508	3413	3413	59.683	5.908	2508	3587	3588	60.025	7.344	2508	10514	10515	162.458
Thhalv10010322m	10100	9338	9352	10508	6.59e-18	1	0.00402718	0.039	-0.022	0.031	AT3G48780.1	ATSPT1,SPT1	serine palmitoyltransferase 1	7.681	1942	10100	10101	205.223	7.72	1942	9338	9338	210.886	7.659	1942	9352	9352	202.053	7.712	1942	10508	10508	209.667
Thhalv10012738m	13840	9402	10381	10495	3.54e-42	6.04e-59	8.04e-170	-0.405	-0.326	-0.425	AT5G57870.1	eIFiso4G1	MIF4G domain-containing protein / MA3 domain-containing protein	7.546	2921	13840	13840	186.946	7.141	2921	9402	9402	141.167	7.22	2921	10381	10381	149.114	7.121	2921	10495	10495	139.222
Thhalv10011471m	3664	5721	3418	10483	2.92e-212	0.904285	0	0.797	-0.012	1.49	AT1G50010.1	TUA2	tubulin alpha-2 chain	6.419	1695	3664	3675	85.546	7.216	1695	5721	5745	148.65	6.407	1695	3418	3428	84.856	7.909	1695	10483	10516	240.403
Thhalv10010271m	7592	6751	10731	10471	4.82e-07	4.91e-175	8.05e-57	-0.017	0.588	0.438	AT3G48000.1	ALDH2,ALDH2A,ALDH2B4	aldehyde dehydrogenase 2B4	7.216	2015	7592	7592	148.659	7.199	2015	6751	6751	146.939	7.804	2015	10731	10731	223.448	7.654	2015	10471	10471	201.359
Thhalv10025695m	175	3959	1399	10456	0	7.15e-256	0	4.652	3.087	5.875	AT4G37520.1		Peroxidase superfamily protein	2.264	1438	175	175	4.802	6.916	1438	3959	3959	120.745	5.351	1438	1399	1399	40.82	8.139	1438	10456	10458	281.805
Thhalv10007518m	2580	5896	3491	10441	0	3.04e-47	0	1.345	0.525	1.99	AT1G30270.1	ATCIPK23,CIPK23,LKS1,SnRK3.23	CBL-interacting protein kinase 23	5.509	2236	2580	2580	45.526	6.854	2236	5896	5896	115.646	6.034	2236	3491	3491	65.507	7.499	2236	10441	10441	180.938
Thhalv10006562m	6759	6786	4687	10403	4.12e-33	4.84e-52	4.37e-112	0.159	-0.439	0.596	AT1G14850.1	NUP155	nucleoporin 155	5.783	4842	6759	6759	55.077	5.942	4842	6786	6786	61.466	5.344	4842	4687	4687	40.614	6.379	4842	10403	10403	83.252
Thhalv10004062m	322	6773	2669	10345	0	0	0	4.547	3.139	4.979	AT3G26170.1	CYP71B19	cytochrome P450, family 71, subfamily B, polypeptide 19	2.962	1631	322	322	7.79	7.509	1631	6773	6773	182.125	6.101	1631	2669	2669	68.66	7.941	1631	10345	10345	245.773
Thhalv10011528m	11993	9115	9384	10324	9.01e-07	8.42e-34	2.85e-66	-0.242	-0.266	-0.241	AT3G13920.1	EIF4A1,RH4,TIF4A1	eukaryotic translation initiation factor 4A1	8.156	1670	11993	12070	285.169	7.914	1670	9115	9182	241.137	7.89	1670	9384	9440	237.173	7.915	1670	10324	10405	241.426
Thhalv10018683m	661	1750	1728	10320	1.57e-165	8.78e-126	0	1.558	1.475	3.939	AT1G74450.1		Protein of unknown function (DUF793)	3.611	2134	661	661	12.221	5.169	2134	1750	1750	35.966	5.086	2134	1728	1728	33.975	7.55	2134	10320	10320	187.389
Thhalv10008974m	5640	10827	6796	10316	0	7.27e-47	5.6e-226	1.094	0.358	0.845	AT1G26630.1	ATELF5A-2,ELF5A-2,FBR12	Eukaryotic translation initiation factor 5A-1 (eIF-5A 1) protein	7.918	920	5640	5640	241.881	9.012	920	10827	10830	516.279	8.276	920	6796	6797	309.985	8.763	920	10316	10316	434.492
Thhalv10013973m	460	7399	864	10295	0	6.4e-35	0	4.16	0.998	4.458	AT5G16970.1	AER,AT-AER	alkenal reductase	3.629	1467	460	460	12.372	7.789	1467	7399	7399	221.201	4.627	1467	864	864	24.711	8.087	1467	10295	10295	271.928
Thhalv10013978m	17842	5597	15744	10295	0	2.58e-05	0	-1.52	-0.092	-0.819	AT5G54770.1	THI1,THI4,TZ	thiazole biosynthetic enzyme, chloroplast (ARA6) (THI1) (THI4)	8.882	1492	17842	17842	471.831	7.362	1492	5597	5597	164.524	8.79	1492	15744	15744	442.748	8.063	1492	10295	10295	267.372
Thhalv10001876m	11555	5023	10314	10275	0	0.0137778	2.2e-48	-1.05	-0.076	-0.196	AT2G26890.1	GRV2,KAM2	DNAJ heat shock N-terminal domain-containing protein	5.82	8073	11555	11555	56.474	4.77	8073	5023	5023	27.288	5.744	8073	10314	10314	53.605	5.624	8073	10275	10275	49.318
Thhalv10013655m	3239	5786	3427	10271	9.91e-293	3.76e-07	0	0.987	0.166	1.638	AT5G22060.1	ATJ2,J2	DNAJ homologue 2	6.321	1606	3239	3254	79.944	7.308	1606	5786	5804	158.499	6.487	1606	3427	3433	89.689	7.959	1606	10271	10316	248.9
Thhalv10018034m	12506	5535	8578	10239	0	2.21e-102	4.21e-99	-1.023	-0.455	-0.314	AT1G67230.1	LINC1	little nuclei1	6.894	4148	12506	12506	118.957	5.871	4148	5535	5535	58.522	6.439	4148	8578	8578	86.768	6.58	4148	10239	10239	95.648
Thhalv10023459m	127238	4025	56340	10227	0	0	0	-4.829	-1.086	-3.663	AT1G62180.2	APR2,APSR,ATAPR2,PRH,PRH43	5\'adenylylphosphosulfate reductase 2	11.411	1843	127238	127238	2723.97	6.582	1843	4025	4025	95.782	10.325	1843	56340	56340	1282.63	7.748	1843	10227	10227	215.021
Thhalv10022544m	504	7378	506	10212	0	0.343015	0	4.024	0.094	4.315	AT2G18700.1	ATTPS11,ATTPSB,TPS11	trehalose phosphatase/synthase 11	2.737	2983	504	504	6.666	6.761	2983	7378	7378	108.475	2.831	2983	506	506	7.117	7.052	2983	10212	10212	132.653
Thhalv10024976m	3	8773	57	10209	0	3.56e-14	0	11.666	4.336	11.706	AT4G13310.1	CYP71A20	cytochrome P450, family 71, subfamily A, polypeptide 20	-3.672	1509	3	3	0.078	7.994	1509	8773	8773	254.978	0.664	1509	57	57	1.585	8.034	1509	10209	10209	262.151
Thhalv10025680m	63003	5702	69373	10194	0	2.03e-213	0	-3.313	0.228	-2.654	AT4G21960.1	PRXR1	Peroxidase superfamily protein	10.637	1561	63003	63003	1592.46	7.324	1561	5702	5702	160.202	10.865	1561	69373	69373	1864.65	7.983	1561	10194	10194	253.046
Thhalv10020475m	1585	4540	1758	10119	0	1.1e-06	0	1.671	0.238	2.649	AT3G20410.1	CPK9	calmodulin-domain protein kinase 9	4.866	2144	1585	1585	29.169	6.537	2144	4540	4540	92.87	5.104	2144	1758	1758	34.404	7.515	2144	10119	10119	182.882
Thhalv10022663m	392	9963	991	10112	0	5.37e-69	0	4.82	1.427	4.663	AT2G15480.1	UGT73B5	UDP-glucosyl transferase 73B5	3.077	1833	392	392	8.438	7.897	1833	9963	9963	238.381	4.504	1833	991	991	22.684	7.74	1833	10112	10112	213.763
Thhalv10003888m	6365	524	7873	10089	0	1.65e-64	9.91e-126	-3.45	0.395	0.638	AT1G36370.1	SHM7	serine hydroxymethyltransferase 7	6.852	2174	6365	6365	115.518	3.402	2174	524	524	10.571	7.247	2174	7873	7873	151.947	7.49	2174	10089	10089	179.824
Thhalv10022539m	2785	3683	3418	10060	7.71e-83	4.63e-27	0	0.555	0.384	1.826	AT4G34450.1		coatomer gamma-2 subunit, putative / gamma-2 coat protein, putative / gamma-2 COP, putative	5.222	2946	2785	2786	37.313	5.777	2946	3683	3684	54.844	5.606	2946	3418	3419	48.694	7.048	2946	10060	10062	132.346
Thhalv10006546m	19673	13752	15783	10057	2.94e-43	1.05e-40	0	-0.364	-0.229	-0.994	AT1G30400.1	ATABCC1,ATMRP1,EST1,MRP1	multidrug resistance-associated protein 1	7.12	5582	19673	19673	139.057	6.756	5582	13752	13753	108.057	6.891	5582	15783	15785	118.649	6.126	5582	10057	10058	69.82
Thhalv10000756m	4360	4653	4064	10051	1.07e-36	0.910169	0	0.247	-0.013	1.179	AT1G03370.1		C2 calcium/lipid-binding and GRAM domain containing protein	5.528	3728	4360	4360	46.145	5.775	3728	4653	4653	54.739	5.515	3728	4064	4064	45.739	6.707	3728	10051	10051	104.47
Thhalv10005746m	4666	5170	4363	10007	2e-51	0.809093	0	0.3	-0.008	1.074	AT3G62900.1		CW-type Zinc Finger	5.08	5444	4666	4666	33.817	5.38	5444	5170	5170	41.65	5.072	5444	4363	4363	33.626	6.154	5444	10007	10007	71.227
Thhalv10003896m	2005	11787	2908	9968	0	3.64e-53	0	2.707	0.657	2.291	AT5G24240.1		Phosphatidylinositol 3- and 4-kinase ;Ubiquitin family protein	5.005	2849	2005	2318	32.102	7.712	2849	11787	13625	209.743	5.662	2849	2908	3437	50.617	7.296	2849	9968	11554	157.144
Thhalv10021083m	6224	18244	9933	9965	0	9.98e-253	3.97e-130	1.705	0.762	0.648	AT1G13440.1	GAPC-2,GAPC2	glyceraldehyde-3-phosphate dehydrogenase C2	7.51	1415	6224	6539	182.333	9.215	1415	18244	19167	594.075	8.272	1415	9933	10424	309.093	8.158	1415	9965	10432	285.673
Thhalv10024676m	679	3887	1965	9962	0	4.97e-164	0	2.67	1.623	3.849	AT4G20110.1	BP80-3;1,VSR3;1,VSR7	VACUOLAR SORTING RECEPTOR 7	3.545	2295	679	679	11.673	6.215	2295	3887	3887	74.281	5.168	2295	1965	1966	35.943	7.394	2295	9962	9962	168.199
Thhalv10022728m	3395	11714	3678	9900	0	4.16e-10	0	1.939	0.205	1.518	AT2G17420.1	ATNTRA,NTR2,NTRA	NADPH-dependent thioredoxin reductase A	6.437	1546	3395	3395	86.645	8.376	1546	11714	11715	332.335	6.642	1546	3678	3680	99.873	7.955	1546	9900	9900	248.133
Thhalv10021013m	1080	9637	1107	9898	0	0.0464291	0	3.31	0.125	3.17	AT3G22370.1	AOX1A,ATAOX1A	alternative oxidase 1A	4.771	1561	1080	1080	27.298	8.081	1561	9637	9640	270.843	4.896	1561	1107	1108	29.782	7.941	1561	9898	9899	245.724
Thhalv10016850m	4037	6492	3328	9887	3.02e-259	2.49e-06	0	0.838	-0.19	1.266	AT2G39770.1	CYT1,EMB101,GMP1,SOZ1,VTC1	Glucose-1-phosphate adenylyltransferase family protein	6.675	1559	4037	4037	102.17	7.513	1559	6492	6492	182.632	6.485	1559	3328	3328	89.567	7.941	1559	9887	9887	245.741
Thhalv10017227m	776	3320	2103	9858	0	5.42e-161	0	2.228	1.51	3.621	AT2G30870.1	ATGSTF10,ATGSTF4,ERD13,GSTF10	glutathione S-transferase PHI 10	4.932	1024	776	792	30.517	7.16	1024	3320	3339	143.008	6.442	1024	2103	2122	86.947	8.553	1024	9858	9923	375.493
Thhalv10003585m	384	4241	1017	9855	0	1.15e-75	0	3.615	1.508	4.656	AT5G25930.1		Protein kinase family protein with leucine-rich repeat domain	2.392	3081	384	410	5.251	6.007	3081	4241	4518	64.313	3.9	3081	1017	1096	14.926	7.048	3081	9855	10521	132.319
Thhalv10023390m	83	7722	424	9852	0	1.34e-60	0	6.692	2.441	6.865	AT1G62300.1	ATWRKY6,WRKY6	WRKY family transcription factor	0.794	1889	83	83	1.734	7.486	1889	7722	7722	179.284	3.235	1889	424	424	9.418	7.659	1889	9852	9852	202.093
Thhalv10018854m	409	4600	473	9831	0	0.00331738	0	3.644	0.298	4.561	AT1G74020.1	SS2	strictosidine synthase 2	3.722	1223	409	409	13.195	7.366	1223	4600	4600	164.959	4.02	1223	473	473	16.227	8.283	1223	9831	9832	311.511
Thhalv10019018m	4790	5312	5174	9783	4.36e-53	2.11e-13	6.28e-297	0.302	0.2	1.004	AT1G78300.1	14-3-3OMEGA,GF14 OMEGA,GRF2	general regulatory factor 2	7.082	1395	4790	4790	135.479	7.384	1395	5312	5312	167.004	7.282	1395	5174	5174	155.619	8.086	1395	9783	9783	271.742
Thhalv10014483m	72212	6595	82364	9710	0	0	0	-3.3	0.279	-2.921	AT5G20700.1		Protein of unknown function (DUF581)	11.038	1355	72212	72212	2102.72	7.738	1355	6595	6595	213.461	11.317	1355	82364	82364	2550.4	8.117	1355	9710	9710	277.676
Thhalv10010558m	264	9972	505	9692	0	1.65e-21	0	5.392	1.024	5.172	AT3G54640.1	TRP3,TSA1	tryptophan synthase alpha chain	3.101	1214	264	264	8.58	8.493	1214	9972	9972	360.253	4.125	1214	505	505	17.454	8.273	1214	9692	9692	309.352
Thhalv10003828m	10187	6214	9840	9689	2.97e-73	0.0106591	4.14e-20	-0.561	0.039	-0.099	AT5G25350.1	EBF2	EIN3-binding F box protein 2	7.251	2639	10187	10187	152.306	6.69	2639	6214	6214	103.27	7.29	2639	9840	9840	156.447	7.152	2639	9689	9689	142.265
Thhalv10018893m	94	3529	447	9632	0	1.24e-60	0	5.49	2.206	6.748	AT1G66700.1	PXMT1	S-adenosyl-L-methionine-dependent methyltransferases superfamily protein	4.1	1445	94	628	17.148	9.59	1445	3529	25397	770.829	6.306	1445	447	2725	79.124	10.848	1445	9632	68750	1843.59
Thhalv10007557m	513	33675	1411	9586	0	2.09e-110	0	6.189	1.548	4.198	AT1G12200.1		Flavin-binding monooxygenase family protein	3.542	1738	513	513	11.646	9.731	1738	33675	33675	849.77	5.09	1738	1411	1411	34.063	7.74	1738	9586	9586	213.72
Thhalv10005736m	8867	6126	8266	9584	4.94e-23	0.840072	0.851754	-0.38	-0.012	0.087	AT3G60240.2	CUM2,EIF4G	eukaryotic translation initiation factor 4G	5.98	5541	8867	8867	63.139	5.6	5541	6126	6126	48.488	5.968	5541	8266	8266	62.592	6.067	5541	9584	9584	67.022
Thhalv10020394m	4922	7989	5034	9553	0	4.5e-06	1.14e-251	0.852	0.121	0.931	AT3G01120.1	ATCYS1,CGS,CGS1,MTO1	Pyridoxal phosphate (PLP)-dependent transferases superfamily protein	6.637	1951	4922	4922	99.54	7.489	1951	7989	7989	179.589	6.758	1951	5034	5034	108.26	7.568	1951	9553	9553	189.732
Thhalv10005762m	742	8716	1738	9509	0	6.86e-107	0	3.707	1.317	3.654	AT3G63380.1		ATPase E1-E2 type family protein / haloacid dehalogenase-like hydrolase family protein	3.238	3102	742	742	9.438	6.945	3102	8716	8716	123.231	4.555	3102	1738	1738	23.508	6.892	3102	9509	9509	118.782
Thhalv10007115m	2702	4556	2818	9488	9.74e-204	5.19e-05	0	0.906	0.149	1.786	AT1G23170.2		Protein of unknown function DUF2359, transmembrane	5.524	2317	2702	2702	46.012	6.43	2317	4556	4556	86.239	5.673	2317	2818	2818	51.03	7.31	2317	9488	9488	158.674
Thhalv10008731m	11313	3087	11208	9474	0	3.13e-06	5.48e-77	-1.721	0.076	-0.282	AT1G31330.1	PSAF	photosystem I subunit F	8.741	1043	11313	11313	427.962	7.02	1043	3087	3087	129.806	8.817	1043	11208	11208	450.873	8.459	1043	9474	9474	351.971
Thhalv10028095m	2825	8349	3797	9466	0	9.97e-50	0	1.716	0.516	1.719	AT5G41990.1	ATWNK8,WNK8	with no lysine (K) kinase 8	6.031	1704	2825	2825	65.412	7.747	1704	8349	8349	214.886	6.547	1704	3797	3797	93.494	7.75	1704	9466	9466	215.256
Thhalv10024210m	3736	5156	3256	9446	1.15e-133	0.0255505	0	0.617	-0.11	1.312	AT4G28710.1	ATXIH,XIH	Myosin family protein with Dil domain	4.888	4980	3736	3736	29.6	5.505	4980	5156	5156	45.407	4.778	4980	3256	3256	27.433	6.2	4980	9446	9449	73.522
Thhalv10003821m	4596	15385	5716	9430	0	1.01e-48	9.42e-290	1.895	0.403	1.011	AT5G66760.1	SDH1-1	succinate dehydrogenase 1-1	6.223	2428	4596	4596	74.687	8.118	2428	15385	15385	277.902	6.626	2428	5716	5716	98.777	7.234	2428	9430	9430	150.495
Thhalv10016645m	8204	3873	6803	9414	2.5e-181	6.49e-11	0.000396894	-0.93	-0.182	0.172	AT2G37550.1	AGD7,ASP1	ARF-GAP domain 7	7.412	1901	8204	8204	170.277	6.482	1901	3873	3874	89.376	7.23	1901	6803	6803	150.151	7.584	1901	9414	9414	191.889
Thhalv10003825m	4152	5081	6682	9387	1.25e-83	8.42e-175	0	0.444	0.775	1.151	AT5G48380.1	BIR1	BAK1-interacting receptor-like kinase 1	5.98	2595	4152	4152	63.129	6.424	2595	5081	5081	85.873	6.755	2595	6682	6682	108.039	7.131	2595	9387	9387	140.168
Thhalv10006726m	2261	4353	2585	9349	5.64e-255	2.49e-12	0	1.098	0.282	2.022	AT1G08800.1		Protein of unknown function, DUF593	4.994	2799	2261	2261	31.872	6.092	2799	4353	4353	68.207	5.276	2799	2585	2585	38.75	7.016	2799	9349	9349	129.426
Thhalv10001280m	11767	5357	9107	9314	1.17e-289	2.58e-37	8.91e-115	-0.983	-0.281	-0.363	AT2G46020.2	ATBRM,BRM,CHA2,CHR2	transcription regulatory protein SNF2, putative	6.04	7056	11767	11767	65.799	5.057	7056	5357	5357	33.297	5.759	7056	9107	9107	54.154	5.677	7056	9314	9314	51.149
Thhalv10010102m	380	5590	484	9306	0	1.53e-05	0	4.034	0.444	4.59	AT3G47780.1	ATATH6,ATH6	ABC2 homolog 6	2.337	2967	380	380	5.053	6.371	2967	5590	5600	82.778	2.781	2967	484	486	6.873	6.927	2967	9306	9320	121.719
Thhalv10007964m	434	9009	1521	9298	0	9.51e-158	0	4.548	1.901	4.412	AT1G21120.1		O-methyltransferase family protein	3.731	1361	434	458	13.278	8.279	1361	9009	9638	310.579	5.632	1361	1521	1609	49.603	8.143	1361	9298	9932	282.772
Thhalv10020601m	6695	4188	4581	9286	3.25e-41	6.42e-56	9.82e-53	-0.524	-0.459	0.446	AT3G02750.1		Protein phosphatase 2C family protein	6.975	2100	6695	6695	125.789	6.451	2100	4188	4188	87.464	6.516	2100	4581	4581	91.527	7.421	2100	9286	9286	171.344
Thhalv10024781m	1753	3373	1551	9279	1.19e-197	0.305252	0	1.101	-0.083	2.384	AT4G39640.1	GGT1	gamma-glutamyl transpeptidase 1	5.316	1818	1753	1836	39.846	6.417	1818	3373	3543	85.471	5.233	1818	1551	1630	37.619	7.7	1818	9279	9754	207.897
Thhalv10012850m	1559	1757	2527	9254	4.28e-20	5.99e-68	0	0.338	0.785	2.551	AT5G13550.1	SULTR4;1	sulfate transporter 4.1	4.77	2270	1559	1570	27.289	5.108	2270	1757	1785	34.487	5.555	2270	2527	2543	47.004	7.321	2270	9254	9366	159.877
Thhalv10017482m	91	3607	143	9243	0	0.000294071	0	5.461	0.74	6.64	AT2G32190.2			2.643	575	91	91	6.244	8.104	575	3607	3607	275.12	3.383	575	143	143	10.435	9.283	575	9243	9243	622.879
Thhalv10003130m	2161	2059	2623	9177	9.61e-07	1.63e-19	0	0.076	0.362	2.055	AT5G43900.3	ATMYA2,MYA2,XI-2,XI-6	myosin 2	4.26	4521	2161	2195	19.156	4.336	4521	2059	2082	20.197	4.622	4521	2623	2653	24.621	6.315	4521	9177	9290	79.623
Thhalv10021402m	971	3812	1216	9076	0	1.72e-11	0	2.126	0.414	3.199	AT3G05500.1		Rubber elongation factor protein (REF)	5.174	1061	971	971	36.109	7.3	1061	3812	3812	157.573	5.588	1061	1216	1216	48.087	8.373	1061	9076	9076	331.465
Thhalv10010006m	2115	1905	7688	9072	0.00289308	0	0	0.002	1.951	2.075	AT3G25010.1	AtRLP41,RLP41	receptor like protein 41	4.977	2649	2115	2115	31.502	4.979	2649	1905	1905	31.54	6.928	2649	7688	7688	121.77	7.052	2649	9072	9072	132.703
Thhalv10005739m	7448	3849	5965	9056	1.5e-120	2.91e-16	8.73e-13	-0.8	-0.232	0.256	AT3G59770.1	SAC9	sacI homology domain-containing protein / WW domain-containing protein	5.85	5095	7448	7448	57.678	5.05	5095	3849	3849	33.132	5.618	5095	5965	5965	49.122	6.106	5095	9056	9056	68.873
Thhalv10013897m	660	8456	2340	9055	0	3.44e-245	0	3.832	1.914	3.752	AT5G54160.1	ATOMT1,OMT1	O-methyltransferase 1	4.156	1461	660	660	17.824	7.988	1461	8456	8456	253.839	6.07	1461	2340	2340	67.201	7.908	1461	9055	9056	240.184
Thhalv10015086m	561	5328	7619	9055	0	0	0	3.4	3.852	3.987	AT5G55450.1		Bifunctional inhibitor/lipid-transfer protein/seed storage 2S albumin superfamily protein	4.889	747	561	561	29.631	8.289	747	5328	5328	312.815	8.741	747	7619	7619	427.945	8.876	747	9055	9055	469.706
Thhalv10011967m	2884	7466	4011	9042	0	2.01e-61	0	1.525	0.565	1.623	AT1G53310.1	ATPEPC1,ATPPC1,PEPC1,PPC1	phosphoenolpyruvate carboxylase 1	5.342	2805	2884	2884	40.567	6.867	2805	7466	7466	116.734	5.907	2805	4011	4011	59.997	6.965	2805	9042	9045	124.949
Thhalv10024928m	5064	5573	6001	8972	3.46e-53	8.88e-37	2.42e-176	0.291	0.334	0.8	AT4G36220.1	CYP84A1,FAH1	ferulic acid 5-hydroxylase 1	6.719	1896	5064	5064	105.382	7.01	1896	5573	5573	128.912	7.053	1896	6001	6001	132.799	7.519	1896	8972	8972	183.362
Thhalv10019955m	8806	8773	6581	8964	1.48e-39	5.02e-39	3.71e-05	0.147	-0.332	-0.001	AT3G19170.1	ATPREP1,ATZNMP,PREP1	presequence protease 1	6.568	3663	8806	8806	94.853	6.715	3663	8773	8773	105.04	6.236	3663	6581	6581	75.382	6.567	3663	8964	8964	94.825
Thhalv10014000m	217	8346	579	8963	0	8.07e-44	0	5.351	1.471	5.273	AT5G51830.1		pfkB-like carbohydrate kinase family protein	2.611	1479	217	229	6.109	7.962	1479	8346	8411	249.415	4.082	1479	579	597	16.936	7.884	1479	8963	9015	236.187
Thhalv10007336m	96	894	1031	8951	1.7e-199	2.47e-212	0	3.399	3.523	6.524	AT1G26390.1		FAD-binding Berberine family protein	1.43	1596	96	109	2.695	4.829	1596	894	1034	28.414	4.953	1596	1031	1178	30.969	7.954	1596	8951	10213	247.958
Thhalv10016124m	18932	7006	13998	8942	0	6.49e-91	0	-1.282	-0.347	-1.108	AT2G35630.1	GEM1,MOR1	ARM repeat superfamily protein	6.89	6298	18932	18932	118.606	5.608	6298	7006	7006	48.788	6.543	6298	13998	13998	93.255	5.782	6298	8942	8942	55.016
Thhalv10009321m	9019	12990	5256	8923	0	5.36e-161	1.3e-09	0.679	-0.691	-0.042	AT1G22710.1	ATSUC2,SUC2,SUT1	sucrose-proton symporter 2	7.879	1512	9019	9019	235.352	8.558	1512	12990	12990	376.791	7.188	1512	5256	5256	145.853	7.837	1512	8923	8923	228.674
Thhalv10014406m	6839	2113	5641	8909	0	5.06e-10	1.57e-29	-1.541	-0.197	0.344	AT5G54270.1	LHCB3,LHCB3*1	light-harvesting chlorophyll B-binding protein 3	7.525	1484	6839	6929	184.225	5.984	1484	2113	2141	63.274	7.328	1484	5641	5683	160.677	7.869	1484	8909	8952	233.746
Thhalv10024360m	3120	3272	3271	8889	3.29e-23	4.23e-06	0	0.216	0.152	1.482	AT4G23460.1		Adaptin family protein	5.378	3003	3120	3165	41.584	5.594	3003	3272	3308	48.312	5.53	3003	3271	3306	46.191	6.86	3003	8889	9004	116.182
Thhalv10006913m	512	5370	1182	8887	0	4.59e-71	0	3.543	1.296	4.091	AT1G03740.1		Protein kinase superfamily protein	2.799	2903	512	512	6.959	6.342	2903	5370	5370	81.128	4.095	2903	1182	1182	17.084	6.89	2903	8887	8887	118.622
Thhalv10016145m	3230	4249	2929	8887	1.5e-93	0.550755	0	0.544	-0.054	1.436	AT2G39480.1	PGP6	P-glycoprotein 6	4.826	4526	3230	3253	28.358	5.37	4526	4249	4267	41.348	4.772	4526	2929	2947	27.32	6.262	4526	8887	8966	76.761
Thhalv10024621m	3552	4959	3746	8882	1.37e-133	2.05e-07	0	0.633	0.164	1.295	AT4G16760.1	ACX1,ATACX1	acyl-CoA oxidase 1	5.873	2397	3552	3561	58.616	6.506	2397	4959	4967	90.88	6.037	2397	3746	3752	65.676	7.168	2397	8882	8894	143.776
Thhalv10024278m	9637	3646	8463	8860	0	0.000933793	5.82e-29	-1.249	-0.098	-0.147	AT4G32410.1	AtCESA1,CESA1,RSW1	cellulose synthase 1	6.629	3842	9637	9638	98.979	5.38	3842	3646	3647	41.631	6.531	3842	8463	8468	92.477	6.482	3842	8860	8863	89.389
Thhalv10009342m	3	4753	102	8853	0	1.43e-27	0	10.782	5.176	11.501	AT1G32350.1	AOX1D	alternative oxidase 1D	-3.259	1133	3	3	0.104	7.523	1133	4753	4753	183.985	1.917	1133	102	102	3.777	8.242	1133	8853	8853	302.774
Thhalv10008447m	105	9791	183	8832	0	8.51e-07	0	6.695	0.89	6.368	AT1G25220.1	ASB1,TRP4,WEI7	anthranilate synthase beta subunit 1	1.848	1151	105	105	3.599	8.543	1151	9791	9791	373.074	2.738	1151	183	183	6.671	8.216	1151	8832	8832	297.332
Thhalv10007873m	451	13272	1088	8815	0	1.85e-70	0	5.032	1.359	4.263	AT1G19770.1	ATPUP14,PUP14	purine permease 14	3.538	1532	451	451	11.615	8.57	1532	13272	13272	379.945	4.897	1532	1088	1088	29.798	7.801	1532	8815	8815	222.957
Thhalv10010135m	2505	6342	2623	8794	0	5.6e-05	0	1.493	0.155	1.786	AT3G55270.1	ATMKP1,MKP1	mitogen-activated protein kinase phosphatase 1	5.004	3080	2505	2505	32.09	6.497	3080	6342	6342	90.307	5.159	3080	2623	2623	35.732	6.79	3080	8794	8794	110.635
Thhalv10005601m	826	4953	2141	8786	0	5.82e-154	0	2.737	1.463	3.385	AT5G61010.1	ATEXO70E2,EXO70E2	exocyst subunit exo70 family protein E2	4.083	1923	826	826	16.948	6.82	1923	4953	4953	112.962	5.546	1923	2141	2141	46.714	7.468	1923	8786	8786	177.04
Thhalv10024639m	6752	3052	7162	8776	3.59e-170	1.73e-14	1.83e-28	-0.993	0.173	0.352	AT4G12650.1		Endomembrane protein 70 protein family	6.821	2357	6752	6752	113.028	5.828	2357	3052	3052	56.79	6.994	2357	7162	7162	127.493	7.173	2357	8776	8776	144.276
Thhalv10005860m	1210	13181	4770	8770	0	0	0	3.598	2.068	2.831	AT3G55980.1	ATSZF1,SZF1	salt-inducible zinc finger 1	4.509	2097	1210	1210	22.767	8.107	2097	13181	13181	275.673	6.577	2097	4770	4770	95.44	7.34	2097	8770	8770	162.054
Thhalv10003131m	4869	4601	4389	8750	2.12e-12	0.29988	8.06e-181	0.071	-0.061	0.82	AT5G44180.1		Homeodomain-like transcriptional regulator	5.471	4331	4869	4869	44.357	5.542	4331	4601	4601	46.592	5.41	4331	4389	4389	42.519	6.291	4331	8750	8750	78.285
Thhalv10023247m	8523	4827	7996	8743	1.07e-92	0.620705	0.000375418	-0.675	-0.009	0.001	AT1G59610.1	ADL3,CF1,DL3,DRP2B	dynamin-like 3	6.764	3144	8523	8658	108.654	6.089	3144	4827	4879	68.06	6.755	3144	7996	8096	108.043	6.765	3144	8743	8825	108.765
Thhalv10010521m	101	906	1133	8697	1.94e-199	1e-236	0	3.318	3.577	6.402	AT3G49340.1		Cysteine proteinases superfamily protein	1.669	1253	101	101	3.18	4.987	1253	906	906	31.712	5.246	1253	1133	1133	37.939	8.071	1253	8697	8697	268.953
Thhalv10025134m	2016	1814	2260	8678	0.00403487	3.43e-09	0	0.122	0.404	2.105	AT4G21990.1	APR3,ATAPR3,PRH-26,PRH26	APS reductase 3	8.219	2071	2016	15642	298.005	8.341	2071	1814	15308	324.177	8.623	2071	2260	19456	394.17	10.324	2071	8678	68505	1281.74
Thhalv10013498m	1446	1961	2429	8634	9.12e-49	1.29e-72	0	0.592	0.837	2.552	AT5G59420.1	ORP3C	OSBP(oxysterol binding protein)-related protein 3C	5.008	1773	1446	1446	32.179	5.6	1773	1961	1961	48.508	5.845	1773	2429	2429	57.482	7.56	1773	8634	8634	188.696
Thhalv10008201m	612	721	2882	8626	5.06e-11	0	0	0.389	2.325	3.791	AT1G19670.1	ATCLH1,ATHCOR1,CLH1,CORI1	chlorophyllase 1	4.357	1178	612	612	20.498	4.746	1178	721	721	26.843	6.682	1178	2882	2882	102.65	8.148	1178	8626	8626	283.741
Thhalv10003028m	147	5579	250	8620	0	1.9e-08	0	5.398	0.854	5.847	AT3G44720.1	ADT4	arogenate dehydratase 4	2.186	1275	147	147	4.549	7.584	1275	5579	5579	191.907	3.04	1275	250	250	8.227	8.033	1275	8620	8620	261.972
Thhalv10024301m	2870	4885	2866	8620	6.06e-223	0.0138108	0	0.92	0.087	1.561	AT4G37640.1	ACA2	calcium ATPase 2	4.995	3551	2870	2870	31.889	5.915	3551	4885	4885	60.333	5.082	3551	2866	2866	33.864	6.556	3551	8620	8621	94.073
Thhalv10020152m	4000	5802	5342	8608	1.55e-175	1.63e-67	2.65e-298	0.69	0.506	1.08	AT3G06860.1	ATMFP2,MFP2	multifunctional protein 2	5.892	2657	4000	4000	59.399	6.582	2657	5802	5802	95.77	6.398	2657	5342	5342	84.357	6.972	2657	8608	8608	125.536
Thhalv10005735m	3945	4343	3675	8602	9.16e-42	0.931431	1.49e-307	0.291	-0.013	1.099	AT3G60860.1		SEC7-like guanine nucleotide exchange family protein	4.82	5510	3945	3945	28.249	5.111	5510	4343	4343	34.569	4.807	5510	3675	3675	27.984	5.919	5510	8602	8602	60.493
Thhalv10002557m	684	6529	1061	8538	0	3e-25	0	3.407	0.722	3.616	AT2G04400.1		Aldolase-type TIM barrel family protein	3.981	1709	684	684	15.792	7.388	1709	6529	6529	167.551	4.703	1709	1061	1061	26.049	7.597	1709	8538	8538	193.585
Thhalv10020292m	8623	4726	8333	8537	2.88e-109	0.0187332	3.96e-09	-0.715	0.039	-0.041	AT3G20770.1	AtEIN3,EIN3	Ethylene insensitive 3 family protein	7.138	2416	8623	8623	140.823	6.423	2416	4726	4726	85.791	7.177	2416	8333	8333	144.715	7.097	2416	8537	8537	136.92
Thhalv10008273m	656	6766	1681	8522	0	5.64e-119	0	3.519	1.446	3.673	AT1G23710.1		Protein of unknown function (DUF1645)	4.355	1265	656	656	20.461	7.874	1265	6766	6766	234.577	5.801	1265	1681	1681	55.756	8.028	1265	8522	8522	261.041
Thhalv10006715m	4114	3307	1957	8518	0.624903	5.96e-137	3.91e-268	-0.162	-0.983	1.024	AT1G20970.1			5.231	4322	4114	4114	37.557	5.069	4322	3307	3307	33.558	4.248	4322	1957	1957	18.998	6.255	4322	8518	8518	76.368
Thhalv10002430m	6456	2977	4968	8473	1.42e-153	4.55e-22	2.73e-30	-0.964	-0.289	0.366	AT3G46510.1	ATPUB13,PUB13	plant U-box 13	6.65	2536	6456	6456	100.444	5.686	2536	2977	2977	51.484	6.361	2536	4968	4968	82.195	7.016	2536	8473	8473	129.463
Thhalv10010514m	256	4986	1109	8442	0	1.55e-139	0	4.437	2.204	5.018	AT3G52400.1	ATSYP122,SYP122	syntaxin of plants 122	3.096	1181	256	256	8.553	7.533	1181	4986	4986	185.16	5.3	1181	1109	1109	39.4	8.114	1181	8442	8442	276.983
Thhalv10006539m	7597	3505	5397	8383	3.54e-180	8.53e-50	0.365645	-0.964	-0.405	0.115	AT1G24460.1			5.662	5922	7597	7597	50.616	4.698	5922	3505	3505	25.958	5.257	5922	5397	5397	38.238	5.777	5922	8383	8383	54.852
Thhalv10010786m	97	2473	271	8364	0	3.62e-22	0	4.598	1.496	6.167	AT3G55470.2		Calcium-dependent lipid-binding (CaLB domain) family protein	2.114	1048	97	115	4.33	6.712	1048	2473	2505	104.831	3.61	1048	271	305	12.211	8.281	1048	8364	8410	310.952
Thhalv10028500m	469	5285	765	8327	0	1.6e-21	0	3.592	0.76	4.084	AT4G04540.1	CRK39	cysteine-rich RLK (RECEPTOR-like protein kinase) 39	3.462	2187	469	611	11.023	7.054	2187	5285	6627	132.896	4.222	2187	765	973	18.667	7.546	2187	8327	10547	186.87
Thhalv10007017m	3134	4810	3503	8299	8.65e-171	2.18e-13	0	0.771	0.249	1.379	AT1G04780.1		Ankyrin repeat family protein	5.314	3108	3134	3134	39.786	6.085	3108	4810	4810	67.875	5.563	3108	3503	3503	47.29	6.693	3108	8299	8299	103.467
Thhalv10019975m	4205	3912	4420	8269	7.25e-09	3.33e-08	2.36e-226	0.048	0.161	0.949	AT3G07100.1	ERMO2,SEC24A	Sec23/Sec24 protein transport family protein	5.528	3596	4205	4205	46.138	5.576	3596	3912	3912	47.711	5.689	3596	4420	4420	51.572	6.477	3596	8269	8269	89.103
Thhalv10001833m	1455	3042	1718	8258	7.98e-206	7.51e-11	0	1.217	0.329	2.479	AT1G35160.1	14-3-3PHI,GF14 PHI,GRF4	GF14 protein phi chain	5.507	1262	1455	1455	45.49	6.724	1262	3042	3042	105.717	5.836	1262	1718	1718	57.118	7.986	1262	8258	8258	253.556
Thhalv10018191m	13825	4934	11832	8252	0	1.04e-09	0	-1.333	-0.136	-0.77	AT1G50250.1	FTSH1	FTSH protease 1	7.759	2518	13825	13825	216.631	6.426	2518	4934	4935	85.956	7.623	2518	11832	11833	197.174	6.989	2518	8252	8253	127.003
Thhalv10006785m	2655	6164	4833	8244	0	5.43e-178	0	1.383	0.958	1.617	AT1G11330.2		S-locus lectin protein kinase family protein	5.272	2844	2655	2785	38.637	6.655	2844	6164	6534	100.761	6.23	2844	4833	5087	75.049	6.889	2844	8244	8698	118.508
Thhalv10024179m	18789	4926	12648	8202	0	1.39e-171	0	-1.778	-0.482	-1.222	AT4G39420.2			6.223	9922	18789	18789	74.716	4.445	9922	4926	4926	21.774	5.741	9922	12648	12648	53.485	5.001	9922	8202	8202	32.032
Thhalv10027640m	7745	5669	7358	8157	1.53e-09	0.241767	0.0829907	-0.298	0.015	0.049	AT5G37510.2	CI76,EMB1467	NADH-ubiquinone dehydrogenase, mitochondrial, putative	6.726	2887	7745	7745	105.849	6.428	2887	5669	5669	86.12	6.741	2887	7358	7358	106.936	6.775	2887	8157	8157	109.482
Thhalv10012489m	599	6137	1268	8124	0	3.09e-65	0	3.51	1.171	3.736	AT5G11250.1		Disease resistance protein (TIR-NBS-LRR class)	2.65	3765	599	599	6.277	6.16	3765	6137	6137	71.488	3.821	3765	1268	1268	14.131	6.386	3765	8124	8124	83.611
Thhalv10009284m	27425	24671	25422	8117	1.53e-28	1	0	0	-0.02	-1.782	AT1G07610.1	MT1C	metallothionein 1C	10.908	563	27425	27425	1921.98	10.908	563	24671	24671	1921.86	10.888	563	25422	25422	1894.58	9.126	563	8117	8117	558.657
Thhalv10024638m	810	3894	1109	8104	0	2.08e-16	0	2.418	0.542	3.297	AT4G18010.1	5PTASE2,AT5PTASE2,IP5PII	myo-inositol polyphosphate 5-phosphatase 2	3.828	2250	810	810	14.204	6.246	2250	3894	3894	75.903	4.37	2250	1109	1109	20.68	7.125	2250	8104	8104	139.565
Thhalv10024295m	2282	3754	2405	8087	7.79e-159	5.04e-05	0	0.844	0.151	1.789	AT3G44480.1	cog1,RPP1	Disease resistance protein (TIR-NBS-LRR class) family	5.033	3194	2282	2651	32.748	5.877	3194	3754	4279	58.756	5.184	3194	2405	2767	36.348	6.822	3194	8087	9326	113.141
Thhalv10017972m	1099	6767	2509	8082	0	1.73e-147	0	2.775	1.28	2.853	AT2G40000.1	ATHSPRO2,HSPRO2	ortholog of sugar beet HS1 PRO-1 2	5.041	1317	1099	1099	32.925	7.816	1317	6767	6767	225.348	6.321	1317	2509	2509	79.933	7.894	1317	8082	8082	237.789
Thhalv10029091m	178	9583	612	8018	0	1.32e-62	0	5.903	1.87	5.467	AT4G02380.1	AtLEA5,SAG21	senescence-associated gene 21	3.191	769	178	178	9.133	9.094	769	9583	9583	546.536	5.061	769	612	612	33.391	8.658	769	8018	8018	404.016
Thhalv10014739m	535	5653	1133	8002	0	1.99e-58	0	3.554	1.172	3.877	AT5G20230.1	ATBCB,BCB,SAG14	blue-copper-binding protein	4.408	994	535	535	21.236	7.962	994	5653	5653	249.423	5.58	994	1133	1133	47.825	8.285	994	8002	8002	311.94
Thhalv10014884m	235	5558	770	8000	0	1.22e-74	0	4.716	1.8	5.063	AT5G59820.1	RHL41,ZAT12	C2H2-type zinc finger family protein	3.458	844	235	235	10.986	8.174	844	5558	5558	288.815	5.258	844	770	770	38.279	8.521	844	8000	8000	367.287
Thhalv10024762m	12	5143	62	7982	0	1.62e-09	0	8.896	2.458	9.351	AT4G21680.1	NRT1.8	NITRATE TRANSPORTER 1.8	-2.131	2074	12	12	0.228	6.765	2074	5143	5143	108.756	0.327	2074	62	62	1.254	7.22	2074	7982	7982	149.129
Thhalv10017228m	1958	4395	3456	7962	0	7.24e-118	0	1.41	1.062	2.002	AT2G30860.1	ATGSTF7,ATGSTF9,GLUTTR,GSTF9	glutathione S-transferase PHI 9	8.018	1211	1958	7957	259.249	9.428	1211	4395	19014	688.609	9.08	1211	3456	15620	541.187	10.02	1211	7962	32452	1038.38
Thhalv10005770m	2643	1086	5975	7954	4.27e-86	0	0	-1.13	1.266	1.564	AT2G41790.1		Insulinase (Peptidase family M16) family protein	5.034	3182	2643	2643	32.772	3.904	3182	1086	1086	14.968	6.3	3182	5975	5976	78.799	6.598	3182	7954	7955	96.872
Thhalv10011242m	9747	6111	8810	7946	1.51e-58	0.163134	1.15e-79	-0.52	-0.053	-0.322	AT1G79920.1		Heat shock protein 70 (Hsp 70) family protein	7.088	2860	9747	9861	136.04	6.568	2860	6111	6186	94.861	7.035	2860	8810	8940	131.154	6.766	2860	7946	8031	108.808
Thhalv10015063m	1236	4407	2220	7944	0	1.9e-79	0	1.987	0.934	2.659	AT5G54940.1		Translation initiation factor SUI1 family protein	6.209	659	1236	1236	74.002	8.196	659	4407	4407	293.293	7.143	659	2220	2220	141.344	8.868	659	7944	7944	467.102
Thhalv10025079m	29	4472	419	7931	0	7.57e-95	0	7.422	3.942	8.07	AT4G35180.1	LHT7	LYS/HIS transporter 7	-0.332	1440	29	29	0.795	7.09	1440	4472	4472	136.202	3.61	1440	419	419	12.208	7.738	1440	7931	7931	213.414
Thhalv10020256m	1168	3132	1338	7920	4.45e-300	6.41e-07	0	1.576	0.285	2.736	AT3G19240.1		Vacuolar import/degradation, Vid27-related protein	4.257	2410	1168	1168	19.122	5.833	2410	3132	3132	56.997	4.542	2410	1338	1338	23.294	6.993	2410	7920	7920	127.34
Thhalv10018925m	23	7398	141	7919	0	6.92e-23	0	8.482	2.705	8.402	AT1G80840.1	ATWRKY40,WRKY40	WRKY DNA-binding protein 40	-0.378	1179	23	23	0.77	8.104	1179	7398	7398	275.197	2.327	1179	141	141	5.018	8.024	1179	7919	7919	260.264
Thhalv10007237m	1838	3525	3258	7919	2.8e-205	1.87e-112	0	1.092	0.915	2.081	AT1G12000.1		Phosphofructokinase family protein	5.189	1988	1838	1838	36.479	6.281	1988	3525	3525	77.765	6.104	1988	3258	3258	68.761	7.27	1988	7919	7919	154.352
Thhalv10010659m	1786	1387	1461	7906	0.232785	0.00129033	0	-0.173	-0.212	2.199	AT3G47470.1	CAB4,LHCA4	light-harvesting chlorophyll-protein complex I subunit A4	7.115	1343	1786	4717	138.58	6.942	1343	1387	3766	122.984	6.903	1343	1461	3831	119.687	9.314	1343	7906	22063	636.571
Thhalv10007359m	1744	3566	1398	7899	1.89e-232	0.000190703	0	1.184	-0.23	2.153	AT1G09940.1	HEMA2	Glutamyl-tRNA reductase family protein	5.133	1961	1744	1744	35.09	6.317	1961	3566	3566	79.753	4.903	1961	1398	1398	29.912	7.286	1961	7899	7899	156.082
Thhalv10005593m	587	5727	1795	7876	0	2.79e-160	0	3.439	1.702	3.72	AT5G26920.1	CBP60G	Cam-binding protein 60-like G	3.795	1668	587	587	13.885	7.234	1668	5727	5727	150.583	5.497	1668	1795	1795	45.152	7.515	1668	7876	7876	182.965
Thhalv10018511m	199	2775	497	7874	0	2.42e-34	0	3.954	1.409	5.28	AT1G73805.1		Calmodulin binding protein-like	2.284	1612	199	199	4.871	6.238	1612	2775	2775	75.499	3.693	1612	497	497	12.936	7.564	1612	7874	7874	189.273
Thhalv10022129m	77	1480	98	7866	0	0.0879068	0	4.417	0.437	6.649	AT3G22910.1		ATPase E1-E2 type family protein / haloacid dehalogenase-like hydrolase family protein	0.132	2772	77	77	1.096	4.549	2772	1480	1480	23.416	0.569	2772	98	98	1.483	6.781	2772	7866	7866	109.956
Thhalv10010120m	123	7814	282	7856	0	2.3e-17	0	6.142	1.286	5.971	AT3G53180.1		glutamate-ammonia ligases;catalytics;glutamate-ammonia ligases	0.884	2630	123	123	1.845	7.026	2630	7814	7814	130.305	2.17	2630	282	282	4.499	6.855	2630	7856	7856	115.745
Thhalv10008152m	164	13093	559	7845	0	1.45e-56	0	6.471	1.857	5.554	AT1G18570.1	AtMYB51,BW51A,BW51B,HIG1,MYB51	myb domain protein 51	1.945	1681	164	164	3.849	8.416	1681	13093	13093	341.598	3.802	1681	559	559	13.953	7.499	1681	7845	7845	180.835
Thhalv10007825m	1336	2257	1618	7839	5.96e-102	3.21e-12	0	0.909	0.365	2.527	AT1G16670.1		Protein kinase superfamily protein	5.178	1456	1336	1336	36.204	6.087	1456	2257	2257	67.985	5.543	1456	1618	1618	46.626	7.705	1456	7839	7839	208.621
Thhalv10012941m	4580	2356	4507	7807	7.24e-76	0.0125847	3.96e-133	-0.806	0.066	0.744	AT5G03540.1	ATEXO70A1,EXO70A1	exocyst subunit exo70 family protein A1	6.283	2320	4580	4580	77.891	5.477	2320	2356	2356	44.538	6.349	2320	4507	4507	81.51	7.027	2320	7807	7807	130.393
Thhalv10020755m	3730	8819	1642	7796	0	1.12e-148	1.81e-251	1.393	-1.097	1.033	AT3G11170.1	FAD7,FADD	fatty acid desaturase 7	6.395	1773	3730	3782	84.164	7.788	1773	8819	8937	221.068	5.298	1773	1642	1663	39.354	7.428	1773	7796	7879	172.195
Thhalv10024227m	4833	4026	4425	7794	0.391975	0.689828	1.63e-105	-0.111	-0.04	0.665	AT4G30100.1		P-loop containing nucleoside triphosphate hydrolases superfamily protein	5.388	4582	4833	4864	41.884	5.277	4582	4026	4052	38.784	5.348	4582	4425	4447	40.721	6.053	4582	7794	7851	66.394
Thhalv10026020m	507	1361	1266	7794	2.93e-131	3.11e-86	0	1.577	1.409	3.916	AT4G25900.1		Galactose mutarotase-like superfamily protein	4.142	1133	507	507	17.656	5.719	1133	1361	1361	52.683	5.551	1133	1266	1266	46.883	8.058	1133	7794	7794	266.556
Thhalv10012542m	3489	4998	3944	7790	8.07e-146	1.25e-16	3.01e-294	0.671	0.266	1.133	AT5G15400.1		U-box domain-containing protein	5.282	3538	3489	3489	38.909	5.953	3538	4998	4998	61.956	5.548	3538	3944	3944	46.772	6.415	3538	7790	7790	85.317
Thhalv10012652m	12609	5748	8976	7786	0	5.4e-81	0	-0.981	-0.402	-0.722	AT5G53480.1		ARM repeat superfamily protein	7.069	3706	12609	12609	134.241	6.088	3706	5748	5748	68.023	6.667	3706	8976	8976	101.622	6.347	3706	7786	7786	81.408
Thhalv10006295m	2059	6636	3033	7715	0	7.11e-59	0	1.849	0.654	1.886	AT2G27030.3	ACAM-2,CAM5	calmodulin 5	6.42	954	2059	2070	85.612	8.269	954	6636	6708	308.381	7.074	954	3033	3063	134.713	8.306	954	7715	7791	316.449
Thhalv10006739m	1468	2705	1652	7714	3.06e-146	3.5e-07	0	1.029	0.252	2.364	AT1G10290.1	ADL6,DRP2A	dynamin-like protein 6	4.173	3250	1468	1486	18.04	5.202	3250	2705	2728	36.813	4.425	3250	1652	1664	21.482	6.537	3250	7714	7788	92.854
Thhalv10017207m	1395	6506	7567	7665	0	0	0	2.374	2.528	2.432	AT2G41410.1		Calcium-binding EF-hand family protein	5.633	1109	1395	1395	49.631	8.007	1109	6506	6506	257.292	8.161	1109	7567	7567	286.288	8.065	1109	7665	7665	267.817
Thhalv10001285m	6359	18637	5433	7648	0	4e-05	3.07e-09	1.704	-0.138	0.24	AT2G47000.1	ABCB4,ATPGP4,MDR4,PGP4	ATP binding cassette subfamily B4	5.842	4374	6359	6359	57.362	7.546	4374	18637	18638	186.881	5.704	4374	5433	5433	52.116	6.082	4374	7648	7648	67.753
Thhalv10019363m	6308	5490	5549	7646	0.000755657	0.0120803	1.84e-10	-0.047	-0.096	0.251	AT1G75750.1	GASA1	GAST1 protein homolog 1	8.533	672	6308	6308	370.368	8.486	672	5490	5492	358.43	8.437	672	5549	5549	346.462	8.784	672	7646	7647	440.941
Thhalv10005443m	1245	5928	1402	7631	0	2.93e-06	0	2.394	0.251	2.581	AT5G66900.1		Disease resistance protein (CC-NBS-LRR class) family	4.383	2400	1245	1269	20.862	6.777	2400	5928	6001	109.662	4.634	2400	1402	1420	24.825	6.964	2400	7631	7731	124.82
Thhalv10012477m	5726	3651	4742	7628	5.47e-31	4.9e-08	2.07e-31	-0.498	-0.183	0.383	AT5G18350.1		Disease resistance protein (TIR-NBS-LRR class) family	5.939	3750	5726	5829	61.33	5.441	3750	3651	3714	43.436	5.756	3750	4742	4830	54.041	6.322	3750	7628	7745	80.029
Thhalv10019960m	2652	2323	2551	7615	0.0183802	0.315745	0	-0.038	0.033	1.496	AT3G10380.1	ATSEC8,SEC8	subunit of exocyst complex 8	4.917	3463	2652	2652	30.216	4.879	3463	2323	2323	29.42	4.95	3463	2551	2551	30.908	6.413	3463	7615	7615	85.207
Thhalv10028643m	355	9912	555	7604	0	6.29e-14	0	4.956	0.733	4.395	AT4G11820.2	EMB2778,FKP1,HMGS,MVA1	hydroxymethylglutaryl-CoA synthase / HMG-CoA synthase / 3-hydroxy-3-methylglutaryl coenzyme A synthase	3.039	1704	355	355	8.22	7.995	1704	9912	9912	255.115	3.772	1704	555	555	13.666	7.434	1704	7604	7604	172.914
Thhalv10008131m	28969	11605	31565	7600	0	2.71e-86	0	-1.17	0.212	-1.961	AT1G13440.1	GAPC-2,GAPC2	glyceraldehyde-3-phosphate dehydrogenase C2	9.7	1420	28969	29927	831.546	8.53	1420	11605	11970	369.7	9.912	1420	31565	32608	963.488	7.739	1420	7600	7830	213.664
Thhalv10020891m	402	6380	1145	7586	0	9.17e-94	0	3.997	1.62	4.09	AT3G14990.1		Class I glutamine amidotransferase-like superfamily protein	7.378	1473	402	6212	166.395	11.375	1473	6380	89224	2656.58	8.998	1473	1145	17956	511.467	11.468	1473	7586	107683	2832.71
Thhalv10023453m	243	8147	675	7570	0	8.61e-54	0	5.223	1.563	4.937	AT1G62570.1	FMO GS-OX4	flavin-monooxygenase glucosinolate S-oxygenase 4	2.417	1795	243	243	5.341	7.64	1795	8147	8163	199.448	3.98	1795	675	675	15.778	7.354	1795	7570	7581	163.652
Thhalv10006804m	395	1775	1147	7560	3.35e-273	2.49e-96	0	2.32	1.626	4.232	AT1G61360.1		S-locus lectin protein kinase family protein	2.575	2616	395	395	5.958	4.895	2616	1775	1775	29.758	4.201	2616	1147	1147	18.397	6.807	2616	7560	7560	111.98
Thhalv10011584m	59	8057	534	7531	0	3.64e-103	0	7.246	3.267	6.97	AT1G53990.1	GLIP3	GDSL-motif lipase 3	0.895	1252	59	59	1.859	8.141	1252	8057	8057	282.236	4.162	1252	534	534	17.896	7.865	1252	7531	7531	233.081
Thhalv10024224m	3630	4770	4307	7524	1.89e-104	7.42e-27	1.37e-237	0.514	0.322	0.985	AT4G34890.1	ATXDH1,XDH1	xanthine dehydrogenase 1	5.052	4618	3630	3883	33.176	5.566	4618	4770	4987	47.362	5.374	4618	4307	4564	41.467	6.037	4618	7524	7825	65.658
Thhalv10005743m	1510	1906	2041	7522	1.5e-36	8.12e-28	0	0.489	0.523	2.29	AT3G56410.2		Protein of unknown function (DUF3133)	3.669	4684	1510	1510	12.72	4.158	4684	1906	1906	17.846	4.192	4684	2041	2041	18.283	5.959	4684	7522	7522	62.226
Thhalv10003550m	985	5052	1426	7517	0	2.74e-26	0	2.512	0.623	2.906	AT5G27030.2	TPR3	TOPLESS-related 3	3.422	3625	985	985	10.721	5.934	3625	5052	5052	61.122	4.045	3625	1426	1426	16.505	6.328	3625	7517	7517	80.352
Thhalv10016177m	5031	6482	4530	7510	2.41e-131	0.269358	5.7e-69	0.519	-0.063	0.552	AT2G32730.1		26S proteasome regulatory complex, non-ATPase subcomplex, Rpn2/Psmd1 subunit	5.885	3361	5031	5033	59.084	6.404	3361	6482	6489	84.675	5.822	3361	4530	4532	56.576	6.437	3361	7510	7513	86.617
Thhalv10025403m	200	10795	321	7502	0	4.15e-09	0	5.907	0.771	5.203	AT4G15760.1	MO1	monooxygenase 1	2.663	1246	200	200	6.333	8.57	1246	10795	10795	379.969	3.434	1246	321	321	10.809	7.866	1246	7502	7502	233.301
Thhalv10019894m	671	2625	832	7497	0	1.09e-07	0	2.12	0.399	3.455	AT3G13100.1	ATMRP7,MRP7	multidrug resistance-associated protein 7	2.549	4525	671	671	5.851	4.669	4525	2625	2625	25.442	2.948	4525	832	832	7.715	6.004	4525	7497	7497	64.199
Thhalv10028357m	7914	4070	6372	7461	2.4e-130	4.21e-16	7.59e-18	-0.807	-0.224	-0.111	AT4G00450.1	CCT,CRP	RNA polymerase II transcription mediators	5.368	7560	7914	7914	41.303	4.561	7560	4070	4070	23.611	5.144	7560	6372	6372	35.364	5.257	7560	7461	7461	38.241
Thhalv10003540m	10640	2737	8638	7431	0	4.11e-19	2.31e-189	-1.792	-0.204	-0.541	AT5G23630.1	MIA,PDR2	phosphate deficiency response 2	6.738	4049	10640	10955	106.752	4.946	4049	2737	2846	30.827	6.534	4049	8638	8943	92.671	6.197	4049	7431	7668	73.383
Thhalv10010288m	4377	4606	4288	7410	5.12e-33	0.0265426	4.36e-123	0.226	0.059	0.734	AT3G52990.1		Pyruvate kinase family protein	6.348	2120	4377	4377	81.461	6.574	2120	4606	4606	95.287	6.407	2120	4288	4288	84.865	7.082	2120	7410	7411	135.456
Thhalv10023258m	8958	2685	7599	7407	0	6.52e-08	7.36e-67	-1.661	-0.174	-0.394	AT1G61190.1		LRR and NB-ARC domains-containing disease resistance protein	8.118	3204	8958	22559	277.804	6.457	3204	2685	6416	87.824	7.944	3204	7599	18810	246.324	7.724	3204	7407	17488	211.498
Thhalv10011177m	3814	2501	3100	7405	5.33e-17	2.58e-07	1.38e-195	-0.453	-0.21	0.932	AT1G49340.1	ATPI4K ALPHA	Phosphatidylinositol 3- and 4-kinase family protein	4.58	6291	3814	3814	23.921	4.127	6291	2501	2507	17.477	4.37	6291	3100	3100	20.675	5.512	6291	7405	7410	45.641
Thhalv10013473m	2636	5171	4081	7401	3.97374175009221e-313	2.45e-94	0	1.125	0.719	1.463	AT5G55070.1		Dihydrolipoamide succinyltransferase	5.875	1772	2636	2636	58.694	7	1772	5171	5171	127.984	6.594	1772	4081	4081	96.63	7.338	1772	7401	7401	161.84
Thhalv10025125m	1609	3538	1889	7400	3.92e-259	2.38e-11	0	1.289	0.32	2.175	AT4G14680.1	APS3	Pseudouridine synthase/archaeosine transglycosylase-like family protein	5.236	1685	1609	1609	37.676	6.525	1685	3538	3538	92.088	5.556	1685	1889	1889	47.037	7.411	1685	7400	7400	170.173
Thhalv10011033m	6950	21676	10368	7366	0	2.49e-209	0.206753	1.784	0.651	0.048	ATCG00350.1		Photosystem I, PsaA/PsaB protein	6.938	2559	6950	7954	122.638	8.722	2559	21676	24640	422.293	7.589	2559	10368	11742	192.523	6.986	2559	7366	8371	126.755
Thhalv10019882m	6220	2240	5168	7357	7.43e-267	3.24e-08	1.2e-06	-1.321	-0.179	0.216	AT3G14270.1	FAB1B	phosphatidylinositol-4-phosphate 5-kinase family protein	5.44	5655	6220	6220	43.398	4.119	5655	2240	2240	17.372	5.261	5655	5168	5168	38.344	5.656	5655	7357	7357	50.411
Thhalv10024544m	7890	6080	5537	7343	0.00163556	4.06e-56	7.64e-21	-0.211	-0.429	-0.137	AT4G24280.1	cpHsc70-1	chloroplast heat shock protein 70-1	7.077	2538	7890	8683	134.986	6.866	2538	6080	6752	116.677	6.648	2538	5537	6065	100.265	6.94	2538	7343	8042	122.781
Thhalv10011174m	12680	7138	9629	7329	2.28e-141	2.3e-48	0	-0.681	-0.312	-0.822	AT1G50030.1	TOR	target of rapamycin	6.015	7824	12680	12820	64.65	5.334	7824	7138	7198	40.348	5.703	7824	9629	9712	52.082	5.193	7824	7329	7388	36.589
Thhalv10023210m	8648	2594	7781	7322	0	0.112949	1.2e-54	-1.585	-0.064	-0.266	AT1G58230.1		binding	5.395	8110	8648	8648	42.073	3.81	8110	2594	2594	14.028	5.331	8110	7781	7781	40.255	5.129	8110	7322	7322	34.984
Thhalv10018042m	110	3237	220	7316	0	1.06e-10	0	4.987	1.045	6.008	AT1G74360.1		Leucine-rich repeat protein kinase family protein	0.656	3330	110	133	1.576	5.643	3330	3237	3795	49.982	1.701	3330	220	258	3.251	6.664	3330	7316	8717	101.433
Thhalv10024967m	2838	3409	4025	7307	5.03e-52	5.81e-67	0	0.417	0.593	1.338	AT4G13510.1	AMT1;1,ATAMT1,ATAMT1;1	ammonium transporter 1;1	5.967	1790	2838	2838	62.556	6.384	1790	3409	3409	83.525	6.56	1790	4025	4025	94.346	7.305	1790	7307	7307	158.177
Thhalv10012719m	1345	8289	2522	7304	0	4.96e-100	0	2.776	0.996	2.415	AT5G20830.1	ASUS1,atsus1,SUS1	sucrose synthase 1	4.162	2964	1345	1345	17.904	6.938	2964	8289	8289	122.65	5.158	2964	2522	2522	35.701	6.577	2964	7304	7304	95.486
Thhalv10024358m	418	5341	769	7265	0	1.08e-29	0	4.038	0.794	4.225	AT4G35830.1	ACO1	aconitase 1	4.637	3070	418	1936	24.882	8.675	3070	5341	28617	408.817	5.431	3070	769	3157	43.147	8.862	3070	7265	36873	465.402
Thhalv10027620m	103373	9420	56536	7261	0	0	0	-3.304	-0.782	-3.858	AT5G41790.1	CIP1	COP1-interactive protein 1	9.753	4728	103373	103373	862.663	6.449	4728	9420	9420	87.381	8.971	4728	56536	56536	501.716	5.895	4728	7261	7262	59.516
Thhalv10012619m	4497	8023	4060	7247	0	0.360184	7.64e-98	0.987	-0.058	0.662	AT5G07290.1	AML4,ML4	MEI2-like 4	5.869	3038	4497	4499	58.43	6.856	3038	8023	8025	115.851	5.811	3038	4060	4064	56.128	6.531	3038	7247	7250	92.472
Thhalv10005618m	8351	6502	7597	7245	0.00867871	0.368156	9.76e-44	-0.203	-0.05	-0.233	AT5G64270.1		splicing factor, putative	6.461	3783	8351	8445	88.079	6.258	3783	6502	6600	76.516	6.411	3783	7597	7674	85.113	6.228	3783	7245	7319	74.968
Thhalv10012764m	317	4139	521	7226	0	3.33e-15	0	3.86	0.808	4.485	AT5G15870.1		glycosyl hydrolase family 81 protein	2.372	2416	317	317	5.177	6.232	2416	4139	4140	75.153	3.18	2416	521	522	9.065	6.857	2416	7226	7230	115.958
Thhalv10007502m	5	7684	182	7223	0	2.53e-49	0	10.561	5.058	10.297	AT1G22360.1	AtUGT85A2,UGT85A2	UDP-glucosyl transferase 85A2	-2.745	1587	5	6	0.149	7.816	1587	7684	8153	225.312	2.313	1587	182	188	4.97	7.552	1587	7223	7687	187.689
Thhalv10028387m	1534	1750	1318	7188	2.28e-21	0.0918119	0	0.369	-0.122	2.216	AT4G11800.1		Calcineurin-like metallo-phosphoesterase superfamily protein	4.056	3777	1534	1592	16.631	4.425	3777	1750	1850	21.482	3.934	3777	1318	1376	15.286	6.272	3777	7188	7531	77.262
Thhalv10010546m	898	7376	2138	7184	0	7.36e-135	0	3.191	1.34	2.974	AT3G51000.1		alpha/beta-Hydrolases superfamily protein	4.859	1221	898	898	29.018	8.05	1221	7376	7376	264.941	6.199	1221	2138	2138	73.469	7.833	1221	7184	7184	227.986
Thhalv10001283m	8909	8700	7455	7174	2.43e-32	4.19e-10	8.59e-79	0.119	-0.168	-0.338	AT2G48160.1		Tudor/PWWP/MBT domain-containing protein	6.254	4605	8909	8909	76.333	6.373	4605	8700	8700	82.858	6.086	4605	7455	7455	67.925	5.916	4605	7174	7174	60.366
Thhalv10028860m	13661	4890	10095	7142	0	4.58e-66	0	-1.33	-0.348	-0.962	AT4G00430.1	PIP1;4,PIP1E,TMP-C	plasma membrane intrinsic protein 1;4	8.661	1332	13661	13661	404.659	7.331	1332	4890	4890	161.008	8.313	1332	10095	10095	317.989	7.699	1332	7142	7142	207.766
Thhalv10016355m	2286	3721	6024	7135	1.44e-153	0	0	0.855	1.486	1.616	AT2G37710.1	RLK	receptor lectin kinase	5.348	2215	2286	2286	40.721	6.203	2215	3721	3721	73.677	6.834	2215	6024	6024	114.11	6.964	2215	7135	7135	124.818
Thhalv10000881m	6789	6640	7413	7126	2.25e-25	2.27e-21	0.0700171	0.12	0.215	0.044	AT4G19110.1		Protein kinase superfamily protein	6.942	2179	6789	6789	122.931	7.062	2179	6640	6640	133.646	7.157	2179	7413	7413	142.741	6.986	2179	7126	7126	126.721
Thhalv10020418m	2815	12021	4383	7125	0	2.9e-103	0	2.247	0.728	1.314	AT3G08590.1		Phosphoglycerate mutase, 2,3-bisphosphoglycerate-independent	5.721	2105	2815	2815	52.764	7.968	2105	12021	12021	250.456	6.449	2105	4383	4383	87.363	7.035	2105	7125	7125	131.157
Thhalv10018984m	44	1338	148	7103	0	2.44e-15	0	5.079	1.839	7.309	AT1G72450.1	JAZ6,TIFY11B	jasmonate-zim-domain protein 6	0.865	953	44	44	1.822	5.944	953	1338	1338	61.575	2.704	953	148	148	6.516	8.174	953	7103	7103	288.807
Thhalv10024193m	7558	14586	7165	7069	0	0.303263	6.85e-19	1.101	0.012	-0.123	AT4G35800.1	NRPB1,RNA_POL_II_LS,RNA_POL_II_LSRNA_POL_II_LS,RPB1	RNA polymerase II large subunit	5.613	6093	7558	7558	48.943	6.714	6093	14586	14586	104.99	5.625	6093	7165	7165	49.34	5.49	6093	7069	7069	44.956
Thhalv10003499m	15811	3940	12341	7069	0	1.53e-45	0	-1.852	-0.269	-1.188	AT5G23110.1		Zinc finger, C3HC4 type (RING finger) family protein	5.452	14255	15811	15811	43.763	3.6	14255	3940	3940	12.122	5.183	14255	12341	12341	36.324	4.264	14255	7069	7069	19.215
Thhalv10013249m	204	3824	187	7038	0	1	0	4.381	-0.037	5.082	AT5G14930.2	SAG101	senescence-associated gene 101	2.282	1655	204	204	4.863	6.663	1655	3824	3824	101.336	2.245	1655	187	187	4.741	7.364	1655	7038	7038	164.782
Thhalv10004319m	4624	4624	6420	7020	3.69e-22	4.2e-97	7.63e-71	0.153	0.561	0.576	AT5G26751.1	ATSK11,SK 11	shaggy-related kinase 11	6.702	1756	4624	4633	104.1	6.855	1756	4624	4634	115.738	7.263	1756	6420	6430	153.637	7.278	1756	7020	7035	155.238
Thhalv10023261m	8	318	12	7016	5.6e-97	0.535841	0	5.465	0.674	9.75	AT1G61120.1	GES,TPS04,TPS4	terpene synthase 04	-3.051	2616	8	8	0.121	2.414	2616	318	318	5.331	-2.377	2616	12	12	0.192	6.699	2616	7016	7016	103.923
Thhalv10018285m	184	2041	372	7003	0	4.3e-18	0	3.624	1.105	5.224	AT1G69870.1	NRT1.7	nitrate transporter 1.7	1.783	2109	184	184	3.442	5.407	2109	2041	2041	42.443	2.888	2109	372	372	7.401	7.007	2109	7003	7003	128.667
Thhalv10018705m	8	3546	43	6981	0	6.32e-07	0	8.945	2.515	9.743	AT1G74080.1	ATMYB122,MYB122	myb domain protein 122	-2.087	1341	8	8	0.235	6.858	1341	3546	3546	115.972	0.428	1341	43	43	1.345	7.656	1341	6981	6981	201.719
Thhalv10020824m	4533	10918	5396	6977	0	2.92e-34	1.31e-75	1.422	0.338	0.597	AT3G13920.1	EIF4A1,RH4,TIF4A1	eukaryotic translation initiation factor 4A1	6.713	1716	4533	4564	104.94	8.135	1716	10918	10999	281.112	7.051	1716	5396	5425	132.646	7.31	1716	6977	7025	158.631
Thhalv10007504m	2461	13956	2194	6969	0	0.308212	0	2.656	-0.077	1.475	AT1G33590.1		Leucine-rich repeat (LRR) family protein	5.921	1603	2461	2461	60.574	8.577	1603	13956	13956	381.831	5.844	1603	2194	2194	57.427	7.396	1603	6969	6969	168.459
Thhalv10012440m	14028	9636	12589	6962	4.44e-38	0.0208447	0	-0.389	-0.067	-1.036	AT5G11700.2			6.859	4767	14028	14028	116.108	6.47	4767	9636	9636	88.653	6.792	4767	12589	12589	110.804	5.823	4767	6962	6962	56.591
Thhalv10018346m	245	657	474	6951	7.89e-64	7.64e-21	0	1.575	1.04	4.8	AT1G74710.1	ATICS1,EDS16,ICS1,SID2	ADC synthase superfamily protein	2.252	2030	245	245	4.762	3.827	2030	657	657	14.194	3.292	2030	474	474	9.797	7.052	2030	6951	6951	132.681
Thhalv10024425m	8699	5862	7362	6872	3.54e-29	4.56e-08	3.88e-86	-0.417	-0.152	-0.367	AT4G39080.1	VHA-A3	vacuolar proton ATPase A3	6.902	2872	8699	8705	119.59	6.485	2872	5862	5866	89.578	6.75	2872	7362	7367	107.626	6.535	2872	6872	6875	92.757
Thhalv10024794m	4	126	9	6871	7.57e-38	0.285884	0	5.13	1.259	10.721	AT4G18540.1			-3.514	1803	4	4	0.088	1.616	1803	126	126	3.065	-2.255	1803	9	9	0.209	7.207	1803	6871	6875	147.753
Thhalv10018079m	1166	1667	1291	6861	3.68e-49	4.8e-05	0	0.668	0.236	2.531	AT1G78280.1		transferases, transferring glycosyl groups	3.92	3039	1166	1166	15.138	4.588	3039	1667	1667	24.057	4.156	3039	1291	1291	17.824	6.451	3039	6861	6861	87.481
Thhalv10003687m	6346	6401	4485	6859	1.36e-32	2.94e-43	0.880062	0.165	-0.412	0.086	AT5G23450.1	ATLCBK1,LCBK1	long-chain base (LCB) kinase 1	6.339	3093	6346	6346	80.953	6.504	3093	6401	6401	90.764	5.927	3093	4485	4485	60.841	6.425	3093	6859	6859	85.929
Thhalv10007303m	887	9905	1199	6851	0	1.16e-16	0	3.634	0.524	2.924	AT1G23800.1	ALDH2B,ALDH2B7	aldehyde dehydrogenase 2B7	4.131	1997	887	887	17.525	7.765	1997	9905	9905	217.53	4.655	1997	1199	1199	25.191	7.055	1997	6851	6851	132.933
Thhalv10018000m	7216	3198	6202	6845	4.59e-192	4.84e-05	3.82e-15	-1.023	-0.13	-0.103	AT1G79000.1	ATHAC1,ATHPCAT2,HAC1,PCAT2	histone acetyltransferase of the CBP family 1	5.644	5698	7216	7219	49.988	4.621	5698	3198	3198	24.615	5.514	5698	6202	6205	45.691	5.541	5698	6845	6847	46.562
Thhalv10000924m	1234	779	1644	6842	4.12e-08	4.45e-21	0	-0.511	0.503	2.445	AT5G45490.1		P-loop containing nucleoside triphosphate hydrolases superfamily protein	5.064	1455	1234	1234	33.463	4.553	1455	779	779	23.481	5.567	1455	1644	1644	47.408	7.509	1455	6842	6842	182.213
Thhalv10005906m	984	9599	1587	6837	0	2.76e-42	0	3.441	0.78	2.774	AT3G58750.1	CSY2	citrate synthase 2	4.415	1820	984	984	21.332	7.856	1820	9599	9613	231.649	5.195	1820	1587	1589	36.632	7.189	1820	6837	6853	145.904
Thhalv10024643m	8433	2870	14967	6831	0	0	6.24e-72	-1.402	0.916	-0.329	AT4G23130.2	CRK5,RLK6	cysteine-rich RLK (RECEPTOR-like protein kinase) 5	7.106	2441	8433	8522	137.748	5.704	2441	2870	2902	52.14	8.022	2441	14967	15120	259.893	6.777	2441	6831	6909	109.675
Thhalv10024183m	9250	5427	6562	6830	1.17e-83	4.79e-61	1.41e-129	-0.616	-0.404	-0.463	AT4G15180.1	ATXR3,SDG2	SET domain protein 2	5.625	7607	9250	9516	49.357	5.009	7607	5427	5585	32.2	5.221	7607	6562	6760	37.286	5.162	7607	6830	7029	35.805
Thhalv10027800m	858	2526	1149	6830	3.78e-269	2.15e-15	0	1.711	0.51	2.967	AT5G39320.1		UDP-glucose 6-dehydrogenase family protein	4.241	1790	858	858	18.912	5.952	1790	2526	2526	61.89	4.751	1790	1149	1149	26.933	7.208	1790	6830	6830	147.852
Thhalv10025494m	970	6400	1776	6824	0	1.15e-66	0	2.875	0.961	2.789	AT4G39090.1	RD19,RD19A	Papain family cysteine protease	4.78	1393	970	970	27.475	7.655	1393	6400	6400	201.499	5.741	1393	1776	1776	53.494	7.569	1393	6824	6824	189.822
Thhalv10006869m	22256	9329	16080	6819	0	4.6e-128	0	-1.096	-0.353	-1.727	AT1G15690.1	ATAVP3,AtVHP1;1,AVP-3,AVP1	Inorganic H pyrophosphatase family protein	8.514	2783	22256	25785	365.566	7.418	2783	9329	10849	170.97	8.161	2783	16080	18979	286.135	6.787	2783	6819	7933	110.454
Thhalv10006648m	4947	2803	2550	6784	3.56e-54	9.05e-133	1.1e-35	-0.667	-0.868	0.429	AT1G17360.1			5.822	3451	4947	4947	56.56	5.155	3451	2803	2803	35.622	4.954	3451	2550	2550	31.003	6.251	3451	6784	6784	76.173
Thhalv10010099m	5049	5072	3353	6782	3.4e-25	3.12e-50	3.84e-30	0.159	-0.502	0.399	AT3G47730.1	ABCA2,ATATH1,ATH1	ATP-binding cassette A2	6.054	2999	5049	5049	66.426	6.213	2999	5072	5072	74.173	5.552	2999	3353	3353	46.91	6.453	2999	6782	6782	87.627
Thhalv10024289m	14612	5712	10271	6764	0	2.76e-102	0	-1.201	-0.421	-1.137	AT4G39050.1		Kinesin motor family protein	7.264	3796	14612	14783	153.655	6.063	3796	5712	5785	66.838	6.843	3796	10271	10389	114.831	6.127	3796	6764	6845	69.872
Thhalv10008516m	67	932	72	6760	2.98e-235	0.56337	0	3.951	0.193	6.631	AT1G09932.1		Phosphoglycerate mutase family protein	1.572	889	67	67	2.974	5.523	889	932	932	45.979	1.765	889	72	72	3.398	8.203	889	6760	6760	294.648
Thhalv10012427m	5032	5025	3798	6756	1.12e-23	8.36e-21	6.34e-30	0.151	-0.317	0.399	AT5G12400.1		DNA binding;zinc ion binding;DNA binding	5.217	5337	5032	5032	37.201	5.368	5337	5025	5025	41.294	4.9	5337	3798	3798	29.859	5.616	5337	6756	6756	49.051
Thhalv10020723m	63	1888	192	6725	0	1.18e-17	0	5.058	1.697	6.712	AT3G11340.1		UDP-Glycosyltransferase superfamily protein	0.683	1548	63	63	1.606	5.741	1548	1888	1888	53.49	2.38	1548	192	192	5.204	7.395	1548	6725	6725	168.337
Thhalv10010287m	49	5753	326	6721	0	1.11e-54	0	7.056	2.911	7.099	AT3G50930.1	BCS1	cytochrome BC1 synthesis	0.285	1813	49	56	1.219	7.341	1813	5753	6704	162.173	3.196	1813	326	396	9.164	7.384	1813	6721	7815	167.028
Thhalv10027051m	3449	3624	3583	6705	6.2e-26	8.54e-06	7.77e-178	0.209	0.136	0.923	AT4G27500.1	PPI1	proton pump interactor 1	6.444	1794	3449	3959	87.071	6.653	1794	3624	4116	100.623	6.58	1794	3583	4090	95.656	7.367	1794	6705	7645	165.125
Thhalv10016366m	728	2367	1852	6702	3.88e-279	1.59e-129	0	1.853	1.435	3.176	AT2G33580.1		Protein kinase superfamily protein	3.694	2220	728	728	12.939	5.547	2220	2367	2367	46.762	5.129	2220	1852	1852	35.002	6.87	2220	6702	6702	116.98
Thhalv10022778m	394	5796	1044	6664	0	1.15e-77	0	4.032	1.495	4.054	AT2G18680.1			3.649	1239	394	394	12.547	7.681	1239	5796	5796	205.164	5.144	1239	1044	1044	35.354	7.703	1239	6664	6664	208.412
Thhalv10018002m	6219	5658	4256	6664	5.93e-09	5.32e-52	0.555143	0.016	-0.458	0.074	AT1G71010.1	FAB1C	FORMS APLOID AND BINUCLEATE CELLS 1C	5.537	5284	6219	6219	46.438	5.553	5284	5658	5658	46.962	5.079	5284	4256	4256	33.795	5.611	5284	6664	6664	48.869
Thhalv10000007m	16922	3262	12176	6651	0	1.76e-100	0	-2.223	-0.386	-1.374	AT2G22125.1	CSI1	binding	6.599	6889	16922	16922	96.919	4.376	6889	3262	3262	20.767	6.213	6889	12176	12176	74.158	5.225	6889	6651	6651	37.41
Thhalv10006078m	1419	2521	2105	6645	8.17e-127	3.82e-42	0	0.981	0.657	2.201	AT3G62600.1	ATERDJ3B,ERDJ3B	DNAJ heat shock family protein	5.122	1608	1419	1419	34.818	6.103	1608	2521	2521	68.759	5.779	1608	2105	2105	54.926	7.323	1608	6645	6645	160.128
Thhalv10020172m	5729	5911	4527	6614	2.99e-36	6.58e-15	0.00105373	0.198	-0.251	0.182	AT3G13670.1		Protein kinase family protein	6.394	2687	5729	5729	84.124	6.592	2687	5911	5911	96.48	6.143	2687	4527	4527	70.689	6.576	2687	6614	6614	95.379
Thhalv10010407m	9116	4324	7495	6590	2.22e-198	9.77e-14	1.56e-140	-0.923	-0.192	-0.492	AT3G44110.1	ATJ,ATJ3	DNAJ homologue 3	7.69	1745	9116	9135	206.55	6.767	1745	4324	4333	108.902	7.498	1745	7495	7518	180.766	7.198	1745	6590	6613	146.846
Thhalv10013390m	963	1953	1634	6559	5.05e-126	1.69e-50	0	1.173	0.852	2.742	AT5G13800.1	CRN1,PPH	pheophytinase	4.525	1650	963	963	23.028	5.698	1650	1953	1953	51.911	5.377	1650	1634	1634	41.551	7.267	1650	6559	6559	154.032
Thhalv10005973m	523	2977	1193	6557	0	2.71e-70	0	2.662	1.28	3.622	AT3G62830.1	ATUXS2,AUD1,UXS2	NAD(P)-binding Rossmann-fold superfamily protein	3.568	1740	523	523	11.859	6.23	1740	2977	2977	75.037	4.848	1740	1193	1194	28.792	7.19	1740	6557	6558	146.043
Thhalv10018786m	26	3122	266	6523	0	4.18e-54	0	7.061	3.444	7.945	AT3G44840.1		S-adenosyl-L-methionine-dependent methyltransferases superfamily protein	-0.105	1103	26	26	0.93	6.956	1103	3122	3122	124.137	3.339	1103	266	266	10.119	7.84	1103	6523	6523	229.155
Thhalv10022613m	15533	4587	9941	6514	0	3.03e-185	0	-1.607	-0.555	-1.28	AT2G15620.1	ATHNIR,NIR,NIR1	nitrite reductase 1	8.186	2104	15533	15533	291.287	6.579	2104	4587	4587	95.615	7.631	2104	9941	9941	198.242	6.906	2104	6514	6514	119.967
Thhalv10022671m	170	2988	1683	6514	0	0	0	4.288	3.396	5.234	AT2G18570.1		UDP-Glycosyltransferase superfamily protein	2.118	1545	170	170	4.341	6.406	1545	2988	2988	84.82	5.514	1545	1683	1683	45.705	7.352	1545	6514	6514	163.372
Thhalv10016306m	3919	7271	4036	6507	0	1.26e-05	4.65e-100	1.044	0.135	0.704	AT2G33730.1		P-loop containing nucleoside triphosphate hydrolases superfamily protein	5.917	2612	3919	3999	60.407	6.961	2612	7271	7418	124.554	6.052	2612	4036	4131	66.358	6.621	2612	6507	6635	98.43
Thhalv10016544m	200	5351	977	6505	0	9.36e-135	0	4.894	2.37	4.992	AT2G30490.1	ATC4H,C4H,CYP73A5,REF3	cinnamate-4-hydroxylase	2.105	1853	200	202	4.301	6.999	1853	5351	5403	127.88	4.475	1853	977	982	22.235	7.097	1853	6505	6548	136.928
Thhalv10005853m	13749	6970	9900	6501	3.88e-238	2.56e-81	0	-0.827	-0.385	-1.106	AT3G58610.1		ketol-acid reductoisomerase	8.003	2114	13749	13749	256.612	7.176	2114	6970	6970	144.601	7.618	2114	9900	9900	196.49	6.897	2114	6501	6501	119.161
Thhalv10007957m	165	10234	822	6500	0	4.78e-115	0	6.131	2.452	5.293	AT1G21100.1		O-methyltransferase family protein	2.661	1385	165	222	6.324	8.792	1385	10234	13998	443.261	5.113	1385	822	1142	34.596	7.954	1385	6500	8866	248.048
Thhalv10012863m	4046	3354	3760	6499	0.559475	1	1.43e-86	-0.118	-0.017	0.658	AT5G50380.1	ATEXO70F1,EXO70F1	exocyst subunit exo70 family protein F1	6.033	2438	4046	4046	65.479	5.915	2438	3354	3354	60.336	6.016	2438	3760	3760	64.709	6.691	2438	6499	6499	103.293
Thhalv10022578m	10128	14361	4931	6496	0	3.6362544782668e-317	1.26e-245	0.656	-0.95	-0.667	AT2G16500.1	ADC1,ARGDC,ARGDC1,SPE1	arginine decarboxylase 1	7.126	2861	10128	10129	139.688	7.782	2861	14361	14361	220.146	6.176	2861	4931	4931	72.315	6.459	2861	6496	6496	87.981
Thhalv10013737m	1214	3823	1912	6492	0	3.62e-47	0	1.807	0.744	2.392	AT5G02290.1	NAK	Protein kinase superfamily protein	4.906	1598	1214	1214	29.975	6.713	1598	3823	3823	104.923	5.65	1598	1912	1912	50.202	7.298	1598	6492	6492	157.42
Thhalv10020493m	8327	6021	8027	6486	3.05e-12	0.0316574	2.82e-89	-0.315	0.036	-0.387	AT3G02090.1	MPPBETA	Insulinase (Peptidase family M16) protein	7.368	1989	8327	8327	165.183	7.053	1989	6021	6021	132.763	7.404	1989	8027	8027	169.328	6.981	1989	6486	6486	126.357
Thhalv10028684m	150	6097	975	6468	0	7.1e-161	0	5.498	2.789	5.404	AT4G01550.1	anac069,NAC069	NAC domain containing protein 69	1.906	1579	150	150	3.748	7.404	1579	6097	6097	169.347	4.695	1579	975	975	25.908	7.31	1579	6468	6468	158.725
Thhalv10024368m	3678	3776	3775	6461	9.36e-23	4.81e-05	1.65e-123	0.19	0.126	0.787	AT4G34450.1		coatomer gamma-2 subunit, putative / gamma-2 coat protein, putative / gamma-2 COP, putative	5.454	3311	3678	3679	43.841	5.644	3311	3776	3776	50.017	5.58	3311	3775	3775	47.837	6.241	3311	6461	6461	75.613
Thhalv10028361m	61520	11568	38013	6439	0	0	0	-2.259	-0.606	-3.283	AT4G02510.1	ATTOC159,PPI2,TOC159,TOC160,TOC86	translocon at the outer envelope membrane of chloroplasts 159	8.886	5132	61520	61520	472.978	6.627	5132	11568	11568	98.859	8.28	5132	38013	38013	310.782	5.603	5132	6439	6439	48.617
Thhalv10018232m	1790	4852	2121	6425	0	1.5e-13	0	1.663	0.348	1.876	AT1G78570.1	ATRHM1,RHM1,ROL1	rhamnose biosynthesis 1	4.833	2986	1790	2157	28.502	6.496	2986	4852	6144	90.241	5.181	2986	2121	2581	36.267	6.709	2986	6425	8064	104.645
Thhalv10011186m	2593	2391	2504	6423	2.94e-05	0.26065	3.29e-301	0.035	0.038	1.282	AT1G49040.1	SCD1	stomatal cytokinesis defective / SCD1 protein (SCD1)	4.711	3907	2593	2593	26.186	4.746	3907	2391	2391	26.84	4.749	3907	2504	2504	26.891	5.993	3907	6423	6423	63.702
Thhalv10001335m	887	2113	2234	6422	2.8e-174	8.01e-154	0	1.426	1.423	2.835	AT2G46430.1	ATCNGC3,CNGC3,CNGC3.C	cyclic nucleotide gated channel 3	3.798	2585	887	911	13.905	5.224	2585	2113	2203	37.376	5.221	2585	2234	2298	37.299	6.633	2585	6422	6619	99.218
Thhalv10025040m	6993	1891	5560	6398	0	9.52e-17	1.61e-22	-1.682	-0.211	-0.025	AT4G14040.1	EDA38,SBP2	selenium-binding protein 2	7.341	1804	6993	7414	162.154	5.659	1804	1891	2078	50.519	7.13	1804	5560	6021	140.037	7.316	1804	6398	7416	159.291
Thhalv10012720m	8387	6648	12189	6393	0.12188	1.35e-222	9.08e-101	-0.182	0.628	-0.417	AT5G04720.1	ADR1-L2	ADR1-like 2	6.919	2734	8387	8387	121.037	6.737	2734	6648	6648	106.644	7.547	2734	12189	12189	187.06	6.502	2734	6393	6393	90.608
Thhalv10026094m	16576	4598	17194	6363	0	7.24e-24	0	-1.697	0.142	-1.407	AT4G20260.1	ATPCAP1,PCAP1	plasma-membrane associated cation-binding protein 1	9.135	1163	16576	16576	562.356	7.438	1163	4598	4598	173.394	9.277	1163	17194	17194	620.309	7.728	1163	6363	6363	212.002
Thhalv10010058m	3592	2136	3793	6355	7.05e-31	1.29e-07	1.21e-124	-0.598	0.167	0.797	AT3G50590.1		Transducin/WD40 repeat-like superfamily protein	4.775	5178	3592	3592	27.371	4.177	5178	2136	2136	18.092	4.942	5178	3793	3793	30.735	5.572	5178	6355	6355	47.557
Thhalv10003642m	410	1427	824	6324	1.1e-179	1.51e-38	0	1.951	1.095	3.921	AT5G48410.1	ATGLR1.3,GLR1.3	glutamate receptor 1.3	2.659	2562	410	410	6.314	4.61	2562	1427	1427	24.428	3.754	2562	824	824	13.495	6.58	2562	6324	6324	95.647
Thhalv10016287m	6674	4054	5038	6310	1.01e-49	2.9e-27	1.02e-14	-0.574	-0.321	-0.112	AT2G38040.1	CAC3	acetyl Co-enzyme a carboxylase carboxyltransferase alpha subunit	6.474	3000	6674	6759	88.894	5.9	3000	4054	4085	59.719	6.153	3000	5038	5088	71.16	6.362	3000	6310	6368	82.251
Thhalv10028738m	1010	3747	1806	6305	0	5.89e-64	0	2.044	0.927	2.616	AT4G01370.1	ATMPK4,MPK4	MAP kinase 4	4.62	1621	1010	1010	24.584	6.664	1621	3747	3747	101.378	5.547	1621	1806	1806	46.746	7.236	1621	6305	6305	150.716
Thhalv10017409m	6331	1744	6066	6304	0	0.135994	2.61e-06	-1.707	0.027	-0.032	AT2G30570.1	PSBW	photosystem II reaction center W	8.389	745	6331	6331	335.295	6.682	745	1744	1744	102.668	8.416	745	6066	6066	341.631	8.357	745	6304	6304	327.883
Thhalv10028567m	1677	3389	2280	6299	1.21e-216	8.06e-32	0	1.168	0.532	1.884	AT4G04720.1	CPK21	calcium-dependent protein kinase 21	4.879	2248	1677	1677	29.434	6.047	2248	3389	3389	66.118	5.411	2248	2280	2280	42.555	6.763	2248	6299	6300	108.593
Thhalv10024276m	2992	1928	3366	6290	1.53e-15	1.09e-13	3.89e-206	-0.48	0.259	1.046	AT4G32640.1		Sec23/Sec24 protein transport family protein	4.893	3972	2992	2992	29.721	4.413	3972	1928	1929	21.299	5.152	3972	3366	3366	35.556	5.939	3972	6290	6290	61.362
Thhalv10006669m	4842	6485	4847	6287	1.5e-151	0.000569513	1.6e-20	0.58	0.093	0.354	AT1G08420.1	BSL2	BRI1 suppressor 1 (BSU1)-like 2	5.771	3525	4842	4879	54.611	6.351	3525	6485	6560	81.618	5.864	3525	4847	4894	58.253	6.125	3525	6287	6350	69.803
Thhalv10027650m	18332	2832	14082	6280	0	3.02e-62	0	-2.542	-0.291	-1.571	AT5G40890.1	ATCLC-A,ATCLCA,CLC-A,CLCA	chloride channel A	8.022	2782	18332	18332	259.994	5.48	2782	2832	2832	44.646	7.731	2782	14082	14082	212.382	6.451	2782	6280	6280	87.47
Thhalv10007603m	500	30351	629	6279	0	1.62e-06	0	6.076	0.419	3.624	AT1G05680.1	UGT74E2	Uridine diphosphate glycosyltransferase 74E2	3.612	1614	500	500	12.223	9.688	1614	30351	30351	824.732	4.031	1614	629	629	16.352	7.236	1614	6279	6279	150.746
Thhalv10026353m	3309	5971	5533	6278	2.76e-308	2.06e-162	5.62e-155	1.004	0.83	0.898	AT4G32020.1			6.692	1263	3309	3309	103.372	7.696	1263	5971	5971	207.342	7.522	1263	5533	5533	183.809	7.59	1263	6278	6278	192.609
Thhalv10003662m	1932	4956	1740	6261	0	0.545643	0	1.509	-0.059	1.671	AT5G66900.1		Disease resistance protein (CC-NBS-LRR class) family	4.943	2503	1932	1952	30.77	6.452	2503	4956	4998	87.575	4.884	2503	1740	1762	29.536	6.614	2503	6261	6327	97.948
Thhalv10007815m	128	1815	266	6252	0	7.16e-14	0	3.978	1.144	5.584	AT1G13340.1		Regulator of Vps4 activity in the MVB pathway protein	1.89	1363	128	128	3.705	5.868	1363	1815	1815	58.402	3.034	1363	266	266	8.188	7.474	1363	6252	6252	177.738
Thhalv10017776m	438	967	906	6247	4.2e-72	7.54e-45	0	1.295	1.137	3.808	AT2G30360.1	CIPK11,PKS5,SIP4,SNRK3.22	SOS3-interacting protein 4	3.698	1332	438	438	12.974	4.993	1332	967	967	31.839	4.835	1332	906	906	28.539	7.506	1332	6247	6247	181.73
Thhalv10016374m	4772	2076	8347	6245	5.64e-134	2.8e-277	4.89e-22	-0.827	0.946	0.383	AT2G31880.1	EVR,SOBIR1	Leucine-rich repeat protein kinase family protein	7.414	2219	4772	9589	170.501	6.587	2219	2076	4865	96.154	8.36	2219	8347	17376	328.551	7.797	2219	6245	12732	222.33
Thhalv10013572m	1103	4259	2013	6240	0	5.86e-75	0	2.102	0.957	2.474	AT5G13420.1		Aldolase-type TIM barrel family protein	4.516	1902	1103	1103	22.881	6.618	1902	4259	4259	98.207	5.473	1902	2013	2013	44.406	6.99	1902	6240	6240	127.125
Thhalv10005717m	129	3255	465	6206	0	5.53e-50	0	4.81	1.939	5.562	AT5G48540.1		receptor-like protein kinase-related family protein	2.695	786	129	129	6.476	7.505	786	3255	3255	181.624	4.634	786	465	465	24.822	8.257	786	6206	6206	305.948
Thhalv10007492m	8309	3186	7396	6199	1.48498031577568e-313	0.0273124	5.44e-111	-1.231	-0.08	-0.449	AT1G20260.1		ATPase, V1 complex, subunit B protein	7.388	1958	8309	8310	167.456	6.157	1958	3186	3186	71.364	7.308	1958	7396	7397	158.509	6.939	1958	6199	6199	122.678
Thhalv10024465m	3279	2534	3714	6194	0.0639104	5.59e-16	7.6e-151	-0.22	0.268	0.891	AT4G14160.2		Sec23/Sec24 protein transport family protein	5.531	2799	3279	3279	46.222	5.311	2799	2534	2534	39.705	5.799	2799	3714	3714	55.674	6.422	2799	6194	6194	85.749
Thhalv10006009m	12169	2731	11028	6189	0	0.160654	0	-1.885	-0.055	-0.977	AT3G56940.1	ACSF,CHL27,CRD1	dicarboxylate diiron protein, putative (Crd1)	8.475	1772	12169	15983	355.882	6.59	1772	2731	3891	96.303	8.42	1772	11028	14467	342.551	7.498	1772	6189	8268	180.799
Thhalv10001073m	478	4872	1557	6181	0	2.36e-149	0	3.502	1.792	3.666				3.859	1300	478	478	14.508	7.361	1300	4872	4872	164.364	5.651	1300	1557	1557	50.252	7.525	1300	6181	6181	184.236
Thhalv10029480m	5790	3701	6520	6166	9.79e-31	6.16e-26	0.371582	-0.493	0.26	0.064	AT4G03560.1	ATCCH1,ATTPC1,FOU2,TPC1	two-pore channel 1	6.739	2139	5790	5790	106.802	6.246	2139	3701	3701	75.884	6.999	2139	6520	6520	127.893	6.803	2139	6166	6166	111.699
Thhalv10005753m	3751	2698	3180	6155	1.41e-06	0.000705825	3.66e-90	-0.309	-0.114	0.692	AT3G62010.1			4.952	4905	3751	3847	30.945	4.643	4905	2698	2794	24.982	4.838	4905	3180	3343	28.596	5.644	4905	6155	6328	49.99
Thhalv10018849m	9	2796	53	6118	0	9.86e-09	0	8.643	2.896	9.648	AT1G80820.1	ATCCR2,CCR2	cinnamoyl coa reductase	-2.276	1720	9	9	0.206	6.367	1720	2796	3236	82.513	0.62	1720	53	63	1.537	7.372	1720	6118	7355	165.696
Thhalv10019096m	1930	2592	2073	6117	6.38e-62	1.44e-05	0	0.573	0.209	1.63	AT1G70490.1	ARFA1D,ATARFA1D	Ras-related small GTP-binding family protein	5.648	1560	1930	1983	50.154	6.221	1560	2592	2653	74.586	5.857	1560	2073	2155	57.961	7.278	1560	6117	6250	155.244
Thhalv10025157m	372	2757	425	6111	0	0.00920443	0	3.042	0.281	4.012	AT4G18950.1		Integrin-linked protein kinase family	3.16	1642	372	372	8.939	6.202	1642	2757	2757	73.639	3.441	1642	425	425	10.86	7.172	1642	6111	6111	144.211
Thhalv10016127m	6846	5228	5442	6108	0.000669834	1.87e-16	2.58e-28	-0.237	-0.243	-0.191	AT2G41700.1	ABCA1,AtABCA1	ATP-binding cassette A1	5.496	5987	6846	6846	45.117	5.259	5987	5228	5228	38.297	5.253	5987	5442	5442	38.138	5.305	5987	6108	6108	39.532
Thhalv10012708m	982	4506	1486	6100	0	3.24e-32	0	2.35	0.686	2.608	AT5G03730.1	AtCTR1,CTR1,SIS1	Protein kinase superfamily protein	3.727	2927	982	982	13.237	6.077	2927	4506	4506	67.517	4.413	2927	1486	1486	21.301	6.335	2927	6100	6100	80.754
Thhalv10016752m	625	6394	1139	6099	0	1.29e-42	0	3.507	0.954	3.26	AT2G38860.2	YLS5	Class I glutamine amidotransferase-like superfamily protein	4.341	1217	625	625	20.263	7.848	1217	6394	6394	230.423	5.295	1217	1139	1139	39.268	7.601	1217	6099	6099	194.19
Thhalv10010391m	5402	4697	6577	6093	0.00220814	9.58e-49	0.0576602	-0.049	0.373	0.148	AT3G52880.1	ATMDAR1,MDAR1	monodehydroascorbate reductase 1	6.979	1689	5402	5402	126.193	6.93	1689	4697	4697	121.965	7.352	1689	6577	6577	163.384	7.127	1689	6093	6093	139.785
Thhalv10024186m	11306	6985	8353	6086	8.67e-75	6.21e-55	0	-0.542	-0.348	-0.919	AT4G17330.1	ATG2484-1,G2484-1	G2484-1 protein	5.974	7096	11306	11306	62.865	5.432	7096	6985	6985	43.171	5.626	7096	8353	8353	49.39	5.055	7096	6086	6086	33.234
Thhalv10001679m	541	3668	869	6061	0	2.73e-23	0	2.914	0.773	3.46	AT2G46650.1	ATCB5-C,B5 #1,CB5-C	cytochrome B5 isoform C	4.547	913	541	541	23.38	7.461	913	3668	3668	176.198	5.32	913	869	869	39.936	8.007	913	6061	6061	257.236
Thhalv10000785m	307	4745	240	6056	0	0.103005	0	4.103	-0.266	4.276	AT5G46910.1		Transcription factor jumonji (jmj) family protein / zinc finger (C5HC2 type) family protein	2.112	2802	307	307	4.323	6.215	2802	4745	4745	74.27	1.846	2802	240	240	3.594	6.388	2802	6056	6056	83.748
Thhalv10018134m	398	2524	614	6034	0	1.05e-14	0	3.119	0.777	4.185	AT1G76390.1		ARM repeat superfamily protein	2.766	2430	398	419	6.803	5.885	2430	2524	3274	59.09	3.543	2430	614	675	11.655	6.951	2430	6034	7760	123.741
Thhalv10020568m	10616	3942	16724	6026	0	0	0	-1.276	0.745	-0.843	AT3G18490.1		Eukaryotic aspartyl protease family protein	7.587	2178	10616	10616	192.316	6.311	2178	3942	3942	79.378	8.332	2178	16724	16724	322.176	6.744	2178	6026	6026	107.209
Thhalv10007717m	2235	1913	4220	6022	0.16244	1e-169	0	-0.072	1.006	1.405	AT1G09210.1	AtCRT1b,CRT1b	calreticulin 1b	5.795	1588	2235	2235	55.531	5.723	1588	1913	1913	52.833	6.801	1588	4220	4220	111.499	7.2	1588	6022	6026	147.04
Thhalv10020495m	507	16400	1807	6021	0	2.33e-190	0	5.169	1.923	3.544	AT3G18830.1	ATPLT5,ATPMT5,PMT5	polyol/monosaccharide transporter 5	3.485	1786	507	507	11.201	8.654	1786	16400	16400	402.723	5.408	1786	1807	1807	42.451	7.029	1786	6021	6021	130.631
Thhalv10015078m	3133	1264	10399	6021	2.18e-106	0	1.41e-154	-1.103	1.765	0.573				9.879	1247	3133	29755	941.466	8.776	1247	1264	12465	438.399	11.644	1247	10399	95102	3199.88	10.452	1247	6021	45089	1401.08
Thhalv10012714m	2321	5588	2429	5991	0	0.000119416	2.56e-303	1.421	0.155	1.342	AT5G03340.1		ATPase, AAA-type, CDC48 protein	5.07	2757	2321	2347	33.588	6.491	2757	5588	5653	89.926	5.225	2757	2429	2457	37.392	6.412	2757	5991	6060	85.171
Thhalv10018437m	3636	3181	6356	5990	0.00623013	6.61e-211	3.08e-89	-0.041	0.894	0.694	AT1G74920.1	ALDH10A8	aldehyde dehydrogenase 10A8	6.304	1816	3636	3637	79.02	6.263	1816	3181	3181	76.823	7.198	1816	6356	6356	146.852	6.998	1816	5990	5990	127.811
Thhalv10011262m	182	4423	556	5931	0	6.87e-50	0	4.737	1.692	4.993	AT1G55850.1	ATCSLE1,CSLE1	cellulose synthase like E1	1.861	2205	182	203	3.632	6.598	2205	4423	4869	96.844	3.553	2205	556	617	11.741	6.854	2205	5931	6584	115.702
Thhalv10023428m	1480	2622	1602	5931	5.7e-131	7.11e-05	0	0.977	0.204	1.977	AT1G63500.1		Protein kinase protein with tetratricopeptide repeat domain	4.826	2059	1480	1480	28.361	5.803	2059	2622	2622	55.85	5.03	2059	1602	1603	32.665	6.803	2059	5931	5934	111.673
Thhalv10007574m	1062	6408	1488	5926	0	4.66e-24	0	2.746	0.575	2.454	AT1G24100.1	UGT74B1	UDP-glucosyl transferase 74B1	4.701	1611	1062	1062	26.01	7.447	1611	6408	6408	174.45	5.276	1611	1488	1488	38.754	7.155	1611	5926	5926	142.536
Thhalv10010363m	497	5367	718	5926	0	1.42e-13	0	3.585	0.619	3.549	AT3G55430.1		O-Glycosyl hydrolases family 17 protein	3.547	1678	497	497	11.686	7.132	1678	5367	5367	140.276	4.166	1678	718	718	17.953	7.096	1678	5926	5926	136.845
Thhalv10003741m	32834	8176	27576	5918	0	1.15e-32	0	-1.853	-0.163	-2.498	AT5G64840.1	ATGCN5,GCN5	general control non-repressible 5	9.073	2406	32834	32836	538.475	7.22	2406	8176	8176	149.035	8.91	2406	27576	27576	480.891	6.575	2406	5918	5918	95.31
Thhalv10020426m	241	2966	474	5918	0	1.79e-21	0	3.774	1.065	4.592	AT3G08760.1	ATSIK	Protein kinase superfamily protein	2.134	2166	241	241	4.39	5.908	2166	2966	2966	60.056	3.199	2166	474	474	9.182	6.726	2166	5918	5918	105.87
Thhalv10029134m	11839	2971	8999	5896	0	8.63e-45	0	-1.842	-0.307	-1.032	AT4G04640.1	ATPC1	ATPase, F1 complex, gamma subunit protein	8.548	1248	11839	11839	374.293	6.706	1248	2971	2971	104.407	8.241	1248	8999	8999	302.545	7.516	1248	5896	5896	183.063
Thhalv10003850m	4870	6216	4594	5863	1.45e-121	0.572398	1.79e-07	0.505	0.005	0.242	AT5G63370.1		Protein kinase superfamily protein	6.078	2844	4870	4870	67.563	6.583	2844	6216	6216	95.857	6.083	2844	4594	4594	67.775	6.32	2844	5863	5863	79.882
Thhalv10006801m	922	3131	1326	5855	0	7.01e-24	0	1.916	0.613	2.64	AT1G34300.1		lectin protein kinase family protein	3.836	2548	922	922	14.277	5.752	2548	3131	3131	53.892	4.449	2548	1326	1326	21.835	6.476	2548	5855	5855	89.04
Thhalv10003194m	824	6287	1187	5851	0	1.39e-21	0	3.085	0.617	2.802	AT5G44070.1	ARA8,ATPCS1,CAD1,PCS1	phytochelatin synthase 1 (PCS1)	4.173	1805	824	825	18.034	7.258	1805	6287	6299	153.052	4.79	1805	1187	1190	27.662	6.975	1805	5851	5862	125.842
Thhalv10011315m	4697	4837	6134	5844	1.82e-29	4.87e-69	6.93e-12	0.197	0.503	0.301	AT1G50480.1	THFS	10-formyltetrahydrofolate synthetase	6.472	2382	4697	5361	88.8	6.669	2382	4837	5527	101.763	6.975	2382	6134	7141	125.785	6.773	2382	5844	6723	109.365
Thhalv10006905m	1852	2372	3134	5837	8.79e-48	2.11e-95	0	0.509	0.834	1.61	AT1G21230.1	WAK5	wall associated kinase 5	4.589	3285	1852	2004	24.07	5.098	3285	2372	2565	34.245	5.423	3285	3134	3358	42.89	6.199	3285	5837	6227	73.452
Thhalv10004087m	1219	11460	1904	5805	0	1.01e-45	0	3.384	0.755	2.214	AT5G65380.1		MATE efflux family protein	4.949	1709	1219	1338	30.891	8.333	1709	11460	12569	322.554	5.704	1709	1904	2123	52.122	7.163	1709	5805	6322	143.341
Thhalv10020187m	4466	2958	3470	5797	3.7e-18	4.19e-14	5.51e-19	-0.442	-0.276	0.35	AT3G16270.1		ENTH/VHS family protein	5.954	2843	4466	4466	61.98	5.512	2843	2958	2958	45.632	5.678	2843	3470	3470	51.211	6.304	2843	5797	5797	79.01
Thhalv10026195m	10531	3880	10275	5776	0	0.000809047	0	-1.288	0.053	-0.892	AT4G12800.1	PSAL	photosystem I subunit l	8.597	1073	10531	10531	387.241	7.309	1073	3880	3880	158.59	8.65	1073	10275	10275	401.784	7.705	1073	5776	5776	208.586
Thhalv10010654m	12737	8158	13259	5766	3.55e-65	1.07e-19	0	-0.491	0.146	-1.17	AT3G55440.1	ATCTIMC,CYTOTPI,TPI	triosephosphate isomerase	8.669	1235	12737	12737	406.922	8.178	1235	8158	8158	289.708	8.815	1235	13259	13259	450.458	7.499	1235	5766	5766	180.911
Thhalv10020086m	4164	2069	3654	5762	2.68e-78	0.0373488	1.26e-32	-0.856	-0.1	0.443	AT3G14205.1		Phosphoinositide phosphatase family protein	5.886	2778	4164	4164	59.141	5.03	2778	2069	2069	32.664	5.786	2778	3654	3654	55.188	6.329	2778	5762	5762	80.371
Thhalv10013010m	820	5966	1340	5761	0	2.69e-37	0	3.015	0.797	2.786	AT5G54960.1	PDC2	pyruvate decarboxylase-2	3.834	2269	820	820	14.259	6.849	2269	5966	5966	115.317	4.631	2269	1340	1340	24.779	6.62	2269	5761	5761	98.383
Thhalv10016571m	440	2406	421	5761	0	0.785101	0	2.604	0.025	3.685	AT2G38290.1	AMT2,AMT2;1,ATAMT2	ammonium transporter 2	3.296	1767	440	440	9.825	5.9	1767	2406	2406	59.718	3.321	1767	421	421	9.997	6.981	1767	5761	5761	126.334
Thhalv10001900m	2366	1670	2911	5741	1.3e-05	1.39e-23	1.01e-258	-0.35	0.388	1.253	AT2G20010.2		Protein of unknown function (DUF810)	4.946	3028	2366	2366	30.83	4.596	3028	1670	1670	24.188	5.334	3028	2911	2911	40.336	6.199	3028	5741	5741	73.467
Thhalv10010458m	645	3169	798	5740	0	2.47e-07	0	2.45	0.396	3.128	AT3G51160.1	GMD2,MUR1,MUR_1	NAD(P)-binding Rossmann-fold superfamily protein	4.05	1536	645	645	16.568	6.5	1536	3169	3169	90.485	4.446	1536	798	798	21.798	7.178	1536	5740	5740	144.803
Thhalv10004270m	863	3020	1805	5728	0	1.58e-90	0	1.959	1.153	2.704	AT5G47860.1		Protein of unknown function (DUF1350)	4.453	1555	863	863	21.897	6.412	1555	3020	3020	85.177	5.606	1555	1805	1805	48.703	7.157	1555	5728	5728	142.735
Thhalv10006137m	2582	2192	2860	5728	0.222361	3.65e-10	1.59e-213	-0.084	0.236	1.123	AT3G56190.1	ALPHA-SNAP2,ASNAP	alpha-soluble NSF attachment protein 2	6.13	1455	2582	2582	70.017	6.046	1455	2192	2192	66.073	6.366	1455	2860	2860	82.473	7.253	1455	5728	5728	152.545
Thhalv10010270m	2154	4923	2512	5723	0	4.42e-14	6.26e-305	1.346	0.311	1.384	AT3G49350.1		Ypt/Rab-GAP domain of gyp1p superfamily protein	5.156	2383	2154	2154	35.664	6.502	2383	4923	4923	90.604	5.467	2383	2512	2512	44.229	6.54	2383	5723	5723	93.059
Thhalv10023125m	1511	4829	2300	5723	0	1.74e-50	0	1.828	0.695	1.895	AT2G19130.1		S-locus lectin protein kinase family protein	4.595	2469	1511	1512	24.163	6.423	2469	4829	4831	85.814	5.29	2469	2300	2302	39.12	6.49	2469	5723	5727	89.88
Thhalv10020030m	1712	3628	1847	5704	9.05e-251	2.69e-05	0	1.236	0.198	1.71	AT3G09560.1	ATPAH1,PAH1	Lipin family protein	4.448	3095	1712	1712	21.825	5.684	3095	3628	3628	51.41	4.646	3095	1847	1847	25.039	6.158	3095	5704	5704	71.413
Thhalv10022058m	1631	3568	1340	5702	3.18e-259	0.00333391	0	1.282	-0.195	1.779	AT3G15260.1		Protein phosphatase 2C family protein	6.214	867	1631	1631	74.224	7.496	867	3568	3568	180.488	6.019	867	1340	1340	64.848	7.993	867	5702	5702	254.839
Thhalv10000750m	5823	1610	5877	5701	0	1.91e-05	6.74e-08	-1.702	0.102	-0.056	AT5G45250.1	RPS4	Disease resistance protein (TIR-NBS-LRR class) family	5.808	4100	5823	5823	56.037	4.106	4100	1610	1610	17.222	5.91	4100	5877	5877	60.143	5.752	4100	5701	5701	53.88
Thhalv10028690m	3984	438	3609	5698	0	0.476344	1.24e-40	-3.032	-0.054	0.491	AT4G03070.1	AOP,AOP1,AOP1.1	2-oxoglutarate (2OG) and Fe(II)-dependent oxygenase superfamily protein	6.648	1567	3984	3984	100.314	3.616	1567	438	438	12.259	6.594	1567	3609	3609	96.634	7.139	1567	5698	5698	140.9
Thhalv10006824m	2741	2461	2726	5697	0.000972554	0.0247771	1.6e-181	-0.002	0.08	1.028	AT1G17340.1		Phosphoinositide phosphatase family protein	5.148	3067	2741	2756	35.455	5.146	3067	2461	2476	35.406	5.228	3067	2726	2740	37.484	6.176	3067	5697	5724	72.318
Thhalv10003736m	372	2609	881	5695	0	1.59e-55	0	2.929	1.286	3.883	AT3G26840.1		Esterase/lipase/thioesterase family protein	2.941	2106	372	410	7.681	5.87	2106	2609	2809	58.497	4.227	2106	881	940	18.728	6.824	2106	5695	6159	113.321
Thhalv10007773m	488	1468	446	5686	1.34e-160	0.937853	0	1.741	-0.041	3.516	AT1G10700.1	PRS3	phosphoribosyl pyrophosphate (PRPP) synthase 3	3.638	1547	488	488	12.446	5.379	1547	1468	1468	41.618	3.597	1547	446	446	12.096	7.154	1547	5686	5686	142.421
Thhalv10022559m	4232	2067	5734	5667	2.07e-84	1.18e-77	9.49e-25	-0.883	0.531	0.398	AT1G11330.2		S-locus lectin protein kinase family protein	5.997	2667	4232	4317	63.866	5.114	2667	2067	2106	34.632	6.528	2667	5734	5864	92.253	6.395	2667	5667	5792	84.152
Thhalv10000635m	287	5778	399	5665	0	7.53e-07	0	4.484	0.564	4.277	AT5G39050.1		HXXXD-type acyl-transferase family protein	3.018	1398	287	287	8.1	7.502	1398	5778	5778	181.265	3.582	1398	399	399	11.975	7.295	1398	5665	5665	157.019
Thhalv10026144m	846	3046	902	5649	0	0.00983927	0	2.001	0.181	2.713	AT4G34120.1	CDCP1,LEJ1	Cystathionine beta-synthase (CBS) family protein	4.882	1132	846	846	29.487	6.883	1132	3046	3046	118.012	5.063	1132	902	902	33.433	7.595	1132	5649	5649	193.367
Thhalv10023331m	80	312	329	5649	4.87e-44	4.14e-40	0	2.116	2.128	6.116	AT1G62660.1		Glycosyl hydrolases family 32 protein	0.508	2220	80	80	1.422	2.624	2220	312	312	6.164	2.636	2220	329	329	6.218	6.624	2220	5649	5649	98.6
Thhalv10010390m	259	1838	547	5647	0	2.08e-28	0	2.984	1.198	4.414	AT3G52430.1	ATPAD4,PAD4	alpha/beta-Hydrolases superfamily protein	2.726	1819	259	305	6.616	5.71	1819	1838	2171	52.344	3.924	1819	547	658	15.178	7.14	1819	5647	6621	141.042
Thhalv10023545m	127	5315	449	5644	0	2.89e-47	0	5.54	1.91	5.448	AT1G63720.1			1.64	1608	127	127	3.116	7.18	1608	5315	5315	144.964	3.55	1608	449	449	11.716	7.088	1608	5644	5644	136.006
Thhalv10029178m	3599	1818	3771	5643	4.9e-64	7.67e-07	2.27e-67	-0.833	0.156	0.623	AT4G02770.1	PSAD-1	photosystem I subunit D-1	7.636	714	3599	3599	198.882	6.803	714	1818	1818	111.671	7.792	714	3771	3771	221.6	8.259	714	5643	5643	306.246
Thhalv10003845m	471	3552	741	5638	0	1.12e-18	0	3.068	0.743	3.556	AT5G66620.1	DAR6	DA1-related protein 6	3.217	1998	471	471	9.301	6.285	1998	3552	3552	77.969	3.96	1998	741	741	15.561	6.773	1998	5638	5638	109.342
Thhalv10001345m	3985	1569	7534	5637	1.27e-142	2e-303	2.34e-37	-1.167	1.006	0.475	AT2G46430.1	ATCNGC3,CNGC3,CNGC3.C	cyclic nucleotide gated channel 3	6.137	2308	3985	4117	70.381	4.97	2308	1569	1649	31.335	7.143	2308	7534	7774	141.325	6.612	2308	5637	5828	97.846
Thhalv10002460m	1796	4133	2313	5632	0	1.28e-24	0	1.355	0.453	1.623	AT3G23920.1	BAM1,BMY7,TR-BAMY	beta-amylase 1	5.072	2107	1796	1796	33.632	6.427	2107	4133	4133	86.029	5.525	2107	2313	2313	46.06	6.695	2107	5632	5632	103.575
Thhalv10000957m	233	5880	352	5626	0	3.36e-08	0	4.646	0.672	4.411	AT5G47730.1		Sec14p-like phosphatidylinositol transfer family protein	2.824	1755	233	315	7.082	7.47	1755	5880	7097	177.354	3.496	1755	352	472	11.284	7.235	1755	5626	6824	150.668
Thhalv10007780m	3090	3806	3896	5614	9.76e-65	2.38e-36	7.66e-121	0.454	0.423	0.836	AT1G12760.1		Zinc finger, C3HC4 type (RING finger) family protein	6.2	1658	3090	3090	73.534	6.654	1658	3806	3806	100.676	6.623	1658	3896	3896	98.593	7.036	1658	5614	5616	131.25
Thhalv10024177m	11724	5693	9284	5608	3.87e-236	7.46e-29	0	-0.891	-0.247	-1.091	AT4G36080.1		phosphotransferases, alcohol group as acceptor;binding;inositol or phosphatidylinositol kinases	5.299	11767	11724	11741	39.369	4.408	11767	5693	5697	21.234	5.052	11767	9284	9304	33.175	4.208	11767	5608	5614	18.487
Thhalv10018259m	221	1315	611	5584	1.53e-240	1.89e-48	0	2.725	1.556	4.633	AT1G71400.1	AtRLP12,RLP12	receptor like protein 12	2.022	2147	221	221	4.061	4.747	2147	1315	1315	26.862	3.578	2147	611	611	11.94	6.655	2147	5584	5584	100.779
Thhalv10013404m	123	367	217	5584	1.16e-40	3.82e-08	0	1.729	0.908	5.478	AT5G01490.1	ATCAX4,CAX4	cation exchanger 4	1.584	1619	123	123	2.998	3.313	1619	367	367	9.942	2.492	1619	217	217	5.624	7.062	1619	5584	5584	133.646
Thhalv10013888m	3097	4340	3308	5563	1.8e-118	8.55e-08	3.45e-115	0.639	0.184	0.819	AT5G50850.1	MAB1	Transketolase family protein	6.224	1635	3097	3097	74.737	6.863	1635	4340	4340	116.417	6.408	1635	3308	3308	84.89	7.043	1635	5563	5563	131.841
Thhalv10020082m	2752	4468	1570	5560	6.54e-183	1.42e-53	1.69e-164	0.851	-0.721	0.988	AT3G09920.1	PIP5K9	phosphatidyl inositol monophosphate 5 kinase	5.229	2896	2752	2752	37.494	6.08	2896	4468	4468	67.664	4.508	2896	1570	1570	22.746	6.217	2896	5560	5560	74.393
Thhalv10020678m	3212	2240	1841	5556	2.86e-08	2.17e-61	1.44e-100	-0.368	-0.715	0.764	AT3G07270.2		GTP cyclohydrolase I	6.268	1645	3212	3212	77.041	5.9	1645	2240	2240	59.721	5.553	1645	1841	1841	46.957	7.032	1645	5556	5556	130.874
Thhalv10007102m	1935	2501	1792	5555	4.25e-52	1	0	0.523	-0.022	1.495	AT1G14830.1	ADL1C,ADL5,DL1C,DRP1C	DYNAMIN-like 1C	5.038	2324	1935	1935	32.852	5.561	2324	2501	2501	47.198	5.016	2324	1792	1792	32.353	6.533	2324	5555	5555	92.62
Thhalv10009355m	27	575	222	5553	8.8e-160	2.15e-41	0	4.565	3.128	7.658	AT3G61400.1		2-oxoglutarate (2OG) and Fe(II)-dependent oxygenase superfamily protein	0.215	918	27	27	1.16	4.78	918	575	575	27.471	3.343	918	222	222	10.147	7.873	918	5553	5553	234.392
Thhalv10011464m	12345	8801	15329	5515	1.66e-21	3.87e-128	0	-0.336	0.401	-1.189	AT1G47128.1	RD21,RD21A	Granulin repeat cysteine protease family protein	8.046	1843	12345	12345	264.288	7.71	1843	8801	8801	209.436	8.447	1843	15329	15329	348.979	6.857	1843	5515	5515	115.952
Thhalv10017992m	23090	7403	17214	5501	0	2.67e-103	0	-1.488	-0.336	-2.096	AT1G80070.1	EMB14,EMB177,EMB33,SUS2	Pre-mRNA-processing-splicing factor	6.836	7981	23090	23103	114.215	5.348	7981	7403	7412	40.731	6.5	7981	17214	17221	90.534	4.74	7981	5501	5504	26.723
Thhalv10013359m	194	2630	894	5498	0	5.37e-118	0	3.913	2.293	4.798	AT5G57220.1	CYP81F2	cytochrome P450, family 81, subfamily F, polypeptide 2	2.135	1743	194	194	4.392	6.048	1743	2630	2630	66.176	4.428	1743	894	894	21.52	6.933	1743	5498	5498	122.227
Thhalv10007948m	5007	2485	5034	5496	2.47e-94	0.000189611	0.638201	-0.858	0.096	0.108	AT1G12840.1	ATVHA-C,DET3	vacuolar ATP synthase subunit C (VATC) / V-ATPase C subunit / vacuolar proton pump C subunit (DET3)	7.051	1490	5007	5007	132.588	6.193	1490	2485	2485	73.145	7.147	1490	5034	5034	141.755	7.159	1490	5496	5496	142.928
Thhalv10001682m	18005	4159	15899	5489	0	3.12e-05	0	-1.961	-0.09	-1.74	AT2G47400.1	CP12,CP12-1	CP12 domain-containing protein 1	9.995	696	18005	18005	1020.69	8.034	696	4159	4159	262.074	9.905	696	15899	15899	958.454	8.255	696	5489	5489	305.592
Thhalv10005747m	5058	6301	4577	5469	1.29e-111	0.375569	0.917841	0.47	-0.055	0.087	AT3G63070.1		Tudor/PWWP/MBT domain-containing protein	5.541	4286	5058	5058	46.563	6.011	4286	6301	6302	64.487	5.486	4286	4577	4577	44.806	5.628	4286	5469	5470	49.453
Thhalv10025097m	2187	7481	2279	5464	0	0.000357868	1.35e-260	1.927	0.148	1.295	AT4G27070.1	TSB2	tryptophan synthase beta-subunit 2	5.644	1726	2187	2187	49.994	7.571	1726	7481	7481	190.091	5.792	1726	2279	2279	55.401	6.939	1726	5464	5464	122.667
Thhalv10012493m	4344	3599	4063	5443	0.553882	0.814297	3.61e-12	-0.119	-0.008	0.299	AT5G22450.1			5.463	3886	4344	4344	44.106	5.344	3886	3599	3599	40.618	5.455	3886	4063	4063	43.869	5.762	3886	5443	5443	54.274
Thhalv10015167m	6679	18831	7413	5439	0	1.73e-25	2.08e-55	1.648	0.239	-0.323	AT3G09390.1	ATMT-1,ATMT-K,MT2A	metallothionein 2A	8.734	619	6679	6679	425.728	10.382	619	18831	18831	1334.22	8.973	619	7413	7413	502.474	8.411	619	5439	5439	340.476
Thhalv10018441m	7520	8065	7203	5439	8.64e-65	0.102433	6.98e-116	0.254	0.027	-0.493	AT1G72770.1	HAB1	homology to ABI1	6.883	2513	7520	7520	118.069	7.137	2513	8065	8065	140.752	6.91	2513	7203	7203	120.263	6.39	2513	5439	5439	83.866
Thhalv10020257m	72	1650	145	5437	0	2.04e-07	0	4.671	1.099	6.213	AT3G12580.1	ATHSP70,HSP70	heat shock protein 70	0.348	2232	72	72	1.273	5.019	2232	1650	1650	32.422	1.447	2232	145	145	2.726	6.561	2232	5437	5437	94.389
Thhalv10020179m	2802	2953	3156	5434	7.88e-22	4.95e-13	2.01e-143	0.228	0.26	0.929	AT3G07700.1		Protein kinase superfamily protein	5.459	2514	2802	2802	43.976	5.687	2514	2953	2953	51.516	5.719	2514	3156	3156	52.672	6.388	2514	5434	5434	83.755
Thhalv10018092m	7861	20069	6115	5427	0	6.51e-24	8.64e-147	1.505	-0.273	-0.56	AT1G77760.1	GNR1,NIA1,NR1	nitrate reductase 1	6.594	3210	7861	7861	96.624	8.099	3210	20069	20069	274.198	6.321	3210	6115	6115	79.929	6.034	3210	5427	5427	65.511
Thhalv10006652m	3252	4368	3714	5418	1.47e-103	3.46e-17	1.01e-84	0.578	0.28	0.71	AT1G10390.1		Nucleoporin autopeptidase	5.223	3436	3252	3252	37.343	5.801	3436	4368	4368	55.754	5.503	3436	3714	3714	45.352	5.933	3436	5418	5418	61.1
Thhalv10025491m	46	798	289	5406	2.42e-212	4.7e-47	0	4.269	2.74	6.851	AT4G19970.1			0.69	1125	46	46	1.613	4.959	1125	798	798	31.11	3.43	1125	289	289	10.778	7.541	1125	5406	5406	186.201
Thhalv10013470m	432	1435	628	5405	4.56e-173	3.07e-12	0	1.885	0.629	3.619	AT5G20050.1		Protein kinase superfamily protein	3.471	1537	432	432	11.09	5.356	1537	1435	1435	40.947	4.1	1537	628	628	17.143	7.09	1537	5405	5405	136.264
Thhalv10028605m	95	16942	671	5401	0	9.4e-116	0	7.631	2.909	5.803	AT4G11280.1	ACS6,ATACS6	1-aminocyclopropane-1-carboxylic acid (acc) synthase 6	0.97	1913	95	95	1.959	8.601	1913	16942	16942	388.413	3.879	1913	671	671	14.717	6.773	1913	5401	5401	109.4
Thhalv10012970m	1190	5304	1606	5401	0	6.45e-22	0	2.309	0.521	2.156	AT5G58430.1	ATEXO70B1,EXO70B1	exocyst subunit exo70 family protein B1	4.389	2241	1190	1190	20.952	6.698	2241	5304	5304	103.802	4.91	2241	1606	1606	30.069	6.545	2241	5401	5401	93.388
Thhalv10006558m	1203	2764	1280	5396	2.31e-216	0.00204912	0	1.186	0.119	1.893	AT1G30410.1	ATMRP13,MRP13	multidrug resistance-associated protein 13	3.772	4398	1203	1523	13.663	4.958	4398	2764	3116	31.073	3.891	4398	1280	1555	14.835	5.665	4398	5396	5759	50.74
Thhalv10016276m	352	913	851	5392	7.43e-85	1.95e-55	0	1.528	1.363	3.911	AT2G31010.1		Protein kinase superfamily protein	2.473	2501	352	352	5.553	4.001	2501	913	913	16.01	3.836	2501	851	851	14.277	6.384	2501	5392	5392	83.54
Thhalv10020023m	553	875	528	5390	1.13e-34	0.776874	0	0.814	0.022	3.259	AT3G22400.1	LOX5	PLAT/LH2 domain-containing lipoxygenase family protein	2.887	2950	553	553	7.396	3.701	2950	875	875	13.009	2.909	2950	528	528	7.51	6.146	2950	5390	5390	70.799
Thhalv10028735m	3599	4225	2875	5382	1.33e-57	1.47e-08	2.83e-50	0.384	-0.236	0.554	AT4G11570.1		Haloacid dehalogenase-like hydrolase (HAD) superfamily protein	6.425	1653	3599	3599	85.905	6.809	1653	4225	4225	112.098	6.189	1653	2875	2875	72.975	6.979	1653	5382	5382	126.162
Thhalv10015530m	15988	5826	9504	5376	0	7.2e-264	0	-1.304	-0.662	-1.599	AT5G57350.1	AHA3,ATAHA3,HA3	H(+)-ATPase 3	7.84	2754	15988	15989	229.07	6.536	2754	5826	5826	92.779	7.178	2754	9504	9504	144.795	6.241	2754	5376	5376	75.64
Thhalv10012939m	3088	4825	3870	5371	1.81e-179	7.78e-35	2.62e-99	0.797	0.415	0.773	AT5G57580.1		Calmodulin-binding protein	5.765	2240	3088	3088	54.393	6.562	2240	4825	4825	94.47	6.18	2240	3870	3870	72.489	6.538	2240	5371	5371	92.911
Thhalv10001901m	966	3009	1043	5365	0	0.00219044	0	1.792	0.199	2.447	AT2G19710.1		Regulator of Vps4 activity in the MVB pathway protein	3.668	2999	966	966	12.709	5.46	2999	3009	3009	44.004	3.867	2999	1043	1043	14.592	6.115	2999	5365	5365	69.319
Thhalv10024322m	4231	2594	3264	5363	3.2e-30	2.09e-14	9.75e-14	-0.553	-0.285	0.316	AT4G30160.1	ATVLN4,VLN4	villin 4	5.511	3660	4231	4231	45.611	4.958	3660	2594	2594	31.084	5.226	3660	3264	3264	37.418	5.827	3660	5363	5363	56.779
Thhalv10012517m	4616	5901	4143	5362	3.48e-116	0.235102	0.00124131	0.507	-0.068	0.19	AT5G17020.1	ATCRM1,ATXPO1,HIT2,XPO1,XPO1A	exportin 1A	5.62	3704	4616	4617	49.181	6.127	3704	5901	5904	69.907	5.552	3704	4143	4143	46.93	5.81	3704	5362	5362	56.094
Thhalv10027652m	1765	3558	1988	5360	2.45e-226	1.56e-08	0	1.164	0.261	1.577	AT1G34300.1		lectin protein kinase family protein	4.84	2431	1765	1765	28.646	6.004	2431	3558	3558	64.19	5.101	2431	1988	1989	34.329	6.417	2431	5360	5362	85.467
Thhalv10021268m	325	4360	604	5357	0	5.5e-24	0	3.899	0.983	4.017	AT3G01290.1		SPFH/Band 7/PHB domain-containing membrane-associated protein family	3.427	1192	325	325	10.758	7.326	1192	4360	4360	160.418	4.41	1192	604	604	21.26	7.444	1192	5357	5357	174.142
Thhalv10005595m	370	2436	702	5355	0	4.47e-29	0	2.872	1.013	3.83	AT5G62180.1	AtCXE20,CXE20	carboxyesterase 20	3.895	981	370	370	14.881	6.767	981	2436	2436	108.906	4.908	981	702	702	30.025	7.725	981	5355	5355	211.519
Thhalv10011526m	5758	4313	5976	5351	5.02e-05	6.05e-09	8.11e-16	-0.303	0.125	-0.178	AT1G54080.1	UBP1A	oligouridylate-binding protein 1A	7.174	1660	5758	6075	144.394	6.871	1660	4313	4431	117.068	7.299	1660	5976	6230	157.467	6.996	1660	5351	5467	127.614
Thhalv10020219m	4193	4724	2221	5335	7.71e-52	7.31e-104	2.86e-14	0.325	-0.828	0.322	AT3G06500.1		Plant neutral invertase family protein	6.055	2488	4193	4193	66.495	6.38	2488	4724	4724	83.273	5.227	2488	2221	2221	37.455	6.377	2488	5335	5335	83.089
Thhalv10021072m	692	3509	1210	5330	0	9.98e-41	0	2.496	0.895	2.92	AT3G11820.1	AT-SYR1,ATSYP121,ATSYR1,PEN1,SYP121,SYR1	syntaxin of plants 121	4.202	1483	692	692	18.411	6.698	1483	3509	3510	103.803	5.097	1483	1210	1210	34.234	7.122	1483	5330	5330	139.266
Thhalv10011112m	649	2188	1039	5326	6.08e-267	2.25e-27	0	1.94	0.771	3.011	AT3G52430.1	ATPAD4,PAD4	alpha/beta-Hydrolases superfamily protein	4.042	1818	649	759	16.472	5.982	1818	2188	2620	63.205	4.813	1818	1039	1218	28.11	7.053	1818	5326	6229	132.765
Thhalv10008980m	171	1691	596	5325	0	8.18e-62	0	3.459	1.89	4.935	AT1G03850.2		Glutaredoxin family protein	3.323	674	171	171	10.01	6.782	674	1691	1691	110.034	5.213	674	596	596	37.102	8.258	674	5325	5325	306.139
Thhalv10018001m	6596	4894	5488	5317	1.22e-06	1.78e-08	2.83e-58	-0.283	-0.178	-0.339	AT1G65440.2	GTB1	global transcription factor group B1	5.681	5125	6596	6664	51.304	5.398	5125	4894	4929	42.18	5.503	5125	5488	5539	45.347	5.342	5125	5317	5364	40.556
Thhalv10027689m	3142	3779	2601	5317	6.68e-58	7.5e-05	1.51e-88	0.419	-0.184	0.733	AT5G42080.1	ADL1,ADL1A,AG68,DL1,DRP1A,RSW9	dynamin-like protein	5.764	2281	3142	3142	54.349	6.183	2281	3779	3779	72.66	5.58	2281	2601	2601	47.844	6.497	2281	5317	5317	90.323
Thhalv10012410m	7146	1873	6030	5313	0	3.64e-07	3.27e-97	-1.779	-0.156	-0.453	AT5G15680.1		ARM repeat superfamily protein	5.407	6643	7146	7146	42.443	3.628	6643	1873	1873	12.366	5.251	6643	6030	6030	38.086	4.954	6643	5313	5313	30.991
Thhalv10028615m	436	3687	828	5312	0	3.01e-34	0	3.233	1.014	3.581	AT2G46620.1		P-loop containing nucleoside triphosphate hydrolases superfamily protein	3.301	1745	436	436	9.858	6.534	1745	3687	3687	92.666	4.315	1745	828	828	19.909	6.882	1745	5312	5312	117.956
Thhalv10002000m	14	444	83	5309	1.78e-131	2.05e-13	0	5.139	2.656	8.54	AT2G26560.1	PLA IIA,PLA2A,PLP2	phospholipase A 2A	-1.241	1306	14	14	0.423	3.898	1306	444	444	14.91	1.415	1306	83	83	2.667	7.299	1306	5309	5309	157.517
Thhalv10008949m	4001	2967	6467	5298	0.000170422	1.87e-171	4.83e-21	-0.278	0.782	0.379	AT1G19910.1	ATVHA-C2,AVA-2PE,AVA-P2	ATPase, F0/V0 complex, subunit C protein	7.552	841	4001	4001	187.708	7.274	841	2967	2967	154.727	8.334	841	6467	6467	322.639	7.931	841	5298	5298	244.104
Thhalv10004672m	338	4399	653	5283	0	3.34e-28	0	3.828	1.049	3.902	AT5G61210.1	ATSNAP33,ATSNAP33B,SNAP33,SNP33	soluble N-ethylmaleimide-sensitive factor adaptor protein 33	3.77	1443	338	499	13.644	7.598	1443	4399	6376	193.787	4.819	1443	653	971	28.233	7.672	1443	5283	7596	203.975
Thhalv10004179m	8241	6243	9593	5281	2.38e-05	1.14e-50	1.12e-200	-0.248	0.309	-0.665	AT3G30390.1		Transmembrane amino acid transporter family protein	7.216	2205	8241	8311	148.715	6.968	2205	6243	6294	125.188	7.525	2205	9593	9682	184.233	6.551	2205	5281	5335	93.753
Thhalv10017172m	1516	3324	1960	5281	2.18e-242	1.79e-21	0	1.286	0.46	1.775	AT2G37110.1		PLAC8 family protein	5.799	1074	1516	1516	55.694	7.085	1074	3324	3324	135.738	6.259	1074	1960	1960	76.571	7.574	1074	5281	5281	190.533
Thhalv10022516m	17086	3866	11637	5280	0	8.99e-146	0	-1.992	-0.466	-1.72	AT2G17930.1		Phosphatidylinositol 3- and 4-kinase family protein with FAT domain	5.849	11711	17086	17103	57.622	3.857	11711	3866	3868	14.486	5.383	11711	11637	11648	41.732	4.129	11711	5280	5287	17.493
Thhalv10000015m	4400	3198	4240	5242	1.58e-06	0.145808	9.92e-06	-0.307	0.036	0.227	AT2G22010.1	RKP	related to KPC1	5.405	4096	4400	4400	42.384	5.098	4096	3198	3198	34.242	5.441	4096	4240	4240	43.433	5.632	4096	5242	5242	49.59
Thhalv10018024m	2678	1686	3292	5238	1.59e-16	2.07e-26	9.57e-142	-0.514	0.386	0.942	AT1G72700.1		ATPase E1-E2 type family protein / haloacid dehalogenase-like hydrolase family protein	4.655	4199	2678	2681	25.192	4.141	4199	1686	1689	17.641	5.041	4199	3292	3294	32.915	5.597	4199	5238	5245	48.401
Thhalv10023233m	12123	4377	10882	5237	0	0.0349974	0	-1.317	-0.067	-1.237	AT1G63770.5		Peptidase M1 family protein	7.166	3331	12123	12123	143.597	5.849	3331	4377	4377	57.63	7.099	3331	10882	10882	137.071	5.929	3331	5237	5237	60.921
Thhalv10003714m	1683	2692	2315	5236	8.47e-107	4.26e-34	0	0.83	0.548	1.611	AT5G49570.1	AtPNG1,PNG1	peptide-N-glycanase 1	4.791	2399	1683	1683	27.68	5.621	2399	2692	2692	49.214	5.339	2399	2315	2315	40.488	6.402	2399	5236	5236	84.572
Thhalv10001656m	3313	2755	3042	5234	0.524206	0.824667	7.27e-65	-0.111	-0.031	0.635	AT3G62290.1	ARFA1E,ATARFA1E	ADP-ribosylation factor A1E	7.006	1017	3313	3314	128.571	6.895	1017	2755	2760	119.023	6.975	1017	3042	3050	125.832	7.641	1017	5234	5237	199.535
Thhalv10020718m	1786	2181	1734	5234	2.61e-36	0.293449	0	0.436	0.046	1.523	AT1G50010.1	TUA2	tubulin alpha-2 chain	5.323	1769	1786	1795	40.036	5.759	1769	2181	2185	54.171	5.369	1769	1734	1742	41.317	6.846	1769	5234	5251	115.02
Thhalv10007293m	673	1725	817	5234	9.11e-157	1.03e-06	0	1.463	0.32	2.887	AT1G18890.1	ATCDPK1,CDPK1,CPK10	calcium-dependent protein kinase 1	3.416	2932	673	793	10.671	4.879	2932	1725	1967	29.423	3.736	2932	817	931	13.323	6.303	2932	5234	5976	78.978
Thhalv10027028m	2774	6014	3089	5227	0	1.71e-11	1.49e-126	1.269	0.244	0.888	AT4G19110.2		Protein kinase superfamily protein	6.3	1389	2774	2774	78.798	7.569	1389	6014	6015	189.923	6.544	1389	3089	3089	93.31	7.188	1389	5227	5227	145.817
Thhalv10027636m	3678	2508	4962	5224	1.09e-11	6.91e-66	1.16e-35	-0.4	0.52	0.48	AT5G39000.1		Malectin/receptor-like protein kinase family protein	5.66	2871	3678	3678	50.546	5.26	2871	2508	2508	38.312	6.18	2871	4962	4962	72.516	6.14	2871	5224	5224	70.506
Thhalv10003654m	2158	4795	2095	5221	0	0.242494	5.22e-234	1.304	0.046	1.248	AT5G64030.1		S-adenosyl-L-methionine-dependent methyltransferases superfamily protein	4.867	2918	2158	2158	29.179	6.171	2918	4795	4795	72.069	4.913	2918	2095	2095	30.124	6.115	2918	5221	5221	69.331
Thhalv10005752m	5226	2598	5356	5214	7.37e-98	1.28e-06	3.32e-05	-0.856	0.124	-0.029	AT3G62360.1		Carbohydrate-binding-like fold	5.681	4019	5226	5226	51.305	4.825	4019	2598	2598	28.351	5.805	4019	5356	5356	55.916	5.652	4019	5214	5214	50.27
Thhalv10016462m	2925	482	11486	5212	1.97626258336499e-322	0	4.5e-105	-2.449	2.062	0.807	AT2G29670.1		Tetratricopeptide repeat (TPR)-like superfamily protein	5.643	2310	2925	2925	49.96	3.194	2310	482	482	9.151	7.705	2310	11486	11486	208.626	6.45	2310	5212	5212	87.428
Thhalv10024330m	5768	4377	9431	5208	0.00061324	8.95e-259	1.82e-21	-0.246	0.798	-0.174	AT4G15530.1	PPDK	pyruvate orthophosphate dikinase	6.174	3153	5768	5768	72.179	5.928	3153	4377	4377	60.883	6.972	3153	9431	9431	125.5	6	3153	5208	5208	64.004
Thhalv10028462m	998	2185	1251	5199	2.12e-159	7.64e-12	0	1.283	0.414	2.355	AT4G04910.1	NSF	AAA-type ATPase family protein	3.886	2664	998	998	14.781	5.169	2664	2185	2185	35.972	4.3	2664	1251	1251	19.703	6.241	2664	5199	5199	75.621
Thhalv10003129m	9703	4767	8114	5196	3.85e-188	4.48e-11	0	-0.873	-0.169	-0.927	AT5G42950.1		GYF domain-containing protein	6.149	5394	9703	9703	70.975	5.276	5394	4767	4767	38.759	5.98	5394	8114	8114	63.115	5.222	5394	5196	5196	37.326
Thhalv10006641m	3065	4140	2671	5196	4.08e-100	0.0457445	3.59e-87	0.586	-0.11	0.735	AT1G07670.1	ATECA4,ECA4	endomembrane-type CA-ATPase 4	5.102	3521	3065	3065	34.346	5.688	3521	4140	4140	51.568	4.992	3521	2671	2671	31.829	5.837	3521	5196	5196	57.182
Thhalv10017255m	1344	5343	3739	5190	0	4.55e-296	0	2.144	1.565	1.924	AT2G27830.1			5.47	1196	1344	1344	44.338	7.614	1196	5343	5343	195.929	7.035	1196	3739	3739	131.17	7.394	1196	5190	5190	168.149
Thhalv10000697m	19	2415	55	5182	0	2.66e-05	0	7.143	1.623	8.066	AT2G22620.1		Rhamnogalacturonate lyase family protein	-1.364	1929	19	19	0.389	5.779	1929	2415	2415	54.907	0.259	1929	55	55	1.196	6.702	1929	5182	5182	104.093
Thhalv10000738m	7891	3741	5673	5179	3.53e-172	1.64e-47	2.36e-177	-0.924	-0.387	-0.633	AT5G44800.1	CHR4,PKR1	chromatin remodeling 4	5.449	7126	7891	7891	43.692	4.525	7126	3741	3741	23.024	5.062	7126	5673	5673	33.402	4.816	7126	5179	5179	28.162
Thhalv10007096m	3831	3641	3704	5178	9.78e-11	0.139693	1.55e-24	0.079	0.04	0.409	AT1G26850.1		S-adenosyl-L-methionine-dependent methyltransferases superfamily protein	5.975	2403	3831	3831	62.903	6.054	2403	3641	3641	66.452	6.015	2403	3704	3704	64.674	6.384	2403	5178	5178	83.496
Thhalv10011230m	1142	923	3687	5173	0.918062	0	0	-0.138	1.792	2.153	AT1G51820.1		Leucine-rich repeat protein kinase family protein	4.203	2630	1142	1228	18.423	4.065	2630	923	1004	16.743	5.995	2630	3687	3997	63.766	6.356	2630	5173	5558	81.888
Thhalv10006955m	89	1934	159	5170	0	2.06e-06	0	4.594	0.926	5.834	AT1G02660.1		alpha/beta-Hydrolases superfamily protein	0.368	2721	89	89	1.291	4.962	2721	1934	1934	31.172	1.294	2721	159	159	2.452	6.202	2721	5170	5170	73.624
Thhalv10020787m	2159	9329	1862	5163	0	0.0515702	3.91e-226	2.264	-0.124	1.232	AT3G23000.1	ATSR2,ATSRPK1,CIPK7,PKS7,SnRK3.10	CBL-interacting protein kinase 7	5.808	1520	2159	2159	56.043	8.072	1520	9329	9329	269.175	5.684	1520	1862	1862	51.398	7.04	1520	5163	5163	131.618
Thhalv10026215m	1665	1088	6510	5158	2.83e-08	0	0	-0.459	2.057	1.606	AT5G01750.2		Protein of unknown function (DUF567)	6.037	1002	1665	1667	65.642	5.578	1002	1088	1091	47.753	8.094	1002	6510	6524	273.185	7.643	1002	5158	5167	199.815
Thhalv10012841m	2461	3098	3037	5146	6.43e-58	5.05e-25	1.28e-166	0.484	0.392	1.038	AT5G18190.1		Protein kinase family protein	5.132	2770	2461	2461	35.054	5.616	2770	3098	3098	49.051	5.524	2770	3037	3037	46.002	6.17	2770	5146	5146	71.986
Thhalv10005778m	7360	2930	6653	5139	5.67e-256	0.239212	1.55e-131	-1.176	-0.057	-0.544	AT3G56150.1	ATEIF3C-1,ATTIF3C1,EIF3C,EIF3C-1,TIF3C1	eukaryotic translation initiation factor 3C	6.547	3105	7360	7360	93.525	5.371	3105	2930	2930	41.386	6.49	3105	6653	6653	89.901	6.003	3105	5139	5139	64.132
Thhalv10007113m	496	4443	930	5137	0	2.71e-37	0	3.316	0.996	3.347	AT1G14710.1		hydroxyproline-rich glycoprotein family protein	3.046	2369	496	496	8.261	6.362	2369	4443	4443	82.254	4.042	2369	930	930	16.471	6.393	2369	5137	5137	84.024
Thhalv10028998m	848	2591	2444	5135	4.01e-287	8.95e-203	0	1.764	1.615	2.572	AT5G01750.2		Protein of unknown function (DUF567)	5.088	984	848	848	34.003	6.852	984	2591	2591	115.482	6.703	984	2444	2444	104.212	7.66	984	5135	5135	202.21
Thhalv10014292m	830	1975	2326	5129	1.01e-162	3.51e-186	0	1.404	1.576	2.602	AT5G18130.1			4.745	1221	830	830	26.821	6.149	1221	1975	1975	70.941	6.321	1221	2326	2326	79.929	7.347	1221	5129	5129	162.77
Thhalv10000008m	9611	3362	7128	5120	0	2.47e-45	0	-1.363	-0.342	-0.934	AT2G25660.1	emb2410	embryo defective 2410	5.826	6684	9611	9611	56.734	4.463	6684	3362	3362	22.06	5.484	6684	7128	7128	44.745	4.892	6684	5120	5120	29.682
Thhalv10016558m	3006	24617	2577	5119	0	0.00985096	1.87e-87	3.187	-0.133	0.742	AT2G36800.1	DOGT1,UGT73C5	don-glucosyltransferase 1	6.015	1834	3006	3007	64.691	9.202	1834	24617	24628	588.943	5.882	1834	2577	2578	58.979	6.757	1834	5119	5120	108.176
Thhalv10025460m	360	1795	670	5108	6.56e-296	1.17e-26	0	2.47	0.985	3.801	AT4G33920.1		Protein phosphatase 2C family protein	3.197	1549	360	360	9.17	5.667	1549	1795	1795	50.823	4.182	1549	670	670	18.148	6.998	1549	5108	5108	127.779
Thhalv10007270m	99	5147	175	5099	0	8.28e-07	0	5.867	0.904	5.677	AT1G20510.1	OPCL1	OPC-8:0 CoA ligase1	0.932	2068	99	100	1.908	6.799	2068	5147	5250	111.34	1.836	2068	175	176	3.571	6.609	2068	5099	5210	97.622
Thhalv10003520m	4826	3191	3830	5088	8.2e-20	4.44e-12	0.19829	-0.444	-0.244	0.051	AT5G24710.1		Transducin/WD40 repeat-like superfamily protein	5.342	4693	4826	4826	40.574	4.898	4693	3191	3191	29.821	5.098	4693	3830	3830	34.242	5.393	4693	5088	5088	42.01
Thhalv10004595m	396	7338	503	5083	0	1.25e-05	0	4.364	0.434	3.656	AT5G48180.1	NSP5	nitrile specifier protein 5	3.595	1293	396	396	12.084	7.959	1293	7338	7338	248.899	4.029	1293	503	503	16.322	7.251	1293	5083	5083	152.328
Thhalv10006719m	3589	2018	3273	5083	4.07e-41	0.644043	4.14e-34	-0.678	-0.044	0.476	AT1G31730.1		Adaptin family protein	5.335	3508	3589	3589	40.367	4.657	3508	2018	2018	25.229	5.291	3508	3273	3273	39.147	5.811	3508	5083	5083	56.146
Thhalv10018657m	5167	8148	6194	5082	0	2.85e-41	1.31e-06	0.809	0.35	-0.05	AT1G79550.1	PGK	phosphoglycerate kinase	7.001	1592	5167	5167	128.058	7.81	1592	8148	8148	224.467	7.351	1592	6194	6194	163.245	6.951	1592	5082	5082	123.694
Thhalv10016361m	3026	2107	3387	5082	5.68e-08	3.99e-13	3.5e-82	-0.369	0.252	0.723	AT2G31820.1		Ankyrin repeat family protein	5.403	2821	3026	3026	42.323	5.034	2821	2107	2107	32.757	5.655	2821	3387	3387	50.376	6.126	2821	5082	5083	69.819
Thhalv10001165m	5963	1782	4271	5082	0	4.17e-37	2.76e-36	-1.59	-0.393	-0.257	AT5G45050.2	ATWRKY16,TTR1,WRKY16	Disease resistance protein (TIR-NBS-LRR class)	6.216	3165	5963	5963	74.337	4.626	3165	1782	1782	24.693	5.823	3165	4271	4271	56.62	5.959	3165	5082	5082	62.218
Thhalv10020621m	24394	6167	13792	5079	0	0	0	-1.832	-0.734	-2.29	AT3G12780.1	PGK1	phosphoglycerate kinase 1	9.116	1735	24394	24394	554.747	7.284	1735	6167	6167	155.89	8.382	1735	13792	13792	333.533	6.826	1735	5079	5079	113.432
Thhalv10024598m	1830	3455	3051	5079	2.56e-195	4.29e-89	4.29e-291	1.069	0.826	1.446	AT4G23250.1	CRK17,DUF26-21,EMB1290,RKC1	kinases;protein kinases	4.913	2397	1830	1830	30.123	5.982	2397	3455	3455	63.216	5.739	2397	3051	3051	53.405	6.359	2397	5079	5079	82.105
Thhalv10024238m	913	5118	669	5071	0	1.56e-05	0	2.639	-0.36	2.447	AT4G18050.1	PGP9	P-glycoprotein 9	3.261	3759	913	913	9.583	5.9	3759	5118	5118	59.713	2.901	3759	669	669	7.467	5.708	3759	5071	5071	52.273
Thhalv10018227m	10428	4110	9084	5070	0	5.71e-05	0	-1.191	-0.111	-1.067	AT1G68580.2		agenet domain-containing protein / bromo-adjacent homology (BAH) domain-containing protein	7.34	2540	10428	10428	161.986	6.149	2540	4110	4110	70.966	7.229	2540	9084	9084	150.056	6.273	2540	5070	5070	77.345
Thhalv10008028m	3535	2984	4955	5068	0.217546	2.64e-78	7.38e-37	-0.095	0.575	0.494	AT1G32790.1	CID11	CTC-interacting domain 11	6.524	1522	3535	3551	92.055	6.429	1522	2984	2991	86.188	7.099	1522	4955	4972	137.065	7.018	1522	5068	5092	129.638
Thhalv10001279m	4869	2463	4722	5064	8.63e-86	0.0632269	0.0495021	-0.831	0.044	0.031	AT2G46560.1		transducin family protein / WD-40 repeat family protein	4.678	7505	4869	4869	25.598	3.847	7505	2463	2463	14.393	4.722	7505	4722	4722	26.399	4.709	7505	5064	5064	26.146
Thhalv10027793m	475	6111	1309	5063	0	1.05e-102	0	3.988	1.466	3.507	AT5G41550.1		Disease resistance protein (TIR-NBS-LRR class) family	4.29	1529	475	758	19.56	8.278	1529	6111	10825	310.502	5.756	1529	1309	1969	54.032	7.797	1529	5063	8774	222.356
Thhalv10028957m	2241	4129	10301	5060	1.68e-222	0	2.31e-196	1.034	2.289	1.149	AT2G02930.1	ATGSTF3,GST16,GSTF3	glutathione S-transferase F3	6.03	1353	2241	2241	65.351	7.064	1353	4129	4129	133.841	8.319	1353	10301	10301	319.442	7.179	1353	5060	5060	144.914
Thhalv10024630m	1351	3826	2827	5054	0	1.36e-141	0	1.653	1.151	1.878	AT4G23180.1	CRK10,RLK4	cysteine-rich RLK (RECEPTOR-like protein kinase) 10	4.618	2237	1351	1392	24.552	6.271	2237	3826	3939	77.226	5.769	2237	2827	2908	54.543	6.496	2237	5054	5210	90.246
Thhalv10010362m	906	2079	357	5053	1.25e-162	1.88e-45	0	1.35	-1.255	2.453	AT3G52870.1		IQ calmodulin-binding motif family protein	4.542	1535	906	906	23.288	5.892	1535	2079	2079	59.4	3.287	1535	357	357	9.758	6.995	1535	5053	5053	127.556
Thhalv10017257m	19	8925	164	5052	0	2.9e-31	0	9.028	3.198	8.029	AT2G29460.1	ATGSTU4,GST22,GSTU4	glutathione S-transferase tau 4	-0.083	794	19	19	0.944	8.945	794	8925	8925	492.982	3.115	794	164	164	8.666	7.946	794	5052	5052	246.548
Thhalv10001903m	1689	3083	2012	5052	2.08e-163	2.18e-13	0	1.023	0.35	1.551	AT2G20580.1	ATRPN1A,RPN1A	26S proteasome regulatory subunit S2 1A	4.453	3070	1689	1704	21.9	5.476	3070	3083	3116	44.515	4.803	3070	2012	2042	27.908	6.004	3070	5052	5084	64.169
Thhalv10007736m	1341	3096	1760	5050	7.67e-244	6.11e-21	0	1.36	0.481	1.887	AT1G29150.1	ATS9,RPN6	non-ATPase subunit 9	5.025	1625	1341	1341	32.56	6.385	1625	3096	3096	83.559	5.506	1625	1760	1760	45.443	6.912	1625	5050	5050	120.419
Thhalv10017334m	204	1967	1365	5046	0	1.87e-228	0	3.422	2.831	4.602	AT2G28400.1		Protein of unknown function, DUF584	3.245	849	204	204	9.481	6.667	849	1967	1967	101.611	6.076	849	1365	1365	67.458	7.847	849	5046	5046	230.302
Thhalv10003886m	4045	3352	3857	5044	0.567259	0.35279	1.05e-10	-0.119	0.02	0.293	AT3G25800.1	PDF1,PP2AA2,PR 65	protein phosphatase 2A subunit A2	6.192	2183	4045	4045	73.11	6.073	2183	3352	3352	67.343	6.212	2183	3857	3858	74.151	6.485	2183	5044	5045	89.55
Thhalv10000161m	474	1596	573	5044	8.5e-195	7.71e-05	0	1.904	0.362	3.385	AT1G50010.1	TUA2	tubulin alpha-2 chain	3.471	1687	474	474	11.086	5.375	1687	1596	1596	41.492	3.833	1687	573	573	14.251	6.856	1687	5044	5044	115.856
Thhalv10014099m	562	11621	1197	5041	0	2.52e-62	0	4.523	1.18	3.139	AT5G19440.1		NAD(P)-binding Rossmann-fold superfamily protein	4.118	1277	562	562	17.364	8.641	1277	11621	11621	399.113	5.298	1277	1197	1197	39.329	7.257	1277	5041	5041	152.962
Thhalv10001971m	295	2370	408	5030	0	7.16e-07	0	3.159	0.557	4.066	AT2G20900.2	ATDGK5,DGK5	diacylglycerol kinase 5	2.64	1867	295	295	6.234	5.799	1867	2370	2370	55.673	3.197	1867	408	408	9.169	6.706	1867	5030	5030	104.396
Thhalv10012878m	4151	2882	3929	5028	7.73e-11	0.519479	3.37e-07	-0.374	0.009	0.25	AT5G14720.1		Protein kinase superfamily protein	5.846	2848	4151	4151	57.507	5.472	2848	2882	2882	44.381	5.855	2848	3929	3929	57.883	6.096	2848	5028	5028	68.409
Thhalv10014221m	2106	2882	1971	5027	2.94e-73	0.873844	1.74e-219	0.604	-0.01	1.227	AT5G09650.1	AtPPa6,PPa6	pyrophosphorylase 6	6.21	1132	2106	2124	74.032	6.814	1132	2882	2904	112.511	6.2	1132	1971	1984	73.537	7.437	1132	5027	5061	173.24
Thhalv10003692m	359	4024	438	5006	0	0.000451891	0	3.639	0.376	3.776	AT5G61560.1		U-box domain-containing protein kinase family protein	2.348	2782	359	359	5.092	5.987	2782	4024	4024	63.437	2.724	2782	438	438	6.606	6.124	2782	5006	5006	69.726
Thhalv10019944m	4908	5037	3876	5004	7.76e-30	5.78e-13	0.00311204	0.19	-0.252	0.002	AT3G15880.2	TPR4,WSIP2	WUS-interacting protein 2	5.734	3639	4908	4908	53.215	5.924	3639	5037	5037	60.706	5.482	3639	3876	3876	44.69	5.736	3639	5004	5004	53.284
Thhalv10016187m	2424	3611	3128	4993	1.77e-118	2.29e-33	1.35e-155	0.728	0.456	1.017	AT2G41790.1		Insulinase (Peptidase family M16) family protein	4.869	3273	2424	2424	29.221	5.597	3273	3611	3611	48.387	5.325	3273	3128	3128	40.099	5.886	3273	4993	4994	59.124
Thhalv10000743m	6327	3294	5736	4990	1.1e-99	0.357198	1.23e-63	-0.789	-0.053	-0.369	AT5G47010.1	ATUPF1,LBA1,UPF1	RNA helicase, putative	6.004	3890	6327	6327	64.174	5.215	3890	3294	3294	37.138	5.951	3890	5736	5736	61.869	5.635	3890	4990	4990	49.706
Thhalv10010352m	1390	1945	1412	4988	1.46e-53	0.0393052	0	0.638	0.112	1.818	AT3G48760.1		DHHC-type zinc finger family protein	4.857	1892	1390	1390	28.987	5.495	1892	1945	1945	45.086	4.969	1892	1412	1412	31.313	6.675	1892	4988	4988	102.156
Thhalv10013137m	4533	2820	4316	4984	2.13e-29	0.349717	0.603432	-0.532	0.018	0.111	AT5G11710.1		ENTH/VHS family protein	6.371	2161	4533	4533	82.764	5.839	2161	2820	2820	57.232	6.389	2161	4316	4316	83.799	6.482	2161	4984	4984	89.368
Thhalv10024448m	219	1509	483	4982	6.23e-297	3.33e-27	0	2.937	1.23	4.481	AT4G37900.1		Protein of unknown function (duplicated DUF1399)	1.701	2658	219	219	3.251	4.638	2658	1509	1509	24.899	2.931	2658	483	483	7.624	6.182	2658	4982	4982	72.628
Thhalv10028381m	1718	948	3854	4970	4.53e-22	1.94e-219	4.21e-304	-0.705	1.254	1.506	AT4G08850.1		Leucine-rich repeat receptor-like protein kinase family protein	4.343	3340	1718	1718	20.295	3.638	3340	948	948	12.448	5.597	3340	3854	3854	48.415	5.849	3340	4970	4970	57.659
Thhalv10011309m	796	768	2016	4969	0.00165117	3.74e-140	0	0.101	1.429	2.616	AT1G51790.1		Leucine-rich repeat protein kinase family protein	3.386	3004	796	796	10.455	3.487	3004	768	768	11.213	4.815	3004	2016	2016	28.158	6.002	3004	4969	4969	64.095
Thhalv10001918m	4260	5482	4364	4963	7.79e-111	1.63e-05	0.00119633	0.517	0.124	0.195	AT2G26140.1	ftsh4	FTSH protease 4	6.066	2508	4260	4260	67.018	6.583	2508	5482	5482	95.864	6.19	2508	4364	4364	73.008	6.261	2508	4963	4963	76.679
Thhalv10019880m	2743	2532	2628	4963	1.37e-05	0.368156	1.6e-105	0.037	0.027	0.829	AT3G15120.1		P-loop containing nucleoside triphosphate hydrolases superfamily protein	4.176	5988	2743	2743	18.074	4.213	5988	2532	2532	18.545	4.203	5988	2628	2628	18.414	5.005	5988	4963	4963	32.116
Thhalv10024218m	13617	3443	9055	4962	0	2.65e-133	0	-1.831	-0.5	-1.482	AT4G36520.1		Chaperone DnaJ-domain superfamily protein	6.889	4532	13617	13617	118.55	5.058	4532	3443	3443	33.319	6.389	4532	9055	9055	83.832	5.407	4532	4962	4962	42.425
Thhalv10006643m	1268	3489	1737	4960	0	2.5e-25	0	1.613	0.543	1.942	AT1G31280.1	AGO2	Argonaute family protein	3.792	3611	1268	1268	13.855	5.405	3611	3489	3489	42.376	4.335	3611	1737	1737	20.183	5.734	3611	4960	4960	53.225
Thhalv10010467m	279	6595	1061	4958	0	3.1e-119	0	4.716	2.016	4.126	AT3G48850.1	PHT3;2	phosphate transporter 3;2	3.009	1367	279	279	8.053	7.725	1367	6595	6595	211.587	5.025	1367	1061	1061	32.565	7.135	1367	4958	4958	140.539
Thhalv10023491m	7048	4132	6173	4958	2.54e-64	0.00338235	3e-122	-0.618	-0.102	-0.533	AT3G61100.1		Putative endonuclease or glycosyl hydrolase	7.417	1627	7048	7048	170.919	6.799	1627	4132	4132	111.382	7.315	1627	6173	6173	159.191	6.884	1627	4958	4958	118.08
Thhalv10024474m	10273	3076	10009	4951	0	0.0013815	0	-1.587	0.051	-1.079	AT4G26630.1		DEK domain-containing chromatin associated protein	7.373	2445	10273	10273	165.779	5.786	2445	3076	3076	55.176	7.424	2445	10009	10009	171.76	6.294	2445	4951	4951	78.464
Thhalv10008749m	16071	3817	9701	4945	0	3.08e-249	0	-1.921	-0.639	-1.726	AT1G20340.1	DRT112,PETE2	Cupredoxin superfamily protein	9.454	904	16071	16071	701.432	7.533	904	3817	3817	185.181	8.815	904	9701	9701	450.255	7.728	904	4945	4945	211.961
Thhalv10014941m	9160	3569	10379	4943	0	2.64e-43	0	-1.207	0.269	-0.916	AT5G53300.1	UBC10	ubiquitin-conjugating enzyme 10	8.685	878	9160	9160	411.635	7.478	878	3569	3569	178.277	8.954	878	10379	10379	495.988	7.769	878	4943	4943	218.15
Thhalv10025941m	1065	2803	2772	4933	1.13e-262	2.47e-200	0	1.549	1.469	2.186	AT4G30270.1	MERI-5,MERI5B,SEN4,XTH24	xyloglucan endotransglucosylase/hydrolase 24	5.13	1200	1065	1065	35.017	6.679	1200	2803	2803	102.444	6.599	1200	2772	2772	96.922	7.316	1200	4933	4933	159.29
Thhalv10007988m	5399	2076	4292	4933	5.76e-203	3.75e-13	6.5e-18	-1.226	-0.242	-0.156	AT1G20020.1	ATLFNR2,FNR2	ferredoxin-NADP(+)-oxidoreductase 2	7.174	1475	5399	5399	144.422	5.948	1475	2076	2076	61.728	6.932	1475	4292	4292	122.089	7.018	1475	4933	4933	129.592
Thhalv10026925m	1713	3477	2235	4930	7.53e-224	1.6e-25	2.33e-299	1.174	0.472	1.499	AT4G29040.1	RPT2a	regulatory particle AAA-ATPase 2A	5.255	1770	1713	1713	38.185	6.429	1770	3477	3477	86.154	5.727	1770	2235	2235	52.98	6.754	1770	4930	4930	107.927
Thhalv10001640m	28	2306	41	4929	0	0.139713	0	6.516	0.639	7.433	AT2G45760.1	BAL,BAP2	BON association protein 2	0.822	625	28	28	1.768	7.338	625	2306	2306	161.817	1.461	625	41	41	2.752	8.255	625	4929	4929	305.589
Thhalv10013110m	1399	5675	1608	4923	0	2.35e-08	0	2.222	0.318	1.803	AT5G04410.1	anac078,NAC2	NAC domain containing protein 2	4.644	2724	1399	1726	25	6.866	2724	5675	7245	116.647	4.962	2724	1608	2024	31.176	6.447	2724	4923	6134	87.256
Thhalv10002748m	27929	5833	24513	4921	0	2.24e-09	0	-2.107	-0.1	-2.531	AT2G05520.1	ATGRP-3,ATGRP3,GRP-3,GRP3	glycine-rich protein 3	9.307	1740	27929	27929	633.312	7.2	1740	5833	5833	147.023	9.207	1740	24513	24513	591.096	6.776	1740	4921	4921	109.588
Thhalv10011180m	7051	4357	6184	4915	4.64e-47	0.00437579	7.07e-127	-0.544	-0.104	-0.548	AT2G26780.1		ARM repeat superfamily protein	5.589	5863	7051	7154	48.144	5.045	5863	4357	4414	33.018	5.485	5863	6184	6258	44.784	5.041	5863	4915	4981	32.92
Thhalv10003956m	1270	2812	1562	4915	2.08e-208	5.09e-13	0	1.3	0.388	1.927	AT5G27380.1	GSH2,GSHB	glutathione synthetase 2	4.678	1957	1270	1270	25.605	5.978	1957	2812	2812	63.019	5.066	1957	1562	1562	33.489	6.605	1957	4915	4915	97.318
Thhalv10000150m	1669	2083	3412	4914	4.63e-38	4.67e-163	0	0.472	1.121	1.532	AT2G24580.1		FAD-dependent oxidoreductase family protein	5.418	1540	1669	1669	42.761	5.89	1540	2083	2083	59.322	6.539	1540	3412	3412	92.961	6.95	1540	4914	4914	123.644
Thhalv10016488m	217	1388	275	4909	2.26e-263	0.00191895	0	2.815	0.409	4.459	AT2G30550.2		alpha/beta-Hydrolases superfamily protein	2.302	1768	217	221	4.932	5.117	1768	1388	1399	34.704	2.711	1768	275	276	6.55	6.761	1768	4909	4949	108.466
Thhalv10010385m	958	5901	1237	4906	0	8.84e-14	0	2.776	0.458	2.331	AT1G35620.1	ATPDI8,ATPDIL5-2,PDI8,PDIL5-2	PDI-like 5-2	4.693	1461	958	958	25.872	7.469	1461	5901	5901	177.141	5.151	1461	1237	1237	35.525	7.024	1461	4906	4906	130.117
Thhalv10007464m	4449	6503	3711	4901	4.18e-201	8.9e-06	0.555143	0.7	-0.173	0.114	AT1G33110.1		MATE efflux family protein	6.601	1808	4449	4449	97.09	7.301	1808	6503	6503	157.746	6.428	1808	3711	3711	86.12	6.715	1808	4901	4903	105.08
Thhalv10006708m	2180	16562	1910	4893	0	0.142389	1.86e-187	3.078	-0.102	1.141	AT1G10170.1	ATNFXL1,NFXL1	NF-X-like 1	4.645	3437	2180	2180	25.026	7.723	3437	16562	16562	211.338	4.543	3437	1910	1910	23.317	5.786	3437	4893	4893	55.164
Thhalv10018053m	3312	3716	2900	4886	3.91e-40	0.0567037	2.2e-42	0.319	-0.103	0.535	AT1G67310.1		Calmodulin-binding transcription activator protein with CG-1 and Ankyrin domains	5.261	3408	3312	3312	38.344	5.58	3408	3716	3716	47.821	5.158	3408	2900	2900	35.703	5.796	3408	4886	4886	55.554
Thhalv10006988m	1391	6043	2136	4868	0	2.37e-48	0	2.237	0.675	1.759	AT1G06290.1	ACX3,ATACX3	acyl-CoA oxidase 3	4.735	2347	1391	1584	26.629	6.972	2347	6043	6720	125.574	5.41	2347	2136	2379	42.53	6.494	2347	4868	5460	90.144
Thhalv10018354m	5581	4350	4453	4867	0.0400665	5.45e-13	2.02e-28	-0.207	-0.237	-0.224	AT1G72150.1	PATL1	PATELLIN 1	6.648	2196	5581	5581	100.275	6.441	2196	4350	4350	86.876	6.411	2196	4453	4453	85.081	6.424	2196	4867	4867	85.879
Thhalv10003631m	1507	2960	1766	4863	3.24e-180	1.52e-10	0	1.126	0.317	1.664	AT5G42220.1		Ubiquitin-like superfamily protein	4.301	3017	1507	1507	19.708	5.427	3017	2960	2960	43.029	4.618	3017	1766	1766	24.56	5.965	3017	4863	4863	62.458
Thhalv10019879m	4946	2236	4334	4858	7.21e-125	0.0176634	1.6e-06	-0.993	-0.102	-0.052	AT3G19190.1	ATATG2,ATG2	autophagy 2	5.036	5948	4946	4946	32.809	4.043	5948	2236	2236	16.487	4.934	5948	4334	4334	30.572	4.984	5948	4858	4858	31.648
Thhalv10004527m	3252	1874	4948	4852	3.52e-33	1.43e-107	6.67e-45	-0.643	0.694	0.551	AT5G24530.1	DMR6	2-oxoglutarate (2OG) and Fe(II)-dependent oxygenase superfamily protein	6.604	1319	3252	3252	97.279	5.961	1319	1874	1874	62.312	7.298	1319	4948	4948	157.397	7.155	1319	4852	4852	142.539
Thhalv10025172m	2533	2071	2067	4844	0.987592	6.59e-05	9.82e-123	-0.137	-0.204	0.91	AT4G26650.2		RNA-binding (RRM/RBD/RNP motifs) family protein	5.614	2040	2533	2533	48.991	5.477	2040	2071	2071	44.524	5.41	2040	2067	2067	42.513	6.524	2040	4844	4844	92.009
Thhalv10016171m	781	1571	904	4842	3.06e-100	2.41e-05	0	1.161	0.3	2.606	AT2G41830.1		Uncharacterized protein	3.172	3419	781	781	9.013	4.333	3419	1571	1571	20.152	3.472	3419	904	904	11.094	5.778	3419	4842	4842	54.876
Thhalv10007208m	1095	3028	925	4836	1.16e-300	0.0831357	0	1.62	-0.155	2.116	AT1G11310.1	ATMLO2,MLO2,PMR2	Seven transmembrane MLO family protein	4.381	2074	1095	1095	20.831	6.001	2074	3028	3028	64.031	4.226	2074	925	925	18.713	6.497	2074	4836	4836	90.352
Thhalv10018467m	436	7388	1252	4835	0	1.29e-103	0	4.235	1.611	3.445	AT1G71140.1		MATE efflux family protein	3.333	1707	436	436	10.078	7.568	1707	7388	7388	189.818	4.944	1707	1252	1252	30.774	6.778	1707	4835	4835	109.754
Thhalv10008416m	932	2084	1326	4833	6.24e-157	6.34e-23	0	1.313	0.597	2.348	AT1G22280.1	PAPP2C	phytochrome-associated protein phosphatase type 2C	4.688	1427	932	932	25.769	6.001	1427	2084	2084	64.05	5.285	1427	1326	1326	38.988	7.036	1427	4833	4833	131.235
Thhalv10002620m	7606	1971	5567	4813	0	4.27e-40	5.47e-193	-1.796	-0.361	-0.688	AT4G05040.1		ankyrin repeat family protein	8.149	1060	7606	7628	283.933	6.353	1060	1971	1975	81.716	7.788	1060	5567	5582	220.95	7.461	1060	4813	4820	176.197
Thhalv10023622m	704	2461	1162	4809	2.19979409106375e-310	2.16e-33	0	1.958	0.812	2.746	AT1G61250.1	SC3	secretory carrier 3	4.426	1292	704	704	21.499	6.384	1292	2461	2461	83.54	5.238	1292	1162	1162	37.736	7.172	1292	4809	4809	144.228
Thhalv10003564m	2784	1819	2653	4800	4.14e-13	0.473434	4.77e-86	-0.461	0.02	0.761	AT5G64220.1		Calmodulin-binding transcription activator protein with CG-1 and Ankyrin domains	4.851	3805	2784	2784	28.869	4.39	3805	1819	1819	20.966	4.871	3805	2653	2653	29.255	5.612	3805	4800	4802	48.902
Thhalv10014614m	9459	4299	10123	4792	3.92e-234	1.27e-22	0	-0.985	0.186	-1.007	AT5G55190.1	ATRAN3,RAN3	RAN GTPase 3	8.463	1058	9459	9463	352.902	7.478	1058	4299	4300	178.249	8.649	1058	10123	10124	401.492	7.456	1058	4792	4793	175.542
Thhalv10020322m	939	5282	943	4789	0	0.162277	0	2.644	0.095	2.324	AT3G06350.1	EMB3004,MEE32	dehydroquinate dehydratase, putative / shikimate dehydrogenase, putative	4.093	2171	939	939	17.065	6.737	2171	5282	5282	106.704	4.188	2171	943	943	18.225	6.417	2171	4789	4789	85.476
Thhalv10003553m	8299	3450	5826	4778	1.59e-260	7.19e-59	4.7e-277	-1.114	-0.422	-0.822	AT5G64070.1	PI-4KBETA1,PI4KBETA1	phosphatidylinositol 4-OH kinase beta1	6.288	4190	8299	8299	78.149	5.174	4190	3450	3450	36.112	5.866	4190	5826	5826	58.34	5.466	4190	4778	4778	44.187
Thhalv10018482m	1522	438	84	4778	2.92e-95	6.22711891495763e-317	0	-1.644	-4.091	1.625	AT1G72110.1		O-acyltransferase (WSD1-like) family protein	5.169	1669	1522	1522	35.981	3.525	1669	438	438	11.51	1.078	1669	84	84	2.112	6.794	1669	4778	4778	110.93
Thhalv10028484m	359	2969	526	4775	0	1.22e-10	0	3.201	0.64	3.708	AT4G04960.1		Concanavalin A-like lectin protein kinase family protein	2.715	2157	359	359	6.567	5.916	2157	2969	2969	60.368	3.355	2157	526	526	10.232	6.423	2157	4775	4775	85.779
Thhalv10024176m	5202	1186	2610	4774	0	1.39e-150	1.52e-16	-1.529	-0.637	0.138	AT4G17140.2		pleckstrin homology (PH) domain-containing protein	6.063	13016	5202	22049	66.838	4.534	13016	1186	6877	23.172	5.426	13016	2610	13335	42.986	6.201	13016	4774	24718	73.586
Thhalv10003800m	2788	2283	2675	4770	0.934867	0.343015	5.55e-83	-0.136	0.029	0.748	AT5G10840.1		Endomembrane protein 70 protein family	5.546	2355	2788	2788	46.71	5.41	2355	2283	2283	42.517	5.575	2355	2675	2675	47.659	6.294	2355	4770	4770	78.485
Thhalv10028407m	4187	1793	4133	4764	1.41e-122	0.0119728	0.0388032	-1.069	0.072	0.167	AT4G11380.1		Adaptin family protein	5.792	3036	4187	4264	55.415	4.723	3036	1793	1828	26.407	5.864	3036	4133	4215	58.251	5.959	3036	4764	4875	62.22
Thhalv10029081m	290	3545	644	4763	0	1.28e-36	0	3.765	1.24	4.012	AT4G10040.1	CYTC-2	cytochrome c-2	4.085	674	290	290	16.977	7.85	674	3545	3545	230.675	5.325	674	644	644	40.09	8.097	674	4763	4763	273.829
Thhalv10014256m	1135	5365	2051	4733	0	1.45e-74	0	2.394	0.943	2.034	AT5G60800.1		Heavy metal transport/detoxification superfamily protein	5.395	1064	1135	1135	42.089	7.789	1064	5365	5365	221.142	6.338	1064	2051	2051	80.879	7.429	1064	4733	4733	172.367
Thhalv10029534m	1253	1596	3104	4732	6.48e-32	2.7e-208	0	0.502	1.398	1.891	AT5G63590.1	ATFLS3,FLS3	flavonol synthase 3	5.093	1448	1253	1253	34.142	5.595	1448	1596	1596	48.34	6.491	1448	3104	3104	89.942	6.984	1448	4732	4732	126.629
Thhalv10025464m	428	7450	2547	4721	0	0	0	4.274	2.662	3.437	AT4G19810.1		Glycosyl hydrolase family protein with chitinase insertion domain	3.889	1140	428	428	14.813	8.163	1140	7450	7450	286.612	6.551	1140	2547	2547	93.742	7.326	1140	4721	4721	160.468
Thhalv10010244m	1188	2665	2033	4700	2.47e-201	3.82e-64	0	1.318	0.864	1.958	AT3G54960.1	ATPDI1,ATPDIL1-3,PDI1,PDIL1-3	PDI-like 1-3	4.566	1979	1188	1188	23.685	5.884	1979	2665	2665	59.06	5.43	1979	2033	2033	43.102	6.524	1979	4700	4700	92.026
Thhalv10019118m	3150	8335	4462	4697	0	8.63e-74	2.44e-43	1.556	0.591	0.55	AT1G78380.1	ATGSTU19,GST8,GSTU19	glutathione S-transferase TAU 19	7.012	963	3150	3150	129.061	8.568	963	8335	8335	379.597	7.603	963	4462	4463	194.451	7.562	963	4697	4697	188.996
Thhalv10000116m	4578	2651	4356	4693	4.61e-45	0.362829	0.00955626	-0.635	0.017	0.01	AT2G20990.1	ATSYTA,NTMC2T1.1,NTMC2TYPE1.1,SYT1,SYTA	synaptotagmin A	6.354	2208	4578	4578	81.807	5.719	2208	2651	2651	52.657	6.371	2208	4356	4356	82.775	6.364	2208	4693	4693	82.359
Thhalv10002035m	155	4429	541	4692	0	4.19e-56	0	4.989	1.892	4.894	AT2G27310.1		F-box family protein	2.416	1146	155	155	5.337	7.405	1146	4429	4429	169.498	4.308	1146	541	541	19.807	7.31	1146	4692	4692	158.647
Thhalv10011317m	614	3638	956	4676	0	3.74e-23	0	2.72	0.728	2.903	AT1G54090.1	ATEXO70D2,EXO70D2	exocyst subunit exo70 family protein D2	3.488	2159	614	614	11.221	6.208	2159	3638	3638	73.902	4.216	2159	956	956	18.579	6.391	2159	4676	4676	83.923
Thhalv10002368m	5883	2829	4613	4670	6.18e-123	1.21e-16	4.19e-57	-0.904	-0.263	-0.36	AT3G24870.1		Helicase/SANT-associated, DNA binding protein	5.143	6571	5883	5883	35.325	4.239	6571	2829	2829	18.882	4.88	6571	4613	4613	29.455	4.783	6571	4670	4670	27.539
Thhalv10000259m	4830	5678	5328	4669	1.69e-77	1.98e-17	3.63e-08	0.386	0.231	-0.075	AT2G22430.1	ATHB6,HB6	homeobox protein 6	6.951	1540	4830	4830	123.748	7.337	1540	5678	5678	161.703	7.182	1540	5328	5329	145.19	6.876	1540	4669	4669	117.479
Thhalv10012513m	4001	2973	2817	4665	0.000240051	3.11e-28	0.00150403	-0.276	-0.418	0.195	AT1G19220.1	ARF11,ARF19,IAA22	auxin response factor 19	5.461	3585	4001	4001	44.034	5.185	3585	2973	2973	36.371	5.043	3585	2817	2817	32.969	5.656	3585	4665	4665	50.422
Thhalv10001310m	3123	4541	2756	4663	1.02e-138	0.122231	2.16e-43	0.693	-0.091	0.553	AT2G45910.1		U-box domain-containing protein kinase family protein	5.6	2540	3123	3123	48.512	6.293	2540	4541	4541	78.408	5.509	2540	2756	2756	45.526	6.153	2540	4663	4663	71.136
Thhalv10016085m	219	3147	337	4662	0	2.29e-08	0	3.998	0.711	4.386	AT5G22630.1	ADT5	arogenate dehydratase 5	2.73	1302	219	219	6.637	6.728	1302	3147	3147	106.006	3.441	1302	337	337	10.86	7.116	1302	4662	4662	138.746
Thhalv10010053m	645	1029	933	4662	2.24e-41	2.02e-17	0	0.826	0.621	2.827	AT3G48770.1		DNA binding;ATP binding	2.177	5629	645	645	4.521	3.003	5629	1029	1029	8.017	2.798	5629	933	933	6.954	5.004	5629	4662	4662	32.092
Thhalv10022565m	2235	2386	2423	4661	1.79e-19	5.11e-07	5.07e-150	0.246	0.205	1.034	AT2G17790.1	VPS35A,ZIP3	VPS35 homolog A	5.039	2683	2235	2235	32.868	5.285	2683	2386	2386	39.003	5.244	2683	2423	2423	37.892	6.073	2683	4661	4661	67.316
Thhalv10026433m	2827	2284	3672	4660	0.821093	1.73e-40	6.05e-70	-0.155	0.465	0.694	AT4G38920.1	ATVHA-C3,AVA-P3,VHA-C3	vacuolar-type H(+)-ATPase C3	6.789	1009	2827	2827	110.547	6.634	1009	2284	2285	99.32	7.254	1009	3672	3672	152.694	7.483	1009	4660	4660	178.959
Thhalv10006543m	9741	2721	7117	4659	0	8.34e-52	0	-1.687	-0.364	-1.09	AT1G28420.1	HB-1	homeobox-1	6.124	5509	9741	9741	69.766	4.437	5509	2721	2721	21.662	5.76	5509	7117	7117	54.204	5.034	5509	4659	4659	32.77
Thhalv10003547m	3440	6572	2912	4657	0	0.00101041	1.61e-22	1.085	-0.151	0.411	AT2G01980.1	ATNHX7,ATSOS1,SOS1	sodium proton exchanger, putative (NHX7) (SOS1)	5.19	3722	3440	3443	36.498	6.275	3722	6572	6573	77.452	5.039	3722	2912	2916	32.872	5.601	3722	4657	4662	48.535
Thhalv10001395m	9872	3837	13621	4657	0	9.03e-200	0	-1.213	0.554	-1.11	AT2G43970.1		RNA-binding protein	7.541	2102	9872	9925	186.298	6.328	2102	3837	3850	80.329	8.095	2102	13621	13701	273.483	6.431	2102	4657	4680	86.272
Thhalv10027501m	38	2206	131	4653	0	5.94e-14	0	6.012	1.874	6.91	AT5G54160.1	ATOMT1,OMT1	O-methyltransferase 1	0.434	1110	38	38	1.351	6.446	1110	2206	2206	87.162	2.308	1110	131	131	4.952	7.344	1110	4653	4653	162.431
Thhalv10008216m	1045	4145	1637	4651	0	7.77e-40	0	2.141	0.736	2.128	AT1G31130.1			4.797	1483	1045	1045	27.803	6.938	1483	4145	4145	122.582	5.533	1483	1637	1637	46.315	6.925	1483	4651	4651	121.524
Thhalv10021053m	591	3183	954	4651	0	9.05e-26	0	2.519	0.769	2.883	AT3G12740.1	ALIS1	ALA-interacting subunit 1	3.82	1866	591	668	14.125	6.339	1866	3183	3445	80.969	4.589	1866	954	1070	24.059	6.703	1866	4651	5016	104.161
Thhalv10008778m	96	512	683	4647	8.94e-89	3.96e-118	0	2.567	2.919	5.571	AT1G18300.1	atnudt4,NUDT4	nudix hydrolase homolog 4	1.945	984	96	96	3.849	4.512	984	512	512	22.82	4.864	984	683	683	29.123	7.516	984	4647	4647	182.994
Thhalv10028766m	9853	4108	9273	4646	7.25e-307	0.459146	0	-1.11	0.001	-1.111	AT4G01100.1	ADNT1	adenine nucleotide transporter 1	7.847	1689	9853	9853	230.171	6.737	1689	4108	4108	106.671	7.848	1689	9273	9273	230.357	6.736	1689	4646	4646	106.588
Thhalv10007075m	3134	2161	5869	4639	4.34e-09	3.23e-231	4.42e-41	-0.384	0.994	0.54	AT1G32640.1	ATMYC2,JAI1,JIN1,MYC2,RD22BP1,ZBF1	Basic helix-loop-helix (bHLH) DNA-binding family protein	5.766	2272	3134	3134	54.425	5.382	2272	2161	2161	41.715	6.76	2272	5869	5869	108.384	6.306	2272	4639	4639	79.118
Thhalv10016083m	423	3608	499	4635	0	0.00096634	0	3.245	0.327	3.428	AT5G59730.1	ATEXO70H7,EXO70H7	exocyst subunit exo70 family protein H7	3.14	1893	423	423	8.817	6.385	1893	3608	3608	83.591	3.467	1893	499	499	11.06	6.568	1893	4635	4635	94.876
Thhalv10015653m	800	2534	1386	4635	3.95e-291	1.78e-45	0	1.815	0.881	2.508	AT5G12170.2	CLT3	CRT (chloroquine-resistance transporter)-like transporter 3	4.535	1362	800	800	23.175	6.35	1362	2534	2534	81.597	5.416	1362	1386	1386	42.697	7.043	1362	4635	4635	131.865
Thhalv10020376m	34	1271	108	4631	0	1.14e-10	0	5.377	1.756	7.064	AT3G13790.2	ATBFRUCT1,ATCWINV1	Glycosyl hydrolases family 32 protein	-0.467	1854	34	34	0.724	4.91	1854	1271	1271	30.066	1.289	1854	108	108	2.444	6.597	1854	4631	4631	96.788
Thhalv10003535m	5639	4859	5796	4627	0.00799137	1.96e-07	8.95e-45	-0.062	0.128	-0.312	AT2G02560.2	ATCAND1,CAND1,ETA2,HVE,TIP120	cullin-associated and neddylation dissociated	5.737	4172	5639	5639	53.33	5.675	4172	4859	4859	51.079	5.865	4172	5796	5796	58.29	5.425	4172	4627	4627	42.975
Thhalv10003681m	1683	5770	5037	4623	0	0	1.1e-260	1.931	1.671	1.432	AT5G49360.1	ATBXL1,BXL1	beta-xylosidase 1	4.615	2709	1683	1683	24.512	6.546	2709	5770	5770	93.414	6.286	2709	5037	5037	78.014	6.047	2709	4623	4623	66.126
Thhalv10007310m	2533	1589	2643	4618	4.81e-16	8.72e-05	9.27e-101	-0.52	0.15	0.841	AT1G09270.1	IMPA-4	importin alpha isoform 4	5.582	2086	2533	2533	47.911	5.062	2086	1589	1589	33.408	5.732	2086	2643	2643	53.161	6.423	2086	4618	4618	85.782
Thhalv10016730m	105	1208	216	4609	4.94e-289	3.74e-11	0	3.676	1.129	5.43	AT2G35930.1	PUB23	plant U-box 23	1.467	1499	105	105	2.764	5.143	1499	1208	1208	35.343	2.596	1499	216	216	6.046	6.897	1499	4609	4609	119.142
Thhalv10000764m	2212	778	1906	4607	5.35e-100	0.0457042	8.31e-148	-1.355	-0.126	1.033	AT5G45480.1		Protein of unknown function (DUF594)	4.734	3279	2212	2212	26.617	3.379	3279	778	778	10.406	4.608	3279	1906	1906	24.389	5.767	3279	4607	4607	54.442
Thhalv10003178m	1754	5377	1917	4604	0	3.07e-06	1.96e-240	1.768	0.217	1.366	AT5G44090.1		Calcium-binding EF-hand family protein	4.804	2478	1754	1754	27.928	6.572	2478	5377	5377	95.166	5.021	2478	1917	1917	32.459	6.17	2478	4604	4604	71.993
Thhalv10028382m	5141	3228	4417	4602	3.58e-31	0.000729767	6.26e-21	-0.518	-0.128	-0.184	AT4G08350.1	GTA02,GTA2	global transcription factor group A2	5.9	3408	5141	5158	59.716	5.382	3408	3228	3240	41.695	5.772	3408	4417	4440	54.663	5.716	3408	4602	4622	52.552
Thhalv10012485m	2427	1820	3376	4594	0.0112449	7.69e-52	6.37e-113	-0.262	0.565	0.895	AT5G17890.1	CHS3,DAR4	DA1-related protein 4	4.67	3761	2427	2427	25.461	4.408	3761	1820	1820	21.223	5.235	3761	3376	3376	37.663	5.565	3761	4594	4594	47.331
Thhalv10022558m	1560	3377	2035	4592	2.09e-241	2.65e-23	1.49e-288	1.266	0.472	1.531	AT2G17520.1	ATIRE1-2,IRE1-2,IRE1A	Endoribonuclease/protein kinase IRE1-like	4.429	2858	1560	1560	21.536	5.695	2858	3377	3377	51.822	4.901	2858	2035	2035	29.875	5.96	2858	4592	4592	62.258
Thhalv10020937m	10	2243	204	4591	0	2.94e-50	0	7.789	4.221	8.635	AT3G02840.1		ARM repeat superfamily protein	-0.942	1137	10	15	0.521	6.847	1137	2243	2985	115.14	3.279	1137	204	263	9.705	7.693	1137	4591	6071	206.899
Thhalv10006525m	13460	5052	10075	4585	0	2.08e-58	0	-1.261	-0.328	-1.579	AT1G20960.1	emb1507	U5 small nuclear ribonucleoprotein helicase, putative	6.273	6885	13460	13492	77.319	5.012	6885	5052	5066	32.27	5.945	6885	10075	10109	61.605	4.694	6885	4585	4600	25.889
Thhalv10020181m	2267	2430	2805	4580	2.66e-20	1.46e-23	1.03e-135	0.253	0.396	0.989	AT3G05970.1	ATLACS6,LACS6	long-chain acyl-CoA synthetase 6	5.228	2386	2267	2267	37.488	5.481	2386	2430	2430	44.666	5.624	2386	2805	2805	49.326	6.217	2386	4580	4580	74.38
Thhalv10002475m	775	2623	1473	4570	3.5276287113065e-321	1.57e-60	0	1.911	1.015	2.533	AT3G44880.1	ACD1,LLS1,PAO	Pheophorbide a oxygenase family protein with Rieske [2Fe-2S] domain	4.086	1801	775	775	16.978	5.997	1801	2623	2623	63.875	5.101	1801	1473	1473	34.316	6.619	1801	4570	4570	98.324
Thhalv10003620m	3396	3319	4279	4569	3.34e-13	1.23e-39	5.15e-21	0.119	0.422	0.402	AT5G63840.1	PSL5,RSW3	Glycosyl hydrolases family 31 protein	5.505	2951	3396	3396	45.406	5.624	2951	3319	3319	49.327	5.927	2951	4279	4279	60.839	5.907	2951	4569	4569	59.994
Thhalv10003722m	1794	5133	2079	4558	0	3.15e-11	1.65e-224	1.669	0.301	1.319	AT3G27260.1	GTE8	global transcription factor group E8	4.78	2577	1794	1794	27.468	6.449	2577	5133	5133	87.358	5.081	2577	2079	2079	33.849	6.099	2577	4558	4558	68.536
Thhalv10000824m	245	4345	592	4551	0	9.46e-39	0	4.301	1.362	4.189	AT5G45110.1	ATNPR3,NPR3	NPR1-like protein 3	2.26	2018	245	245	4.79	6.561	2018	4345	4345	94.43	3.622	2018	592	592	12.309	6.449	2018	4551	4551	87.386
Thhalv10018051m	2303	5396	1769	4541	0	1.45e-08	8.11e-126	1.38	-0.292	0.953	AT1G77680.1		Ribonuclease II/R family protein	4.796	3272	2303	2303	27.771	6.176	3272	5396	5396	72.327	4.504	3272	1769	1769	22.684	5.749	3272	4541	4541	53.777
Thhalv10006891m	9048	4588	7249	4539	5.64e-157	1.65e-19	0	-0.827	-0.231	-1.021	AT1G14740.1		Protein of unknown function (DUF1423)	7.151	2512	9048	9048	142.116	6.324	2512	4588	4588	80.103	6.92	2512	7249	7249	121.079	6.13	2512	4539	4539	70.016
Thhalv10028366m	6239	3873	5267	4539	1.49e-40	2.54e-06	5.74e-94	-0.441	-0.223	-0.309	AT4G02480.1		AAA-type ATPase family protein	7.667	4176	6239	21510	203.232	7.226	4176	3873	14257	149.731	7.444	4176	5267	17327	174.09	7.358	4176	4539	17684	164.089
Thhalv10017995m	9816	4151	7331	4534	3.53e-295	1.15e-43	0	-1.07	-0.317	-1.131	AT1G79280.1	AtTPR,NUA	nuclear pore anchor	5.996	6341	9816	10258	63.829	4.926	6341	4151	4396	30.405	5.679	6341	7331	7743	51.234	4.865	6341	4534	4768	29.136
Thhalv10014053m	203	2304	455	4529	0	1.68e-26	0	3.658	1.262	4.454	AT5G13200.1		GRAM domain family protein	2.709	1225	203	203	6.538	6.367	1225	2304	2305	82.524	3.971	1225	455	458	15.687	7.163	1225	4529	4530	143.292
Thhalv10018462m	2644	2232	3591	4528	0.291304	2e-49	3.6e-79	-0.091	0.531	0.75	AT1G76030.1		ATPase, V1 complex, subunit B protein	5.777	1902	2644	2644	54.848	5.686	1902	2232	2232	51.467	6.308	1902	3591	3592	79.239	6.527	1902	4528	4528	92.247
Thhalv10003133m	13325	5387	9288	4525	0	1.4e-98	0	-1.154	-0.432	-1.585	AT5G42390.1		Insulinase (Peptidase family M16) family protein	6.949	4256	13325	13325	123.531	5.795	4256	5387	5387	55.512	6.517	4256	9288	9288	91.565	5.364	4256	4525	4525	41.198
Thhalv10019106m	70	3797	434	4500	0	6.71e-70	0	5.915	2.721	5.981	AT4G39670.1		Glycolipid transfer protein (GLTP) family protein	1.502	975	70	70	2.833	7.417	975	3797	3798	170.842	4.223	975	434	434	18.677	7.483	975	4500	4502	178.92
Thhalv10007105m	897	3083	1250	4497	0	6.87e-20	0	1.934	0.568	2.3	AT1G28380.1	NSL1	MAC/Perforin domain-containing protein	3.919	2339	897	897	15.131	5.853	2339	3083	3083	57.808	4.487	2339	1250	1250	22.423	6.219	2339	4497	4497	74.499
Thhalv10014071m	10	1287	68	4496	0	4.49e-12	0	7.161	2.855	8.787	AT5G06860.1	ATPGIP1,PGIP1	polygalacturonase inhibiting protein 1	-1.503	1118	10	10	0.353	5.658	1118	1287	1287	50.487	1.352	1118	68	68	2.552	7.284	1118	4496	4496	155.827
Thhalv10016563m	25	2030	155	4473	0	2.08e-25	0	6.497	2.721	7.457	AT2G35710.1		Nucleotide-diphospho-sugar transferases superfamily protein	-0.789	1704	25	25	0.579	5.708	1704	2030	2031	52.274	1.932	1704	155	155	3.817	6.668	1704	4473	4473	101.716
Thhalv10025367m	2299	674	1642	4470	1.38e-139	4.36e-15	4.67e-119	-1.618	-0.397	0.933	AT4G27440.1	PORB	protochlorophyllide oxidoreductase B	5.907	1512	2299	2299	59.993	4.289	1512	674	674	19.55	5.51	1512	1642	1642	45.565	6.84	1512	4470	4470	114.555
Thhalv10010065m	20896	5315	13074	4469	0	3.23e-277	0	-1.822	-0.588	-2.251	AT3G52140.1		tetratricopeptide repeat (TPR)-containing protein	7.541	4426	20896	20896	186.279	5.719	4426	5315	5315	52.667	6.953	4426	13074	13074	123.939	5.29	4426	4469	4469	39.125
Thhalv10011361m	7687	5074	6200	4469	2.85e-31	2.58e-15	4.15e-250	-0.446	-0.221	-0.808	AT3G18610.1	ATNUC-L2,NUC-L2,PARLL1	nucleolin like 2	7.014	2346	7687	7687	129.283	6.568	2346	5074	5074	94.856	6.793	2346	6200	6200	110.885	6.206	2346	4469	4469	73.814
Thhalv10009006m	8455	3088	9252	4459	0	4.18e-27	0	-1.301	0.219	-0.949	AT1G04270.1	RPS15	cytosolic ribosomal protein S15	8.724	789	8455	8455	422.813	7.423	789	3088	3088	171.65	8.943	789	9252	9253	492.058	7.775	789	4459	4459	218.987
Thhalv10016319m	208	758	1321	4457	5.73e-100	5.11e-215	0	2.018	2.756	4.396	AT2G27660.1		Cysteine/Histidine-rich C1 domain family protein	1.875	2237	208	208	3.669	3.893	2237	758	758	14.861	4.631	2237	1321	1321	24.777	6.271	2237	4457	4457	77.203
Thhalv10028402m	2062	2144	1891	4452	1.03e-14	0.8509	4.28e-156	0.208	-0.037	1.084	AT4G09980.1	EMB1691	Methyltransferase MT-A70 family protein	4.605	3344	2062	2062	24.33	4.813	3344	2144	2144	28.119	4.568	3344	1891	1891	23.727	5.689	3344	4452	4452	51.588
Thhalv10018781m	25	1579	180	4449	0	1.2e-31	0	6.298	2.872	7.616	AT1G66700.1	PXMT1	S-adenosyl-L-methionine-dependent methyltransferases superfamily protein	2.823	1121	25	201	7.075	9.121	1121	1579	14235	556.923	5.695	1121	180	1384	51.801	10.439	1121	4449	40173	1388.63
Thhalv10024361m	2805	1813	2439	4440	2.42e-14	0.0492029	9.51e-56	-0.417	-0.076	0.639	AT4G12770.1		Chaperone DnaJ-domain superfamily protein	5.346	3147	2805	3245	40.685	4.929	3147	1813	2186	30.465	5.27	3147	2439	2895	38.598	5.985	3147	4440	5145	63.35
Thhalv10005882m	136	2685	151	4422	0	0.247037	0	4.456	0.24	4.997	AT3G59080.1		Eukaryotic aspartyl protease family protein	1.575	1801	136	136	2.979	6.031	1801	2685	2685	65.384	1.815	1801	151	151	3.518	6.572	1801	4422	4422	95.14
Thhalv10007089m	13253	3594	21824	4416	0	0	0	-1.73	0.809	-1.611	AT1G32900.1		UDP-Glycosyltransferase superfamily protein	7.767	2400	13253	13253	217.878	6.037	2400	3594	3594	65.677	8.576	2400	21824	21824	381.534	6.156	2400	4416	4416	71.298
Thhalv10004986m	2517	4736	3376	4406	1.28e-265	7.07e-44	1.47e-83	1.065	0.513	0.782	AT2G01670.1	atnudt17,NUDT17	nudix hydrolase homolog 17	6.265	1291	2517	2517	76.925	7.33	1291	4736	4736	160.89	6.778	1291	3376	3376	109.72	7.047	1291	4406	4406	132.244
Thhalv10019895m	9158	3483	8347	4396	0	0.404037	0	-1.242	-0.045	-1.085	AT3G21250.2	ATMRP6,MRP6	multidrug resistance-associated protein 6	6.299	4588	9158	9158	78.757	5.057	4588	3483	3483	33.295	6.254	4588	8347	8347	76.334	5.214	4588	4396	4396	37.127
Thhalv10010052m	6279	3422	4830	4395	6.4e-82	1.44e-21	2.91e-111	-0.723	-0.289	-0.54	AT3G54280.1	ATBTAF1,BTAF1,CHA16,CHR16,RGD3	DNA binding;ATP binding;nucleic acid binding;binding;helicases;ATP binding;DNA binding;helicases	5.207	6705	6279	6279	36.949	4.484	6705	3422	3422	22.383	4.918	6705	4830	4830	30.224	4.667	6705	4395	4395	25.399
Thhalv10011172m	5764	5093	4836	4391	5.7e-05	1.44e-06	6.73e-70	-0.032	-0.173	-0.367	AT1G55860.2	UPL1	ubiquitin-protein ligase 1	7.634	11852	5764	59684	198.691	7.602	11852	5093	52513	194.321	7.461	11852	4836	49768	176.185	7.267	11852	4391	47110	154.021
Thhalv10012416m	3617	2060	3293	4391	5.51e-39	0.625942	1.21e-06	-0.66	-0.047	0.254	AT5G58410.1		HEAT/U-box domain-containing protein	4.67	5606	3617	3617	25.457	4.01	5606	2060	2060	16.116	4.623	5606	3293	3293	24.646	4.924	5606	4391	4391	30.351
Thhalv10008052m	2326	323	3876	4377	5.54e-289	8.44e-113	9.04e-106	-2.695	0.826	0.887	AT1G04770.1		Tetratricopeptide repeat (TPR)-like superfamily protein	6.213	1237	2326	2326	74.191	3.518	1237	323	323	11.452	7.039	1237	3876	3877	131.503	7.1	1237	4377	4381	137.234
Thhalv10024343m	3560	3501	2829	4376	1.05e-14	5.46e-09	7.21e-08	0.128	-0.244	0.271	AT4G32551.1	LUG,RON2	LisH dimerisation motif;WD40/YVTN repeat-like-containing domain	5.389	3357	3560	3565	41.901	5.517	3357	3501	3506	45.804	5.145	3357	2829	2831	35.383	5.66	3357	4376	4382	50.58
Thhalv10019904m	5360	3237	4499	4375	1.41e-41	4.01e-06	4.61e-44	-0.575	-0.164	-0.319	AT3G08850.1	ATRAPTOR1B,RAPTOR1,RAPTOR1B	HEAT repeat ;WD domain, G-beta repeat protein protein	5.455	4822	5360	5360	43.858	4.88	4822	3237	3237	29.441	5.291	4822	4499	4499	39.147	5.136	4822	4375	4375	35.157
Thhalv10011215m	907	1824	1360	4374	3.86e-116	1.2e-28	0	1.177	0.7	2.259	AT1G56140.1		Leucine-rich repeat transmembrane protein kinase	3.555	3199	907	953	11.754	4.732	3199	1824	1939	26.583	4.255	3199	1360	1456	19.097	5.814	3199	4374	4644	56.252
Thhalv10006511m	29302	3865	16896	4371	0	0	0	-2.769	-0.705	-2.771	AT3G60750.1		Transketolase	10.537	778	29302	29302	1486.04	7.768	778	3865	3866	217.934	9.832	778	16896	16896	911.202	7.766	778	4371	4371	217.701
Thhalv10014546m	145	4808	1010	4365	0	8.58e-173	0	5.132	2.844	4.822	AT5G04340.1	C2H2,CZF2,ZAT6	zinc finger of Arabidopsis thaliana 6	1.994	1515	145	153	3.985	7.126	1515	4808	4825	139.678	4.838	1515	1010	1033	28.609	6.816	1515	4365	4405	112.666
Thhalv10003969m	1872	5159	2077	4359	0	1.01e-07	5.8e-181	1.615	0.238	1.193	AT5G66210.1	CPK28	calcium-dependent protein kinase 28	5.165	2059	1872	1872	35.872	6.78	2059	5159	5159	109.889	5.403	2059	2077	2077	42.324	6.358	2059	4359	4359	82.033
Thhalv10010054m	6883	4267	5247	4358	5.25e-45	1.13e-25	1.92e-174	-0.537	-0.303	-0.686	AT3G52250.1		Duplicated homeodomain-like superfamily protein	5.677	5309	6883	6883	51.154	5.14	5309	4267	4267	35.25	5.374	5309	5247	5247	41.468	4.991	5309	4358	4358	31.808
Thhalv10024771m	2503	5216	3332	4356	0	9.34e-42	6.13e-81	1.212	0.502	0.774	AT4G21490.1	NDB3	NAD(P)H dehydrogenase B3	5.553	2103	2503	2503	46.961	6.765	2103	5216	5216	108.778	6.055	2103	3332	3332	66.478	6.327	2103	4356	4356	80.261
Thhalv10018137m	2859	2094	2944	4355	0.000354256	0.000242381	3.31e-45	-0.296	0.131	0.581	AT1G78920.1	AtVHP2;1,AVP2,AVPL1,VHP2;1,VP2	vacuolar H+-pyrophosphatase 2	5.348	2769	2859	2859	40.738	5.052	2769	2094	2094	33.166	5.479	2769	2944	2944	44.609	5.929	2769	4355	4355	60.943
Thhalv10012456m	8369	5251	7846	4353	3.66e-50	0.634448	0	-0.52	-0.004	-0.969	AT5G03280.1	ATEIN2,CKR1,EIN2,ERA3,ORE2,ORE3,PIR2	NRAMP metal ion transporter family protein	6.138	4689	8369	8369	70.421	5.618	4689	5251	5251	49.114	6.134	4689	7846	7846	70.207	5.169	4689	4353	4353	35.972
Thhalv10012482m	5761	1816	4790	4350	5.63053516331499e-312	1.33e-07	5.1e-73	-1.513	-0.178	-0.432	AT2G07360.1		SH3 domain-containing protein	5.879	3863	5761	5761	58.842	4.366	3863	1816	1816	20.617	5.701	3863	4790	4790	52.026	5.447	3863	4350	4350	43.634
Thhalv10025124m	8202	4073	7242	4348	2.27e-153	0.00713079	0	-0.858	-0.091	-0.942	AT4G34350.1	CLB6,HDR,ISPH	4-hydroxy-3-methylbut-2-enyl diphosphate reductase	7.623	1642	8202	8202	197.087	6.765	1642	4073	4073	108.789	7.532	1642	7242	7242	185.053	6.681	1642	4348	4348	102.606
Thhalv10012495m	1515	2284	1487	4347	6.23e-78	0.218619	9.05e-263	0.745	0.062	1.495	AT5G16910.1	ATCSLD2,CSLD2	cellulose-synthase like D2	3.882	4054	1515	1515	14.745	4.627	4054	2284	2284	24.709	3.944	4054	1487	1487	15.39	5.377	4054	4347	4347	41.549
Thhalv10024965m	875	2167	1501	4347	2.84e-188	6.9e-48	0	1.461	0.867	2.286	AT4G20170.1		Domain of unknown function (DUF23)	4.177	1909	875	875	18.085	5.638	1909	2167	2167	49.785	5.044	1909	1501	1501	32.99	6.463	1909	4347	4347	88.235
Thhalv10008776m	93	1530	601	4347	0	4.61e-99	0	4.192	2.78	5.52	AT1G02920.1	ATGST11,ATGSTF7,ATGSTF8,GST11,GSTF7	glutathione S-transferase 7	1.976	933	93	93	3.933	6.168	933	1530	1530	71.921	4.756	933	601	601	27.027	7.496	933	4347	4347	180.537
Thhalv10024339m	8150	6357	5421	4344	0.0131003	6.7e-80	0	-0.206	-0.499	-0.934	AT4G33520.2	HMA6,PAA1	P-type ATP-ase 1	6.679	3138	8150	8150	102.475	6.473	3138	6357	6357	88.847	6.18	3138	5421	5421	72.483	5.745	3138	4344	4344	53.641
Thhalv10017216m	812	901	1245	4344	5.26e-10	2.12e-28	0	0.297	0.701	2.39	AT2G33120.1	ATVAMP722,SAR1,VAMP722	synaptobrevin-related protein 1	4.937	1050	812	815	30.625	5.234	1050	901	901	37.634	5.638	1050	1245	1246	49.79	7.327	1050	4344	4352	160.605
Thhalv10008073m	877	8651	985	4339	0	0.000139957	0	3.455	0.257	2.28	AT1G18590.1	ATSOT17,ATST5C,SOT17	sulfotransferase 17	4.718	1315	877	877	26.314	8.173	1315	8651	8651	288.525	4.975	1315	985	986	31.46	6.998	1315	4339	4339	127.856
Thhalv10000795m	3716	2904	3787	4335	0.123905	0.000164497	0.00210816	-0.203	0.116	0.196	AT2G01190.1		Octicosapeptide/Phox/Bem1p family protein	5.857	2530	3716	3716	57.952	5.654	2530	2904	2904	50.341	5.973	2530	3787	3787	62.804	6.053	2530	4335	4335	66.394
Thhalv10006549m	6211	5229	5690	4332	0.124849	0.657446	1.12e-111	-0.096	-0.038	-0.546	AT1G04120.1	ABCC5,ATABCC5,ATMRP5,MRP5	multidrug resistance-associated protein 5	5.635	4932	6211	6211	49.688	5.539	4932	5229	5229	46.499	5.597	4932	5690	5690	48.406	5.089	4932	4332	4332	34.035
Thhalv10005975m	3316	2171	4718	4330	3.98e-15	1.81e-79	2.35e-15	-0.459	0.597	0.359	AT3G59920.1	ATGDI2,GDI2	RAB GDP dissociation inhibitor 2	6.222	1753	3316	3316	74.635	5.763	1753	2171	2171	54.315	6.819	1753	4718	4718	112.924	6.581	1753	4330	4330	95.712
Thhalv10028941m	19792	5543	13802	4329	0	9.12e-146	0	-1.684	-0.432	-2.219	AT4G03280.1	PETC,PGR1	photosynthetic electron transfer C	9.489	1087	19792	19792	718.408	7.805	1087	5543	5543	223.645	9.057	1087	13802	13802	532.75	7.27	1087	4329	4329	154.318
Thhalv10008481m	4790	1148	3639	4327	0	1.02e-18	6.02e-18	-1.962	-0.266	-0.216	AT1G29930.1	AB140,CAB1,CAB140,LHCB1.3	chlorophyll A/B binding protein 1	11.603	1142	4790	90040	3110.86	9.641	1142	1148	20796	798.652	11.337	1142	3639	70404	2586.68	11.387	1142	4327	78913	2677.57
Thhalv10012956m	2872	2453	2959	4321	0.128984	0.000215022	5.09e-42	-0.075	0.132	0.563	AT5G13030.1			5.776	2068	2872	2872	54.796	5.701	2068	2453	2453	52.022	5.908	2068	2959	2959	60.035	6.339	2068	4321	4321	80.964
Thhalv10021215m	4363	3047	4852	4311	1.2e-10	2.61e-17	2.4e-05	-0.395	0.23	-0.087	AT3G07560.1	APM2,PEX13	peroxin 13	6.484	1997	4363	4532	89.541	6.089	1997	3047	3099	68.059	6.714	1997	4852	4996	104.968	6.397	1997	4311	4343	84.269
Thhalv10003708m	2225	2001	1779	4304	0.00261845	1.44e-05	6.15e-113	-0.001	-0.234	0.925	AT2G01690.1		ARM repeat superfamily protein	4.867	3009	2225	2225	29.176	4.866	3009	2001	2001	29.165	4.633	3009	1779	1779	24.806	5.792	3009	4304	4304	55.425
Thhalv10010024m	1106	810	2790	4301	0.0312466	1.93e-192	0	-0.297	1.423	1.933	AT1G18740.1		Protein of unknown function (DUF793)	5.236	1158	1106	1106	37.684	4.939	1158	810	810	30.678	6.659	1158	2790	2790	101.09	7.169	1158	4301	4301	143.919
Thhalv10004449m	89	2373	865	4290	0	1.1e-171	0	4.889	3.369	5.565	AT3G28340.1	GATL10	galacturonosyltransferase-like 10	1.332	1395	89	89	2.517	6.221	1395	2373	2373	74.605	4.701	1395	865	865	26.017	6.897	1395	4290	4290	119.163
Thhalv10004360m	127	3581	491	4289	0	3.57e-56	0	4.97	2.04	5.052	AT5G27420.1	ATL31,CNI1	carbon/nitrogen insensitive 1	1.766	1473	127	127	3.402	6.736	1473	3581	3581	106.622	3.806	1473	491	491	13.986	6.818	1473	4289	4289	112.827
Thhalv10003516m	3530	2672	2666	4289	0.00623358	9.19e-15	1.33e-06	-0.128	-0.271	0.336	AT3G48050.1		BAH domain ;TFIIS helical bundle-like domain	5.41	4711	3530	5078	42.53	5.282	4711	2672	4178	38.895	5.139	4711	2666	3955	35.224	5.746	4711	4289	6524	53.661
Thhalv10001996m	1743	2368	2391	4278	5.62e-59	9.35e-35	1.55e-197	0.594	0.544	1.269	AT2G20420.1		ATP citrate lyase (ACL) family protein	5.402	1627	1743	1743	42.269	5.996	1627	2368	2368	63.832	5.946	1627	2391	2391	61.66	6.671	1627	4278	4278	101.885
Thhalv10028425m	1397	2115	1448	4278	3.88e-73	0.00862563	6e-285	0.751	0.141	1.589	AT4G02350.1	SEC15B	exocyst complex component sec15B	4.3	2798	1397	1397	19.7	5.051	2798	2115	2115	33.152	4.441	2798	1448	1448	21.714	5.889	2798	4278	4278	59.245
Thhalv10009893m	225	2768	601	4276	0	1.62e-45	0	3.777	1.509	4.228	AT1G21270.1	WAK2	wall-associated kinase 2	1.837	2484	225	225	3.574	5.614	2484	2768	2774	48.978	3.346	2484	601	602	10.168	6.065	2484	4276	4291	66.937
Thhalv10022708m	349	1826	634	4275	5.76265899318934e-310	7.97e-24	0	2.54	0.95	3.588	AT2G17220.2		Protein kinase superfamily protein	3.173	1527	349	349	9.018	5.713	1527	1826	1826	52.445	4.123	1527	634	634	17.421	6.761	1527	4275	4275	108.481
Thhalv10024206m	6349	2595	4944	4274	7.42e-208	2.91e-19	1.2e-130	-1.138	-0.272	-0.597	AT4G32620.2		Enhancer of polycomb-like transcription factor protein	5.627	5068	6349	6349	49.429	4.489	5068	2595	2595	22.457	5.355	5068	4944	4944	40.931	5.03	5068	4274	4274	32.678
Thhalv10008403m	19	801	265	4272	1.03e-244	1.94e-59	0	5.551	3.891	7.787	AT1G25340.2	AtMYB116,MYB116	myb domain protein 116	-0.19	855	19	19	0.877	5.361	855	801	801	41.088	3.701	855	265	265	13.004	7.597	855	4272	4272	193.608
Thhalv10002544m	59	6294	67	4271	0	0.435571	0	6.89	0.273	6.152	AT3G25250.1	AGC2,AGC2-1,AtOXI1,OXI1	AGC (cAMP-dependent, cGMP-dependent and protein kinase C) kinase family protein	0.775	1360	59	59	1.712	7.665	1360	6294	6294	202.97	1.048	1360	67	67	2.067	6.927	1360	4271	4271	121.688
Thhalv10004744m	29234	4896	23373	4270	0	7.8e-63	0	-2.425	-0.234	-2.802	AT5G24930.1	ATCOL4,COL4	CONSTANS-like 4	9.67	1416	29234	29234	814.585	7.245	1416	4896	4896	151.643	9.436	1416	23373	23373	692.567	6.868	1416	4270	4270	116.848
Thhalv10016123m	4084	4527	4150	4270	2.47e-45	0.000124404	0.123072	0.29	0.11	0.034	AT2G42270.1		U5 small nuclear ribonucleoprotein helicase	4.648	6541	4084	4156	25.069	4.938	6541	4527	4573	30.662	4.758	6541	4150	4219	27.063	4.682	6541	4270	4334	25.675
Thhalv10002034m	935	1693	1117	4269	7.04e-89	5.65e-08	0	1.009	0.345	2.165	AT2G20760.1		Clathrin light chain protein	4.661	1458	935	935	25.303	5.67	1458	1693	1693	50.926	5.006	1458	1117	1117	32.144	6.826	1458	4269	4269	113.456
Thhalv10005742m	1461	2373	1465	4267	8.43e-98	0.0764171	4.21e-265	0.852	0.092	1.52	AT3G60160.1	ATMRP9,MRP9	multidrug resistance-associated protein 9	3.558	4895	1461	1461	11.776	4.41	4895	2373	2373	21.261	3.65	4895	1465	1465	12.557	5.078	4895	4267	4267	33.778
Thhalv10025048m	640	8550	1417	4265	0	3.07e-79	0	3.892	1.235	2.71	AT4G34131.1	UGT73B3	UDP-glucosyl transferase 73B3	3.899	1693	640	640	14.915	7.791	1693	8550	8550	221.489	5.134	1693	1417	1417	35.117	6.609	1693	4265	4265	97.616
Thhalv10008207m	2953	5297	4553	4264	2.77e-270	1.09e-103	1.23e-32	0.996	0.714	0.504	AT1G05010.1	ACO4,EAT1,EFE	ethylene-forming enzyme	6.533	1258	2953	2953	92.618	7.529	1258	5297	5297	184.669	7.247	1258	4553	4553	151.854	7.037	1258	4264	4264	131.339
Thhalv10000222m	6494	2060	4807	4264	0	2.17e-31	6.42e-146	-1.503	-0.345	-0.632	AT2G25520.1		Drug/metabolite transporter superfamily protein	7.393	1524	6494	6494	168.127	5.89	1524	2060	2060	59.282	7.048	1524	4807	4807	132.343	6.761	1524	4264	4265	108.441
Thhalv10006523m	10702	4660	9153	4263	3.49e-298	7.86e-08	0	-1.047	-0.137	-1.354	AT1G21580.1		Zinc finger C-x8-C-x5-C-x3-H type family protein	5.982	6679	10702	10702	63.222	4.935	6679	4660	4660	30.6	5.845	6679	9153	9153	57.499	4.628	6679	4263	4263	24.732
Thhalv10016303m	3500	2708	3587	4263	0.0605708	0.00010083	8.59e-07	-0.218	0.124	0.258	AT2G32700.6	LUH	LEUNIG_homolog	5.832	2425	3500	3500	56.947	5.614	2425	2708	2708	48.976	5.956	2425	3587	3587	62.063	6.09	2425	4263	4263	68.118
Thhalv10006787m	1905	2142	2127	4263	6.1e-24	2.13e-08	2.45e-162	0.322	0.248	1.136	AT1G15130.1		Endosomal targeting BRO1-like domain-containing protein	4.742	2808	1905	1905	26.768	5.064	2808	2142	2142	33.455	4.99	2808	2127	2127	31.782	5.878	2808	4263	4263	58.827
Thhalv10006674m	2648	2582	2526	4249	2.72e-10	0.466816	7.92e-57	0.116	0.021	0.656	AT1G20760.1		Calcium-binding EF hand family protein	4.94	3403	2648	2648	30.702	5.056	3403	2582	2582	33.277	4.961	3403	2526	2526	31.145	5.596	3403	4249	4249	48.382
Thhalv10023285m	157	759	254	4248	2.97e-123	1.46e-07	0	2.44	0.829	4.76	AT1G61480.1		S-locus lectin protein kinase family protein	1.276	2624	157	161	2.421	3.716	2624	759	786	13.137	2.105	2624	254	269	4.301	6.036	2624	4248	4442	65.595
Thhalv10016135m	9577	2996	7115	4239	0	1.51e-44	0	-1.523	-0.34	-1.201	AT2G39580.1			6.31	4761	9577	9577	79.367	4.787	4761	2996	2996	27.599	5.97	4761	7115	7115	62.703	5.109	4761	4239	4239	34.5
Thhalv10004560m	2717	2552	4893	4237	6.4e-07	1.78e-175	1.45e-49	0.062	0.938	0.615	AT2G01850.1	ATXTH27,EXGT-A3,XTH27	endoxyloglucan transferase A3	6.195	1463	2717	2717	73.275	6.257	1463	2552	2552	76.503	7.133	1463	4893	4893	140.327	6.81	1463	4237	4237	112.221
Thhalv10023278m	1187	4411	1830	4230	0	4.29e-42	0	2.046	0.713	1.807	AT1G61360.1		S-locus lectin protein kinase family protein	4.162	2616	1187	1187	17.903	6.208	2616	4411	4411	73.951	4.875	2616	1830	1830	29.351	5.969	2616	4230	4230	62.656
Thhalv10003576m	12765	3179	14205	4215	0	2.19e-49	0	-1.853	0.243	-1.625	AT5G65750.1		2-oxoglutarate dehydrogenase, E1 component	7.188	3454	12765	12765	145.818	5.335	3454	3179	3179	40.366	7.431	3454	14205	14205	172.556	5.563	3454	4215	4215	47.286
Thhalv10018095m	843	2448	745	4214	4.1e-257	0.516855	0	1.691	-0.089	2.296	AT1G74310.1	ATHSP101,HOT1,HSP101	heat shock protein 101	3.602	2739	843	843	12.144	5.293	2739	2448	2448	39.198	3.513	2739	745	745	11.412	5.898	2739	4214	4214	59.616
Thhalv10019039m	447	2022	716	4211	2.59064435341472e-312	4.36e-19	0	2.33	0.768	3.209	AT1G74950.1	JAZ2,TIFY10B	TIFY domain/Divergent CCT motif family protein	3.674	1382	447	447	12.762	6.004	1382	2022	2022	64.168	4.442	1382	716	716	21.738	6.883	1382	4211	4211	118.069
Thhalv10000114m	16	7685	154	4205	0	7.58e-31	0	9.06	3.355	8.011	AT2G22330.1	CYP79B3	cytochrome P450, family 79, subfamily B, polypeptide 3	-1.504	1791	16	16	0.352	7.556	1791	7685	7686	188.212	1.851	1791	154	154	3.608	6.507	1791	4205	4205	90.976
Thhalv10022404m	1543	3172	2150	4199	1.01e-208	1.57e-33	3.33e-233	1.192	0.567	1.418	AT3G44480.1	cog1,RPP1	Disease resistance protein (TIR-NBS-LRR class) family	4.316	3057	1543	1543	19.915	5.508	3057	3172	3172	45.507	4.883	3057	2150	2150	29.509	5.734	3057	4199	4199	53.224
Thhalv10007700m	1986	2325	2556	4199	8.52e-32	4.5e-27	5.95e-140	0.38	0.453	1.054	AT1G60780.1	HAP13	Clathrin adaptor complexes medium subunit family protein	5.467	1772	1986	1986	44.221	5.847	1772	2325	2326	57.569	5.92	1772	2556	2558	60.569	6.521	1772	4199	4201	91.864
Thhalv10004217m	47470	11851	25748	4197	0	0	0	-1.849	-0.794	-3.526	AT1G42970.1	GAPB	glyceraldehyde-3-phosphate dehydrogenase B subunit	10.193	1600	47470	47470	1170.61	8.344	1600	11851	11851	324.847	9.399	1600	25748	25748	675.203	6.667	1600	4197	4197	101.643
Thhalv10028631m	5658	3300	4223	4196	2.57e-53	1.26e-25	3.39e-78	-0.625	-0.333	-0.457	AT4G00720.1	ASKTHETA,ATSK32,SK32	shaggy-like protein kinase 32	6.658	2210	5658	5658	101.014	6.033	2210	3300	3300	65.489	6.325	2210	4223	4223	80.175	6.201	2210	4196	4196	73.57
Thhalv10003502m	5151	1706	4073	4196	2.22e-257	2.15e-13	6.37e-43	-1.442	-0.25	-0.322	AT5G24350.1			4.821	7191	5151	5151	28.263	3.379	7191	1706	1706	10.405	4.571	7191	4073	4073	23.765	4.499	7191	4196	4196	22.61
Thhalv10018920m	1240	2623	1063	4186	4.08e-181	0.128067	1.54578022174963e-317	1.234	-0.133	1.729	AT1G76080.1	ATCDSP32,CDSP32	chloroplastic drought-induced stress protein of 32 kD	5.31	1233	1240	1240	39.68	6.544	1233	2623	2623	93.299	5.177	1233	1063	1063	36.173	7.039	1233	4186	4186	131.551
Thhalv10015826m	10	269	26	4181	3.69e-78	0.0115973	0	4.902	1.468	8.682	AT5G59490.1		Haloacid dehalogenase-like hydrolase (HAD) superfamily protein	-0.469	546	10	10	0.723	4.433	546	269	269	21.607	0.999	546	26	26	1.998	8.213	546	4181	4181	296.719
Thhalv10000808m	6369	1738	5713	4180	0	0.139224	2.11e-143	-1.721	-0.068	-0.634	AT5G46760.1		Basic helix-loop-helix (bHLH) DNA-binding family protein	6.742	2348	6369	6369	107.025	5.021	2348	1738	1738	32.463	6.674	2348	5713	5713	102.088	6.108	2348	4180	4180	68.982
Thhalv10024342m	2483	2626	2828	4178	5.44e-20	5.32e-13	2.73e-68	0.261	0.3	0.753	AT4G16150.1		calmodulin binding;transcription regulators	4.993	3216	2483	2595	31.837	5.254	3216	2626	2798	38.157	5.293	3216	2828	3006	39.218	5.746	3216	4178	4455	53.677
Thhalv10011193m	1552	3898	1972	4175	0	1.18e-19	1.5e-227	1.483	0.443	1.408	AT1G50360.1	ATVIIIA,VIIIA	P-loop containing nucleoside triphosphate hydrolases superfamily protein	4.031	3762	1552	1559	16.351	5.514	3762	3898	3919	45.688	4.474	3762	1972	1993	22.228	5.439	3762	4175	4213	43.394
Thhalv10005442m	1061	827	1162	4174	0.422599	0.00034004	0	-0.207	0.219	1.95	AT1G43620.1	TT15,UGT80B1	UDP-Glycosyltransferase superfamily protein	4.495	1857	1061	1061	22.543	4.288	1857	827	827	19.532	4.714	1857	1162	1162	26.255	6.445	1857	4174	4174	87.096
Thhalv10003877m	1869	2088	2219	4166	1.49e-22	2.64e-14	2.2e-157	0.319	0.344	1.124	AT2G01970.1		Endomembrane protein 70 protein family	5.125	2187	1869	1934	34.891	5.444	2187	2088	2171	43.537	5.469	2187	2219	2308	44.279	6.249	2187	4166	4292	76.045
Thhalv10010859m	1060	222	2797	4166	5.06e-96	4.67e-206	0	-2.135	1.473	1.947				6.249	613	1060	1182	76.08	4.114	613	222	242	17.314	7.722	613	2797	3085	211.157	8.196	613	4166	4639	293.239
Thhalv10025445m	1302	4285	1711	4161	0	1.83e-20	5.62e-294	1.871	0.483	1.65	AT4G38630.1	ATMCB1,MBP1,MCB1,RPN10	regulatory particle non-ATPase 10	5.033	1569	1302	1302	32.742	6.904	1569	4285	4285	119.776	5.516	1569	1711	1711	45.755	6.683	1569	4161	4161	102.762
Thhalv10018571m	364	3889	520	4158	0	1.36e-09	0	3.57	0.603	3.487	AT1G72890.1		Disease resistance protein (TIR-NBS class)	3.202	1561	364	364	9.2	6.772	1561	3889	3889	109.264	3.805	1561	520	520	13.977	6.689	1561	4158	4158	103.214
Thhalv10017993m	4426	1534	3804	4150	2.97e-204	0.00193779	3.06e-11	-1.376	-0.13	-0.119	AT1G67140.1	SWEETIE	HEAT repeat-containing protein	4.581	7298	4426	4426	23.929	3.205	7298	1534	1535	9.225	4.451	7298	3804	3804	21.87	4.462	7298	4150	4150	22.034
Thhalv10018618m	5624	3467	5300	4135	2.39e-38	0.566177	6.79e-81	-0.546	0.003	-0.47	AT1G79340.1	AtMC4,MC4	metacaspase 4	7.158	1554	5624	5624	142.793	6.612	1554	3467	3467	97.847	7.161	1554	5300	5300	143.099	6.688	1554	4135	4135	103.106
Thhalv10016261m	3315	4052	3176	4129	1.26e-66	0.316466	7.59e-09	0.442	0.027	0.291	AT2G29080.1	ftsh3	FTSH protease 3	5.537	2817	3315	3315	46.431	5.979	2817	4052	4052	63.085	5.564	2817	3176	3176	47.305	5.828	2817	4129	4129	56.796
Thhalv10025229m	1130	2772	1386	4128	2.15e-237	1.91e-11	0	1.445	0.383	1.836	AT4G38250.1		Transmembrane amino acid transporter family protein	4.578	1881	1130	1139	23.892	6.023	1881	2772	2789	65.028	4.961	1881	1386	1396	31.139	6.414	1881	4128	4139	85.264
Thhalv10010295m	214	2556	471	4114	0	1.51e-26	0	3.731	1.227	4.239	AT3G47820.1	PUB39	PLANT U-BOX 39	2.439	1557	214	214	5.423	6.17	1557	2556	2556	71.997	3.666	1557	471	471	12.692	6.678	1557	4114	4114	102.384
Thhalv10012521m	4090	2060	2948	4114	2.24e-73	1.39e-24	0.00100494	-0.836	-0.384	-0.018	AT5G09870.1	CESA5	cellulose synthase 5	5.317	4051	4090	4094	39.875	4.481	4051	2060	2062	22.324	4.933	4051	2948	2949	30.544	5.299	4051	4114	4116	39.371
Thhalv10026035m	895	1559	1450	4109	1.28e-75	2.8e-39	0	0.953	0.785	2.173	AT4G23470.1		PLAC8 family protein	4.873	1205	895	895	29.305	5.826	1205	1559	1559	56.742	5.658	1205	1450	1450	50.488	7.046	1205	4109	4109	132.132
Thhalv10012533m	3255	3625	2895	4104	1.51e-37	0.197048	3.63e-10	0.308	-0.081	0.308	AT5G16270.1	ATRAD21.3,SYN4	sister chromatid cohesion 1 protein 4	5.094	3761	3255	3255	34.148	5.402	3761	3625	3625	42.272	5.013	3761	2895	2895	32.297	5.402	3761	4104	4104	42.283
Thhalv10011285m	2234	2403	2534	4103	1.5e-20	2.63e-11	7.04e-92	0.258	0.271	0.851	AT1G54130.1	AT-RSH3,ATRSH3,RSH3	RELA/SPOT homolog 3	5.02	2716	2234	2234	32.454	5.278	2716	2403	2403	38.803	5.291	2716	2534	2534	39.146	5.871	2716	4103	4103	58.537
Thhalv10023403m	24612	7144	14324	4094	0	0	0	-1.632	-0.693	-2.614	AT1G58290.1	HEMA1	Glutamyl-tRNA reductase family protein	8.768	2228	24612	24615	435.909	7.136	2228	7144	7144	140.627	8.075	2228	14324	14324	269.749	6.154	2228	4094	4094	71.202
Thhalv10001278m	4731	1756	3302	4092	1.51e-191	3.3e-35	5.85e-26	-1.277	-0.43	-0.235	AT2G48060.1			4.59	7749	4731	4731	24.089	3.313	7749	1756	1756	9.939	4.16	7749	3302	3302	17.879	4.355	7749	4092	4092	20.462
Thhalv10010541m	585	1645	1202	4086	3.91e-167	1.82e-58	0	1.644	1.128	2.778	AT3G48690.1	ATCXE12,CXE12	alpha/beta-Hydrolases superfamily protein	4.193	1262	585	585	18.29	5.837	1262	1645	1645	57.168	5.321	1262	1202	1202	39.963	6.971	1262	4086	4086	125.458
Thhalv10018292m	2226	3917	2480	4085	2.39e-192	1.97e-09	3.07e-91	1.076	0.296	0.957	AT1G70770.1		Protein of unknown function DUF2359, transmembrane	5.346	2494	2226	2571	40.674	6.422	2494	3917	4875	85.728	5.642	2494	2480	2969	49.949	6.303	2494	4085	5082	78.958
Thhalv10012502m	38035	10750	22550	4082	0	0	0	-1.67	-0.665	-3.246	AT5G19820.1	emb2734	ARM repeat superfamily protein	8.561	3973	38035	38035	377.725	6.891	3973	10750	10750	118.668	7.896	3973	22550	22550	238.143	5.315	3973	4082	4082	39.812
Thhalv10006627m	4386	4633	4267	4081	4.52e-34	0.0579582	3.65e-12	0.231	0.049	-0.13	AT1G22610.1		C2 calcium/lipid-binding plant phosphoribosyltransferase family protein	5.601	3566	4386	4386	48.529	5.832	3566	4633	4633	56.98	5.65	3566	4267	4267	50.206	5.471	3566	4081	4081	44.345
Thhalv10024311m	1033	3328	2950	4062	0	7.96e-242	0	1.841	1.603	1.95	AT4G28490.1	HAE,RLK5	Leucine-rich receptor-like protein kinase family protein	3.771	2985	1033	1033	13.654	5.612	2985	3328	3328	48.897	5.374	2985	2950	2950	41.466	5.721	2985	4062	4062	52.73
Thhalv10024713m	2827	1137	3161	4062	9.67e-97	3.47e-12	3.47e-30	-1.162	0.249	0.496	AT4G13350.1	NIG	NSP (nuclear shuttle protein)-interacting GTPase	5.531	2413	2827	2827	46.225	4.369	2413	1137	1137	20.666	5.78	2413	3161	3161	54.964	6.027	2413	4062	4062	65.229
Thhalv10026042m	883	4169	1820	4059	0	9.49e-89	0	2.392	1.132	2.175	AT4G15470.1		Bax inhibitor-1 family protein	5.022	1072	883	883	32.5	7.414	1072	4169	4169	170.561	6.154	1072	1820	1820	71.234	7.197	1072	4059	4059	146.718
Thhalv10022711m	24820	4316	21220	4058	0	3.69e-17	0	-2.371	-0.137	-2.639	AT2G13360.1	AGT,AGT1,SGAT	alanine:glyoxylate aminotransferase	9.093	1793	24820	24820	546.176	6.722	1793	4316	4316	105.571	8.956	1793	21220	21220	496.564	6.454	1793	4058	4058	87.698
Thhalv10006595m	7459	2027	4517	4052	0	2.13e-114	2.84e-288	-1.633	-0.611	-0.896	AT1G01790.1	ATKEA1,KEA1	K+ efflux antiporter 1	6.401	4216	7459	9031	84.517	4.768	4216	2027	2620	27.255	5.79	4216	4517	5558	55.313	5.505	4216	4052	4942	45.421
Thhalv10013196m	482	1719	841	4050	6.71e-221	2.12e-28	0	1.988	0.892	3.045	AT5G18480.1	PGSIP6	plant glycogenin-like starch initiation protein 6	3.381	1825	482	482	10.421	5.369	1825	1719	1720	41.334	4.273	1825	841	841	19.335	6.426	1825	4050	4050	85.991
Thhalv10016537m	251	3147	425	4049	0	1.31e-13	0	3.801	0.848	3.986	AT2G29990.1	NDA2	alternative NAD(P)H dehydrogenase 2	2.604	1629	251	251	6.079	6.405	1629	3147	3147	84.727	3.452	1629	425	425	10.947	6.59	1629	4049	4049	96.313
Thhalv10025265m	1106	1727	1547	4047	5.52e-65	9.84e-25	0	0.796	0.573	1.845	AT4G35600.1	CONNEXIN 32	Protein kinase superfamily protein	4.618	1777	1106	1106	24.557	5.414	1777	1727	1727	42.623	5.191	1777	1547	1547	36.527	6.463	1777	4047	4047	88.248
Thhalv10013345m	5595	3005	4487	4044	7.95e-78	3.12e-12	8.53e-87	-0.745	-0.23	-0.495	AT5G55910.1	D6PK	D6 protein kinase	6.901	1848	5595	5596	119.478	6.156	1848	3005	3005	71.316	6.671	1848	4487	4487	101.874	6.406	1848	4044	4044	84.794
Thhalv10000078m	5355	1740	4066	4038	4.08e-276	6.05e-21	2e-68	-1.469	-0.309	-0.433	AT2G25430.1		epsin N-terminal homology (ENTH) domain-containing protein / clathrin assembly protein-related	6.445	2425	5355	5355	87.128	4.976	2425	1740	1740	31.469	6.136	2425	4066	4066	70.35	6.012	2425	4038	4039	64.539
Thhalv10007672m	473	18852	585	4030	0	1.43e-05	0	5.469	0.395	3.065	AT1G03220.1		Eukaryotic aspartyl protease family protein	3.602	1537	473	473	12.142	9.071	1537	18852	18852	537.932	3.997	1537	585	585	15.97	6.667	1537	4030	4030	101.599
Thhalv10004020m	583	2077	671	4024	2.18e-266	0.000480501	0	1.986	0.292	2.761	AT3G26020.1		Protein phosphatase 2A regulatory B subunit family protein	3.512	2016	583	583	11.41	5.498	2016	2077	2077	45.185	3.804	2016	671	671	13.965	6.273	2016	4024	4024	77.344
Thhalv10022910m	890	1227	4437	4012	1.16e-32	0	0	0.616	2.406	2.146	AT2G18660.1	PNP-A	plant natriuretic peptide A	5.594	727	890	890	48.302	6.21	727	1227	1227	74.021	8	727	4437	4437	256.074	7.74	727	4012	4012	213.838
Thhalv10019885m	7011	2929	4910	4009	1.42e-217	1.18e-50	1.88e-238	-1.107	-0.425	-0.833	AT3G04740.1	ATMED14,MED14,SWP	RNA polymerase II transcription mediators	5.694	5344	7011	7011	51.764	4.587	5344	2929	2929	24.038	5.269	5344	4910	4910	38.55	4.861	5344	4009	4009	29.069
Thhalv10005838m	904	1419	1429	4009	2.35e-54	6.7e-36	0	0.803	0.749	2.123	AT3G60190.1	ADL1E,ADL4,ADLP2,DL1E,DRP1E,EDR3	DYNAMIN-like 1E	4.057	2143	904	904	16.644	4.86	2143	1419	1419	29.04	4.806	2143	1429	1429	27.978	6.18	2143	4009	4009	72.489
Thhalv10023240m	747	2390	2124	4004	2.53e-277	2.61e-173	0	1.83	1.596	2.396	AT1G64060.1	ATRBOH F,ATRBOHF,RBOH F,RBOHAP108,RBOHF	respiratory burst oxidase protein F	3.249	3101	747	747	9.505	5.079	3101	2390	2390	33.802	4.845	3101	2124	2124	28.738	5.645	3101	4004	4004	50.032
Thhalv10022958m	230	2288	390	4001	0	1.32e-12	0	3.467	0.85	4.094	AT2G18193.1		P-loop containing nucleoside triphosphate hydrolases superfamily protein	2.665	1431	230	230	6.342	6.132	1431	2288	2288	70.123	3.515	1431	390	390	11.435	6.759	1431	4001	4001	108.34
Thhalv10028473m	674	2957	1257	3998	0	1.32e-49	0	2.286	0.988	2.542	AT4G01010.1	ATCNGC13,CNGC13	cyclic nucleotide-gated channel 13	3.501	2349	674	674	11.321	5.787	2349	2957	2957	55.209	4.489	2349	1257	1257	22.452	6.043	2349	3998	3998	65.951
Thhalv10010051m	13170	3091	12150	3997	0	0.815931	0	-1.939	-0.028	-1.747	AT3G50370.1			6.193	7104	13170	13170	73.147	4.254	7104	3091	3091	19.083	6.165	7104	12150	12150	71.76	4.446	7104	3997	3997	21.802
Thhalv10028588m	1986	2734	1962	3997	6.27e-71	0.0983484	2.26e-117	0.614	0.071	0.983	AT4G00660.1	ATRH8,RH8	RNAhelicase-like 8	4.977	2488	1986	1986	31.495	5.591	2488	2734	2734	48.194	5.048	2488	1962	1962	33.087	5.96	2488	3997	3997	62.25
Thhalv10011486m	2251	3846	1925	3991	2.6e-177	0.0237128	2.25e-79	0.925	-0.137	0.8	AT1G48850.1	EMB1144	chorismate synthase, putative / 5-enolpyruvylshikimate-3-phosphate phospholyase, putative	5.693	1717	2251	2251	51.727	6.618	1717	3846	3846	98.239	5.556	1717	1925	1925	47.04	6.493	1717	3991	3991	90.068
Thhalv10021723m	110	3212	1384	3991	0	2.11e-300	0	5.004	3.834	5.167	AT3G04720.1	HEL,PR-4,PR4	pathogenesis-related 4	3.016	805	110	165	8.087	8.02	805	3212	4764	259.549	6.85	805	1384	2213	115.344	8.183	805	3991	6038	290.64
Thhalv10018597m	55	742	246	3989	6.82e-186	3.41e-32	0	3.906	2.25	6.154	AT1G66160.1	ATCMPG1,CMPG1	CYS, MET, PRO, and GLY protein 1	0.702	1334	55	55	1.627	4.608	1334	742	742	24.394	2.952	1334	246	246	7.737	6.856	1334	3989	3989	115.869
Thhalv10007107m	427	2966	676	3987	0	1.9e-17	0	2.949	0.751	3.197	AT1G30755.1		Protein of unknown function (DUF668)	3.16	1885	427	427	8.938	6.109	1885	2966	2966	69.009	3.911	1885	676	676	15.047	6.357	1885	3987	3987	81.958
Thhalv10012883m	28862	7849	18710	3980	0	0	0	-1.726	-0.537	-2.884	AT5G13650.1		elongation factor family protein	8.858	2454	28862	28862	464.048	7.132	2454	7849	7849	140.276	8.321	2454	18710	18710	319.897	5.974	2454	3980	3980	62.844
Thhalv10007347m	59	290	274	3969	2.98e-48	7.79e-37	0	2.45	2.304	6.046	AT1G02390.1	ATGPAT2,GPAT2	glycerol-3-phosphate acyltransferase 2	0.55	1590	59	59	1.464	3	1590	290	290	7.999	2.854	1590	274	274	7.23	6.596	1590	3969	3969	96.726
Thhalv10012742m	2470	1949	3142	3964	0.354848	5.41e-31	3.66e-53	-0.19	0.435	0.656	AT5G19690.1	STT3A	staurosporin and temperature sensitive 3-like A	5.145	2755	2470	2470	35.374	4.955	2755	1949	1949	31.027	5.58	2755	3142	3142	47.851	5.801	2755	3964	3964	55.753
Thhalv10006156m	66	6403	251	3963	0	1.02e-28	0	6.752	2.015	5.881	AT3G60420.1		Phosphoglycerate mutase family protein	1.511	914	66	66	2.849	8.263	914	6403	6403	307.242	3.526	914	251	251	11.522	7.392	914	3963	3963	168.01
Thhalv10007335m	3291	5495	3515	3962	4.16e-240	3.25e-08	2.08e-05	0.893	0.184	0.242	AT1G18070.1		Translation elongation factor EF1A/initiation factor IF2gamma family protein	6.045	1966	3291	3291	66.047	6.938	1966	5495	5495	122.582	6.229	1966	3515	3515	75.016	6.287	1966	3962	3962	78.089
Thhalv10014706m	310	2576	699	3960	0	1.17e-40	0	3.207	1.262	3.649	AT5G54500.1	FQR1	flavodoxin-like quinone reductase 1	3.563	1035	310	310	11.818	6.77	1035	2576	2576	109.156	4.825	1035	699	699	28.337	7.212	1035	3960	3960	148.256
Thhalv10018192m	752	1846	1392	3960	9.23e-159	8.81e-54	0	1.448	0.979	2.374	AT2G19130.1		S-locus lectin protein kinase family protein	3.778	2163	752	752	13.717	5.226	2163	1846	1846	37.43	4.757	2163	1392	1394	27.041	6.152	2163	3960	3969	71.102
Thhalv10006601m	3757	2379	3133	3959	8.84e-22	4.92e-05	0.256343	-0.506	-0.173	0.05	AT1G13220.2	LINC2	nuclear matrix constituent protein-related	5.298	3767	3757	3757	39.351	4.792	3767	2379	2379	27.698	5.125	3767	3133	3133	34.896	5.348	3767	3959	3959	40.724
Thhalv10020032m	1827	2645	1687	3955	2.97e-80	0.989771	1.07e-139	0.687	-0.026	1.089	AT3G05670.1		RING/U-box protein	4.581	3011	1827	1827	23.941	5.268	3011	2645	2645	38.526	4.555	3011	1687	1687	23.508	5.67	3011	3955	3955	50.897
Thhalv10006706m	5484	4489	5345	3954	0.90758	0.0240322	4.96e-86	-0.137	0.051	-0.498	AT1G03380.1	ATATG18G,ATG18G	homolog of yeast autophagy 18 (ATG18) G	5.748	4027	5484	5484	53.731	5.611	4027	4489	4489	48.889	5.799	4027	5345	5345	55.69	5.25	4027	3954	3954	38.046
Thhalv10028380m	1121	7480	932	3947	0	0.0347387	2.18932120447888e-315	2.891	-0.178	1.792	AT4G00900.1	ATECA2,ECA2	ER-type Ca2+-ATPase 2	3.721	3355	1121	1121	13.183	6.612	3355	7480	7485	97.846	3.543	3355	932	932	11.656	5.513	3355	3947	3953	45.655
Thhalv10007880m	2012	2554	2259	3936	1.22e-49	2.77e-09	7.2e-107	0.496	0.255	0.942	AT1G08200.1	AXS2	UDP-D-apiose/UDP-D-xylose synthase 2	5.625	1609	2012	2012	49.338	6.121	1609	2554	2554	69.616	5.88	1609	2259	2259	58.908	6.567	1609	3936	3936	94.789
Thhalv10026048m	2412	1409	2773	3936	3.02e-23	8.37e-14	9.55e-57	-0.622	0.295	0.674	AT4G22330.1	ATCES1	Alkaline phytoceramidase (aPHC)	6.331	1206	2412	2460	80.482	5.709	1206	1409	1438	52.294	6.626	1206	2773	2839	98.771	7.005	1206	3936	3999	128.488
Thhalv10022579m	9358	3594	7248	3925	0	1.41e-29	0	-1.228	-0.28	-1.279	AT5G42270.1	FTSH5,VAR1	FtsH extracellular protease family	7.171	2562	9358	9358	144.117	5.943	2562	3594	3594	61.524	6.891	2562	7248	7248	118.7	5.892	2562	3925	3925	59.363
Thhalv10018184m	1590	1738	1736	3911	8.96e-17	1.12e-05	1.98e-181	0.281	0.215	1.272	AT1G65540.1		LETM1-like protein	4.588	2609	1590	1590	24.046	4.869	2609	1738	1738	29.216	4.803	2609	1736	1736	27.918	5.86	2609	3911	3911	58.086
Thhalv10018706m	494	2755	721	3909	0	3.71e-14	0	2.645	0.63	2.959	AT1G75020.1	LPAT4	lysophosphatidyl acyltransferase 4	3.922	1320	494	507	15.155	6.567	1320	2755	2853	94.792	4.552	1320	721	738	23.458	6.881	1320	3909	4016	117.89
Thhalv10028358m	3764	1934	3446	3908	7.55e-63	0.737846	0.0758406	-0.808	-0.038	0.028	AT4G00800.1		transducin family protein / WD-40 repeat family protein	4.577	6221	3764	3764	23.873	3.769	6221	1934	1934	13.635	4.539	6221	3446	3446	23.242	4.605	6221	3908	3908	24.342
Thhalv10006544m	4661	1219	4274	3908	0	0.744627	3.24e-32	-1.784	-0.037	-0.282	AT1G16710.2	HAC12	histone acetyltransferase of the CBP family 12	5.045	5576	4661	4664	33.003	3.261	5576	1219	1219	9.588	5.008	5576	4274	4276	32.176	4.763	5576	3908	3908	27.158
Thhalv10028395m	10474	5361	7429	3907	2.54e-175	3.85e-69	0	-0.814	-0.407	-1.449	AT4G11420.1	ATEIF3A-1,ATTIF3A1,EIF3A,EIF3A-1,TIF3A1	eukaryotic translation initiation factor 3A	6.957	3326	10474	10475	124.263	6.143	3326	5361	5361	70.691	6.55	3326	7429	7429	93.717	5.508	3326	3907	3907	45.518
Thhalv10003650m	2232	2588	5701	3901	1.17e-33	0	9.7e-74	0.365	1.44	0.777	AT3G26210.1	CYP71B23	cytochrome P450, family 71, subfamily B, polypeptide 23	4.845	3073	2232	2238	28.735	5.21	3073	2588	2593	37.007	6.285	3073	5701	5710	77.962	5.622	3073	3901	3905	49.24
Thhalv10001756m	1	10	85	3901	0.00598542	5.55e-25	0	3.475	6.499	11.908	AT2G44460.1	BGLU28	beta glucosidase 28	-5.352	1611	1	1	0.024	-1.877	1611	10	10	0.272	1.147	1611	85	85	2.214	6.556	1611	3901	3911	94.07
Thhalv10019932m	563	2536	850	3894	0	1.22e-18	0	2.324	0.683	2.764	AT3G13380.1	BRL3	BRI1-like 3	2.666	3501	563	563	6.345	4.99	3501	2536	2536	31.769	3.349	3501	850	850	10.187	5.43	3501	3894	3894	43.099
Thhalv10013466m	1043	1344	882	3894	3.11e-28	0.0950062	0	0.518	-0.154	1.874	AT5G14420.1	RGLG2	RING domain ligase2	4.332	2044	1043	1043	20.133	4.85	2044	1344	1344	28.838	4.178	2044	882	882	18.105	6.206	2044	3894	3894	73.82
Thhalv10028417m	4159	3113	4043	3888	0.000560419	0.0726084	5.35e-11	-0.265	0.048	-0.123	AT4G03080.1	BSL1	BRI1 suppressor 1 (BSU1)-like 1	5.699	3158	4159	4159	51.962	5.434	3158	3113	3113	43.233	5.747	3158	4043	4043	53.716	5.576	3158	3888	3888	47.706
Thhalv10007150m	831	1658	989	3888	3.38e-104	5.59e-07	0	1.171	0.357	2.215	AT1G14670.1		Endomembrane protein 70 protein family	3.909	2222	831	846	15.022	5.08	2222	1658	1714	33.831	4.266	2222	989	1019	19.242	6.124	2222	3888	3999	69.737
Thhalv10024244m	2877	1262	2621	3883	1.62e-79	0.659746	1.64e-18	-1.036	-0.045	0.407	AT4G29790.1			4.676	4439	2877	2877	25.572	3.64	4439	1262	1262	12.469	4.631	4439	2621	2621	24.774	5.083	4439	3883	3883	33.895
Thhalv10012564m	8250	2740	4434	3879	0	8.85e-195	0	-1.438	-0.808	-1.115	AT5G57710.1		Double Clp-N motif-containing P-loop nucleoside triphosphate hydrolases superfamily protein	6.632	3283	8250	8250	99.15	5.194	3283	2740	2740	36.604	5.824	3283	4434	4434	56.668	5.517	3283	3879	3879	45.783
Thhalv10024568m	3131	2164	3610	3877	7.14e-09	4.14e-18	8.46e-08	-0.38	0.294	0.282	AT4G24520.1	AR1,ATR1	P450 reductase 1	5.622	2508	3131	3131	49.257	5.242	2508	2164	2164	37.842	5.916	2508	3610	3610	60.394	5.904	2508	3877	3877	59.9
Thhalv10011056m	3290	10570	5429	3872	0	2.42e-153	0.00107528	1.874	0.809	0.223	ATCG00280.1		photosystem II reaction center protein C	7.39	960	3290	4080	167.687	9.264	960	10570	13461	614.964	8.199	960	5429	6725	293.922	7.613	960	3872	4851	195.803
Thhalv10022648m	851	2018	1261	3872	1.94e-165	1.72e-25	0	1.399	0.656	2.16	AT2G17760.1		Eukaryotic aspartyl protease family protein	4.116	1936	851	851	17.343	5.515	1936	2018	2018	45.715	4.772	1936	1261	1261	27.329	6.276	1936	3872	3872	77.498
Thhalv10003623m	13951	4241	9340	3869	0	1.43e-131	0	-1.565	-0.489	-1.876	AT5G61960.1	AML1,ML1	MEI2-like protein 1	7.404	3251	13951	13953	169.341	5.839	3251	4241	4242	57.227	6.915	3251	9340	9348	120.646	5.528	3251	3869	3870	46.127
Thhalv10021226m	472	1949	929	3861	5.28e-282	1.71e-41	0	2.198	1.065	3.006	AT3G06300.1	AT-P4H-2	P4H isoform 2	3.924	1227	472	472	15.178	6.122	1227	1949	1949	69.664	4.989	1227	929	929	31.767	6.93	1227	3861	3861	121.931
Thhalv10012744m	2266	1852	2487	3861	0.995977	3.56e-08	2.08e-66	-0.139	0.223	0.742	AT5G49890.1	ATCLC-C,CLC-C	chloride channel C	5.017	2762	2266	2266	32.37	4.878	2762	1852	1852	29.408	5.24	2762	2487	2487	37.78	5.759	2762	3861	3861	54.167
Thhalv10004676m	629	2536	3206	3856	0	0	0	2.164	2.438	2.59	AT5G67300.1	ATMYB44,ATMYBR1,MYB44,MYBR1	myb domain protein r1	4.337	1228	629	629	20.21	6.501	1228	2536	2536	90.572	6.775	1228	3206	3206	109.541	6.927	1228	3856	3856	121.674
Thhalv10016929m	5960	3458	6037	3855	1.11e-57	5.8e-06	4.56e-141	-0.632	0.108	-0.654	AT2G33040.1	ATP3	gamma subunit of Mt ATP synthase	7.347	1444	5960	5960	162.851	6.715	1444	3458	3458	105.027	7.455	1444	6037	6037	175.414	6.693	1444	3855	3855	103.446
Thhalv10021063m	1363	3330	1433	3854	1.33e-283	0.00288818	5.72e-228	1.442	0.164	1.475	AT3G08640.1		Protein of unknown function (DUF3411)	5.232	1431	1363	1363	37.581	6.674	1431	3330	3332	102.12	5.396	1431	1433	1436	42.104	6.707	1431	3854	3857	104.44
Thhalv10013985m	2469	2782	3280	3854	4.73e-31	1.02e-40	1.91e-45	0.324	0.498	0.616	AT5G25400.1		Nucleotide-sugar transporter family protein	6.033	1488	2469	2469	65.468	6.357	1488	2782	2782	81.997	6.531	1488	3280	3280	92.487	6.649	1488	3854	3854	100.361
Thhalv10013819m	1669	4492	1800	3847	0	3.79e-05	1.71e-156	1.582	0.197	1.178	AT5G14040.1	PHT3;1	phosphate transporter 3;1	5.359	1605	1669	1670	41.054	6.941	1605	4492	4496	122.856	5.556	1605	1800	1800	47.055	6.537	1605	3847	3847	92.876
Thhalv10005771m	2245	1652	1895	3841	0.00273734	0.0077153	3.83e-67	-0.285	-0.151	0.754	AT3G59290.1		ENTH/VHS family protein	4.651	3562	2245	2268	25.122	4.366	3562	1652	1675	20.624	4.5	3562	1895	1921	22.628	5.405	3562	3841	3896	42.382
Thhalv10027614m	9315	2952	7212	3837	0	1.47e-29	0	-1.521	-0.286	-1.305	AT3G50380.1		Protein of unknown function (DUF1162)	5.367	9510	9315	9947	41.269	3.846	9510	2952	3119	14.384	5.081	9510	7212	7674	33.857	4.062	9510	3837	4100	16.706
Thhalv10016444m	1379	1251	1447	3837	0.0104508	0.00325352	3.91e-221	0.012	0.158	1.45	AT2G35510.1	SRO1	similar to RCD one 1	4.62	2213	1379	1379	24.586	4.632	2213	1251	1251	24.792	4.778	2213	1447	1447	27.435	6.07	2213	3837	3837	67.184
Thhalv10016125m	8676	5335	8713	3836	1.81e-59	7.15e-07	0	-0.554	0.091	-1.196	AT2G31960.1	ATGSL03,ATGSL3,GSL03	glucan synthase-like 3	5.85	6009	8676	8785	57.683	5.296	6009	5335	5383	39.289	5.941	6009	8713	8797	61.425	4.654	6009	3836	3903	25.168
Thhalv10004566m	210	1419	612	3830	1.29e-276	5.42e-52	0	2.909	1.632	4.163	AT5G66320.1	GATA5	GATA transcription factor 5	2.276	1711	210	210	4.843	5.185	1711	1419	1419	36.373	3.908	1711	612	612	15.008	6.439	1711	3830	3830	86.738
Thhalv10014669m	619	913	1122	3821	4.56e-30	2e-41	0	0.713	0.946	2.599	AT5G50200.1	ATNRT3.1,NRT3.1,WR3	nitrate transmembrane transporters	4.602	1006	619	619	24.278	5.315	1006	913	913	39.803	5.548	1006	1122	1122	46.796	7.201	1006	3821	3821	147.176
Thhalv10022686m	29	653	313	3818	3.75e-183	9.31e-65	0	4.645	3.521	7.014	AT2G13810.1	ALD1	AGD2-like defense response protein 1	-0.435	1547	29	29	0.74	4.21	1547	653	653	18.513	3.086	1547	313	313	8.489	6.579	1547	3818	3818	95.632
Thhalv10016388m	996	3806	1008	3816	0	0.108058	0	2.09	0.113	1.914	AT2G42520.1		P-loop containing nucleoside triphosphate hydrolases superfamily protein	4.141	2232	996	998	17.642	6.231	2232	3806	3822	75.1	4.254	2232	1008	1015	19.08	6.055	2232	3816	3831	66.508
Thhalv10016455m	4701	4852	6146	3813	4.46e-30	1.33e-69	2.42e-40	0.199	0.478	-0.324	AT2G38800.1		Plant calmodulin-binding protein-related	6.489	2093	4701	4766	89.845	6.688	2093	4852	4921	103.116	6.967	2093	6146	6242	125.131	6.165	2093	3813	3875	71.74
Thhalv10020197m	3842	4672	4970	3809	7.21e-75	2.5e-53	0.000142126	0.435	0.46	-0.038	AT3G10420.2		P-loop containing nucleoside triphosphate hydrolases superfamily protein	5.785	2749	3842	3842	55.143	6.22	2749	4672	4672	74.537	6.245	2749	4970	4970	75.856	5.747	2749	3809	3809	53.69
Thhalv10012817m	25	861	55	3807	6.06e-257	0.00097459	0	5.259	1.226	7.225	AT5G52640.1	ATHS83,AtHsp90-1,ATHSP90.1,HSP81-1,HSP81.1,HSP83,HSP90.1	heat shock protein 90.1	-1.271	2380	25	25	0.414	3.988	2380	861	861	15.866	-0.045	2380	55	55	0.97	5.954	2380	3807	3807	61.982
Thhalv10010455m	1412	2822	1834	3806	4.36e-177	1.28e-20	3.65e-208	1.151	0.464	1.409	AT3G53750.1	ACT3	actin 3	5.193	1528	1412	1417	36.59	6.344	1528	2822	2830	81.228	5.657	1528	1834	1838	50.47	6.602	1528	3806	3830	97.126
Thhalv10016030m	2861	1470	2780	3803	4.4e-48	0.153923	5.37e-16	-0.809	0.047	0.384	AT5G07740.1		actin binding	5.838	1974	2861	2861	57.185	5.029	1974	1470	1470	32.66	5.885	1974	2780	2780	59.089	6.222	1974	3803	3803	74.651
Thhalv10028421m	2442	1736	2528	3801	2.45e-05	0.000383904	3.31e-44	-0.339	0.139	0.612	AT4G01810.1		Sec23/Sec24 protein transport family protein	4.968	3078	2442	2442	31.303	4.629	3078	1736	1736	24.736	5.107	3078	2528	2528	34.46	5.58	3078	3801	3801	47.851
Thhalv10006633m	7059	2840	5018	3796	1.12e-239	3.75e-46	1.54e-279	-1.178	-0.406	-0.924	AT1G09620.1		ATP binding;leucine-tRNA ligases;aminoacyl-tRNA ligases;nucleotide binding;ATP binding;aminoacyl-tRNA ligases	6.353	3659	7059	7579	81.726	5.175	3659	2840	3015	36.138	5.947	3659	5018	5380	61.692	5.429	3659	3796	4069	43.091
Thhalv10026028m	851	3093	1616	3791	0	3.31e-66	0	2.015	1.014	2.13	AT4G34050.1	CCoAOMT1	S-adenosyl-L-methionine-dependent methyltransferases superfamily protein	4.954	1083	851	851	31.004	6.969	1083	3093	3093	125.255	5.968	1083	1616	1616	62.607	7.084	1083	3791	3791	135.639
Thhalv10010059m	5369	2267	4036	3791	1.42e-162	6.38e-23	4.58e-92	-1.056	-0.324	-0.514	AT3G47890.1		Ubiquitin carboxyl-terminal hydrolase-related protein	5.565	5124	5369	6147	47.333	4.509	5124	2267	2660	22.768	5.241	5124	4036	4620	37.831	5.051	5124	3791	4385	33.16
Thhalv10005797m	147	3366	307	3787	0	5.18e-16	0	4.67	1.151	4.661	AT3G55950.1	ATCRR3,CCR3	CRINKLY4 related 3	1.313	2334	147	147	2.485	5.983	2334	3366	3366	63.249	2.464	2334	307	307	5.519	5.974	2334	3787	3787	62.871
Thhalv10004736m	2166	640	4064	3779	3.52e-130	4.28e-161	4.6e-71	-1.607	0.996	0.777	AT5G25610.1	ATRD22,RD22	BURP domain-containing protein	6.263	1113	2166	2166	76.785	4.656	1113	640	640	25.219	7.259	1113	4064	4064	153.204	7.04	1113	3779	3779	131.565
Thhalv10001439m	931	2288	1075	3777	9.17e-197	4.46e-06	0	1.449	0.296	1.994	AT2G43790.1	ATMAPK6,ATMPK6,MAPK6,MPK6	MAP kinase 6	4.545	1574	931	931	23.338	5.994	1574	2288	2288	63.752	4.841	1574	1075	1075	28.656	6.539	1574	3777	3777	92.982
Thhalv10016954m	5423	4542	5675	3762	0.242968	1.16e-09	9.12e-100	-0.104	0.154	-0.554	AT2G40010.1		Ribosomal protein L10 family protein	7.339	1322	5423	5423	161.853	7.235	1322	4542	4542	150.681	7.493	1322	5675	5675	180.113	6.785	1322	3762	3762	110.267
Thhalv10003127m	1470	1418	6822	3759	1.31e-05	0	1.77e-187	0.037	2.26	1.343	AT3G57240.1	BG3	beta-1,3-glucanase 3	6.234	1227	1470	2341	75.278	6.271	1227	1418	2161	77.242	8.494	1227	6822	10541	360.452	7.577	1227	3759	6047	190.965
Thhalv10028502m	19	982	118	3752	6.86e-306	1.51e-19	0	5.923	2.772	7.676	AT4G11470.1	CRK31	cysteine-rich RLK (RECEPTOR-like protein kinase) 31	-1.395	1971	19	19	0.38	4.528	1971	982	1037	23.075	1.377	1971	118	122	2.597	6.281	1971	3752	3955	77.753
Thhalv10020798m	2502	3841	2938	3751	8.9e-137	3.32e-17	6.05e-36	0.771	0.32	0.558	AT3G05530.1	ATS6A.2,RPT5A	regulatory particle triple-A ATPase 5A	5.972	1573	2502	2502	62.758	6.743	1573	3841	3841	107.093	6.292	1573	2938	2938	78.367	6.53	1573	3751	3751	92.401
Thhalv10016144m	8032	2435	8118	3751	0	2.2e-07	0	-1.561	0.111	-1.107	AT2G37280.1	ATPDR5,PDR5	pleiotropic drug resistance 5	6.26	4459	8032	8661	76.638	4.699	4459	2435	2641	25.976	6.371	4459	8118	8795	82.758	5.153	4459	3751	4094	35.577
Thhalv10019948m	1768	2722	1735	3750	5.58e-98	0.179827	3.55e-126	0.775	0.062	1.059	AT3G16785.1	PLD ZETA 1,PLDP1,PLDZ1,PLDZETA1	phospholipase D P1	4.233	3709	1768	1768	18.808	5.008	3709	2722	2722	32.187	4.295	3709	1735	1735	19.627	5.292	3709	3750	3750	39.177
Thhalv10012484m	5911	2640	4664	3750	2.97e-154	1.31e-15	4.87e-149	-1.011	-0.254	-0.683	AT5G53440.1			5.945	3787	5911	5911	61.585	4.934	3787	2640	2640	30.574	5.691	3787	4664	4664	51.674	5.262	3787	3750	3750	38.37
Thhalv10002465m	2979	1293	3159	3749	1.37e-84	7.49e-07	3.35e-09	-1.051	0.173	0.306	AT3G25140.1	GAUT8,QUA1	Nucleotide-diphospho-sugar transferases superfamily protein	5.887	1986	2979	2979	59.184	4.836	1986	1293	1293	28.554	6.06	1986	3159	3159	66.739	6.193	1986	3749	3749	73.147
Thhalv10021683m	8294	4018	6886	3747	1.06e-168	8.44e-11	0	-0.893	-0.18	-1.173	AT3G12630.1		A20/AN1-like zinc finger family protein	8.149	1153	8294	8294	283.822	7.256	1153	4018	4018	152.836	7.969	1153	6886	6886	250.581	6.976	1153	3747	3747	125.925
Thhalv10019925m	3720	3719	2326	3738	4.92e-18	5.07e-50	0.00154451	0.154	-0.587	-0.018	AT3G19960.1	ATM1	myosin 1	5.267	3839	3720	3746	38.5	5.421	3839	3719	3750	42.841	4.68	3839	2326	2346	25.64	5.249	3839	3738	3767	38.022
Thhalv10027790m	2672	4064	3827	3736	4.66e-141	2.64e-66	2.74e-23	0.757	0.607	0.457	AT5G38470.1	RAD23D	Rad23 UV excision repair protein family	6.09	1548	2672	2672	68.105	6.847	1548	4064	4064	115.14	6.697	1548	3827	3827	103.728	6.547	1548	3736	3736	93.518
Thhalv10013851m	1665	1716	2174	3736	2.67e-11	5.96e-25	2.18e-143	0.196	0.474	1.14	AT5G03290.1	IDH-V	isocitrate dehydrogenase V	5.383	1574	1665	1665	41.737	5.579	1574	1716	1716	47.814	5.857	1574	2174	2174	57.952	6.523	1574	3736	3736	91.973
Thhalv10019850m	528	2315	638	3730	0	2.99e-05	0	2.285	0.362	2.795	AT1G27100.1		Actin cross-linking protein	3.784	1512	528	528	13.778	6.069	1512	2315	2315	67.15	4.146	1512	638	638	17.704	6.579	1512	3730	3730	95.591
Thhalv10022630m	95	194	36	3711	1.01e-13	7.87e-06	0	1.182	-1.312	5.266	AT2G16660.1		Major facilitator superfamily protein	1.027	1840	95	95	2.037	2.209	1840	194	194	4.624	-0.285	1840	36	36	0.821	6.293	1840	3711	3724	78.424
Thhalv10016136m	5401	2822	4955	3710	4.12e-84	0.7375	2.96e-103	-0.779	-0.041	-0.56	AT2G16485.1		nucleic acid binding;zinc ion binding;DNA binding	5.432	5266	5401	5763	43.18	4.653	5266	2822	3020	25.152	5.391	5266	4955	5266	41.958	4.872	5266	3710	3980	29.286
Thhalv10025287m	6809	3426	7063	3707	9.04e-122	2.65e-10	6.94e-262	-0.838	0.147	-0.896	AT4G17840.1			7.399	1722	6809	7365	168.753	6.561	1722	3426	3706	94.388	7.546	1722	7063	7670	186.884	6.503	1722	3707	4030	90.684
Thhalv10008661m	5638	3327	7434	3695	6.92e-50	7.27e-88	1.09e-127	-0.6	0.492	-0.63	AT3G16780.1		Ribosomal protein L19e family protein	7.841	976	5638	5673	229.337	7.241	976	3327	3366	151.254	8.333	976	7434	7500	322.42	7.211	976	3695	3732	148.167
Thhalv10001642m	424	2089	531	3695	0	1.77e-05	0	2.453	0.413	3.097	AT2G44790.1	UCC2	uclacyanin 2	4.183	921	424	424	18.164	6.636	921	2089	2089	99.477	4.596	921	531	531	24.191	7.28	921	3695	3695	155.458
Thhalv10013271m	10	657	15	3690	6.59e-209	0.475536	0	6.19	0.674	8.501	AT5G56970.1	ATCKX3,CKX3	cytokinin oxidase 3	-2.05	1634	10	10	0.241	4.14	1634	657	657	17.634	-1.376	1634	15	15	0.385	6.451	1634	3690	3690	87.505
Thhalv10020124m	1036	2423	1165	3689	1.53e-194	2.81e-05	1.24e-298	1.378	0.258	1.806	AT3G04580.1	EIN4	Signal transduction histidine kinase, hybrid-type, ethylene sensor	3.708	3128	1036	1036	13.068	5.086	3128	2423	2423	33.973	3.966	3128	1165	1165	15.627	5.514	3128	3689	3689	45.698
Thhalv10020354m	3627	1146	2732	3687	4.08e-196	1.67e-15	0.00818224	-1.51	-0.32	-0.002	AT3G14310.1	ATPME3,PME3	pectin methylesterase 3	6.079	2117	3627	3627	67.599	4.569	2117	1146	1146	23.741	5.759	2117	2732	2732	54.147	6.077	2117	3687	3688	67.504
Thhalv10006755m	5466	3323	3972	3685	1.08e-40	1.22e-30	4.63e-112	-0.565	-0.372	-0.595	AT2G31400.1	GUN1	genomes uncoupled 1	6.158	3020	5466	5466	71.412	5.593	3020	3323	3323	48.258	5.786	3020	3972	3972	55.184	5.563	3020	3685	3685	47.281
Thhalv10020602m	2527	3480	2027	3684	4.84e-90	5.21e-06	4.45e-30	0.615	-0.229	0.518	AT3G12570.1	FYD	FYD	5.661	1970	2527	2527	50.612	6.276	1970	3480	3480	77.474	5.432	1970	2027	2027	43.172	6.179	1970	3684	3684	72.462
Thhalv10018800m	1586	1424	1805	3683	0.0133562	1.56e-08	2.81e-152	-0.003	0.275	1.189	AT1G21070.1		Nucleotide-sugar transporter family protein	5.278	1613	1586	1586	38.795	5.275	1613	1424	1424	38.719	5.553	1613	1805	1805	46.952	6.467	1613	3683	3683	88.476
Thhalv10024257m	54801	7686	37163	3677	0	0	0	-2.678	-0.472	-3.916	AT4G33010.1	AtGLDP1,GLDP1	glycine decarboxylase P-protein 1	9.202	3679	54801	54903	588.813	6.524	3679	7686	7720	92.03	8.73	3679	37163	37240	424.708	5.286	3679	3677	3705	39.023
Thhalv10001575m	360	1385	1567	3674	5.6e-190	1.44e-197	0	2.096	2.211	3.325	AT2G43570.1	CHI	chitinase, putative	3.762	1047	360	360	13.566	5.858	1047	1385	1385	58.016	5.973	1047	1567	1567	62.796	7.087	1047	3674	3674	135.972
Thhalv10024827m	479	2798	992	3669	0	4.53e-49	0	2.699	1.139	2.912	AT4G38550.1		Arabidopsis phospholipase-like protein (PEARLI 4) family	3.245	1993	479	479	9.483	5.944	1993	2798	2798	61.572	4.384	1993	992	992	20.884	6.157	1993	3669	3669	71.334
Thhalv10023284m	255	3958	511	3667	0	4.96e-24	0	4.104	1.086	3.808	AT1G61370.1		S-locus lectin protein kinase family protein	1.985	2572	255	258	3.958	6.089	2572	3958	3993	68.088	3.071	2572	511	515	8.401	5.793	2572	3667	3681	55.457
Thhalv10024716m	5	3242	160	3666	0	1.08e-42	0	9.493	5.088	9.492	AT4G37390.1	AUR3,BRU6,GH3-2,GH3.2,YDK1	Auxin-responsive GH3 family protein	-3.262	1893	5	5	0.104	6.231	1893	3242	3242	75.111	1.826	1893	160	160	3.546	6.23	1893	3666	3666	75.041
Thhalv10019577m	2151	1632	3634	3665	0.0429364	4.17e-110	4.71e-63	-0.246	0.845	0.743	AT1G76970.1		Target of Myb protein 1	5.924	1398	2151	2151	60.708	5.678	1398	1632	1632	51.198	6.769	1398	3634	3634	109.066	6.667	1398	3665	3665	101.584
Thhalv10022796m	685	2097	1224	3649	4.57e-233	1.6e-43	0	1.767	0.926	2.388	AT2G17720.1		2-oxoglutarate (2OG) and Fe(II)-dependent oxygenase superfamily protein	4.372	1305	685	685	20.711	6.139	1305	2097	2097	70.474	5.298	1305	1224	1224	39.353	6.76	1305	3649	3649	108.348
Thhalv10021456m	2177	3337	5238	3645	1.84e-118	0	1.34e-58	0.769	1.355	0.717	AT3G15210.1	ATERF-4,ATERF4,ERF4,RAP2.5	ethylene responsive element binding factor 4	6.009	1334	2177	2177	64.389	6.778	1334	3337	3337	109.709	7.364	1334	5238	5238	164.748	6.726	1334	3645	3645	105.877
Thhalv10010232m	1638	1596	2072	3645	9.07e-07	4.28e-20	2.71e-137	0.115	0.428	1.128	AT3G48090.1	ATEDS1,EDS1	alpha/beta-Hydrolases superfamily protein	4.969	2063	1638	1638	31.328	5.084	2063	1596	1596	33.929	5.397	2063	2072	2072	42.141	6.097	2063	3645	3645	68.463
Thhalv10020065m	1360	1274	1268	3644	0.000703123	0.977461	2.43e-197	0.058	-0.012	1.396	AT3G18370.1	ATSYTF,NTMC2T3,NTMC2TYPE3,SYTF	C2 domain-containing protein	4.134	3056	1360	1360	17.559	4.192	3056	1274	1274	18.284	4.122	3056	1268	1268	17.409	5.53	3056	3644	3644	46.204
Thhalv10013210m	9070	2665	6913	3641	0	1.24e-33	0	-1.615	-0.303	-1.343	AT5G19450.1	CDPK19,CPK8	calcium-dependent protein kinase 19	7.418	2093	9070	9070	170.982	5.803	2093	2665	2665	55.843	7.115	2093	6913	6913	138.582	6.075	2093	3641	3641	67.408
Thhalv10020959m	1860	2184	1800	3638	2.26e-30	0.329459	7.74e-99	0.384	0.042	0.942	AT3G07890.1		Ypt/Rab-GAP domain of gyp1p superfamily protein	5.309	1851	1860	1860	39.648	5.693	1851	2184	2184	51.748	5.351	1851	1800	1800	40.802	6.251	1851	3638	3638	76.158
Thhalv10002582m	286	2605	749	3637	0	6.04e-55	0	3.415	1.512	3.936	AT3G45640.1	ATMAPK3,ATMPK3,MPK3	mitogen-activated protein kinase 3	4.98	1454	286	1163	31.559	8.395	1454	2605	11163	336.713	6.492	1454	749	3120	90.033	8.916	1454	3637	18129	483.134
Thhalv10006567m	4586	3964	4218	3628	0.0117032	0.826843	1.1e-45	-0.058	-0.032	-0.364	AT1G18270.1		ketose-bisphosphate aldolase class-II family protein	5.405	4271	4586	4586	42.366	5.347	4271	3964	3964	40.705	5.373	4271	4218	4218	41.437	5.041	4271	3628	3628	32.915
Thhalv10014114m	178	1770	209	3628	0	0.0512683	0	3.466	0.32	4.323	AT5G15640.1		Mitochondrial substrate carrier family protein	2.094	1645	178	178	4.269	5.56	1645	1770	1770	47.19	2.414	1645	209	209	5.331	6.417	1645	3628	3628	85.459
Thhalv10020635m	217	3964	480	3625	0	3.26e-27	0	4.322	1.201	4.002	AT3G08720.1	ATPK19,ATPK2,ATS6K2,S6K2	serine/threonine protein kinase 2	2.306	1875	217	235	4.945	6.628	1875	3964	4229	98.919	3.507	1875	480	508	11.368	6.308	1875	3625	3833	79.213
Thhalv10018054m	3685	2414	3802	3623	1.34e-16	1.69e-05	4.62e-05	-0.44	0.137	-0.02	AT1G76580.1		Squamosa promoter-binding protein-like (SBP domain) transcription factor family protein	5.627	3910	3685	4897	49.416	5.187	3910	2414	3248	36.432	5.764	3910	3802	5065	54.352	5.607	3910	3623	4917	48.728
Thhalv10025425m	1534	3641	1726	3614	6.71e-298	1.92e-07	5.36e-154	1.4	0.259	1.211	AT4G24220.1	AWI31,VEP1	NAD(P)-binding Rossmann-fold superfamily protein	5.285	1552	1534	1534	38.998	6.685	1552	3641	3641	102.89	5.544	1552	1726	1726	46.662	6.496	1552	3614	3614	90.231
Thhalv10003771m	646	1922	713	3612	2.36e-207	0.00410718	0	1.726	0.231	2.457	AT3G29400.1	ATEXO70E1,EXO70E1	exocyst subunit exo70 family protein E1	3.422	2378	646	646	10.718	5.148	2378	1922	1922	35.447	3.653	2378	713	713	12.58	5.879	2378	3612	3612	58.856
Thhalv10016569m	10045	1819	6643	3611	0	1.62e-101	0	-2.312	-0.508	-1.502	AT2G31810.1		ACT domain-containing small subunit of acetolactate synthase protein	7.742	1851	10045	10045	214.119	5.43	1851	1819	1819	43.099	7.234	1851	6643	6643	150.58	6.24	1851	3611	3611	75.593
Thhalv10027630m	5413	1507	3951	3610	0	2.31e-29	2.31e-115	-1.693	-0.366	-0.611	AT5G40340.1		Tudor/PWWP/MBT superfamily protein	6.039	3249	5413	5413	65.735	4.346	3249	1507	1507	20.343	5.673	3249	3951	3951	51.023	5.428	3249	3610	3610	43.054
Thhalv10020074m	2567	3972	3005	3607	2.77e-144	3.61e-17	2.79e-23	0.783	0.316	0.465	AT3G06810.1	IBR3	acyl-CoA dehydrogenase-related	5.175	2803	2567	2567	36.134	5.958	2803	3972	3972	62.148	5.491	2803	3005	3005	44.981	5.64	2803	3607	3607	49.863
Thhalv10024501m	11648	2511	10963	3606	0	0.405251	0	-2.061	0.001	-1.718	AT4G21326.1	ATSBT3.12,SBT3.12	subtilase 3.12	7.234	3053	11648	11648	150.534	5.173	3053	2511	2511	36.071	7.235	3053	10963	10963	150.665	5.516	3053	3606	3606	45.768
Thhalv10012512m	2255	1555	2275	3606	7.33e-07	0.0124031	1.07e-47	-0.38	0.105	0.654	AT5G06970.1		Protein of unknown function (DUF810)	4.533	3846	2255	2257	23.154	4.153	3846	1555	1560	17.789	4.638	3846	2275	2282	24.895	5.187	3846	3606	3615	36.421
Thhalv10026129m	79	1748	237	3599	0	3.22e-21	0	4.675	1.693	5.554	AT3G23280.1	XBAT35	XB3 ortholog 5 in Arabidopsis thaliana	2.7	777	79	128	6.5	7.375	777	1748	2941	166.004	4.393	777	237	389	21.006	8.254	777	3599	6120	305.203
Thhalv10017998m	3988	1202	3150	3589	1.06e-231	1.14e-10	9.93e-16	-1.578	-0.252	-0.179	AT1G77300.1	ASHH2,CCR1,EFS,SDG8	histone methyltransferases(H3-K4 specific);histone methyltransferases(H3-K36 specific)	4.851	5454	3988	3988	28.85	3.273	5454	1202	1202	9.666	4.599	5454	3150	3150	24.233	4.672	5454	3589	3589	25.499
Thhalv10005440m	3044	1722	4084	3588	4.18e-34	5.83e-53	0.00139916	-0.67	0.512	0.211	AT5G61530.1		small G protein family protein / RhoGAP family protein	6.731	1131	3044	3044	106.192	6.061	1131	1722	1722	66.775	7.243	1131	4084	4084	151.507	6.942	1131	3588	3588	122.927
Thhalv10016239m	2651	2462	2546	3586	7.09e-06	0.340842	1.74e-17	0.046	0.03	0.409	AT2G37520.1		Acyl-CoA N-acyltransferase with RING/FYVE/PHD-type zinc finger domain	5.08	3093	2651	2651	33.817	5.126	3093	2462	2462	34.91	5.11	3093	2546	2546	34.537	5.489	3093	3586	3586	44.925
Thhalv10006697m	2991	2239	2710	3586	0.00377709	0.554368	0.000104215	-0.265	-0.054	0.236	AT1G08190.1	ATVAM2,ATVPS41,VAM2,VPS41,ZIP2	vacuolar protein sorting 41	5.143	3340	2991	2991	35.333	4.878	3340	2239	2239	29.4	5.089	3340	2710	2710	34.043	5.379	3340	3586	3586	41.603
Thhalv10008079m	809	1545	1328	3586	6.01e-90	1.89e-37	0	1.086	0.803	2.122	AT1G01550.1	BPS1	Protein of unknown function (DUF793)	4.442	1469	809	809	21.729	5.528	1469	1545	1545	46.126	5.245	1469	1328	1328	37.93	6.564	1469	3586	3586	94.59
Thhalv10024968m	831	973	1177	3584	5.03e-14	5.07e-20	0	0.38	0.591	2.083	AT4G34480.1		O-Glycosyl hydrolases family 17 protein	4.186	1801	831	831	18.205	4.566	1801	973	973	23.694	4.777	1801	1177	1177	27.42	6.269	1801	3584	3584	77.11
Thhalv10014275m	4514	1544	9069	3583	2.3e-213	0	4.03e-44	-1.395	1.095	-0.36	AT5G20190.1		Tetratricopeptide repeat (TPR)-like superfamily protein	7.209	1204	4514	4514	147.927	5.814	1204	1544	1544	56.242	8.304	1204	9069	9069	316.041	6.849	1204	3583	3583	115.313
Thhalv10004693m	67	1737	143	3581	0	3.64e-08	0	4.849	1.182	5.714	AT5G67520.1	APK4	adenosine-5\'-phosphosulfate (APS) kinase 4	1.239	1120	67	67	2.36	6.088	1120	1737	1737	68.018	2.421	1120	143	143	5.357	6.953	1120	3581	3581	123.892
Thhalv10016161m	2325	1894	2259	3576	1	0.20821	3.17e-39	-0.133	0.065	0.595	AT2G41960.1			5.167	3655	2325	3329	35.937	5.034	3655	1894	2730	32.758	5.232	3655	2259	3274	37.584	5.762	3655	3576	5117	54.248
Thhalv10016406m	2625	5713	2320	3565	0	0.178101	6.02e-18	1.274	-0.09	0.415	AT2G42880.1	ATMPK20,MPK20	MAP kinase 20	5.35	2546	2625	2632	40.789	6.624	2546	5713	5724	98.602	5.26	2546	2320	2326	38.332	5.765	2546	3565	3572	54.364
Thhalv10022677m	837	2138	555	3564	3.04e-193	4.55e-09	0	1.505	-0.504	2.064	AT2G48020.1		Major facilitator superfamily protein	4.218	1775	837	837	18.605	5.723	1775	2138	2138	52.827	3.714	1775	555	555	13.119	6.282	1775	3564	3565	77.825
Thhalv10007712m	806	1466	880	3562	7.03e-78	0.00262911	0	1.016	0.216	2.12	AT1G19360.1		Nucleotide-diphospho-sugar transferase family protein	4.181	1753	806	806	18.141	5.197	1753	1466	1466	36.677	4.397	1753	880	880	21.063	6.301	1753	3562	3566	78.824
Thhalv10006213m	6782	1312	6354	3558	0	0.694766	3.26e-284	-2.217	-0.005	-0.956	AT3G60600.1	(AT)VAP,VAP,VAP27,VAP27-1	vesicle associated protein	7.862	1150	6782	6782	232.687	5.645	1150	1312	1312	50.036	7.857	1150	6354	6354	231.825	6.906	1150	3558	3558	119.885
Thhalv10007023m	2052	2708	2111	3553	8.01e-61	0.00253959	5.19e-65	0.552	0.129	0.765	AT1G34320.1		Protein of unknown function (DUF668)	4.903	2707	2052	2052	29.909	5.455	2707	2708	2708	43.874	5.032	2707	2111	2111	32.72	5.668	2707	3553	3553	50.859
Thhalv10003358m	1899	3206	1569	3540	4.44e-144	0.00228505	2.72e-83	0.908	-0.186	0.873	AT5G43760.1	KCS20	3-ketoacyl-CoA synthase 20	5.553	1596	1899	1899	46.947	6.461	1596	3206	3206	88.1	5.367	1596	1569	1570	41.274	6.426	1596	3540	3541	85.971
Thhalv10017049m	8579	3025	8061	3540	0	0.559069	0	-1.351	-0.001	-1.303	AT1G58983.1		Ribosomal protein S5 family protein	8.086	1246	8579	8581	271.726	6.735	1246	3025	3026	106.511	8.085	1246	8061	8061	271.445	6.783	1246	3540	3540	110.089
Thhalv10016292m	1945	2955	2432	3539	1.44e-102	6.73e-22	4.82e-77	0.756	0.412	0.838	AT2G38010.1		Neutral/alkaline non-lysosomal ceramidase	4.836	2686	1945	1945	28.571	5.592	2686	2955	2955	48.25	5.248	2686	2432	2432	37.99	5.674	2686	3539	3539	51.054
Thhalv10000317m	865	1605	1460	3539	1.86e-88	1.51e-44	0	1.045	0.844	2.007	AT2G25110.1	AtSDF2,ATSDL,SDF2	stromal cell-derived factor 2-like protein precursor	4.886	1154	865	865	29.575	5.931	1154	1605	1605	60.998	5.73	1154	1460	1460	53.083	6.893	1154	3539	3539	118.832
Thhalv10010434m	18749	3956	11419	3536	0	5.35e-280	0	-2.094	-0.621	-2.389	AT3G55800.1	SBPASE	sedoheptulose-bisphosphatase	8.88	1579	18749	18849	470.996	6.786	1579	3956	3973	110.352	8.259	1579	11419	11530	306.378	6.491	1579	3536	3665	89.939
Thhalv10003957m	254	346	427	3533	1.14e-09	1.7e-13	0	0.616	0.809	3.761	AT5G28900.1		Calcium-binding EF-hand family protein	2.416	2011	254	272	5.337	3.032	2011	346	375	8.178	3.225	2011	427	448	9.347	6.177	2011	3533	3756	72.372
Thhalv10025476m	572	4768	1535	3527	0	5.35e-116	0	3.212	1.513	2.598	AT4G18205.1		Nucleotide-sugar transporter family protein	3.895	1517	572	572	14.877	7.107	1517	4768	4768	137.846	5.408	1517	1535	1535	42.455	6.493	1517	3527	3527	90.09
Thhalv10000767m	8898	5077	6852	3524	3.5e-93	6.92e-30	0	-0.657	-0.288	-1.362	AT5G47040.1	LON2	lon protease 2	6.838	3068	8898	8898	114.432	6.181	3068	5077	5077	72.576	6.55	3068	6852	6852	93.707	5.476	3068	3524	3524	44.508
Thhalv10007894m	1379	1355	1585	3524	2.38e-06	3.13e-08	1.08e-175	0.127	0.289	1.327	AT1G22200.1		Endoplasmic reticulum vesicle transporter protein	5.145	1538	1379	1379	35.377	5.272	1538	1355	1355	38.639	5.434	1538	1585	1585	43.24	6.472	1538	3524	3524	88.785
Thhalv10004144m	2012	3514	1947	3522	5.36e-170	0.307556	4.5e-67	0.957	0.041	0.782	AT5G26600.1		Pyridoxal phosphate (PLP)-dependent transferases superfamily protein	5.439	1830	2012	2012	43.38	6.396	1830	3514	3514	84.216	5.48	1830	1947	1947	44.64	6.221	1830	3522	3522	74.576
Thhalv10018097m	6525	1514	4608	3517	0	1.21e-44	4.66e-257	-1.955	-0.413	-0.918	AT1G71410.1		ARM repeat superfamily protein	6.31	3245	6525	6526	79.349	4.355	3245	1514	1514	20.462	5.897	3245	4608	4608	59.581	5.392	3245	3517	3517	41.997
Thhalv10006745m	844	1321	929	3517	2.93e-50	0.00110969	0	0.8	0.227	2.033	AT1G21170.1	SEC5B	Exocyst complex component SEC5	3.169	3703	844	844	8.993	3.969	3703	1321	1322	15.657	3.396	3703	929	929	10.526	5.202	3703	3517	3517	36.802
Thhalv10018014m	4656	2594	4119	3516	2.64e-55	0.0642484	3.33e-59	-0.827	-0.168	-0.568	AT1G70060.1	SNL4	SIN3-like 4	5.324	6786	4656	6889	40.055	4.497	6786	2594	3495	22.588	5.156	6786	4119	5765	35.645	4.756	6786	3516	4733	27.026
Thhalv10028379m	6861	2307	6723	3510	0	0.00390345	6.82e-304	-1.42	0.059	-0.993	AT5G49810.1	MMT	methionine S-methyltransferase	6.222	3627	6861	6861	74.636	4.802	3627	2307	2307	27.896	6.281	3627	6723	6723	77.773	5.229	3627	3510	3510	37.499
Thhalv10027690m	1539	2449	2188	3509	5.35e-96	4.1e-37	1.48e-139	0.822	0.596	1.163	AT5G41410.1	BEL1	POX (plant homeobox) family protein	4.861	2090	1539	1539	29.054	5.683	2090	2449	2449	51.391	5.457	2090	2188	2188	43.925	6.024	2090	3509	3509	65.057
Thhalv10028499m	17	1333	140	3509	0	2.03e-26	0	6.445	3.151	7.666	AT4G11470.1	CRK31	cysteine-rich RLK (RECEPTOR-like protein kinase) 31	-1.568	1989	17	17	0.337	4.877	1989	1333	1333	29.393	1.583	1989	140	142	2.995	6.098	1989	3509	3517	68.517
Thhalv10006588m	7775	5029	5823	3508	2.59e-37	6.74e-34	0	-0.476	-0.328	-1.174	AT3G55220.1		Cleavage and polyadenylation specificity factor (CPSF) A subunit protein	6.258	4008	7775	7775	76.539	5.782	4008	5029	5029	55.03	5.93	4008	5823	5823	60.958	5.084	4008	3508	3508	33.915
Thhalv10000046m	8229	2033	8721	3503	0	3.19e-17	0	-1.864	0.173	-1.258	AT2G22660.2		Protein of unknown function (duplicated DUF1399)	6.776	2962	8229	8229	109.616	4.912	2962	2033	2033	30.102	6.949	2962	8721	8721	123.536	5.518	2962	3503	3503	45.826
Thhalv10020832m	6116	5544	5157	3502	2.62e-08	2.38e-06	1.8e-207	0.011	-0.157	-0.83	AT3G19760.1	EIF4A-III	eukaryotic initiation factor 4A-III	7.142	1708	6116	6116	141.283	7.153	1708	5544	5544	142.357	6.985	1708	5157	5157	126.683	6.312	1708	3502	3502	79.449
Thhalv10006670m	885	1717	902	3501	1.06e-102	0.0987763	1.07079835554465e-318	1.109	0.116	1.958	AT1G29750.2	RKF1	receptor-like kinase in flowers 1	3.427	3246	885	885	10.757	4.536	3246	1717	1717	23.199	3.543	3246	902	902	11.659	5.385	3246	3501	3501	41.793
Thhalv10018020m	5006	2483	3922	3499	1.75e-94	2.02e-14	1.68e-89	-0.859	-0.263	-0.543	AT1G68720.1	ATTADA,TADA	tRNA arginine adenosine deaminase	5.601	4069	5006	5006	48.542	4.742	4069	2483	2483	26.763	5.338	4069	3922	3922	40.442	5.058	4069	3499	3499	33.321
Thhalv10008685m	2738	5032	2378	3496	1.36e-269	0.0475123	4.05e-10	1.031	-0.114	0.327	AT1G07140.1	SIRANBP	Pleckstrin homology (PH) domain superfamily protein	6.547	1155	2738	2738	93.533	7.578	1155	5032	5032	191.074	6.433	1155	2378	2378	86.385	6.874	1155	3496	3496	117.286
Thhalv10027619m	3472	1143	3040	3496	1.22e-175	0.0508208	0.003002	-1.45	-0.103	-0.016	AT5G39500.1	ERMO1,GNL1	GNOM-like 1	4.954	4420	3472	3472	30.993	3.504	4420	1143	1143	11.341	4.851	4420	3040	3040	28.858	4.938	4420	3496	3496	30.648
Thhalv10013360m	28	4713	90	3494	0	4.58e-09	0	7.548	1.773	6.937	AT5G56960.1		basic helix-loop-helix (bHLH) DNA-binding family protein	-0.744	1850	28	28	0.597	6.804	1850	4713	4713	111.73	1.029	1850	90	90	2.041	6.193	1850	3494	3494	73.183
Thhalv10025482m	26	6565	94	3492	0	1.41e-10	0	8.132	1.943	7.043	AT4G22590.1		Haloacid dehalogenase-like hydrolase (HAD) superfamily protein	-1.002	2055	26	26	0.499	7.13	2055	6565	6565	140.109	0.941	2055	94	94	1.919	6.041	2055	3492	3492	65.845
Thhalv10007625m	1396	1868	1490	3492	1.98e-44	0.00058752	2.32e-167	0.572	0.182	1.296	AT1G25280.1	AtTLP10,TLP10	tubby like protein 10	4.805	1971	1396	1396	27.945	5.377	1971	1868	1868	41.566	4.987	1971	1490	1490	31.718	6.101	1971	3492	3492	68.651
Thhalv10011379m	1161	2985	1195	3491	1.09e-271	0.0281935	9.83e-227	1.515	0.13	1.562	AT1G50600.1	SCL5	scarecrow-like 5	4.386	2191	1161	1161	20.907	5.901	2191	2985	2985	59.751	4.516	2191	1195	1195	22.884	5.948	2191	3491	3491	61.74
Thhalv10007015m	4416	4418	3431	3490	2.6e-21	5.51e-14	2.93e-44	0.154	-0.275	-0.365	AT1G22530.1	PATL2	PATELLIN 2	6.215	2345	4416	4416	74.301	6.369	2345	4418	4418	82.628	5.94	2345	3431	3431	61.389	5.85	2345	3490	3490	57.669
Thhalv10006690m	2119	3385	2110	3490	1.38e-133	0.0491499	1.77e-52	0.879	0.09	0.709	AT1G21640.1	ATNADK2,NADK2	NAD kinase 2	4.532	3815	2119	2237	23.136	5.411	3815	3385	3700	42.535	4.622	3815	2110	2239	24.625	5.241	3815	3490	3723	37.814
Thhalv10028523m	1037	1913	1073	3486	5.86e-104	0.030419	3.74e-263	1.036	0.138	1.723	AT4G08500.1	ARAKIN,ATMEKK1,MAPKKK8,MEKK1	MAPK/ERK kinase kinase 1	4.393	1948	1037	1037	21.004	5.429	1948	1913	1913	43.069	4.531	1948	1073	1073	23.111	6.116	1948	3486	3486	69.342
Thhalv10004060m	1359	1900	1139	3480	3.65e-52	0.0306238	3.19e-174	0.636	-0.166	1.33	AT5G25510.1		Protein phosphatase 2A regulatory B subunit family protein	4.525	2329	1359	1359	23.023	5.161	2329	1900	1900	35.779	4.359	2329	1139	1139	20.519	5.855	2329	3480	3480	57.899
Thhalv10014622m	2213	3737	3071	3476	6.17e-168	9.02e-47	2.61e-42	0.909	0.563	0.626	AT5G20010.1	ATRAN1,RAN-1,RAN1	RAS-related nuclear protein-1	6.537	940	2213	2213	92.889	7.446	940	3737	3737	174.357	7.1	940	3071	3073	137.166	7.163	940	3476	3476	143.288
Thhalv10012467m	2453	1411	2591	3472	1.51e-25	1.64e-05	1.26e-23	-0.634	0.167	0.458	AT5G54440.1	AtTRS130,CLUB	CLUB	4.688	3975	2453	2596	25.768	4.054	3975	1411	1505	16.605	4.855	3975	2591	2741	28.932	5.146	3975	3472	3632	35.405
Thhalv10007332m	1439	4040	2261	3469	0	3.53e-55	9.02e-155	1.642	0.741	1.244	AT1G07230.1	NPC1	non-specific phospholipase C1	4.769	2082	1439	1439	27.27	6.411	2082	4040	4040	85.103	5.51	2082	2261	2261	45.565	6.013	2082	3469	3469	64.563
Thhalv10000915m	5048	3147	6220	3468	4.22e-32	6.47e-50	1.55e-96	-0.529	0.39	-0.568	AT2G01140.1		Aldolase superfamily protein	7.005	1551	5048	5048	128.416	6.476	1551	3147	3147	88.987	7.395	1551	6220	6220	168.263	6.437	1551	3468	3468	86.641
Thhalv10023578m	49	3095	311	3468	0	5.83e-51	0	6.094	2.695	6.082	AT5G64870.1		SPFH/Band 7/PHB domain-containing membrane-associated protein family	0.456	1582	49	55	1.372	6.55	1582	3095	3379	93.675	3.151	1582	311	335	8.885	6.538	1582	3468	3794	92.929
Thhalv10000294m	2034	1014	2686	3465	1.92e-38	1.82e-32	1.16e-59	-0.852	0.49	0.742	AT2G21160.1		Translocon-associated protein (TRAP), alpha subunit	6.088	1180	2034	2034	68.011	5.236	1180	1014	1014	37.688	6.578	1180	2686	2686	95.507	6.83	1180	3465	3465	113.784
Thhalv10006037m	341	3549	510	3463	0	3.87e-11	0	3.532	0.669	3.318	AT3G62260.1		Protein phosphatase 2C family protein	3.062	1611	341	341	8.352	6.594	1611	3549	3549	96.617	3.731	1611	510	510	13.283	6.38	1611	3463	3463	83.294
Thhalv10001031m	3554	1987	2763	3457	7.75e-42	2.5e-11	8.96e-06	-0.688	-0.276	-0.067	AT5G45130.1	ATRAB-F2A,ATRAB5A,ATRABF2A,RAB-F2A,RAB5A,RABF2A,RHA1	RAB homolog 1	6.981	1111	3554	3558	126.358	6.293	1111	1987	1987	78.438	6.705	1111	2763	2763	104.346	6.914	1111	3457	3458	120.606
Thhalv10010317m	2559	3945	2556	3455	5.96e-142	0.0204124	1.24e-16	0.768	0.1	0.405	AT3G53110.1	LOS4	P-loop containing nucleoside triphosphate hydrolases superfamily protein	5.775	2065	2559	2866	54.761	6.543	2065	3945	4391	93.258	5.875	2065	2556	2889	58.7	6.18	2065	3455	3863	72.487
Thhalv10016100m	6351	1689	10659	3455	0	7.83809011054473e-316	8.52e-245	-1.758	0.835	-0.905				8.144	886	6351	6351	282.826	6.386	886	1689	1689	83.606	8.979	886	10659	10659	504.77	7.239	886	3455	3455	151.103
Thhalv10019967m	5428	2410	4962	3453	5.48e-144	0.63105	8.93e-136	-1.018	-0.04	-0.678	AT3G06400.1	CHR11	chromatin-remodeling protein 11	5.973	3410	5428	5430	62.829	4.955	3410	2410	2412	31.022	5.933	3410	4962	4964	61.078	5.295	3410	3453	3454	39.249
Thhalv10003844m	908	2044	1256	3452	1.54e-155	2.62e-19	3.2e-301	1.324	0.557	1.901	AT3G28450.1		Leucine-rich repeat protein kinase family protein	4.01	2223	908	908	16.116	5.334	2223	2044	2044	40.326	4.567	2223	1256	1256	23.706	5.911	2223	3452	3452	60.171
Thhalv10024313m	5564	2800	4095	3451	1.1e-99	2.72e-28	1.08e-150	-0.838	-0.354	-0.715	AT4G16130.1	ARA1,ATISA1,ISA1	arabinose kinase	5.98	3478	5564	5564	63.12	5.142	3478	2800	2800	35.308	5.626	3478	4095	4095	49.401	5.265	3478	3451	3451	38.448
Thhalv10029063m	30	2745	151	3450	0	9.45e-22	0	6.669	2.421	6.82	AT4G09030.1	AGP10,ATAGP10	arabinogalactan protein 10	1.009	588	30	30	2.013	7.678	588	2745	2745	204.743	3.43	588	151	151	10.775	7.829	588	3450	3450	227.353
Thhalv10012909m	2739	4001	2639	3449	5.33e-124	0.276491	1.3e-08	0.7	0.035	0.307	AT5G55600.1		agenet domain-containing protein / bromo-adjacent homology (BAH) domain-containing protein	5.106	3137	2739	2739	34.45	5.806	3137	4001	4001	55.937	5.141	3137	2639	2639	35.297	5.413	3137	3449	3449	42.603
Thhalv10004551m	2787	1605	3480	3447	1.04e-28	1.03e-30	5.71e-07	-0.644	0.409	0.28	AT2G03120.1	ATSPP,SPP	signal peptide peptidase	6.256	1439	2787	2787	76.417	5.612	1439	1605	1605	48.917	6.665	1439	3480	3480	101.468	6.536	1439	3447	3447	92.819
Thhalv10020926m	185	60	888	3445	1.19e-10	5.45e-121	0	-1.497	2.384	4.206	AT3G20370.1		TRAF-like family protein	2.715	1376	185	229	6.566	1.218	1376	60	73	2.327	5.099	1376	888	1124	34.273	6.921	1376	3445	4304	121.203
Thhalv10024883m	2986	2346	1976	3438	0.240586	1.29e-30	0.0274593	-0.195	-0.507	0.178	AT4G31780.2	MGD1,MGDA	monogalactosyl diacylglycerol synthase 1	5.954	1900	2986	2986	62.008	5.759	1900	2346	2346	54.152	5.447	1900	1976	1976	43.636	6.132	1900	3438	3438	70.115
Thhalv10025357m	112	3892	218	3436	0	4.79e-10	0	5.271	1.049	4.913	AT4G21390.1	B120	S-locus lectin protein kinase family protein	1.696	1364	112	112	3.24	6.967	1364	3892	3892	125.142	2.745	1364	218	218	6.706	6.609	1364	3436	3436	97.611
Thhalv10007127m	312	892	830	3435	8.83e-93	3e-62	0	1.668	1.5	3.435	AT1G07000.1	ATEXO70B2,EXO70B2	exocyst subunit exo70 family protein B2	2.698	1897	312	312	6.489	4.366	1897	892	892	20.622	4.198	1897	830	830	18.358	6.133	1897	3435	3435	70.165
Thhalv10000184m	4833	2329	3651	3432	1.69e-100	7.37e-20	4.4e-81	-0.9	-0.315	-0.519	AT3G09630.1		Ribosomal protein L4/L1 family	7.01	1479	4833	4833	128.932	6.11	1479	2329	2330	69.093	6.695	1479	3651	3651	103.575	6.491	1479	3432	3432	89.916
Thhalv10006830m	4822	2266	3723	3432	1.37e-108	3.77e-16	4.34e-80	-0.937	-0.284	-0.517	AT1G06230.1	GTE4	global transcription factor group E4	5.877	3237	4822	4822	58.775	4.94	3237	2266	2266	30.702	5.593	3237	3723	3723	48.257	5.36	3237	3432	3432	41.083
Thhalv10005719m	1722	547	3318	3429	6.65e-93	7.8e-140	5.14e-98	-1.502	1.035	0.967	AT5G25610.1	ATRD22,RD22	BURP domain-containing protein	6.802	609	1722	1722	111.565	5.3	609	547	547	39.393	7.837	609	3318	3318	228.597	7.769	609	3429	3429	218.177
Thhalv10010177m	17276	4427	9597	3428	0	0	0	-1.724	-0.784	-2.379	AT3G48560.1	AHAS,ALS,CSR1,IMR1,TZP5	chlorsulfuron/imidazolinone resistant 1	8.824	2375	17276	27273	453.086	7.1	2375	4427	7428	137.168	8.04	2375	9597	14903	263.282	6.445	2375	3428	5341	87.14
Thhalv10024711m	7344	1918	5665	3427	0	2.18e-24	0	-1.784	-0.286	-1.126	AT4G19170.1	CCD4,NCED4	nine-cis-epoxycarotenoid dioxygenase 4	7.146	2046	7344	7344	141.624	5.362	2046	1918	1918	41.114	6.86	2046	5665	5665	116.173	6.02	2046	3427	3427	64.903
Thhalv10020295m	93	731	164	3427	8.13e-153	2.32e-06	0	3.127	0.907	5.178	AT3G09520.1	ATEXO70H4,EXO70H4	exocyst subunit exo70 family protein H4	0.932	1923	93	93	1.908	4.059	1923	731	731	16.672	1.839	1923	164	164	3.578	6.11	1923	3427	3427	69.055
Thhalv10003596m	110	2525	211	3425	0	1.66e-09	0	4.673	1.028	4.934	AT5G27610.1	ALY1,ATALY1	DIRP ;Myb-like DNA-binding domain	0.562	2940	110	110	1.476	5.235	2940	2525	2525	37.667	1.59	2940	211	211	3.011	5.496	2940	3425	3425	45.141
Thhalv10003634m	6126	2031	4381	3425	2.69e-305	1.59e-38	7.34e-221	-1.44	-0.395	-0.865	AT5G26570.1	ATGWD3,OK1,PWD	catalytics;carbohydrate kinases;phosphoglucan, water dikinases	5.982	3824	6126	6126	63.208	4.542	3824	2031	2031	23.294	5.587	3824	4381	4381	48.069	5.117	3824	3425	3425	34.706
Thhalv10012570m	3840	2001	3648	3425	9.65e-61	0.444509	1.76e-16	-0.787	0.015	-0.191	AT5G11560.1		catalytics	5.517	3308	3840	3840	45.801	4.73	3308	2001	2001	26.529	5.532	3308	3648	3648	46.27	5.326	3308	3425	3425	40.119
Thhalv10003241m	945	2165	504	3419	5.64e-169	1.66e-23	4.06e-282	1.349	-0.818	1.829	AT5G42420.1		Nucleotide-sugar transporter family protein	4.564	1576	945	945	23.658	5.913	1576	2165	2165	60.248	3.746	1576	504	504	13.418	6.393	1576	3419	3419	84.062
Thhalv10019092m	566	1673	816	3419	2.34e-179	3.57e-15	0	1.716	0.617	2.569	AT1G68000.1	ATPIS,ATPIS1,PIS1	phosphatidylinositol synthase 1	4.405	1054	566	566	21.188	6.121	1054	1673	1673	69.614	5.022	1054	816	816	32.483	6.974	1054	3419	3419	125.695
Thhalv10018460m	2184	1493	1752	3419	3.19e-07	2.67e-05	5.09e-41	-0.397	-0.23	0.619	AT1G75220.1		Major facilitator superfamily protein	5.238	2285	2184	2185	37.729	4.841	2285	1493	1493	28.656	5.008	2285	1752	1753	32.189	5.857	2285	3419	3419	57.979
Thhalv10001579m	131	634	441	3419	3.41e-103	2.3e-44	0	2.427	1.839	4.679	AT2G43620.1		Chitinase family protein	2.274	1069	131	131	4.835	4.701	1069	634	634	26.011	4.113	1069	441	441	17.309	6.953	1069	3419	3419	123.931
Thhalv10007479m	1403	1305	1749	3415	0.00111094	1.04e-15	2.39e-155	0.048	0.407	1.257	AT1G20200.1	EMB2719,HAP15	PAM domain (PCI/PINT associated module) protein	4.934	1811	1403	1403	30.567	4.982	1811	1305	1305	31.604	5.341	1811	1749	1749	40.521	6.191	1811	3415	3415	73.069
Thhalv10026013m	1089	5640	2408	3413	0	6.89e-134	6.1e-235	2.525	1.234	1.622	AT4G34180.1		Cyclase family protein	5.358	1048	1089	1089	40.999	7.883	1048	5640	5640	236.027	6.592	1048	2408	2409	96.446	6.98	1048	3413	3414	126.229
Thhalv10010128m	4065	3446	3628	3412	0.128673	0.182388	4.53e-28	-0.086	-0.076	-0.279	AT3G47060.1	ftsh7	FTSH protease 7	5.806	2867	4065	4065	55.943	5.72	2867	3446	3446	52.715	5.73	2867	3628	3628	53.095	5.527	2867	3412	3412	46.115
Thhalv10024596m	2257	2938	2703	3412	1.42e-62	2.39e-18	2.48e-34	0.533	0.349	0.57	AT5G52530.1		dentin sialophosphoprotein-related	5.224	2383	2257	2257	37.37	5.757	2383	2938	2938	54.072	5.573	2383	2703	2703	47.592	5.794	2383	3412	3412	55.481
Thhalv10020216m	2473	4028	2529	3411	2.29e-166	0.00179723	2.19e-19	0.857	0.121	0.438	AT3G09100.2		mRNA capping enzyme family protein	5.182	2687	2473	2473	36.313	6.039	2687	4028	4028	65.745	5.303	2687	2529	2529	39.49	5.62	2687	3411	3411	49.189
Thhalv10007536m	963	2486	1366	3408	1.36e-227	2.97e-23	5.38e-274	1.521	0.593	1.797	AT1G22040.1		Galactose oxidase/kelch repeat superfamily protein	4.379	1826	963	963	20.808	5.9	1826	2486	2486	59.71	4.972	1826	1366	1366	31.388	6.176	1826	3408	3408	72.32
Thhalv10014263m	698	1298	899	3406	5.11e-72	4.47e-10	0	1.047	0.454	2.26	AT5G51570.1		SPFH/Band 7/PHB domain-containing membrane-associated protein family	4.551	1175	698	698	23.438	5.598	1175	1298	1298	48.449	5.005	1175	899	899	32.102	6.811	1175	3406	3406	112.322
Thhalv10013106m	3186	2757	3786	3403	0.034341	5.42e-24	0.592896	-0.056	0.338	0.069	AT5G53350.1	CLPX	CLP protease regulatory subunit X	5.848	2182	3186	3186	57.611	5.792	2182	2757	2757	55.415	6.186	2182	3786	3786	72.801	5.917	2182	3403	3403	60.432
Thhalv10018327m	1434	4238	1211	3400	0	0.0401265	8.26e-147	1.716	-0.155	1.219	AT1G73730.1	AtEIL3,ATSLIM,EIL3,SLIM1	ETHYLENE-INSENSITIVE3-like 3	4.749	2104	1434	1434	26.891	6.465	2104	4238	4238	88.34	4.594	2104	1211	1211	24.15	5.968	2104	3400	3400	62.617
Thhalv10004224m	506	2241	547	3400	0	0.0333782	0	2.29	0.178	2.503	AT3G26670.1		Protein of unknown function (DUF803)	3.722	2392	506	800	13.196	6.012	2392	2241	3520	64.539	3.9	2392	547	851	14.927	6.225	2392	3400	4616	74.776
Thhalv10019905m	5635	3054	4093	3391	1.89e-75	1.03e-31	7.57e-167	-0.731	-0.372	-0.759	AT3G10650.1			5.717	4226	5635	5635	52.611	4.986	4226	3054	3054	31.694	5.345	4226	4093	4093	40.637	4.958	4226	3391	3391	31.093
Thhalv10016867m	2	369	4	3389	1.03e-123	0.605873	0	7.68	1.088	10.7	AT2G38240.1		2-oxoglutarate (2OG) and Fe(II)-dependent oxygenase superfamily protein	-3.913	1189	2	2	0.066	3.767	1189	369	369	13.611	-2.825	1189	4	4	0.141	6.787	1189	3389	3389	110.446
Thhalv10006838m	8364	3326	8609	3388	1.91e-291	6.83e-11	0	-1.182	0.125	-1.334	AT1G29400.1	AML5,ML5	MEI2-like protein 5	7.06	2519	8364	8521	133.467	5.878	2519	3326	3378	58.813	7.185	2519	8609	8736	145.511	5.726	2519	3388	3442	52.947
Thhalv10023225m	2902	4539	2815	3386	2.12e-169	0.169085	0.0069252	0.798	0.045	0.197	AT1G59890.2	SNL5	SIN3-like 5	4.9	3834	2902	2902	29.865	5.698	3834	4539	4539	51.922	4.945	3834	2815	2815	30.806	5.097	3834	3386	3386	34.221
Thhalv10027782m	1303	1942	1677	3385	2.03e-64	4.98e-18	6.5e-174	0.564	0.362	1.224	AT5G39570.1			6.991	1621	1303	5226	127.203	7.555	1621	1942	6951	188.065	7.353	1621	1677	6314	163.43	8.215	1621	3385	12431	297.154
Thhalv10007341m	11	2505	84	3384	0	1.71e-15	0	7.983	3.021	8.239	AT1G30700.1		FAD-binding Berberine family protein	-1.977	1709	11	11	0.254	6.006	1709	2505	2505	64.285	1.044	1709	84	84	2.062	6.262	1709	3384	3384	76.727
Thhalv10016237m	1294	2245	1474	3383	1.52e-107	3.33e-07	1.11e-175	0.947	0.276	1.36	AT2G42890.1	AML2,ML2	MEI2-like 2	4.298	2596	1294	1294	19.667	5.245	2596	2245	2245	37.928	4.574	2596	1474	1474	23.823	5.658	2596	3383	3383	50.496
Thhalv10006767m	2368	1786	2219	3382	0.0206413	0.838153	1.98e-24	-0.255	-0.005	0.488	AT1G23900.1	GAMMA-ADAPTIN 1,Gamma-ADR	gamma-adaptin 1	4.978	2965	2368	2368	31.511	4.723	2965	1786	1786	26.418	4.973	2965	2219	2219	31.401	5.466	2965	3382	3382	44.198
Thhalv10025409m	483	3106	750	3380	0	3.86e-18	0	2.838	0.724	2.781	AT4G18880.1	AT-HSFA4A,HSF A4A	heat shock transcription factor A4A	3.255	1996	483	483	9.548	6.093	1996	3106	3106	68.247	3.979	1996	750	750	15.766	6.036	1996	3380	3380	65.617
Thhalv10014975m	1642	1774	2479	3379	6.17e-16	9.5e-53	1.76e-105	0.264	0.683	1.015	AT5G59880.1	ADF3	actin depolymerizing factor 3	6.247	853	1642	1642	75.951	6.511	853	1774	1774	91.211	6.93	853	2479	2479	121.938	7.262	853	3379	3379	153.496
Thhalv10001281m	3140	3640	2647	3377	9.53e-47	0.00105483	0.788059	0.366	-0.158	0.079	AT2G47410.2		WD40/YVTN repeat-like-containing domain;Bromodomain	4.555	5270	3140	3140	23.509	4.921	5270	3640	3640	30.292	4.397	5270	2647	2647	21.074	4.634	5270	3377	3377	24.83
Thhalv10026216m	396	1159	707	3370	2.26e-123	1.87e-25	0	1.702	0.925	3.063	AT4G14746.1			4.034	954	396	396	16.378	5.736	954	1159	1159	53.282	4.959	954	707	707	31.094	7.097	954	3370	3370	136.88
Thhalv10010623m	430	6322	1566	3366	0	1.01e-168	0	4.03	1.953	2.942	AT3G44260.1		Polynucleotidyl transferase, ribonuclease H-like superfamily protein	3.818	1203	430	430	14.103	7.848	1203	6322	6322	230.48	5.771	1203	1566	1566	54.618	6.76	1203	3366	3366	108.419
Thhalv10010719m	1627	2770	1773	3365	4.79e-127	1.12e-05	2.16e-106	0.921	0.213	1.023	AT3G53670.1			5.421	1498	1627	1627	42.854	6.342	1498	2770	2770	81.098	5.634	1498	1773	1773	49.66	6.444	1498	3365	3365	87.043
Thhalv10018941m	139	1827	316	3365	0	4.01e-19	0	3.023	0.839	3.668	AT1G75170.1		Sec14p-like phosphatidylinositol transfer family protein	3.005	1666	139	339	8.029	6.028	1666	1827	2478	65.233	3.844	1666	316	570	14.355	6.673	1666	3365	4386	102.012
Thhalv10024384m	3967	2854	4124	3362	7.26e-07	1.32e-06	1.3e-25	-0.322	0.145	-0.265	AT4G35240.1		Protein of unknown function (DUF630 and DUF632)	5.663	3089	3967	3967	50.671	5.341	3089	2854	2854	40.521	5.808	3089	4124	4124	56.016	5.398	3089	3362	3362	42.173
Thhalv10025752m	96	3398	215	3359	0	5.78e-13	0	5.298	1.251	5.102	AT4G34920.1		PLC-like phosphodiesterases superfamily protein	1.608	1243	96	96	3.047	6.906	1243	3398	3398	119.894	2.859	1243	215	215	7.257	6.71	1243	3359	3359	104.712
Thhalv10028882m	635	1915	1071	3357	1.31e-209	8.7e-33	0	1.6	0.849	2.234	AT1G35160.1	14-3-3PHI,GF14 PHI,GRF4	GF14 protein phi chain	4.65	1473	635	937	25.099	6.25	1473	1915	2556	76.103	5.499	1473	1071	1588	45.233	6.884	1473	3357	4491	118.14
Thhalv10028493m	1333	1779	1226	3357	5.4e-42	0.936899	5.28e-163	0.569	-0.032	1.307	AT4G01090.1		Protein of unknown function (DUF3133)	4.29	2688	1333	1333	19.566	4.859	2688	1779	1779	29.026	4.258	2688	1226	1226	19.137	5.597	2688	3357	3357	48.393
Thhalv10016315m	10170	1891	8998	3354	0	0.00376158	0	-2.274	-0.088	-1.626	AT2G41900.1		CCCH-type zinc finger protein with ARM repeat domain	7.124	2876	10170	10170	139.522	4.85	2876	1891	1891	28.837	7.036	2876	8998	8998	131.271	5.498	2876	3354	3354	45.189
Thhalv10003749m	11104	4189	8353	3349	0	2.81e-46	0	-1.254	-0.322	-1.755	AT2G02160.1		CCCH-type zinc finger family protein	7.36	2667	11104	11104	164.274	6.106	2667	4189	4189	68.886	7.038	2667	8353	8353	131.41	5.605	2667	3349	3349	48.658
Thhalv10013803m	2909	5496	5472	3344	1.31862876177347e-310	5.77e-218	0.034903	1.07	1	0.175	AT5G14780.1	FDH	formate dehydrogenase	6.361	1397	2909	2910	82.188	7.431	1397	5496	5497	172.573	7.361	1397	5472	5473	164.376	6.536	1397	3344	3345	92.781
Thhalv10019452m	1246	4326	2897	3339	0	1.2e-175	5.97e-181	1.948	1.305	1.396	AT1G73500.1	ATMKK9,MKK9	MAP kinase kinase 9	5.72	933	1246	1246	52.692	7.668	933	4326	4326	203.352	7.025	933	2897	2897	130.28	7.116	933	3339	3339	138.673
Thhalv10010544m	439	1344	1179	3339	8.14e-150	2.83e-89	0	1.767	1.514	2.901	AT3G54810.1	BME3,BME3-ZF,GATA8	Plant-specific GATA-type zinc finger transcription factor family protein	3.208	1874	439	439	9.243	4.975	1874	1344	1344	31.454	4.722	1874	1179	1179	26.397	6.109	1874	3339	3339	69.041
Thhalv10012732m	1148	2691	1484	3336	8.79e-217	1.98e-16	6.22e-206	1.362	0.439	1.483	AT5G57035.1		U-box domain-containing protein kinase family protein	4.071	2914	1148	1241	16.803	5.433	2914	2691	2871	43.21	4.51	2914	1484	1582	22.779	5.554	2914	3336	3534	46.993
Thhalv10012938m	1658	1149	1714	3335	4.5e-05	0.00481171	5.79e-98	-0.187	0.251	1.014	AT5G10840.1		Endomembrane protein 70 protein family	5.675	3035	1658	3930	51.091	5.488	3035	1149	3106	44.883	5.926	3035	1714	4397	60.787	6.689	3035	3335	8079	103.147
Thhalv10020437m	1041	1079	1131	3334	8.17e-08	0.000822862	1.69e-236	0.204	0.208	1.653	AT3G10980.1		PLAC8 family protein	4.066	2452	1041	1041	16.751	4.27	2452	1079	1079	19.299	4.274	2452	1131	1131	19.353	5.719	2452	3334	3334	52.687
Thhalv10013995m	698	1126	1189	3326	2.52e-46	2.24e-37	0	0.843	0.857	2.227	AT5G08160.1	ATPK3,PK3	serine/threonine protein kinase 3	4.165	1535	698	698	17.941	5.008	1535	1126	1126	32.172	5.022	1535	1189	1189	32.5	6.392	1535	3326	3326	83.96
Thhalv10007554m	821	1762	1141	3325	6.24e-125	5.12e-18	4.31130211241226e-310	1.254	0.564	1.992	AT1G04440.1	CKL13	casein kinase like 13	3.788	2345	821	821	13.814	5.042	2345	1762	1762	32.954	4.352	2345	1141	1141	20.415	5.78	2345	3325	3325	54.942
Thhalv10023365m	1129	1931	1508	3318	7.35e-90	1.21e-19	2.17e-208	0.928	0.506	1.529	AT1G64280.1	ATNPR1,NIM1,NPR1,SAI1	regulatory protein (NPR1)	4.373	2150	1129	1129	20.719	5.301	2150	1931	1932	39.411	4.879	2150	1508	1508	29.429	5.902	2150	3318	3318	59.799
Thhalv10005810m	2390	3204	2242	3314	8.88e-76	0.811486	1.38e-19	0.576	-0.004	0.445	AT3G62310.1		RNA helicase family protein	5.285	2419	2390	2390	38.983	5.861	2419	3204	3205	58.108	5.281	2419	2242	2242	38.888	5.73	2419	3314	3314	53.085
Thhalv10000012m	4642	1077	3221	3314	0	7.81e-36	3.67e-76	-1.955	-0.438	-0.512	AT2G23740.2		nucleic acid binding;sequence-specific DNA binding transcription factors;zinc ion binding	5.381	4395	4642	4642	41.673	3.426	4395	1077	1077	10.747	4.943	4395	3221	3221	30.75	4.869	4395	3314	3314	29.218
Thhalv10028347m	1499	1070	1980	3313	0.00161301	3.3e-24	6.11e-123	-0.334	0.49	1.118	AT5G42090.1		Lung seven transmembrane receptor family protein	5.476	1329	1499	1499	44.503	5.142	1329	1070	1070	35.31	5.966	1329	1980	1980	62.51	6.594	1329	3313	3313	96.595
Thhalv10003666m	4360	1714	4510	3312	2.01e-156	1.3e-06	6.23e-54	-0.9	0.186	-0.347	AT5G65620.1		Zincin-like metalloproteases family protein	6.085	3110	4360	5349	67.862	5.185	3110	1714	2579	36.369	6.271	3110	4510	5724	77.224	5.738	3110	3312	4284	53.376
Thhalv10013093m	416	283	1112	3309	0.0311651	1.07e-83	0	-0.41	1.508	2.961	AT5G21100.1		Plant L-ascorbate oxidase	3.056	1983	416	418	8.317	2.646	1983	283	283	6.259	4.564	1983	1112	1118	23.655	6.017	1983	3309	3314	64.757
Thhalv10024580m	4277	1294	5527	3305	4.6e-247	7.11e-59	1.61e-48	-1.572	0.459	-0.398	AT4G21150.1	HAP6	ribophorin II (RPN2) family protein	6.141	2391	4277	4277	70.578	4.569	2391	1294	1294	23.735	6.6	2391	5527	5527	96.989	5.743	2391	3305	3305	53.561
Thhalv10003611m	5627	4969	3012	3301	8.2e-05	8.77e-135	6.27e-179	-0.026	-0.813	-0.795	AT5G35970.1		P-loop containing nucleoside triphosphate hydrolases superfamily protein	6.136	3156	5627	5627	70.348	6.11	3156	4969	4969	69.052	5.323	3156	3012	3012	40.043	5.341	3156	3301	3301	40.529
Thhalv10008115m	1042	2123	1005	3297	4.63e-138	0.540083	4.34e-230	1.18	0.038	1.637	AT1G25550.1		myb-like transcription factor family protein	4.885	1391	1042	1042	29.556	6.065	1391	2123	2123	66.937	4.923	1391	1005	1006	30.345	6.522	1391	3297	3299	91.9
Thhalv10006775m	1942	2882	1035	3296	7.73e-94	1.29e-47	4.73e-56	0.722	-0.819	0.737	AT1G31930.1	XLG3	extra-large GTP-binding protein 3	4.59	3182	1942	1942	24.08	5.312	3182	2882	2882	39.723	3.771	3182	1035	1035	13.647	5.327	3182	3296	3296	40.137
Thhalv10001325m	1466	2554	1834	3285	3.34e-123	9.66e-17	8.38e-126	0.953	0.411	1.138	AT2G45030.1		Translation elongation factor EFG/EF2 protein	4.517	2527	1466	1466	22.89	5.47	2527	2554	2554	44.326	4.928	2527	1834	1834	30.451	5.655	2527	3285	3285	50.372
Thhalv10025475m	1900	1254	1481	3284	1.22e-08	2.55e-06	8.38e-60	-0.447	-0.271	0.764	AT4G34460.1	AGB1,ATAGB1,ELK4	GTP binding protein beta 1	5.509	1646	1900	1900	45.544	5.062	1646	1254	1254	33.413	5.238	1646	1481	1481	37.752	6.273	1646	3284	3284	77.309
Thhalv10006814m	1079	5642	1110	3283	0	0.037806	6.34e-217	2.553	0.166	1.589	AT1G07510.1	ftsh10	FTSH protease 10	4.117	2835	1079	1247	17.355	6.67	2835	5642	6581	101.808	4.283	2835	1110	1315	19.462	5.706	2835	3283	3820	52.212
Thhalv10016255m	2348	1047	2679	3279	2.59e-62	1.55e-12	2.21e-20	-1.013	0.279	0.456	AT2G28520.1	VHA-A1	vacuolar proton ATPase A1	4.933	3033	2348	2348	30.545	3.92	3033	1047	1047	15.14	5.212	3033	2679	2679	37.06	5.389	3033	3279	3279	41.892
Thhalv10014255m	3090	2559	3504	3277	0.638322	2.77e-15	0.43706	-0.12	0.27	0.058	AT5G54540.1		Uncharacterised conserved protein (UCP012943)	6.689	1182	3090	3090	103.146	6.569	1182	2559	2559	94.95	6.959	1182	3504	3504	124.382	6.747	1182	3277	3277	107.428
Thhalv10018664m	319	775	391	3277	2.5e-66	0.000787076	0	1.414	0.342	3.307	AT1G76700.1		DNAJ heat shock N-terminal domain-containing protein	3.136	1638	319	365	8.792	4.55	1638	775	875	23.428	3.478	1638	391	435	11.143	6.443	1638	3277	3678	87.007
Thhalv10019872m	3820	2081	2926	3272	1.92e-50	5.38e-14	7.88e-23	-0.73	-0.353	-0.229	AT3G01460.1	ATMBD9,MBD9	methyl-CPG-binding domain 9	5.137	6939	3820	6189	35.191	4.407	6939	2081	3356	21.211	4.784	6939	2926	4556	27.548	4.908	6939	3272	5378	30.032
Thhalv10000226m	453	3299	642	3271	0	2.58e-11	0	3.017	0.591	2.826	AT2G23790.1		Protein of unknown function (DUF607)	3.641	1433	453	453	12.473	6.658	1433	3299	3299	100.967	4.232	1433	642	642	18.797	6.467	1433	3271	3271	88.449
Thhalv10007646m	975	2510	1081	3267	6.81e-229	0.000200792	8.34e-246	1.533	0.3	1.747	AT1G14000.1	VIK	VH1-interacting kinase	4.494	2002	975	1143	22.526	6.027	2002	2510	2977	65.217	4.794	2002	1081	1324	27.748	6.241	2002	3267	3908	75.64
Thhalv10012428m	3938	1930	3268	3266	1.15e-77	1.25e-05	1.68e-29	-0.876	-0.18	-0.296	AT5G22760.1		PHD finger family protein	4.897	5215	3938	3938	29.794	4.021	5215	1930	1930	16.231	4.717	5215	3268	3268	26.293	4.601	5215	3266	3266	24.267
Thhalv10016554m	4241	2142	6306	3264	2.55e-75	5.03e-126	3.71e-49	-0.833	0.661	-0.404	AT2G40270.1		Protein kinase family protein	6.301	2122	4241	4241	78.856	5.468	2122	2142	2142	44.271	6.962	2122	6306	6306	124.686	5.897	2122	3264	3264	59.602
Thhalv10006244m	16	2709	160	3260	0	1.85e-32	0	7.556	3.411	7.645	AT3G61190.1	BAP1	BON association protein 1	-0.407	837	16	16	0.754	7.149	837	2709	2709	141.947	3.004	837	160	160	8.021	7.238	837	3260	3260	150.921
Thhalv10011188m	2267	1342	2268	3259	1.98e-20	0.0267401	1.41e-24	-0.601	0.097	0.479	AT3G33530.1		Transducin family protein / WD-40 repeat family protein	4.43	4505	2267	2462	21.563	3.829	4505	1342	1460	14.214	4.527	4505	2268	2475	23.051	4.909	4505	3259	3492	30.036
Thhalv10019898m	2820	3203	3551	3255	3.65e-37	6.83e-33	0.025526	0.337	0.421	0.181	AT3G03300.1	ATDCL2,DCL2	dicer-like 2	4.694	4298	2820	2820	25.888	5.031	4298	3203	3203	32.684	5.115	4298	3551	3551	34.665	4.875	4298	3255	3255	29.346
Thhalv10006420m	397	2006	601	3255	0	1.4e-13	0	2.49	0.687	3.009	AT3G57450.1			5.811	279	397	397	56.143	8.301	279	2006	2006	315.334	6.498	279	601	601	90.382	8.82	279	3255	3255	452.069
Thhalv10013659m	520	2481	483	3250	0	1	0	2.449	-0.01	2.653	AT5G19990.1	ATSUG1,RPT6A	regulatory particle triple-A ATPase 6A	4.306	1534	520	769	19.779	6.755	1534	2481	3778	108.014	4.296	1534	483	718	19.639	6.959	1534	3250	4924	124.38
Thhalv10011492m	1961	1623	2945	3249	0.730067	2.43e-61	3.82e-50	-0.12	0.676	0.703	AT1G53280.1		Class I glutamine amidotransferase-like superfamily protein	5.643	1548	1961	1961	49.982	5.523	1548	1623	1623	45.982	6.319	1548	2945	2945	79.822	6.346	1548	3249	3249	81.327
Thhalv10001746m	81	552	364	3248	1.23e-108	2.3e-47	0	2.927	2.291	5.316	AT2G43535.1		Scorpion toxin-like knottin superfamily protein	3.382	333	81	88	10.427	6.309	333	552	602	79.286	5.673	333	364	405	51.03	8.698	333	3248	3569	415.299
Thhalv10019022m	523	2412	869	3246	0	1.06e-25	0	2.358	0.821	2.608	AT1G64980.1		Nucleotide-diphospho-sugar transferases superfamily protein	3.865	1416	523	523	14.573	6.223	1416	2412	2412	74.706	4.686	1416	869	869	25.749	6.473	1416	3246	3246	88.827
Thhalv10010688m	602	2107	1014	3246	5.44e-266	5.3e-31	0	1.96	0.841	2.405	AT3G48890.1	ATMAPR3,ATMP2,MAPR3,MSBP2	membrane-associated progesterone binding protein 3	4.268	1233	602	602	19.264	6.228	1233	2107	2108	74.981	5.109	1233	1014	1014	34.505	6.673	1233	3246	3246	102.01
Thhalv10023279m	318	1666	715	3243	4.55e-283	2.16e-41	0	2.487	1.197	3.291	AT1G61380.1	SD1-29	S-domain-1 29	2.309	2969	318	373	4.957	4.796	2969	1666	1880	27.771	3.506	2969	715	804	11.362	5.6	2969	3243	3717	48.511
Thhalv10024999m	229	1566	426	3239	5.34e-307	3.57e-17	0	2.892	0.969	3.764	AT4G37330.1	CYP81D4	cytochrome P450, family 81, subfamily D, polypeptide 4	2.364	1886	229	246	5.146	5.256	1886	1566	1643	38.207	3.333	1886	426	453	10.078	6.128	1886	3239	3404	69.937
Thhalv10014471m	939	2496	1771	3238	7.59e-237	2.19e-71	1.79e-252	1.563	1.004	1.76	AT5G01600.1	ATFER1,FER1	ferretin 1	4.673	1452	939	939	25.516	6.236	1452	2496	2496	75.391	5.677	1452	1771	1771	51.176	6.433	1452	3238	3238	86.411
Thhalv10013557m	2362	2435	2566	3238	1.5e-15	1.54e-07	1.27e-17	0.197	0.209	0.429	AT5G09900.1	EMB2107,MSA,RPN5A	26S proteasome regulatory subunit, putative (RPN5)	5.709	1781	2362	2362	52.327	5.906	1781	2435	2435	59.962	5.918	1781	2566	2566	60.451	6.138	1781	3238	3238	70.448
Thhalv10012426m	3547	3085	3326	3235	0.0141816	0.775179	2.1e-12	-0.048	-0.004	-0.159	AT5G20320.2	ATDCL4,DCL4	dicer-like 4	4.77	5128	3547	3547	27.291	4.722	5128	3085	3085	26.385	4.766	5128	3326	3326	27.214	4.611	5128	3235	3235	24.445
Thhalv10000739m	8862	3814	6908	3234	7.15e-255	2.96e-26	0	-1.064	-0.27	-1.48	AT5G47690.3		binding	6.01	5425	8862	8862	64.453	4.946	5425	3814	3814	30.834	5.74	5425	6908	6908	53.427	4.53	5425	3234	3234	23.099
Thhalv10007797m	1918	7786	1868	3233	0	0.233121	1.61e-53	2.174	0.051	0.727	AT1G32380.1	PRS2	phosphoribosyl pyrophosphate (PRPP) synthase 2	5.27	1961	1918	1918	38.591	7.444	1961	7786	7787	174.155	5.321	1961	1868	1868	39.968	5.997	1961	3233	3233	63.883
Thhalv10024707m	10615	3496	7269	3232	0	6.58e-88	0	-1.45	-0.458	-1.742	AT4G19210.1	ATRLI2,RLI2	RNAse l inhibitor protein 2	7.493	2325	10615	10615	180.139	6.043	2325	3496	3496	65.947	7.035	2325	7269	7269	131.178	5.751	2325	3232	3232	53.865
Thhalv10012496m	3255	1903	2539	3231	8.38e-31	4.11e-10	0.000569683	-0.622	-0.27	-0.037	AT5G20610.1			5.095	3758	3255	3255	34.175	4.473	3758	1903	1903	22.209	4.825	3758	2539	2539	28.348	5.058	3758	3231	3231	33.315
Thhalv10016713m	407	1840	1289	3229	2.34e-284	6.66e-120	0	2.33	1.752	2.962	AT2G40750.1	ATWRKY54,WRKY54	WRKY DNA-binding protein 54	3.247	1691	407	407	9.496	5.577	1691	1840	1840	47.722	4.999	1691	1289	1289	31.983	6.209	1691	3229	3229	73.992
Thhalv10025014m	905	1926	1009	3226	1.56e-134	0.000211927	1.21e-261	1.242	0.245	1.807	AT4G33060.1		Cyclophilin-like peptidyl-prolyl cis-trans isomerase family protein	4.304	1808	905	905	19.75	5.546	1808	1926	1926	46.72	4.549	1808	1009	1009	23.415	6.111	1808	3226	3226	69.139
Thhalv10003759m	900	2505	901	3223	9.22e-251	0.195079	6.22e-263	1.629	0.09	1.814	AT5G65600.1		Concanavalin A-like lectin protein kinase family protein	4.025	2182	900	900	16.274	5.654	2182	2505	2505	50.35	4.115	2182	901	901	17.325	5.839	2182	3223	3223	57.235
Thhalv10014506m	199	68	270	3218	1.56e-10	0.000173952	0	-1.396	0.529	3.99	AT5G57150.1		basic helix-loop-helix (bHLH) DNA-binding superfamily protein	2.916	1040	199	199	7.55	1.52	1040	68	68	2.868	3.445	1040	270	270	10.893	6.906	1040	3218	3218	119.898
Thhalv10017209m	1617	5024	2072	3213	0	1.39e-21	2.08e-91	1.788	0.446	0.964	AT2G29450.1	AT103-1A,ATGSTU1,ATGSTU5,GSTU5	glutathione S-transferase tau 5	6.091	936	1617	1617	68.162	7.879	936	5024	5024	235.406	6.537	936	2072	2072	92.88	7.055	936	3213	3213	133.013
Thhalv10013084m	3749	2383	3926	3212	3.38e-21	5.11e-07	2.11e-22	-0.403	0.219	-0.245	AT5G08680.1		ATP synthase alpha/beta family protein	7.231	2316	3749	8821	150.276	6.828	2316	2383	6001	113.639	7.45	2316	3926	9652	174.86	6.986	2316	3212	7574	126.72
Thhalv10012774m	11095	3116	8165	3210	0	1.17e-55	0	-1.68	-0.354	-1.816	AT5G60600.1	CLB4,CSB3,GCPE,HDS,ISPG	4-hydroxy-3-methylbut-2-enyl diphosphate synthase	7.318	2744	11095	11095	159.534	5.638	2744	3116	3116	49.803	6.964	2744	8165	8165	124.848	5.502	2744	3210	3210	45.329
Thhalv10020160m	6656	1400	5187	3210	0	5.52e-20	0	-2.095	-0.271	-1.078	AT3G17650.1	PDE321,YSL5	YELLOW STRIPE like 5	6.7	2526	6656	6656	103.966	4.605	2526	1400	1402	24.342	6.429	2526	5187	5187	86.158	5.622	2526	3210	3210	49.241
Thhalv10028489m	6537	4908	5672	3208	2.46e-05	0.000893747	6.39380480628897e-316	-0.261	-0.116	-1.053	AT4G03260.1		Outer arm dynein light chain 1 protein	6.795	2323	6537	6537	111.03	6.534	2323	4908	4908	92.661	6.679	2323	5672	5672	102.447	5.742	2323	3208	3208	53.511
Thhalv10013993m	1127	1682	1936	3208	3.5e-56	9.54e-62	7.62e-192	0.704	0.813	1.474	AT5G08300.1		Succinyl-CoA ligase, alpha subunit	5.54	1394	1127	1644	46.532	6.244	1394	1682	2409	75.791	6.353	1394	1936	2715	81.718	7.014	1394	3208	4650	129.255
Thhalv10020788m	1171	3403	1308	3207	0	1.62e-05	2.28e-180	1.692	0.249	1.428	AT3G05545.1		RING/U-box superfamily protein	4.661	1826	1171	1171	25.303	6.353	1826	3403	3403	81.734	4.91	1826	1308	1308	30.055	6.089	1826	3207	3207	68.054
Thhalv10004689m	1161	1809	1309	3205	1.42e-67	5.47e-06	1.66e-182	0.793	0.262	1.439	AT5G36290.1		Uncharacterized protein family (UPF0016)	5.193	1252	1161	1161	36.588	5.986	1252	1809	1809	63.369	5.455	1252	1309	1309	43.868	6.632	1252	3205	3205	99.193
Thhalv10013919m	3405	1722	4936	3205	2.1e-60	1.24e-89	1.65e-08	-0.831	0.624	-0.114	AT5G57660.1	ATCOL5,COL5	CONSTANS-like 5	6.54	1444	3405	3405	93.038	5.709	1444	1722	1722	52.301	7.164	1444	4936	4936	143.423	6.426	1444	3205	3205	86.004
Thhalv10001894m	6069	3248	4946	3197	1.22e-85	1.05e-10	3.11e-252	-0.753	-0.211	-0.957	AT2G27210.1	BSL3	BRI1 suppressor 1 (BSU1)-like 3	6.031	3705	6069	6139	65.376	5.278	3705	3248	3277	38.791	5.82	3705	4946	4989	56.498	5.074	3705	3197	3221	33.687
Thhalv10017107m	160	3643	310	3196	0	5.71e-14	0	4.662	1.043	4.294	AT2G32150.1		Haloacid dehalogenase-like hydrolase (HAD) superfamily protein	2.318	1266	160	160	4.987	6.98	1266	3643	3643	126.203	3.361	1266	310	310	10.274	6.612	1266	3196	3196	97.821
Thhalv10002420m	1590	1795	1503	3196	1.08e-20	0.743016	7.61e-94	0.327	0.007	0.981	AT3G23980.1	BLI,KOS1	BLISTER	4.491	2790	1590	1590	22.486	4.818	2790	1795	1795	28.217	4.498	2790	1503	1503	22.603	5.472	2790	3196	3196	44.388
Thhalv10022698m	3085	3538	2951	3192	4.7e-43	0.366391	0.0842294	0.353	0.032	0.029	AT5G11170.1		DEAD/DEAH box RNA helicase family protein	6.212	1682	3085	3160	74.126	6.565	1682	3538	3631	94.677	6.244	1682	2951	3038	75.783	6.241	1682	3192	3283	75.632
Thhalv10012417m	3411	1877	2950	3191	3.29e-43	0.0154786	3.7e-09	-0.709	-0.121	-0.122	AT5G15540.1	ATSCC2,EMB2773,SCC2	PHD finger family protein	4.487	6001	3411	3411	22.427	3.778	6001	1877	1877	13.718	4.366	6001	2950	2950	20.626	4.365	6001	3191	3191	20.604
Thhalv10013440m	1152	1635	969	3189	3.16e-47	0.0604737	1.42e-182	0.658	-0.161	1.447	AT5G18280.1	APY2,ATAPY2	apyrase 2	4.533	1972	1152	1157	23.149	5.191	1972	1635	1642	36.518	4.372	1972	969	973	20.702	5.98	1972	3189	3213	63.134
Thhalv10018082m	1297	1671	2019	3188	9.01e-35	6.95e-48	7.39e-148	0.453	0.74	1.265	AT1G74190.1	AtRLP15,RLP15	receptor like protein 15	4.944	3027	1297	2361	30.775	5.397	3027	1671	2908	42.133	5.684	3027	2019	3709	51.411	6.209	3027	3188	5777	73.952
Thhalv10024450m	4939	2945	4281	3186	2.15e-41	0.00389874	3.83e-118	-0.593	-0.117	-0.658	AT4G13780.1		methionine--tRNA ligase, putative / methionyl-tRNA synthetase, putative / MetRS, putative	6.177	2693	4939	4939	72.363	5.584	2693	2945	2945	47.961	6.06	2693	4281	4281	66.699	5.519	2693	3186	3186	45.842
Thhalv10016758m	292	999	393	3186	2.88e-124	6.19e-06	0	1.927	0.517	3.421	AT2G39660.1	BIK1	botrytis-induced kinase1	2.756	1706	292	292	6.753	4.683	1706	999	999	25.682	3.273	1706	393	393	9.665	6.177	1706	3186	3186	72.364
Thhalv10017437m	2762	472	5579	3184	1.7e-296	7.9e-260	0.0311977	-2.295	1.152	0.177	AT2G38540.1	ATLTP1,LP1,LTP1	lipid transfer protein 1	10.447	725	2762	25652	1396.03	8.152	725	472	4701	284.378	11.599	725	5579	53593	3101.56	10.624	725	3184	29533	1578.44
Thhalv10018025m	636	524	484	3183	0.91806	0.00341176	0	-0.127	-0.305	2.3	AT1G68710.1		ATPase E1-E2 type family protein / haloacid dehalogenase-like hydrolase family protein	2.622	4076	636	636	6.157	2.495	4076	524	524	5.638	2.317	4076	484	484	4.982	4.922	4076	3183	3189	30.316
Thhalv10012415m	3369	4293	1233	3182	9.24e-84	2.09e-190	4.14e-08	0.186	-1.547	-0.324	AT5G53460.1	GLT1	NADH-dependent glutamate synthase 1	9.753	6066	3369	132692	863.085	9.939	6066	4293	135737	981.385	8.206	6066	1233	42678	295.197	9.429	6066	3182	107872	689.072
Thhalv10022397m	292	3129	1526	3181	0	2.7e-220	0	3.574	2.474	3.419	AT3G10985.1	ATWI-12,SAG20,WI12	senescence associated gene 20	4.622	468	292	292	24.618	8.196	468	3129	3129	293.227	7.096	468	1526	1526	136.81	8.041	468	3181	3181	263.376
Thhalv10012423m	3284	1995	2640	3179	4.56e-25	2.45e-07	8.32e-06	-0.567	-0.227	-0.073	AT5G18525.1		protein serine/threonine kinases;protein tyrosine kinases;ATP binding;protein kinases	4.706	4966	3284	3284	26.092	4.139	4966	1995	1995	17.619	4.479	4966	2640	2640	22.305	4.633	4966	3179	3179	24.805
Thhalv10024663m	1958	1421	1773	3178	0.00147923	0.63105	5.08e-45	-0.31	-0.054	0.673	AT4G32285.1		ENTH/ANTH/VHS superfamily protein	4.83	2716	1958	1958	28.444	4.52	2716	1421	1421	22.946	4.776	2716	1773	1773	27.39	5.503	2716	3178	3178	45.34
Thhalv10025082m	1579	1412	1598	3170	0.0186092	0.0333874	9.76e-93	-0.009	0.106	0.979	AT4G34490.1	ATCAP1,CAP 1,CAP1	cyclase associated protein 1	5.031	1906	1579	1579	32.687	5.022	1906	1412	1412	32.49	5.137	1906	1598	1598	35.177	6.01	1906	3170	3170	64.446
Thhalv10018771m	4350	2926	4949	3169	1.9e-15	7.23e-22	1.68e-65	-0.419	0.275	-0.483	AT1G78080.1	RAP2.4	related to AP2 4	6.456	1955	4350	4350	87.792	6.037	1955	2926	2926	65.64	6.731	1955	4949	4949	106.214	5.973	1955	3169	3169	62.811
Thhalv10024539m	2397	1687	2443	3169	7.06e-06	0.00321339	6.28e-13	-0.355	0.116	0.376	AT4G19040.1	EDR2	ENHANCED DISEASE RESISTANCE 2	5.177	2615	2397	2397	36.167	4.822	2615	1687	1687	28.294	5.293	2615	2443	2444	39.214	5.553	2615	3169	3169	46.958
Thhalv10027862m	13	4448	56	3168	0	1.07e-07	0	7.792	1.93	7.138	AT5G41540.1		Disease resistance protein (TIR-NBS-LRR class) family	2.412	1483	13	200	5.321	10.204	1483	4448	39872	1179.15	4.342	1483	56	717	20.286	9.55	1483	3168	28682	749.422
Thhalv10000066m	652	1651	996	3167	7.5e-148	1.29e-22	0	1.493	0.7	2.254	AT2G23450.1		Protein kinase superfamily protein	3.484	2299	652	652	11.19	4.977	2299	1651	1651	31.496	4.184	2299	996	996	18.177	5.738	2299	3167	3167	53.379
Thhalv10027375m	50	60	192	3166	0.0648973	3.33e-22	0	0.415	2.03	5.964	AT4G29700.1		Alkaline-phosphatase-like family protein	0.541	1356	50	50	1.455	0.956	1356	60	60	1.941	2.571	1356	192	192	5.941	6.505	1356	3166	3178	90.814
Thhalv10010726m	55	1705	453	3162	0	4.33e-84	0	5.106	3.13	5.819	AT3G50770.1	CML41	calmodulin-like 41	1.334	861	55	55	2.52	6.44	861	1705	1705	86.849	4.464	861	453	453	22.075	7.153	861	3162	3162	142.304
Thhalv10003539m	2951	1588	2686	3160	2.49e-41	0.644043	0.674201	-0.742	-0.047	0.072	AT5G65950.1			4.946	3778	2951	2951	30.819	4.204	3778	1588	1588	18.435	4.899	3778	2686	2686	29.83	5.018	3778	3160	3160	32.41
Thhalv10012593m	9491	2537	9948	3159	0	1.17e-16	0	-1.7	0.161	-1.591	AT5G15450.1	APG6,CLPB-P,CLPB3	casein lytic proteinase B3	6.949	3340	9491	10457	123.53	5.249	3340	2537	2896	38.027	7.11	3340	9948	10996	138.133	5.358	3340	3159	3534	40.999
Thhalv10001904m	987	1806	1138	3156	8.92e-97	2.46e-06	2.39e-223	1.024	0.294	1.651	AT2G26650.1	AKT1,ATAKT1,KT1	K+ transporter 1	3.76	2874	987	987	13.55	4.784	2874	1806	1806	27.56	4.054	2874	1138	1138	16.614	5.411	2874	3156	3156	42.551
Thhalv10016709m	737	2378	1336	3154	2.51e-278	3.58e-49	1.03223226075391e-310	1.843	0.947	2.071	AT2G38670.1	PECT1	phosphorylethanolamine cytidylyltransferase 1	4.122	1670	737	737	17.413	5.965	1670	2378	2378	62.451	5.069	1670	1336	1336	33.566	6.193	1670	3154	3154	73.182
Thhalv10028808m	1097	1268	1711	3154	7.15e-17	6.07e-41	1.12e-191	0.362	0.73	1.498	AT4G04020.1	FIB	fibrillin	4.615	1766	1097	1097	24.509	4.977	1766	1268	1268	31.49	5.345	1766	1711	1711	40.651	6.113	1766	3154	3154	69.204
Thhalv10010064m	1332	1631	1180	3147	8.86e-28	0.398315	4.96e-135	0.444	-0.088	1.216	AT3G55320.1	PGP20	P-glycoprotein 20	3.625	4298	1332	1344	12.338	4.069	4298	1631	1645	16.786	3.537	4298	1180	1189	11.607	4.841	4298	3147	3180	28.669
Thhalv10025646m	120	700	239	3144	4.86e-127	1.85e-11	0	2.678	1.082	4.673	AT4G31550.1	ATWRKY11,WRKY11	WRKY DNA-binding protein 11	2.022	1205	120	124	4.06	4.7	1205	700	714	25.987	3.104	1205	239	247	8.6	6.695	1205	3144	3222	103.609
Thhalv10024959m	5894	3327	4840	3140	1.72e-65	2.38e-09	9.87e-239	-0.672	-0.195	-0.935	AT4G33510.1	DHS2	3-deoxy-d-arabino-heptulosonate 7-phosphate synthase	7.023	1788	5894	5894	130.063	6.351	1788	3327	3327	81.607	6.828	1788	4840	4840	113.576	6.088	1788	3140	3140	68.049
Thhalv10006572m	2462	2221	2884	3139	0.000988901	1.27e-16	4.5e-09	0.004	0.317	0.324	AT1G15780.1			4.522	4229	2462	2462	22.97	4.526	4229	2221	2221	23.033	4.839	4229	2884	2884	28.613	4.846	4229	3139	3139	28.762
Thhalv10024542m	11916	2016	8653	3135	0	2.86e-66	0	-2.411	-0.373	-1.953	AT4G15560.1	CLA,CLA1,DEF,DXPS2,DXS	Deoxyxylulose-5-phosphate synthase	7.461	2669	11916	11916	176.154	5.05	2669	2016	2016	33.127	7.088	2669	8653	8653	136.028	5.508	2669	3135	3135	45.514
Thhalv10004141m	3813	9964	5709	3132	0	4.02e-117	1.7e-30	1.739	0.695	-0.244	AT5G61820.1			6.436	1807	3813	3965	86.576	8.175	1807	9964	11909	289.042	7.131	1807	5709	6037	140.176	6.192	1807	3132	3410	73.123
Thhalv10018198m	6218	4530	4462	3129	1.82e-08	3.89e-38	1.8e-285	-0.304	-0.39	-1.017	AT1G79600.1		Protein kinase superfamily protein	6.656	2433	6218	6218	100.837	6.352	2433	4530	4530	81.658	6.266	2433	4462	4462	76.948	5.639	2433	3129	3129	49.834
Thhalv10012686m	3044	2047	2405	3127	3.36e-11	2.46e-08	0.0458668	-0.42	-0.252	0.012	AT5G12370.1	SEC10	exocyst complex component sec10	5.381	2883	3044	3044	41.659	4.961	2883	2047	2047	31.14	5.129	2883	2405	2405	35.001	5.393	2883	3127	3127	42.028
Thhalv10024670m	120	1933	324	3124	0	2.87e-25	0	4.163	1.522	4.677	AT4G23290.2	CRK21	cysteine-rich RLK (RECEPTOR-like protein kinase) 21	1.32	1896	120	120	2.497	5.483	1896	1933	1933	44.713	2.842	1896	324	324	7.17	5.997	1896	3124	3124	63.846
Thhalv10000944m	1312	2297	2032	3119	4.25e-112	2.27e-47	1.54e-135	0.856	0.656	1.09	AT5G45410.1			4.758	2196	1312	1506	27.059	5.614	2196	2297	2453	48.99	5.414	2196	2032	2232	42.645	5.848	2196	3119	3265	57.611
Thhalv10007920m	100	853	396	3119	2.26e-184	2.14e-46	0	3.245	2.074	4.937	AT1G24140.1		Matrixin family protein	1.439	1455	100	100	2.712	4.684	1455	853	853	25.712	3.513	1455	396	396	11.419	6.376	1455	3119	3119	83.064
Thhalv10009213m	12	831	75	3119	4.3e-265	1.25e-12	0	6.266	2.732	7.995	AT1G19020.1			-0.184	538	12	12	0.88	6.082	538	831	831	67.743	2.548	538	75	75	5.849	7.811	538	3119	3119	224.642
Thhalv10019114m	444	128	1352	3118	1.34e-28	3.43e-120	0	-1.642	1.695	2.786	AT1G78370.1	ATGSTU20,GSTU20	glutathione S-transferase TAU 20	4.169	974	444	444	17.986	2.527	974	128	128	5.764	5.864	974	1352	1352	58.241	6.955	974	3118	3118	124.044
Thhalv10013762m	339	1714	1278	3113	5.53e-285	2.37e-142	0	2.482	1.991	3.163	AT5G59550.1		zinc finger (C3HC4-type RING finger) family protein	3.275	1394	339	342	9.68	5.757	1394	1714	1719	54.082	5.266	1394	1278	1278	38.466	6.438	1394	3113	3119	86.698
Thhalv10010019m	287	1694	1957	3113	4.21e-308	0	0	2.691	2.836	3.384	AT1G13260.1	EDF4,RAV1	related to ABI3/VP1 1	3.513	1023	287	296	11.416	6.204	1023	1694	1720	73.739	6.349	1023	1957	1988	81.536	6.897	1023	3113	3146	119.163
Thhalv10003948m	365	910	1252	3111	1.64e-80	4.23e-127	0	1.471	1.867	3.065	AT5G23850.1		Arabidopsis thaliana protein of unknown function (DUF821)	2.988	1815	365	365	7.935	4.459	1815	910	910	21.989	4.855	1815	1252	1252	28.943	6.053	1815	3111	3111	66.417
Thhalv10020207m	976	845	1135	3108	0.262834	1.04e-06	9.94e-219	-0.055	0.306	1.645	AT3G10800.1	BZIP28	Basic-leucine zipper (bZIP) transcription factor family protein	4.101	2244	976	976	17.161	4.046	2244	845	845	16.515	4.407	2244	1135	1135	21.222	5.746	2244	3108	3108	53.668
Thhalv10012412m	9829	3740	6088	3101	0	1.05e-136	0	-1.242	-0.603	-1.691	AT5G13000.1	ATGSL12,gsl12	glucan synthase-like 12	5.954	6257	9829	9829	61.98	4.712	6257	3740	3740	26.215	5.351	6257	6088	6088	40.824	4.263	6257	3101	3101	19.204
Thhalv10004315m	3213	3458	4083	3100	3.63e-29	8.49e-40	6.06e-06	0.259	0.435	-0.077	AT5G36230.1		ARM repeat superfamily protein	6.292	1618	3213	3213	78.351	6.551	1618	3458	3459	93.76	6.727	1618	4083	4084	105.905	6.215	1618	3100	3101	74.265
Thhalv10012631m	310	668	393	3100	1.86e-48	0.000145619	0	1.26	0.431	3.296	AT5G54650.1	ATFH5,Fh5	formin homology5	2.183	2694	310	310	4.54	3.443	2694	668	668	10.875	2.614	2694	393	393	6.121	5.479	2694	3100	3100	44.588
Thhalv10014226m	8346	3121	8180	3099	0	0.00120965	0	-1.209	0.074	-1.432	AT5G19760.1		Mitochondrial substrate carrier family protein	7.919	1571	8346	9639	242.085	6.71	1571	3121	3749	104.661	7.993	1571	8180	9538	254.737	6.487	1571	3099	3637	89.707
Thhalv10024899m	3218	1076	2977	3097	1.23e-158	1	3.52e-06	-1.428	-0.023	-0.081	AT4G23650.1	CDPK6,CPK3	calcium-dependent protein kinase 6	6.103	1847	3218	3218	68.743	4.675	1847	1076	1076	25.55	6.08	1847	2977	2977	67.627	6.022	1847	3097	3097	64.973
Thhalv10019600m	114	4310	324	3096	0	4.8e-27	0	5.393	1.596	4.738	AT2G21820.1			4.246	237	114	114	18.979	9.639	237	4310	4310	797.577	5.842	237	324	324	57.36	8.984	237	3096	3096	506.187
Thhalv10020268m	422	574	672	3094	2.71e-15	1.06e-17	0	0.596	0.762	2.848	AT3G10660.1	ATCPK2,CPK2	calmodulin-domain protein kinase cdpk isoform 2	3.086	1961	422	422	8.491	3.682	1961	574	574	12.837	3.848	1961	672	673	14.4	5.934	1961	3094	3094	61.137
Thhalv10007539m	73	369	142	3092	3.68e-62	7.94e-07	0	2.49	1.048	5.378	AT1G08920.1	ESL1	ERD (early response to dehydration) six-like 1	0.706	1766	73	73	1.631	3.196	1766	369	369	9.164	1.754	1766	142	142	3.374	6.084	1766	3092	3092	67.843
Thhalv10001895m	3448	1762	2622	3090	7.57e-59	1.33e-13	2.75e-14	-0.816	-0.306	-0.184	AT2G25800.1		Protein of unknown function (DUF810)	5.386	3253	3448	3448	41.821	4.57	3253	1762	1762	23.756	5.08	3253	2622	2622	33.819	5.202	3253	3090	3090	36.807
Thhalv10013708m	1019	3235	1432	3089	0	1.87e-23	5.21e-203	1.818	0.605	1.575	AT5G58290.1	RPT3	regulatory particle triple-A ATPase 3	4.982	1457	1019	1167	31.603	6.8	1457	3235	3701	111.405	5.587	1457	1432	1669	48.063	6.557	1457	3089	3541	94.173
Thhalv10012461m	4283	3574	3991	3088	0.383322	0.923456	1.62e-67	-0.111	-0.015	-0.499	AT5G15020.2	SNL2	SIN3-like 2	5.272	4389	4283	4299	38.647	5.161	4389	3574	3580	35.773	5.257	4389	3991	4001	38.248	4.773	4389	3088	3097	27.342
Thhalv10010178m	468	2508	290	3086	0	2.89e-07	0	2.575	-0.602	2.695	AT3G51895.1	AST12,SULTR3;1	sulfate transporter 3;1	3.019	2278	468	468	8.106	5.594	2278	2508	2508	48.286	2.417	2278	290	290	5.341	5.714	2278	3086	3086	52.493
Thhalv10019540m	2497	1465	2599	3080	1.67e-23	0.000144477	3.8e-06	-0.616	0.156	0.278	AT3G44400.1		Disease resistance protein (TIR-NBS-LRR class) family	5.125	2874	2497	2541	34.884	4.509	2874	1465	1492	22.768	5.281	2874	2599	2663	38.877	5.403	2874	3080	3138	42.308
Thhalv10016750m	5688	2740	4622	3073	3.26e-118	1.77e-10	4.81e-223	-0.901	-0.211	-0.914	AT2G33410.1		RNA-binding (RRM/RBD/RNP motifs) family protein	7.007	1745	5688	5688	128.61	6.106	1745	2740	2740	68.865	6.796	1745	4622	4622	111.134	6.093	1745	3073	3073	68.238
Thhalv10028398m	1617	1041	1394	3073	5.51e-09	0.0989617	7.22e-77	-0.483	-0.126	0.9	AT4G10930.1			4.351	3127	1617	1617	20.403	3.868	3127	1041	1041	14.6	4.225	3127	1394	1394	18.704	5.251	3127	3073	3073	38.08
Thhalv10008333m	751	1477	678	3070	1.03e-90	0.762925	3.99e-289	1.129	-0.058	2.006	AT1G15140.1		FAD/NAD(P)-binding oxidoreductase	4.569	1248	751	751	23.743	5.698	1248	1477	1477	51.905	4.511	1248	678	678	22.794	6.575	1248	3070	3070	95.32
Thhalv10013176m	1535	1065	1911	3067	0.000100832	6.06e-17	1.22e-88	-0.364	0.413	0.972	AT5G16150.1	GLT1,PGLCT	plastidic GLC translocator	5.24	1915	1535	1834	37.787	4.876	1915	1065	1282	29.36	5.653	1915	1911	2297	50.327	6.212	1915	3067	3663	74.118
Thhalv10023206m	5514	1328	4280	3064	0	2.16e-17	4.73e-202	-1.821	-0.255	-0.828				7.04	2578	5514	8600	131.622	5.219	2578	1328	2190	37.257	6.785	2578	4280	6774	110.249	6.212	2578	3064	4932	74.131
Thhalv10024349m	1927	7064	1176	3063	0	3.49e-29	1.31e-39	2.026	-0.624	0.642	AT1G32490.1	EMB2733,ESP3	RNA helicase family protein	4.744	2838	1927	1927	26.79	6.77	2838	7064	7064	109.165	4.12	2838	1176	1176	17.386	5.386	2838	3063	3063	41.821
Thhalv10018504m	19990	3724	15606	3051	0	3.15e-57	0	-2.271	-0.268	-2.738	AT1G74470.1		Pyridine nucleotide-disulphide oxidoreductase family protein	8.891	1661	19990	19990	474.848	6.62	1661	3724	3724	98.329	8.623	1661	15606	15606	394.214	6.153	1661	3051	3051	71.176
Thhalv10027094m	1530	2467	1441	3050	5.93e-100	0.79923	1.28e-87	0.842	0.003	0.97	AT4G24200.1		Transcription elongation factor (TFIIS) family protein	4.326	3009	1530	1530	20.062	5.168	3009	2467	2467	35.958	4.329	3009	1441	1441	20.093	5.296	3009	3050	3050	39.277
Thhalv10022512m	338	328	323	3047	0.0399608	0.816841	0	0.082	0.011	3.149				2.659	2486	338	398	6.317	2.741	2486	328	379	6.686	2.67	2486	323	377	6.363	5.808	2486	3047	3594	56.019
Thhalv10001892m	1607	1884	1531	3042	3.25e-26	0.624007	2.98e-75	0.382	0.019	0.895	AT2G20320.1		DENN (AEX-3) domain-containing protein	4.123	3638	1607	1607	17.429	4.505	3638	1884	1884	22.712	4.142	3638	1531	1531	17.657	5.018	3638	3042	3042	32.401
Thhalv10012882m	1463	1623	1355	3037	4.11e-17	1	5.45e-97	0.302	-0.022	1.028	AT5G53450.1	ORG1	OBP3-responsive gene 1	4.681	2250	1463	1463	25.655	4.983	2250	1623	1623	31.636	4.659	2250	1355	1355	25.268	5.709	2250	3037	3037	52.302
Thhalv10012904m	704	2392	625	3036	6.97e-294	0.611361	3.15e-301	1.917	-0.083	2.083	AT5G55060.1			3.597	2295	704	704	12.103	5.514	2295	2392	2392	45.711	3.514	2295	625	625	11.426	5.68	2295	3036	3036	51.26
Thhalv10001130m	966	2634	1938	3035	1.78e-257	2.51e-89	8.83e-210	1.6	1.093	1.625	AT5G47120.1	ATBI-1,ATBI1,BI-1,BI1	BAX inhibitor 1	5.679	744	966	966	51.229	7.279	744	2634	2634	155.27	6.772	744	1938	1938	109.293	7.304	744	3035	3035	158.068
Thhalv10001585m	1697	4298	2300	3033	0	1.15e-31	2.31e-62	1.493	0.527	0.812	AT2G47730.1	ATGSTF5,ATGSTF8,GST6,GSTF8	glutathione S-transferase phi 8	5.929	1099	1697	1697	60.925	7.422	1099	4298	4298	171.519	6.456	1099	2300	2300	87.809	6.741	1099	3033	3033	106.938
Thhalv10004110m	1618	1659	1870	3033	1.39e-10	5.41e-10	7.68e-73	0.189	0.298	0.881	AT3G29360.1		UDP-glucose 6-dehydrogenase family protein	5.227	1704	1618	1618	37.465	5.416	1704	1659	1659	42.699	5.525	1704	1870	1870	46.045	6.108	1704	3033	3033	68.97
Thhalv10001294m	3866	2873	2691	3032	0.000313653	2.18e-29	1.35e-40	-0.265	-0.281	-0.355	AT2G47390.1		Prolyl oligopeptidase family protein	5.695	3526	3866	4630	51.81	5.43	3526	2873	3466	43.111	5.414	3526	2691	3582	42.624	5.34	3526	3032	3686	40.507
Thhalv10012439m	3393	1291	2678	3028	8.5e-131	2.84e-09	1.31e-14	-1.241	-0.252	-0.19	AT5G17910.1			4.848	4647	3393	3393	28.809	3.607	4647	1291	1291	12.184	4.596	4647	2678	2678	24.18	4.658	4647	3028	3028	25.249
Thhalv10003985m	12398	4054	10013	3022	0	8.98e-24	0	-1.44	-0.21	-2.075	AT5G24690.1		Protein of unknown function (DUF3411)	8.198	2176	12398	16194	293.634	6.758	2176	4054	5371	108.253	7.988	2176	10013	13165	253.847	6.123	2176	3022	3914	69.698
Thhalv10000740m	2898	2768	3306	3017	6.49e-09	3.09e-15	0.150961	0.087	0.279	0.032	AT5G47020.1			4.765	4204	2898	2898	27.199	4.852	4204	2768	2768	28.877	5.044	4204	3306	3306	32.995	4.797	4204	3017	3017	27.808
Thhalv10024818m	1320	1251	1839	3015	0.000260793	9.12e-29	1.46e-120	0.075	0.567	1.165	AT4G24330.1		Protein of unknown function (DUF1682)	4.685	2025	1320	1320	25.719	4.76	2025	1251	1251	27.094	5.252	2025	1839	1839	38.104	5.85	2025	3015	3015	57.693
Thhalv10000755m	3402	2492	2657	3013	9.4e-05	2.13e-10	1.14e-15	-0.297	-0.268	-0.201	AT5G46070.1		Guanylate-binding family protein	5.211	3624	3402	3402	37.039	4.914	3624	2492	2492	30.158	4.943	3624	2657	2657	30.762	5.01	3624	3013	3013	32.216
Thhalv10013168m	3272	3049	3514	3012	2.56e-07	8.5e-09	1.64e-10	0.161	0.286	-0.111	AT5G08680.1		ATP synthase alpha/beta family protein	7.253	1989	3272	7690	152.547	7.414	1989	3049	7737	170.601	7.539	1989	3514	8819	186.035	7.142	1989	3012	7252	141.28
Thhalv10013934m	5149	2139	6960	3012	2.64e-162	4.58e-93	3.58e-165	-1.115	0.523	-0.8	AT5G60360.1	AALP,ALP,SAG2	aleurain-like protease	7.151	1430	5149	5150	142.096	6.036	1430	2139	2139	65.602	7.674	1430	6960	6960	204.213	6.351	1430	3012	3012	81.616
Thhalv10014165m	709	1576	1091	3009	6.29e-118	2.97e-25	3.99e-294	1.303	0.708	2.057	AT5G59160.1	PPO,TOPP2	type one serine/threonine protein phosphatase 2	4.324	1399	709	710	20.024	5.627	1399	1576	1576	49.406	5.032	1399	1091	1091	32.72	6.381	1399	3009	3009	83.342
Thhalv10023745m	115	987	151	3006	1.07e-213	0.0152085	0	3.254	0.482	4.682	AT1G63220.1		Calcium-dependent lipid-binding (CaLB domain) family protein	2.358	885	115	115	5.127	5.612	885	987	987	48.912	2.84	885	151	151	7.159	7.04	885	3006	3006	131.615
Thhalv10023333m	6230	5504	5650	2999	2.88e-05	0.369684	6.8100611969828e-313	-0.026	-0.052	-1.08	AT1G64140.1			6.482	2749	6230	6230	89.418	6.456	2749	5504	5504	87.811	6.43	2749	5650	5650	86.235	5.402	2749	2999	2999	42.273
Thhalv10019875m	4041	3006	3355	2998	0.000259598	1.02e-05	4.12e-56	-0.274	-0.18	-0.457	AT3G12810.1	chr13,PIE1,SRCAP	SNF2 domain-containing protein / helicase domain-containing protein	4.67	6263	4041	4041	25.458	4.396	6263	3006	3006	21.05	4.49	6263	3355	3355	22.476	4.213	6263	2998	2998	18.548
Thhalv10024240m	3080	1246	2928	2992	5.69e-104	0.493404	2.97e-05	-1.195	-0.014	-0.089	AT1G62020.1		Coatomer, alpha subunit	5.172	4117	3080	3761	36.044	3.977	4117	1246	1478	15.745	5.158	4117	2928	3504	35.71	5.083	4117	2992	3601	33.892
Thhalv10009946m	5	1010	141	2990	0	9.4e-37	0	7.849	4.926	9.234	AT1G14080.1	ATFUT6,FUT6	fucosyltransferase 6	-3.032	1614	5	5	0.122	4.817	1614	1010	1037	28.179	1.894	1614	141	143	3.717	6.202	1614	2990	3066	73.608
Thhalv10021503m	1063	667	1911	2990	2.24e-07	1.36e-68	1.17e-175	-0.52	0.935	1.466	AT3G04720.1	HEL,PR-4,PR4	pathogenesis-related 4	5.666	826	1063	1063	50.777	5.146	826	667	667	35.415	6.601	826	1911	1911	97.071	7.132	826	2990	2990	140.265
Thhalv10010100m	1752	1785	1338	2989	9.38e-11	4.47e-07	5.66e-52	0.18	-0.3	0.745	AT3G51770.2	ATEOL1,ETO1	tetratricopeptide repeat (TPR)-containing protein	4.389	3299	1752	1752	20.954	4.569	3299	1785	1785	23.73	4.089	3299	1338	1338	17.017	5.134	3299	2989	2989	35.108
Thhalv10011324m	916	1072	1137	2989	2.48e-15	2.89e-10	1.84e-217	0.379	0.401	1.68	AT1G43690.1		ubiquitin interaction motif-containing protein	3.897	2426	916	916	14.898	4.276	2426	1072	1072	19.38	4.298	2426	1137	1137	19.664	5.577	2426	2989	2989	47.741
Thhalv10012979m	2244	1331	2459	2988	4.64e-20	5.8e-08	5.3e-13	-0.548	0.249	0.424	AT5G20350.1	TIP1	Ankyrin repeat family protein with DHHC zinc finger domain	5.273	2655	2244	2602	38.668	4.725	2655	1331	1601	26.447	5.522	2655	2459	2907	45.94	5.697	2655	2988	3554	51.869
Thhalv10012894m	3404	1840	3770	2987	1.37e-46	4.27e-13	5.94e-17	-0.735	0.236	-0.214	AT5G20990.1	B73,CHL6,CNX,CNX1,SIR4	molybdopterin biosynthesis CNX1 protein / molybdenum cofactor biosynthesis enzyme CNX1 (CNX1)	5.905	2241	3404	3404	59.932	5.17	2241	1840	1840	36.01	6.141	2241	3770	3770	70.585	5.691	2241	2987	2987	51.648
Thhalv10018101m	5268	3534	5281	2986	6.08e-19	0.000231865	1.12e-183	-0.424	0.092	-0.846	AT1G69360.1		Plant protein of unknown function (DUF863)	6.148	2932	5268	5268	70.891	5.724	2932	3534	3534	52.862	6.24	2932	5281	5281	75.572	5.302	2932	2986	2986	39.462
Thhalv10001029m	678	1904	1040	2985	7.27e-193	7.41e-24	6.19e-302	1.606	0.696	2.075	AT5G47200.1	ATRAB1A,ATRABD2B,RAB1A	RAB GTPase homolog 1A	4.496	1520	678	869	22.557	6.102	1520	1904	2380	68.672	5.192	1520	1040	1324	36.547	6.571	1520	2985	3730	95.088
Thhalv10010582m	714	2235	674	2984	6.71e-254	0.857345	2.6e-287	1.799	0.006	2.037	AT3G53000.1	AtPP2-A15,PP2-A15	phloem protein 2-A15	4.233	1498	714	714	18.806	6.032	1498	2235	2235	65.435	4.239	1498	674	674	18.878	6.27	1498	2984	2984	77.187
Thhalv10007563m	1470	2361	1009	2983	8.09e-95	1.12e-12	6.76e-90	0.836	-0.454	0.995	AT1G10740.1		alpha/beta-Hydrolases superfamily protein	4.957	1867	1470	1470	31.066	5.793	1867	2361	2361	55.462	4.503	1867	1009	1009	22.676	5.952	1867	2983	2983	61.911
Thhalv10007142m	906	1584	1106	2983	1.67e-77	4.88e-09	2e-219	0.958	0.376	1.693	AT1G21450.1	SCL1	SCARECROW-like 1	3.985	2258	906	906	15.831	4.943	2258	1584	1584	30.766	4.361	2258	1106	1106	20.551	5.678	2258	2983	2983	51.19
Thhalv10018577m	2233	3304	2261	2981	1.99e-106	0.00924428	2.88e-13	0.696	0.095	0.362	AT1G77840.1		Translation initiation factor IF2/IF5	6.057	1886	2233	3182	66.569	6.753	1886	3304	4638	107.853	6.152	1886	2261	3197	71.123	6.419	1886	2981	4165	85.572
Thhalv10027441m	305	7891	947	2980	0	2.28e-86	0	4.846	1.723	3.262	AT4G15550.1	IAGLU	indole-3-acetate beta-D-glucosyltransferase	3.066	1437	305	305	8.374	7.912	1437	7891	7891	240.835	4.789	1437	947	947	27.651	6.328	1437	2980	2980	80.356
Thhalv10020359m	9173	2621	6793	2977	0	7.77e-44	0	-1.655	-0.345	-1.65	AT3G08510.1	ATPLC2,PLC2	phospholipase C 2	7.307	2286	9173	9173	158.324	5.652	2286	2621	2621	50.285	6.962	2286	6793	6793	124.68	5.657	2286	2977	2977	50.462
Thhalv10016373m	217	1438	585	2976	9.05e-278	7.3e-45	0	2.886	1.519	3.756	AT1G70250.1		receptor serine/threonine kinase, putative	2.052	2065	217	217	4.146	4.938	2065	1438	1443	30.647	3.571	2065	585	585	11.886	5.808	2065	2976	2986	56.031
Thhalv10020628m	499	2021	763	2975	4.48e-288	1.62e-17	0	2.171	0.702	2.55	AT3G21760.1	HYR1	UDP-Glycosyltransferase superfamily protein	3.515	1722	499	499	11.433	5.686	1722	2021	2021	51.473	4.217	1722	763	763	18.591	6.065	1722	2975	2975	66.944
Thhalv10025360m	1217	2664	1276	2968	4.12e-194	0.00632917	9.73e-136	1.282	0.157	1.26	AT4G26940.1		Galactosyltransferase family protein	4.568	2025	1217	1217	23.712	5.85	2025	2664	2664	57.697	4.725	2025	1276	1276	26.438	5.828	2025	2968	2968	56.793
Thhalv10022583m	676	1796	747	2963	1.11e-170	0.00309833	1.53e-298	1.562	0.233	2.106	AT5G01830.1		ARM repeat superfamily protein	3.563	2257	676	676	11.818	5.125	2257	1796	1796	34.899	3.796	2257	747	747	13.887	5.669	2257	2963	2963	50.87
Thhalv10007499m	45	952	169	2963	1.16e-263	3.41e-19	0	4.558	2.01	6.014	AT1G22360.1	AtUGT85A2,UGT85A2	UDP-glucosyl transferase 85A2	0.273	1535	45	47	1.208	4.831	1535	952	996	28.457	2.283	1535	169	178	4.865	6.287	1535	2963	3093	78.078
Thhalv10017069m	1473	2103	2193	2955	1.76e-61	1.58e-44	2.16e-86	0.664	0.662	0.977	AT2G30620.1		winged-helix DNA-binding transcription factor family protein	5.535	1258	1473	1478	46.356	6.199	1258	2103	2107	73.456	6.197	1258	2193	2199	73.342	6.512	1258	2955	2963	91.266
Thhalv10002506m	469	1843	592	2955	1.25e-256	2.89e-06	0	2.127	0.425	2.63	AT3G24530.1		AAA-type ATPase family protein / ankyrin repeat family protein	3.333	1836	469	469	10.079	5.46	1836	1843	1843	44.025	3.758	1836	592	592	13.529	5.963	1836	2955	2955	62.365
Thhalv10011290m	832	2192	900	2953	7.24e-206	0.00417761	1.86e-238	1.551	0.202	1.802	AT1G53500.1	ATMUM4,ATRHM2,MUM4,RHM2	NAD-dependent epimerase/dehydratase family protein	3.805	2349	832	832	13.975	5.356	2349	2192	2194	40.964	4.007	2349	900	900	16.076	5.607	2349	2953	2954	48.729
Thhalv10000270m	757	4909	1191	2951	0	1.6e-29	1.14e-264	2.849	0.742	1.936	AT2G23320.1	WRKY15	WRKY DNA-binding protein 15	4.683	1163	757	757	25.682	7.532	1163	4909	4909	185.122	5.425	1163	1191	1191	42.968	6.619	1163	2951	2951	98.321
Thhalv10024533m	3580	2324	4859	2951	2.35e-17	1.88e-66	4.68e-28	-0.471	0.529	-0.305	AT4G29010.1	AIM1	Enoyl-CoA hydratase/isomerase family	5.754	2618	3580	3580	53.954	5.283	2618	2324	2324	38.932	6.283	2618	4859	4859	77.873	5.449	2618	2951	2951	43.678
Thhalv10024930m	1587	1836	2398	2949	6.03e-24	3.26e-51	6.55e-69	0.363	0.685	0.868	AT4G37310.1	CYP81H1	cytochrome P450, family 81, subfamily H, polypeptide 1	5.159	1752	1587	1587	35.74	5.522	1752	1836	1836	45.96	5.844	1752	2398	2398	57.428	6.027	1752	2949	2949	65.223
Thhalv10008117m	181	349	629	2948	1.46e-21	6.46e-65	0	1.1	1.886	4	AT5G26280.1		TRAF-like family protein	2.591	1185	181	181	6.027	3.691	1185	349	349	12.917	4.477	1185	629	629	22.271	6.591	1185	2948	2948	96.398
Thhalv10013161m	1811	2587	2302	2944	2.04e-75	7.58e-23	3.96e-42	0.667	0.435	0.675	AT5G50900.1		ARM repeat superfamily protein	5.089	2099	1811	1811	34.042	5.756	2099	2587	2587	54.054	5.524	2099	2302	2302	46.015	5.764	2099	2944	2944	54.348
Thhalv10017151m	583	6619	1494	2943	0	8.17e-106	0	3.645	1.445	2.293	AT2G37970.1	SOUL-1	SOUL heme-binding family protein	4.076	1390	583	594	16.861	7.721	1390	6619	6689	211.052	5.521	1390	1494	1521	45.912	6.369	1390	2943	2964	82.627
Thhalv10016246m	1196	4490	1810	2943	0	4.31e-39	5.87e-137	2.061	0.686	1.273	AT2G38280.1	ATAMPD,FAC1	AMP deaminase, putative / myoadenylate deaminase, putative	4.08	2791	1196	1196	16.908	6.141	2791	4490	4490	70.555	4.766	2791	1810	1810	27.21	5.353	2791	2943	2943	40.859
Thhalv10006885m	850	2268	1396	2943	2.78e-216	2.17e-39	1.15e-230	1.568	0.806	1.766	AT1G70140.1	ATFH8,FH8	formin 8	3.679	2619	850	850	12.805	5.247	2619	2268	2268	37.98	4.485	2619	1396	1398	22.397	5.445	2619	2943	2944	43.557
Thhalv10020130m	3117	2099	2866	2942	2.74e-11	0.864621	1.19e-07	-0.417	-0.032	-0.109	AT3G05090.1	LRS1	Transducin/WD40 repeat-like superfamily protein	5.356	3002	3117	3117	40.967	4.939	3002	2099	2099	30.665	5.324	3002	2866	2866	40.057	5.247	3002	2942	2942	37.974
Thhalv10025192m	508	692	449	2942	3.01e-18	0.63105	0	0.608	-0.068	2.538	AT4G36970.1		Remorin family protein	3.766	1671	508	576	13.601	4.374	1671	692	790	20.735	3.698	1671	449	517	12.981	6.304	1671	2942	3407	79.005
Thhalv10028392m	21565	4135	12863	2941	0	0	0	-2.206	-0.655	-2.89	AT4G01800.1	AGY1,AtcpSecA	Albino or Glassy Yellow 1	7.998	3458	21565	22412	255.721	5.792	3458	4135	4368	55.399	7.343	3458	12863	13380	162.346	5.108	3458	2941	3077	34.479
Thhalv10021462m	1009	1606	636	2939	1.77e-63	1.13e-13	2.61e-182	0.823	-0.577	1.516	AT3G14200.1		Chaperone DnaJ-domain superfamily protein	4.974	1267	1009	1009	31.421	5.797	1267	1606	1606	55.592	4.397	1267	636	636	21.062	6.49	1267	2939	2939	89.884
Thhalv10025803m	2	765	27	2939	1.69e-260	2.18e-06	0	8.248	3.311	9.983	AT4G30280.1	ATXTH18,XTH18	xyloglucan endotransglucosylase/hydrolase 18	-3.21	1095	2	3	0.108	5.038	1095	765	820	32.843	0.101	1095	27	28	1.073	6.773	1095	2939	3091	109.381
Thhalv10018186m	2432	1339	2205	2935	4.68e-31	0.624432	0.000197407	-0.708	-0.053	0.245	AT1G66340.1	AtETR1,EIN1,ETR,ETR1	Signal transduction histidine kinase, hybrid-type, ethylene sensor	5.16	2684	2432	2432	35.751	4.452	2684	1339	1339	21.88	5.107	2684	2205	2205	34.47	5.405	2684	2935	2935	42.372
Thhalv10008554m	1446	1981	2660	2930	7.2e-51	8.53e-101	5.62e-88	0.606	0.968	0.992	AT1G22300.1	14-3-3EPSILON,GF14 EPSILON,GRF10	general regulatory factor 10	5.613	1166	1446	1446	48.931	6.219	1166	1981	1981	74.513	6.581	1166	2660	2660	95.718	6.605	1166	2930	2930	97.37
Thhalv10007204m	816	1655	1115	2923	5.01e-107	2.18e-16	1.25e-238	1.173	0.539	1.815	AT1G28240.1		Protein of unknown function (DUF616)	3.732	2423	816	816	13.288	4.905	2423	1655	1655	29.956	4.271	2423	1115	1115	19.308	5.547	2423	2923	2923	46.745
Thhalv10021595m	1131	1000	1237	2923	0.0921024	0.000225955	6.28e-149	-0.025	0.218	1.344	AT3G20390.1		endoribonuclease L-PSP family protein	5.603	918	1131	1131	48.611	5.578	918	1000	1000	47.775	5.821	918	1237	1237	56.538	6.947	918	2923	2923	123.38
Thhalv10007106m	3219	3657	3062	2922	2.67e-42	0.469924	6.56e-12	0.337	0.017	-0.166	AT1G02120.1	VAD1	GRAM domain family protein	5.97	2026	3219	3219	62.689	6.307	2026	3657	3657	79.164	5.987	2026	3062	3062	63.413	5.804	2026	2922	2922	55.885
Thhalv10003713m	638	1443	1030	2921	5.44e-111	7.96e-28	2.84e-306	1.33	0.78	2.169	AT5G23490.1			3.295	2565	638	638	9.814	4.625	2565	1443	1443	24.673	4.075	2565	1030	1030	16.848	5.464	2565	2921	2921	44.127
Thhalv10016497m	25	86	100	2921	1.05e-11	1.96e-12	0	1.935	2.089	6.842	AT2G38940.1	ATPT2,PHT1;4	phosphate transporter 1;4	-0.961	1920	25	25	0.514	0.974	1920	86	86	1.964	1.128	1920	100	100	2.185	5.881	1920	2921	2921	58.951
Thhalv10020748m	257	3971	246	2920	0	0.837128	0	4.103	0.026	3.48	AT3G19970.1		alpha/beta-Hydrolases superfamily protein	2.484	1812	257	257	5.596	6.587	1812	3971	3971	96.114	2.51	1812	246	246	5.696	5.964	1812	2920	2920	62.443
Thhalv10023296m	9224	2519	5245	2919	0	3.13e-180	0	-1.72	-0.726	-1.686	AT1G61100.1		disease resistance protein (TIR class), putative	7.26	2374	9224	9224	153.303	5.54	2374	2519	2519	46.536	6.534	2374	5245	5245	92.699	5.574	2374	2919	2919	47.644
Thhalv10018350m	1682	3391	2168	2915	9.45e-216	2.81e-23	8.69e-54	1.164	0.455	0.767	AT1G80530.1		Major facilitator superfamily protein	4.872	2266	1682	1682	29.287	6.036	2266	3391	3391	65.631	5.327	2266	2168	2168	40.143	5.639	2266	2915	2915	49.847
Thhalv10013120m	1778	2445	1606	2915	2.82e-63	0.619867	3.25e-43	0.612	-0.058	0.687	AT5G19010.1	MPK16	mitogen-activated protein kinase 16	4.712	2677	1778	1778	26.206	5.324	2677	2445	2445	40.057	4.654	2677	1606	1606	25.171	5.399	2677	2915	2915	42.194
Thhalv10013718m	1200	851	1361	2914	0.00320642	1.75e-06	3.21e-132	-0.344	0.27	1.253	AT5G16880.1		Target of Myb protein 1	4.914	1571	1200	1200	30.138	4.57	1571	851	851	23.757	5.184	1571	1361	1361	36.349	6.167	1571	2914	2914	71.874
Thhalv10006675m	1397	1630	1309	2913	2.65e-22	0.891438	3.43e-94	0.374	-0.006	1.034	AT1G04810.1		26S proteasome regulatory complex, non-ATPase subcomplex, Rpn2/Psmd1 subunit	4.135	3140	1397	1398	17.567	4.509	3140	1630	1630	22.767	4.129	3140	1309	1309	17.491	5.169	3140	2913	2916	35.985
Thhalv10013680m	56	5148	110	2910	0	1.16e-05	0	6.675	1.063	5.674	AT5G07440.1	GDH2	glutamate dehydrogenase 2	0.427	1643	56	56	1.345	7.102	1643	5148	5148	137.418	1.49	1643	110	110	2.809	6.101	1643	2910	2910	68.63
Thhalv10005009m	181	141	388	2907	0.76328	5.28e-21	0	-0.208	1.188	3.979	AT3G25870.1			2.57	1203	181	181	5.936	2.362	1203	141	141	5.14	3.758	1203	388	388	13.532	6.549	1203	2907	2907	93.635
Thhalv10013418m	1592	1465	2204	2904	0.00153112	2.08e-33	5.06e-64	0.033	0.558	0.841	AT5G05690.1	CBB3,CPD,CYP90,CYP90A,CYP90A1,DWF3	Cytochrome P450 superfamily protein	5.226	1678	1592	1592	37.434	5.259	1678	1465	1465	38.29	5.784	1678	2204	2204	55.11	6.067	1678	2904	2904	67.06
Thhalv10019887m	2585	1108	1831	2904	6.38e-76	7.3e-18	0.263291	-1.069	-0.408	0.142	AT3G12980.1	ATHPCAT4,HAC5	histone acetyltransferase of the CBP family 5	4.34	5035	2585	2585	20.257	3.271	5035	1108	1108	9.651	3.932	5035	1831	1831	15.258	4.482	5035	2904	2904	22.349
Thhalv10024982m	20919	1569	19683	2903	0	0.24557	0	-3.585	0	-2.876	AT4G13770.1	CYP83A1,REF2	cytochrome P450, family 83, subfamily A, polypeptide 1	8.579	2159	20919	20919	382.296	4.994	2159	1569	1569	31.872	8.579	2159	19683	19683	382.516	5.703	2159	2903	2903	52.102
Thhalv10020606m	805	2389	967	2900	7.27e-257	2.97e-07	2.95e-238	1.722	0.353	1.823	AT3G15430.1		Regulator of chromosome condensation (RCC1) family protein	3.883	2153	805	805	14.752	5.605	2153	2389	2389	48.665	4.236	2153	967	967	18.845	5.706	2153	2900	2900	52.193
Thhalv10024203m	6431	3527	4834	2894	1.38e-81	2.6e-27	0	-0.714	-0.323	-1.178	AT4G14760.1		kinase interacting (KIP1-like) family protein	5.584	5290	6431	6431	47.966	4.87	5290	3527	3527	29.241	5.261	5290	4834	4834	38.341	4.406	5290	2894	2894	21.198
Thhalv10001968m	3089	2629	2643	2891	0.148311	0.00715257	2.24e-08	-0.08	-0.136	-0.121	AT4G29130.1	ATHXK1,GIN2,HXK1	hexokinase 1	5.956	1963	3089	3089	62.088	5.876	1963	2629	2629	58.737	5.82	1963	2643	2643	56.492	5.835	1963	2891	2891	57.067
Thhalv10013383m	121	1179	329	2891	4.27e-267	7.45e-26	0	3.437	1.532	4.552	AT5G54860.1		Major facilitator superfamily protein	1.467	1727	121	121	2.764	4.904	1727	1179	1179	29.941	2.999	1727	329	329	7.993	6.019	1727	2891	2891	64.866
Thhalv10016905m	3952	2880	4915	2889	9.17e-06	5.78e-42	9.6e-59	-0.304	0.404	-0.478	AT2G35680.1		Phosphotyrosine protein phosphatases superfamily protein	6.373	1881	3952	3952	82.897	6.069	1881	2880	2880	67.15	6.777	1881	4915	4915	109.634	5.895	1881	2889	2889	59.514
Thhalv10010114m	4126	2202	4457	2885	2.58e-59	1.13e-11	6.65e-74	-0.753	0.2	-0.542	AT3G51550.1	FER	Malectin/receptor-like protein kinase family protein	5.742	3041	4126	4126	53.533	4.989	3041	2202	2202	31.757	5.942	3041	4457	4457	61.495	5.2	3041	2885	2885	36.761
Thhalv10024217m	621	5774	589	2883	0	0.826382	5.51e-306	3.37	0.013	2.189	AT4G32920.1		glycine-rich protein	2.504	4319	621	621	5.673	5.874	4319	5774	5774	58.632	2.517	4319	589	589	5.722	4.693	4319	2883	2883	25.865
Thhalv10012636m	1037	1306	1188	2881	3.58e-25	3.14e-06	5.32e-166	0.485	0.284	1.448	AT5G11850.1		Protein kinase superfamily protein	3.75	3042	1037	1037	13.45	4.235	3042	1306	1306	18.829	4.034	3042	1188	1188	16.386	5.198	3042	2881	2881	36.698
Thhalv10006681m	17003	4288	10882	2879	0	1.04e-202	0	-1.835	-0.555	-2.588	AT1G17220.1	FUG1	Translation initiation factor 2, small GTP-binding protein	7.672	3289	17003	17003	203.973	5.837	3289	4288	4288	57.179	7.117	3289	10882	10882	138.821	5.084	3289	2879	2879	33.918
Thhalv10009596m	1559	3370	2993	2879	1.75e-240	4.03e-125	5.21e-66	1.23	1.042	0.81	AT1G06650.2		2-oxoglutarate (2OG) and Fe(II)-dependent oxygenase superfamily protein	6.13	1377	1559	2444	70.029	7.36	1377	3370	5157	164.251	7.172	1377	2993	4734	144.246	6.94	1377	2879	4363	122.775
Thhalv10006555m	3561	1104	2706	2878	2.55e-198	4.36e-14	1.43e-31	-1.537	-0.307	-0.333	AT1G08600.2	ATRX,CHR20	P-loop containing nucleoside triphosphate hydrolases superfamily protein	4.855	4854	3561	3561	28.946	3.318	4854	1104	1104	9.975	4.548	4854	2706	2706	23.39	4.522	4854	2878	2878	22.975
Thhalv10007937m	18834	3397	12195	2874	0	6.65e-212	0	-2.318	-0.538	-2.738	AT1G09340.1	CRB,CSP41B	chloroplast RNA binding	8.905	1550	18834	18834	479.427	6.587	1550	3397	3397	96.119	8.367	1550	12195	12195	330.112	6.167	1550	2874	2874	71.848
Thhalv10024277m	705	2019	656	2871	5.14e-209	1	1.81e-269	1.67	-0.015	2	AT4G39350.1	ATCESA2,ATH-A,CESA2	cellulose synthase A2	2.694	4299	705	705	6.47	4.364	4299	2019	2019	20.597	2.679	4299	656	656	6.402	4.694	4299	2871	2871	25.878
Thhalv10006576m	4530	1612	4701	2871	3.98e-199	3.3e-07	6.49e-115	-1.346	0.169	-0.664	AT1G01960.1	EDA10	SEC7-like guanine nucleotide exchange family protein	5.019	6101	4530	5013	32.42	3.673	6101	1612	1774	12.753	5.188	6101	4701	5302	36.463	4.355	6101	2871	3221	20.457
Thhalv10025521m	4808	3880	6609	2870	0.703571	1.29e-95	7.54e-146	-0.157	0.548	-0.771	AT4G16190.1		Papain family cysteine protease	7.101	1382	4808	4808	137.268	6.944	1382	3880	3880	123.131	7.649	1382	6609	6609	200.65	6.33	1382	2870	2870	80.47
Thhalv10023300m	687	980	729	2869	2.94e-29	0.0288581	4.59e-276	0.665	0.174	2.036	AT1G59910.1		Actin-binding FH2 (formin homology 2) family protein	3.451	2479	687	687	10.934	4.116	2479	980	980	17.338	3.625	2479	729	729	12.338	5.487	2479	2869	2869	44.845
Thhalv10014244m	289	1691	956	2857	5.33e-306	1.6e-93	0	2.701	1.815	3.279	AT5G64260.1	EXL2	EXORDIUM like 2	3.195	1245	289	289	9.159	5.896	1245	1691	1691	59.569	5.01	1245	956	956	32.218	6.474	1245	2857	2857	88.92
Thhalv10013033m	1601	1454	1845	2854	0.00507309	1.25e-09	3.07e-58	0.014	0.293	0.808	AT4G27500.1	PPI1	proton pump interactor 1	4.86	2175	1601	1601	29.043	4.874	2175	1454	1454	29.319	5.153	2175	1845	1845	35.592	5.668	2175	2854	2854	50.846
Thhalv10028386m	3160	10711	2660	2851	0	0.000822862	2.02e-12	1.914	-0.16	-0.174	AT4G03430.1	EMB2770,STA1	pre-mRNA splicing factor-related	5.246	3285	3160	3160	37.954	7.16	3285	10711	10711	143.001	5.086	3285	2660	2660	33.975	5.072	3285	2851	2851	33.629
Thhalv10022450m	4073	2715	3244	2851	9.1e-16	6.76e-10	1.29e-72	-0.426	-0.245	-0.525	AT4G34100.1		RING/U-box superfamily protein	7.482	1046	4073	4740	178.796	7.056	1046	2715	3174	133.082	7.237	1046	3244	3760	150.823	6.957	1046	2851	3354	124.248
Thhalv10020090m	7628	2383	7361	2848	0	0.0353333	0	-1.526	0.038	-1.447	AT3G11670.1	DGD1	UDP-Glycosyltransferase superfamily protein	6.79	2719	7628	7628	110.691	5.264	2719	2383	2383	38.438	6.828	2719	7361	7361	113.589	5.343	2719	2848	2848	40.587
Thhalv10000075m	7821	2117	6663	2847	0	1.86e-06	0	-1.733	-0.143	-1.484	AT2G23350.1	PAB4,PABP4	poly(A) binding protein 4	7.036	2352	7821	7821	131.201	5.303	2352	2117	2117	39.475	6.893	2352	6663	6664	118.88	5.552	2352	2847	2847	46.904
Thhalv10002621m	6295	3393	5740	2844	3.88e-86	0.524837	0	-0.74	-0.045	-1.173	AT3G25520.1	ATL5,OLI5,PGY3,RPL5A	ribosomal protein L5	7.643	1243	6295	6295	199.819	6.903	1243	3393	3393	119.717	7.598	1243	5740	5740	193.754	6.47	1243	2844	2844	88.658
Thhalv10006614m	4176	3005	2956	2844	3.65e-07	2.13e-28	8.48e-83	-0.322	-0.409	-0.58	AT1G04210.1		Leucine-rich repeat protein kinase family protein	5.465	3729	4176	4176	44.185	5.143	3729	3005	3005	35.342	5.056	3729	2956	2956	33.26	4.885	3729	2844	2844	29.553
Thhalv10016146m	3406	1979	3049	2844	2.8e-33	0.275723	1.39e-24	-0.63	-0.071	-0.286	AT2G35110.2	GRL,NAP1,NAPP	transcription activators	4.893	4522	3406	3406	29.718	4.263	4522	1979	1979	19.194	4.822	4522	3049	3049	28.29	4.607	4522	2844	2844	24.37
Thhalv10011652m	1971	1763	1778	2844	0.00805865	0.572317	4.11e-22	-0.009	-0.06	0.503	AT1G55840.1		Sec14p-like phosphatidylinositol transfer family protein	5.559	1650	1971	1971	47.132	5.55	1650	1763	1763	46.861	5.499	1650	1778	1778	45.212	6.062	1650	2844	2844	66.789
Thhalv10018223m	2509	1808	2529	2842	0.000115902	0.00872397	0.159391	-0.32	0.101	0.154	AT1G79940.1	ATERDJ2A	DnaJ / Sec63 Brl domains-containing protein	5.358	2413	2509	2509	41.026	5.038	2413	1808	1808	32.861	5.459	2413	2529	2529	43.975	5.512	2413	2842	2842	45.638
Thhalv10024371m	2292	3190	2414	2834	1.67e-85	5.23e-05	6.65e-06	0.63	0.164	0.28	AT4G33090.1	APM1,ATAPM1	aminopeptidase M1	4.964	2897	2292	2292	31.216	5.594	2897	3190	3190	48.293	5.128	2897	2414	2414	34.962	5.244	2897	2834	2834	37.906
Thhalv10004914m	418	1401	598	2832	1.62e-170	5.56e-11	0	1.976	0.392	2.709	AT5G26667.2	PYR6	P-loop containing nucleoside triphosphate hydrolases superfamily protein	5.461	994	418	1110	44.06	7.437	994	1401	3928	173.312	5.853	994	598	1369	57.787	8.17	994	2832	7390	288.082
Thhalv10006594m	2177	623	1850	2832	8.74e-137	0.0161529	4.37e-10	-1.653	-0.147	0.353	AT1G26130.2		ATPase E1-E2 type family protein / haloacid dehalogenase-like hydrolase family protein	4.582	3588	2177	2178	23.951	2.929	3588	623	623	7.615	4.435	3588	1850	1850	21.634	4.935	3588	2832	2833	30.595
Thhalv10003159m	499	283	462	2831	1.69e-06	1	0	-0.666	-0.022	2.478	AT5G43745.1		Protein of unknown function (DUF1012)	2.947	2553	499	499	7.712	2.281	2553	283	283	4.862	2.925	2553	462	462	7.593	5.425	2553	2831	2831	42.968
Thhalv10006645m	2558	1370	2753	2830	1.14e-36	2.98e-07	0.563088	-0.748	0.194	0.119	AT1G09730.2		Cysteine proteinases superfamily protein	4.855	3488	2558	2558	28.936	4.107	3488	1370	1370	17.226	5.049	3488	2753	2753	33.116	4.974	3488	2830	2830	31.439
Thhalv10001938m	3396	1234	2875	2829	1.03e-143	0.00111417	6.56e-25	-1.308	-0.152	-0.29	AT2G27050.1	AtEIL1,EIL1	ETHYLENE-INSENSITIVE3-like 1	5.982	2120	3396	3396	63.204	4.674	2120	1234	1234	25.528	5.83	2120	2875	2875	56.9	5.692	2120	2829	2829	51.708
Thhalv10024300m	2744	1319	2542	2827	4.33e-58	1	0.0758701	-0.872	-0.01	0.038	AT4G19490.1	ATVPS54,VPS54	VPS54	4.958	3554	2744	2799	31.074	4.086	3554	1319	1376	16.98	4.948	3554	2542	2615	30.872	4.996	3554	2827	2926	31.902
Thhalv10003879m	337	1265	425	2822	3.41e-170	9.95e-05	0	2.061	0.423	3.04	AT2G02860.1	ATSUC3,ATSUT2,SUC3,SUT2	sucrose transporter 2	2.56	2255	337	337	5.897	4.621	2255	1265	1265	24.603	2.983	2255	425	425	7.908	5.6	2255	2822	2822	48.492
Thhalv10010221m	213	523	312	2822	9e-46	1.12e-06	0	1.448	0.639	3.701	AT3G49370.1		Calcium-dependent protein kinase (CDPK) family protein	2.221	1803	213	213	4.661	3.669	1803	523	523	12.722	2.86	1803	312	312	7.261	5.922	1803	2822	2822	60.648
Thhalv10013929m	1571	5072	3606	2821	0	8.87e-214	5.72e-59	1.822	1.269	0.818	AT5G53120.1	ATSPDS3,SPDS3,SPMS	spermidine synthase 3	5.014	2166	1571	1774	32.315	6.836	2166	5072	5643	114.26	6.283	2166	3606	4019	77.852	5.832	2166	2821	3184	56.96
Thhalv10005839m	1170	2540	1362	2820	1e-182	6.15e-08	4.85e-126	1.271	0.308	1.243	AT3G61960.1		Protein kinase superfamily protein	4.399	2188	1170	1170	21.098	5.67	2188	2540	2540	50.913	4.707	2188	1362	1362	26.118	5.642	2188	2820	2820	49.941
Thhalv10002663m	2972	1091	2752	2820	2.32e-123	1	6.72e-07	-1.293	-0.022	-0.101	AT3G46060.1	ARA-3,ARA3,ATRAB8A,ATRABE1C,RAB8A	RAB GTPase homolog 8A	6.602	1207	2972	2972	97.152	5.309	1207	1091	1091	39.643	6.58	1207	2752	2752	95.665	6.501	1207	2820	2821	90.564
Thhalv10008819m	1297	929	1750	2814	0.00447736	9.35e-24	2.55e-100	-0.329	0.521	1.091	AT1G10590.3		Nucleic acid-binding, OB-fold-like protein	5.717	973	1297	1297	52.594	5.388	973	929	929	41.874	6.238	973	1750	1750	75.463	6.808	973	2814	2814	112.065
Thhalv10007059m	827	267	1408	2814	4.18e-44	5.89e-44	6.92e-216	-1.466	0.856	1.742	AT1G30900.1	BP80-3;3,VSR3;3,VSR6	VACUOLAR SORTING RECEPTOR 6	3.853	2264	827	829	14.447	2.387	2264	267	270	5.23	4.709	2264	1408	1411	26.149	5.595	2264	2814	2824	48.333
Thhalv10023242m	4547	2395	4618	2813	8.41e-69	5.31e-05	2.31e-124	-0.772	0.111	-0.719	AT1G60200.1		splicing factor PWI domain-containing protein / RNA recognition motif (RRM)-containing protein	5.888	3029	4547	4547	59.229	5.116	3029	2395	2395	34.678	5.999	3029	4618	4618	63.968	5.169	3029	2813	2813	35.986
Thhalv10024256m	2264	2269	1670	2811	1.07e-11	8.58e-12	3.7e-06	0.156	-0.35	0.287	AT4G30790.1			4.684	3474	2264	2264	25.713	4.84	3474	2269	2269	28.645	4.334	3474	1670	1670	20.17	4.971	3474	2811	2811	31.354
Thhalv10014355m	898	1203	1246	2811	3.62e-29	2.14e-19	1.99e-193	0.575	0.562	1.621	AT5G16010.1		3-oxo-5-alpha-steroid 4-dehydrogenase family protein	5.057	1064	898	898	33.3	5.632	1064	1203	1203	49.587	5.619	1064	1246	1246	49.135	6.678	1064	2811	2811	102.371
Thhalv10020310m	551	1317	927	2809	1.55e-109	2.51e-28	1.48219693752374e-322	1.41	0.84	2.324	AT3G21630.1	CERK1,LYSM RLK1	chitin elicitor receptor kinase 1	3.388	2076	551	551	10.472	4.798	2076	1317	1317	27.823	4.228	2076	927	927	18.735	5.712	2076	2809	2809	52.43
Thhalv10024233m	3586	1586	2988	2807	1.46e-96	6.62e-05	3.52e-38	-1.025	-0.175	-0.38	AT4G38350.2		Patched family protein	5.232	3766	3586	3586	37.57	4.207	3766	1586	1586	18.47	5.057	3766	2988	2988	33.29	4.852	3766	2807	2807	28.882
Thhalv10004005m	7264	3314	5136	2803	4.13e-178	3.01e-49	0	-0.979	-0.411	-1.4	AT5G24150.1	SQE5,SQP1	FAD/NAD(P)-binding oxidoreductase family protein	7.208	1938	7264	7264	147.888	6.229	1938	3314	3314	74.997	6.797	1938	5136	5136	111.194	5.808	1938	2803	2803	56.044
Thhalv10011087m	4330	5094	3679	2802	6.39e-70	0.000361086	1.03e-102	0.387	-0.146	-0.654	ATCG00480.1		ATP synthase subunit beta	6.742	1596	4330	4330	107.045	7.129	1596	5094	5094	139.981	6.596	1596	3679	3679	96.718	6.088	1596	2802	2802	68.029
Thhalv10026397m	2714	3403	2682	2800	1.75e-62	0.0467155	0.0856843	0.479	0.072	0.019	AT4G38740.1	ROC1	rotamase CYP 1	6.767	983	2714	2714	108.935	7.246	983	3403	3403	151.828	6.839	983	2682	2682	114.476	6.786	983	2800	2800	110.373
Thhalv10012729m	4621	2038	4792	2800	5.11e-125	2.97e-07	2.03e-134	-1.028	0.141	-0.749	AT5G55660.1		DEK domain-containing chromatin associated protein	6.083	2689	4621	4621	67.804	5.055	2689	2038	2038	33.24	6.224	2689	4792	4792	74.772	5.334	2689	2800	2800	40.348
Thhalv10003903m	8981	1123	8444	2796	0	0.521569	0	-2.847	0	-1.71	AT3G26810.1	AFB2	auxin signaling F-box 2	7.244	2338	8981	8981	151.562	4.397	2338	1123	1123	21.066	7.244	2338	8444	8444	151.535	5.534	2338	2796	2796	46.339
Thhalv10017991m	13611	2610	6726	2793	0	0	0	-2.23	-0.928	-2.311	AT1G67120.1		ATPases;nucleotide binding;ATP binding;nucleoside-triphosphatases;transcription factor binding	5.038	16344	13611	13611	32.858	2.808	16344	2610	2610	7.004	4.11	16344	6726	6726	17.267	2.727	16344	2793	2793	6.622
Thhalv10025785m	173	1582	974	2793	0	9.19e-148	0	3.345	2.581	3.986	AT4G31800.1	ATWRKY18,WRKY18	WRKY DNA-binding protein 18	2.46	1241	173	173	5.5	5.805	1241	1582	1582	55.909	5.041	1241	974	974	32.93	6.446	1241	2793	2793	87.208
Thhalv10011225m	1877	1043	1738	2790	2.52e-23	1	8.24e-26	-0.695	-0.022	0.546	AT1G47550.1	SEC3A	exocyst complex component sec3A	4.675	2899	1877	1877	25.546	3.98	2899	1043	1043	15.779	4.653	2899	1738	1738	25.154	5.221	2899	2790	2790	37.292
Thhalv10020726m	2673	1879	2562	2789	1.7e-06	0.371767	0.194272	-0.356	0.027	0.035	AT3G13340.1		Transducin/WD40 repeat-like superfamily protein	5.92	1742	2673	2673	60.543	5.564	1742	1879	1879	47.307	5.947	1742	2562	2562	61.708	5.955	1742	2789	2789	62.038
Thhalv10013160m	676	2443	837	2786	3.11059284030836e-317	1.21e-07	1.29e-264	2.007	0.397	2.017	AT5G06830.1			3.892	1796	676	676	14.851	5.899	1796	2443	2443	59.657	4.289	1796	837	837	19.554	5.909	1796	2786	2786	60.108
Thhalv10008725m	533	1704	1117	2782	5.48e-198	1.53e-56	0	1.829	1.156	2.358	AT1G09560.1	GLP5	germin-like protein 5	4.313	1058	533	533	19.877	6.142	1058	1704	1704	70.636	5.469	1058	1117	1117	44.297	6.671	1058	2782	2782	101.89
Thhalv10005550m	3796	2210	3245	2780	1.53e-36	0.00224508	5.38e-56	-0.628	-0.138	-0.475	AT2G03150.1	emb1579	ATP/GTP-binding protein family	5.148	4224	3796	3796	35.458	4.52	4224	2210	2210	22.946	5.01	4224	3245	3245	32.233	4.673	4224	2780	2780	25.502
Thhalv10014984m	1334	1998	1917	2778	4.27e-67	4.97e-34	1.3e-89	0.736	0.612	1.033	AT4G40030.2		Histone superfamily protein	6.23	701	1334	1334	75.084	6.966	701	1998	1998	125.003	6.842	701	1917	1917	114.74	7.263	701	2778	2778	153.558
Thhalv10020332m	1297	965	1686	2777	0.0490212	4.3e-19	6.29e-96	-0.274	0.467	1.072	AT3G19420.1	ATPEN2,PEN2	PTEN 2	4.348	2513	1297	1297	20.364	4.074	2513	965	965	16.841	4.815	2513	1686	1686	28.15	5.42	2513	2777	2777	42.82
Thhalv10008431m	29	187	47	2774	2.16e-36	0.0493854	0	2.841	0.785	6.553	AT1G01680.1	ATPUB54,PUB54	plant U-box 54	0.371	885	29	29	1.293	3.212	885	187	187	9.267	1.156	885	47	47	2.228	6.924	885	2774	2774	121.457
Thhalv10022608m	2448	2311	2730	2771	9.76e-07	2.12e-10	0.173825	0.069	0.246	0.152	AT1G53570.1	MAP3KA,MAPKKK3	mitogen-activated protein kinase kinase kinase 3	5.393	2299	2448	2448	42.013	5.462	2299	2311	2311	44.086	5.639	2299	2730	2730	49.824	5.545	2299	2771	2771	46.704
Thhalv10004605m	400	3074	735	2768	0	2.51e-28	0	3.094	0.966	2.764	AT5G27520.1	PNC2	peroxisomal adenine nucleotide carrier 2	3.518	1378	400	400	11.453	6.612	1378	3074	3074	97.836	4.484	1378	735	735	22.379	6.282	1378	2768	2768	77.835
Thhalv10019984m	2034	1501	2190	2765	0.00574436	5.56e-06	2.6e-14	-0.285	0.196	0.417	AT3G17205.1	UPL6	ubiquitin protein ligase 6	4.619	3265	2034	2034	24.58	4.334	3265	1501	1501	20.162	4.815	3265	2190	2190	28.143	5.036	3265	2765	2765	32.815
Thhalv10015839m	7214	3919	7713	2762	3.2e-95	3.05e-17	0	-0.727	0.186	-1.41	AT3G02468.1	CPuORF9	conserved peptide upstream open reading frame 9	10.861	153	7214	7214	1860.36	10.134	153	3919	3919	1123.38	11.047	153	7713	7714	2115.43	9.451	153	2762	2763	699.758
Thhalv10013447m	1432	516	2020	2761	2.69e-62	3.05e-33	3.27e-72	-1.32	0.585	0.921	AT5G52540.1		Protein of unknown function (DUF819)	5.063	1690	1432	1432	33.432	3.743	1690	516	516	13.391	5.648	1690	2020	2020	50.15	5.984	1690	2761	2761	63.305
Thhalv10023227m	2762	2214	2380	2760	0.63224	0.0232646	0.00364479	-0.18	-0.144	-0.03	AT1G61210.1		Transducin/WD40 repeat-like superfamily protein	4.747	4222	2762	2874	26.858	4.567	4222	2214	2282	23.705	4.603	4222	2380	2446	24.308	4.717	4222	2760	2866	26.304
Thhalv10006773m	3295	1805	1760	2758	1.28e-42	1.13e-79	1.95e-23	-0.715	-0.816	-0.282	AT1G23870.1	ATTPS9,TPS9	trehalose-phosphatase/synthase 9	5.368	3147	3295	3295	41.311	4.653	3147	1805	1805	25.155	4.552	3147	1760	1760	23.465	5.086	3147	2758	2758	33.959
Thhalv10003910m	1350	1333	1373	2753	1.56e-06	0.0396867	3.73e-84	0.134	0.113	1.002	AT2G01600.1		ENTH/ANTH/VHS superfamily protein	4.677	2082	1350	1350	25.584	4.811	2082	1333	1333	28.08	4.79	2082	1373	1373	27.669	5.679	2082	2753	2753	51.237
Thhalv10006029m	477	3303	757	2752	0	1.31e-19	0	2.944	0.755	2.502	AT3G57550.1	AGK2,GK-2	guanylate kinase	3.355	1840	477	477	10.228	6.299	1840	3303	3303	78.729	4.11	1840	757	757	17.262	5.857	1840	2752	2752	57.955
Thhalv10020129m	1722	1818	1931	2752	4.46e-14	5.49e-08	1.3e-36	0.214	0.245	0.63	AT3G18860.1		transducin family protein / WD-40 repeat family protein	4.567	2912	1722	1749	23.698	4.781	2912	1818	1826	27.501	4.812	2912	1931	1949	28.082	5.197	2912	2752	2756	36.673
Thhalv10003893m	654	2808	912	2751	0	9.14e-15	1.05e-266	2.255	0.568	2.046	AT2G02040.1	ATPTR2,ATPTR2-B,NTR1,PTR2,PTR2-B	peptide transporter 2	3.76	1905	654	654	13.545	6.015	1905	2808	2808	64.647	4.328	1905	912	912	20.087	5.806	1905	2751	2751	55.957
Thhalv10025382m	838	1333	1130	2748	9.34e-53	1.31e-15	2.57e-201	0.822	0.52	1.687	AT4G23860.1		PHD finger protein-related	4.355	1616	838	838	20.46	5.177	1616	1333	1333	36.177	4.875	1616	1130	1130	29.339	6.042	1616	2748	2748	65.892
Thhalv10012479m	8981	3650	5756	2742	1.6e-297	1.22e-106	0	-1.147	-0.553	-1.738	AT5G58040.1	ATFIP1[V],ATFIPS5,FIP1[V],FIPS5	homolog of yeast FIP1 [V]	6.479	3973	8981	8981	89.19	5.332	3973	3650	3650	40.292	5.926	3973	5756	5756	60.787	4.741	3973	2742	2742	26.743
Thhalv10007301m	15712	1101	23428	2740	0	0	0	-3.682	0.665	-2.546	AT1G16410.1	BUS1,CYP79F1,SPS1	cytochrome p450 79f1	8.297	1971	15712	15712	314.526	4.615	1971	1101	1101	24.499	8.962	1971	23428	23428	498.723	5.751	1971	2740	2740	53.867
Thhalv10010414m	24556	4778	16767	2738	0	3.98e-206	0	-2.209	-0.462	-3.191	AT3G54050.1	HCEF1	high cyclic electron flow 1	9.508	1331	24556	24556	727.932	7.299	1331	4778	4778	157.439	9.046	1331	16767	16767	528.552	6.317	1331	2738	2738	79.71
Thhalv10023961m	100	487	98	2736	7.11e-80	0.837824	0	2.437	0.06	4.749	AT3G53150.1	UGT73D1	UDP-glucosyl transferase 73D1	1.475	1419	100	100	2.781	3.912	1419	487	487	15.052	1.535	1419	98	98	2.898	6.224	1419	2736	2737	74.74
Thhalv10011203m	3186	1355	4106	2735	3.4e-95	2.59e-43	5.81e-19	-1.081	0.455	-0.244	AT1G52780.1		Protein of unknown function (DUF2921)	5.2	3419	3186	3186	36.767	4.119	3419	1355	1355	17.381	5.655	3419	4106	4106	50.388	4.956	3419	2735	2738	31.031
Thhalv10010182m	299	848	473	2733	1.82e-87	1.92e-12	0	1.45	0.684	2.884	AT3G54100.1		O-fucosyltransferase family protein	2.485	3172	299	450	5.597	3.935	3172	848	1106	15.292	3.169	3172	473	680	8.995	5.369	3172	2733	3384	41.339
Thhalv10006880m	678	951	675	2730	5.65e-27	0.321636	2.14e-253	0.662	0.042	1.994	AT1G10090.1		Early-responsive to dehydration stress protein (ERD4)	3.39	3056	678	812	10.484	4.052	3056	951	1156	16.59	3.432	3056	675	786	10.791	5.384	3056	2730	3294	41.767
Thhalv10006532m	3776	2849	2886	2729	0.00303959	4.04e-14	4.67e-59	-0.254	-0.299	-0.495	AT1G32750.1	GTD1,HAC13,HAF01,HAF1,TAF1	HAC13 protein (HAC13)	4.656	5911	3776	3776	25.205	4.402	5911	2849	2849	21.139	4.357	5911	2886	2886	20.485	4.161	5911	2729	2729	17.89
Thhalv10007162m	4075	2043	2658	2726	2.8e-74	1.01e-44	3.22e-86	-0.843	-0.528	-0.606	AT1G25490.1	ATB BETA BETA,EER1,RCN1,REGA	ARM repeat superfamily protein	6.266	2089	4075	4075	76.966	5.423	2089	2043	2043	42.892	5.738	2089	2658	2658	53.386	5.66	2089	2726	2726	50.565
Thhalv10020340m	7087	2219	3888	2725	0	9.5e-157	0	-1.523	-0.778	-1.405	AT3G22960.1	PKP-ALPHA,PKP1	Pyruvate kinase family protein	7.04	2125	7087	7087	131.588	5.517	2125	2219	2219	45.798	6.262	2125	3888	3888	76.768	5.635	2125	2725	2725	49.69
Thhalv10003962m	646	1333	950	2724	5.46e-89	6.89e-19	1.11e-264	1.243	0.716	2.103	AT5G08300.1		Succinyl-CoA ligase, alpha subunit	4.119	1887	646	831	17.376	5.362	1887	1333	1770	41.138	4.835	1887	950	1284	28.55	6.222	1887	2724	3635	74.643
Thhalv10022348m	1665	2145	1838	2722	2.91e-44	1.21e-06	6.25e-40	0.519	0.237	0.684	AT3G14067.1		Subtilase family protein	4.015	4077	1665	1670	16.162	4.534	4077	2145	2153	23.16	4.252	4077	1838	1851	19.049	4.699	4077	2722	2733	25.975
Thhalv10005744m	1944	2021	3150	2722	6.08e-14	1.9e-84	1.75e-17	0.209	0.785	0.46	AT3G59140.1	ATMRP14,MRP14	multidrug resistance-associated protein 14	4.114	4429	1944	1944	17.318	4.323	4429	2021	2021	20.013	4.899	4429	3150	3150	29.841	4.574	4429	2722	2722	23.814
Thhalv10000182m	1487	1270	1669	2722	0.292762	4.53e-07	9.82e-61	-0.075	0.256	0.847	AT2G24360.1		Protein kinase superfamily protein	5.075	1740	1487	1487	33.719	5	1740	1270	1270	32.011	5.331	1740	1669	1669	40.246	5.922	1740	2722	2722	60.617
Thhalv10012711m	3334	1725	3470	2721	2.15e-54	8.76e-06	6.02e-28	-0.798	0.146	-0.319	AT5G49830.2	EXO84B	exocyst complex component 84B	5.579	2752	3334	3334	47.8	4.781	2752	1725	1725	27.491	5.725	2752	3470	3470	52.904	5.26	2752	2721	2721	38.312
Thhalv10006622m	3717	3106	3775	2720	0.388707	0.000295839	5.07e-55	-0.119	0.102	-0.503	AT1G15750.1	TPL,WSIP1	Transducin family protein / WD-40 repeat family protein	5.182	4365	3717	4017	36.31	5.063	4365	3106	3327	33.428	5.284	4365	3775	4054	38.968	4.679	4365	2720	2886	25.619
Thhalv10000167m	4325	2333	2632	2717	2.27e-59	3.07e-65	6.33e-113	-0.738	-0.628	-0.697	AT2G23070.1		Protein kinase superfamily protein	6.77	1564	4325	4325	109.109	6.032	1564	2333	2333	65.422	6.142	1564	2632	2632	70.609	6.073	1564	2717	2717	67.315
Thhalv10022715m	7105	2620	6464	2711	7.81e-291	0.418752	0	-1.287	-0.048	-1.417	AT2G14910.1			7.36	1707	7105	7105	164.226	6.073	1707	2620	2620	67.315	7.312	1707	6464	6464	158.883	5.943	1707	2711	2711	61.54
Thhalv10024513m	1087	1359	1065	2710	1.91e-25	0.336187	2.56e-129	0.324	-0.008	0.955	AT4G28600.1	NPGR2	no pollen germination related 2	4.536	3183	1087	1872	23.205	4.86	3183	1359	2107	29.032	4.528	3183	1065	1750	23.068	5.491	3183	2710	3694	44.97
Thhalv10020397m	1874	903	1080	2702	9.35e-40	1.86e-35	5.44e-21	-0.901	-0.707	0.501	AT3G05220.1		Heavy metal transport/detoxification superfamily protein	5.081	2185	1874	1874	33.84	4.18	2185	903	903	18.125	4.374	2185	1080	1080	20.739	5.582	2185	2702	2702	47.917
Thhalv10024312m	9886	2720	6634	2701	0	3.79e-92	0	-1.709	-0.487	-1.898	AT4G33210.1	SLOMO	F-box family protein	6.899	3268	9886	9886	119.358	5.19	3268	2720	2720	36.503	6.412	3268	6634	6634	85.173	5.001	3268	2701	2701	32.026
Thhalv10016234m	2076	800	1821	2701	2.07e-78	0.166703	1.05e-09	-1.223	-0.1	0.354	AT2G28470.1	BGAL8	beta-galactosidase 8	4.753	3037	2076	2076	26.971	3.53	3037	800	800	11.553	4.653	3037	1821	1821	25.158	5.107	3037	2701	2701	34.462
Thhalv10007801m	23311	5205	16331	2700	0	1.6e-166	0	-2.011	-0.425	-3.136	AT1G32060.1	PRK	phosphoribulokinase	9.11	1665	23311	23311	552.405	7.099	1665	5205	5205	137.104	8.685	1665	16331	16331	411.537	5.974	1665	2700	2700	62.836
Thhalv10020563m	426	1908	637	2700	7.47e-293	1.03e-13	0	2.343	0.672	2.662	AT3G22200.1	GABA-T,HER1,POP2	Pyridoxal phosphate (PLP)-dependent transferases superfamily protein	3.248	1827	426	440	9.502	5.591	1827	1908	2008	48.202	3.92	1827	637	659	15.134	5.91	1827	2700	2835	60.127
Thhalv10027944m	2317	2236	3224	2698	3.11e-08	1.34e-49	0.020413	0.101	0.565	0.193	AT5G39850.1		Ribosomal protein S4	6.632	922	2317	2317	99.153	6.733	922	2236	2236	106.362	7.197	922	3224	3224	146.715	6.825	922	2698	2698	113.389
Thhalv10018953m	789	2491	817	2696	2.18e-285	0.0631511	5.48e-208	1.811	0.139	1.746	AT1G68160.1		Protein of unknown function (DUF3755)	4.269	1615	789	789	19.276	6.08	1615	2491	2491	67.646	4.408	1615	817	817	21.226	6.015	1615	2696	2696	64.685
Thhalv10024214m	2962	1607	2458	2694	4.25e-40	0.00018238	7.73e-11	-0.751	-0.167	-0.125	AT4G24680.1	MOS1	modifier of snc1	4.998	4614	2962	3736	31.948	4.247	4614	1607	1997	18.982	4.831	4614	2458	3131	28.472	4.873	4614	2694	3490	29.309
Thhalv10019302m	3752	1284	3844	2691	2.36e-177	5.74e-05	1.3e-60	-1.463	0.083	-0.544	AT1G79040.1	PSBR	photosystem II subunit R	9.282	1012	3752	15972	622.716	7.819	1012	1284	5209	225.745	9.365	1012	3844	15909	659.588	8.738	1012	2691	11155	427.118
Thhalv10007133m	3959	3122	3779	2689	0.220906	0.3353	2.36e-79	-0.19	0.022	-0.584	AT1G26110.1	DCP5	decapping 5	6.021	2405	3959	3959	64.95	5.831	2405	3122	3122	56.933	6.043	2405	3779	3779	65.928	5.437	2405	2689	2689	43.325
Thhalv10027700m	368	2942	698	2689	0	6.31e-29	0	3.151	1.012	2.843	AT5G39450.1		F-box family protein	2.911	1931	368	368	7.519	6.062	1931	2942	2942	66.82	3.923	1931	698	698	15.166	5.754	1931	2689	2689	53.959
Thhalv10010217m	12349	1731	10625	2689	0	8.89e-08	0	-2.682	-0.129	-2.226	AT3G49601.1			7.855	2105	12349	12349	231.468	5.173	2105	1731	1731	36.065	7.726	2105	10625	10625	211.781	5.629	2105	2689	2689	49.499
Thhalv10019031m	135	5484	659	2687	0	5.74e-91	0	5.497	2.376	4.289	AT1G69920.1	ATGSTU12,GSTU12	glutathione S-transferase TAU 12	2.365	1034	135	135	5.151	7.862	1034	5484	5484	232.606	4.741	1034	659	659	26.741	6.654	1034	2687	2687	100.694
Thhalv10006831m	1619	2155	884	2687	3.9e-50	6.56e-37	5.01e-42	0.565	-0.784	0.705	AT1G32090.1		early-responsive to dehydration stress protein (ERD4)	4.734	2400	1619	1619	26.616	5.299	2400	2155	2155	39.38	3.95	2400	884	884	15.454	5.439	2400	2687	2687	43.383
Thhalv10012873m	1474	2020	1293	2687	6.14e-52	0.259872	3.56e-59	0.607	-0.1	0.84	AT5G10490.1	MSL2	MSCS-like 2	4.605	2390	1474	1474	24.334	5.212	2390	2020	2020	37.068	4.505	2390	1293	1293	22.699	5.445	2390	2687	2687	43.564
Thhalv10024357m	5554	1884	4176	2687	3.76e-266	1.2e-23	2.37e-276	-1.407	-0.323	-1.074	AT4G32180.1	ATPANK2,PANK2	pantothenate kinase 2	6.168	3048	5554	5554	71.896	4.761	3048	1884	1884	27.109	5.845	3048	4176	4176	57.485	5.094	3048	2687	2687	34.159
Thhalv10005844m	14	1335	91	2687	0	1.32e-15	0	6.727	2.789	7.558	AT3G61760.1	ADL1B,DL1B	DYNAMIN-like 1B	-1.73	1833	14	14	0.301	4.997	1833	1335	1335	31.942	1.059	1833	91	91	2.083	5.828	1833	2687	2687	56.802
Thhalv10022555m	1991	2376	1742	2686	1.3e-35	0.155729	3.85e-13	0.407	-0.104	0.405	AT2G18090.1		PHD finger family protein / SWIB complex BAF60b domain-containing protein / GYF domain-containing protein	4.895	2641	1991	1991	29.745	5.302	2641	2376	2376	39.457	4.791	2641	1742	1742	27.675	5.3	2641	2686	2686	39.409
Thhalv10016233m	305	501	384	2686	3.85e-22	0.000264806	0	0.869	0.421	3.113	AT2G32800.1	AP4.3A	protein kinase family protein	2.175	2664	305	305	4.517	3.044	2664	501	501	8.248	2.596	2664	384	384	6.048	5.288	2664	2686	2686	39.069
Thhalv10004631m	819	3275	1224	2684	0	1.67e-25	1.74e-196	2.152	0.668	1.686	AT5G67500.1	ATVDAC2,VDAC2	voltage dependent anion channel 2	4.751	1200	819	819	26.929	6.903	1200	3275	3275	119.694	5.419	1200	1224	1224	42.797	6.437	1200	2684	2684	86.668
Thhalv10006811m	13552	3975	8421	2681	0	1.31e-185	0	-1.617	-0.597	-2.363	AT1G50920.1		Nucleolar GTP-binding protein	7.646	2669	13552	13552	200.339	6.029	2669	3975	3975	65.318	7.049	2669	8421	8421	132.381	5.283	2669	2681	2681	38.923
Thhalv10019939m	3303	3612	2581	2678	1.37e-33	4.42e-10	8.64e-29	0.282	-0.268	-0.329	AT3G16830.1	TPR2	TOPLESS-related 2	5.103	3794	3303	3304	34.36	5.385	3794	3612	3614	41.777	4.835	3794	2581	2581	28.543	4.774	3794	2678	2678	27.351
Thhalv10009256m	10	1253	35	2675	0	0.000253839	0	7.122	1.896	8.037				-0.134	433	10	10	0.911	6.988	433	1253	1253	126.913	1.762	433	35	35	3.391	7.903	433	2675	2675	239.383
Thhalv10007084m	1270	876	1889	2674	0.000248079	2.52e-38	9.81e-89	-0.383	0.662	1.048	AT1G30000.1	MNS3	alpha-mannosidase 3	4.463	2272	1270	1270	22.055	4.08	2272	876	876	16.91	5.125	2272	1889	1889	34.885	5.511	2272	2674	2674	45.605
Thhalv10010535m	3228	1466	3054	2673	7.74e-81	0.596032	1.18e-24	-0.986	0.009	-0.298	AT3G50820.1	OEC33,PSBO-2,PSBO2	photosystem II subunit O-2	6.715	1212	3228	3228	105.085	5.729	1212	1466	1466	53.049	6.724	1212	3054	3054	105.725	6.417	1212	2673	2673	85.458
Thhalv10010117m	1375	651	2213	2673	3.86e-31	2.42e-58	1.2e-71	-0.89	0.796	0.933	AT3G50950.1	ZAR1	HOPZ-ACTIVATED RESISTANCE 1	4.585	2624	1375	1596	23.998	3.695	2624	651	775	12.953	5.381	2624	2213	2606	41.67	5.518	2624	2673	3104	45.837
Thhalv10007073m	1695	1815	1474	2672	2.31e-15	0.143583	2.06e-33	0.257	-0.107	0.638	AT1G18500.1	IPMS1,MAML-4	methylthioalkylmalate synthase-like 4	4.941	2186	1695	1702	30.72	5.198	2186	1815	1829	36.695	4.834	2186	1474	1486	28.522	5.579	2186	2672	2697	47.807
Thhalv10007529m	408	2255	463	2670	0	0.00896777	0	2.619	0.271	2.684	AT1G15170.1		MATE efflux family protein	3.348	1581	408	408	10.182	5.967	1581	2255	2255	62.554	3.619	1581	463	463	12.287	6.032	1581	2670	2670	65.439
Thhalv10024935m	636	11719	941	2666	0	4.11e-19	1.61e-257	4.356	0.654	2.042	AT4G34138.1	UGT73B1	UDP-glucosyl transferase 73B1	3.86	1728	636	636	14.522	8.216	1728	11719	11719	297.434	4.514	1728	941	941	22.848	5.902	1728	2666	2666	59.783
Thhalv10021239m	556	1366	639	2661	8.41e-118	0.000727025	4.43e-290	1.449	0.289	2.232	AT3G19260.1	LAG1 HOMOLOG 2,LOH2	LAG1 homologue 2	3.831	1542	556	556	14.227	5.28	1542	1366	1366	38.852	4.12	1542	639	639	17.387	6.063	1542	2661	2661	66.868
Thhalv10025575m	17	297	50	2659	8.53e-80	5.2e-05	0	4.284	1.645	7.268	AT4G24340.1		Phosphorylase superfamily protein	-0.667	1065	17	17	0.63	3.617	1065	297	298	12.272	0.978	1065	50	50	1.97	6.601	1065	2659	2668	97.072
Thhalv10000063m	720	2348	1086	2658	1.36e-277	1.89e-23	9.32e-225	1.858	0.682	1.858	AT2G20960.1	pEARLI4	Arabidopsis phospholipase-like protein (PEARLI 4) family	3.559	2410	720	720	11.788	5.417	2410	2348	2348	42.729	4.241	2410	1086	1086	18.907	5.417	2410	2658	2658	42.736
Thhalv10000300m	561	2243	714	2658	2.27281931146062e-316	1.06e-07	2.54e-287	2.152	0.436	2.218	AT2G24550.1			4.514	969	561	561	22.843	6.666	969	2243	2243	101.519	4.95	969	714	714	30.916	6.732	969	2658	2658	106.289
Thhalv10017322m	1341	1991	1467	2657	3.16e-65	5.2e-05	3.13e-75	0.723	0.219	0.961	AT2G36320.1		A20/AN1-like zinc finger family protein	5.674	1036	1341	1341	51.072	6.397	1036	1991	1991	84.286	5.893	1036	1467	1467	59.413	6.635	1036	2657	2657	99.378
Thhalv10023605m	792	2012	753	2653	9.86e-181	0.758189	1.19e-199	1.497	0.016	1.718	AT1G59830.1	PP2A-1	protein phosphatase 2A-2	4.561	1324	792	792	23.602	6.058	1324	2012	2012	66.647	4.577	1324	753	753	23.863	6.279	1324	2653	2653	77.644
Thhalv10024774m	1217	2239	1121	2652	7.16e-121	0.971886	1.6e-95	1.032	-0.03	1.098	AT4G25230.1	RIN2	RPM1 interacting protein 2	4.65	1913	1217	1217	25.101	5.682	1913	2239	2239	51.331	4.62	1913	1121	1121	24.587	5.748	1913	2652	2653	53.738
Thhalv10017278m	29	3886	215	2648	0	3.09e-38	0	7.219	2.979	6.487	AT2G32030.1		Acyl-CoA N-acyltransferases (NAT) superfamily protein	0.356	894	29	29	1.28	7.575	894	3886	3886	190.638	3.335	894	215	215	10.09	6.843	894	2648	2648	114.773
Thhalv10003519m	3662	1696	2755	2648	1.57e-86	8.13e-16	3.58e-57	-0.958	-0.322	-0.494	AT5G23150.1	HUA2	Tudor/PWWP/MBT domain-containing protein	5.097	4221	3662	3662	34.231	4.139	4221	1696	1696	17.622	4.775	4221	2755	2755	27.385	4.603	4221	2648	2648	24.309
Thhalv10025201m	10413	3183	8571	2645	0	2.55e-15	0	-1.557	-0.192	-2.003	AT4G30950.1	FAD6,FADC,SFD4	fatty acid desaturase 6	7.944	1668	10413	10413	246.315	6.387	1668	3183	3183	83.692	7.752	1668	8571	8571	215.599	5.941	1668	2645	2645	61.445
Thhalv10012888m	5245	2907	4600	2645	1.09e-63	0.0161782	7.02e-240	-0.699	-0.1	-1.013	AT5G13640.1	ATPDAT,PDAT,PDAT1	phospholipid:diacylglycerol acyltransferase	6.364	2512	5245	5245	82.383	5.665	2512	2907	2907	50.754	6.264	2512	4600	4600	76.833	5.351	2512	2645	2645	40.8
Thhalv10026770m	21794	5223	19220	2641	0	1.97e-06	0	-1.909	-0.093	-3.071	AT4G37870.1	PCK1,PEPCK	phosphoenolpyruvate carboxykinase 1	8.765	1977	21794	21794	434.952	6.856	1977	5223	5223	115.866	8.672	1977	19220	19220	407.903	5.694	1977	2641	2641	51.763
Thhalv10024251m	11591	6348	8254	2640	5.94e-147	2.27e-74	0	-0.716	-0.401	-2.16	AT4G21710.1	EMB1989,NRPB2,RPB2	DNA-directed RNA polymerase family protein	6.909	3805	11591	11591	120.193	6.193	3805	6348	6348	73.169	6.508	3805	8254	8254	91.017	4.749	3805	2640	2640	26.885
Thhalv10016727m	922	2005	1206	2639	8.46e-145	2.43e-14	1.85e-159	1.273	0.476	1.491	AT2G39570.1		ACT domain-containing protein	4.26	1899	922	922	19.157	5.533	1899	2005	2005	46.306	4.736	1899	1206	1206	26.646	5.751	1899	2639	2639	53.848
Thhalv10001568m	72	925	200	2639	1.03e-228	1.77e-16	0	3.836	1.563	5.17	AT2G46400.1	ATWRKY46,WRKY46	WRKY DNA-binding protein 46	1.499	1005	72	72	2.827	5.335	1005	925	925	40.366	3.062	1005	200	200	8.35	6.669	1005	2639	2639	101.749
Thhalv10013326m	1133	2019	1854	2638	2.31e-102	1.88e-51	5.51e-110	0.986	0.799	1.193	AT5G06440.2			4.601	1842	1133	1133	24.269	5.587	1842	2019	2019	48.072	5.4	1842	1854	1854	42.231	5.794	1842	2638	2638	55.494
Thhalv10012418m	4629	1757	4286	2637	5.14e-179	1	1.8e-159	-1.245	-0.023	-0.838	AT2G03140.1		alpha/beta-Hydrolases superfamily protein	5.057	5487	4629	4629	33.286	3.812	5487	1757	1757	14.044	5.034	5487	4286	4286	32.774	4.219	5487	2637	2637	18.622
Thhalv10021025m	698	2184	947	2633	5.5e-248	1.36e-13	4.84e-228	1.798	0.529	1.89	AT3G21220.1	ATMAP2K_ALPHA,ATMEK5,ATMKK5,MAP2K_A,MEK5,MKK5	MAP kinase kinase 5	4.144	1558	698	698	17.677	5.942	1558	2184	2184	61.479	4.673	1558	947	947	25.503	6.034	1558	2633	2634	65.51
Thhalv10004130m	662	798	1151	2630	2.72e-13	3.12e-38	1.23e-240	0.378	0.848	1.917	AT3G26500.1	PIRL2	plant intracellular ras group-related LRR 2	3.875	1840	662	684	14.667	4.253	1840	798	800	19.068	4.723	1840	1151	1158	26.406	5.792	1840	2630	2631	55.407
Thhalv10014774m	1897	1036	3430	2627	2.09e-25	1.84e-124	1.24e-15	-0.721	0.943	0.443	AT5G19250.1		Glycoprotein membrane precursor GPI-anchored	6.454	854	1897	1897	87.644	5.733	854	1036	1036	53.204	7.397	854	3430	3430	168.518	6.897	854	2627	2627	119.196
Thhalv10011508m	1365	1707	1962	2626	1.31e-31	7.35e-35	2.68e-68	0.478	0.623	0.915	AT1G53750.1	RPT1A	regulatory particle triple-A 1A	5.237	1564	1365	1495	37.715	5.715	1564	1707	1873	52.522	5.86	1564	1962	2165	58.081	6.152	1564	2626	2871	71.13
Thhalv10016269m	1120	1262	1129	2626	9.06e-15	0.104294	4.47e-111	0.325	0.1	1.203	AT2G40730.1		Protein kinase family protein with ARM repeat domain	3.98	2801	1120	1120	15.777	4.305	2801	1262	1262	19.76	4.08	2801	1129	1129	16.912	5.183	2801	2626	2626	36.328
Thhalv10016368m	395	999	616	2624	8.47e-90	2.82e-15	0	1.449	0.785	2.695	AT2G35610.1	XEG113	xyloglucanase 113	2.684	2702	395	440	6.425	4.133	2702	999	1081	17.546	3.469	2702	616	713	11.072	5.379	2702	2624	2902	41.617
Thhalv10001814m	739	3173	695	2623	0	0.895305	5.17e-212	2.255	0	1.802	AT1G35580.1	CINV1	cytosolic invertase 1	3.723	2208	739	739	13.206	5.978	2208	3173	3173	63.025	3.723	2208	695	695	13.207	5.525	2208	2623	2623	46.032
Thhalv10001481m	8764	2451	4090	2622	0	4.78e-305	0	-1.686	-1.011	-1.767	AT2G43750.1	ACS1,ATCS-B,CPACS1,OASB	O-acetylserine (thiol) lyase B	7.635	1740	8764	8764	198.73	5.949	1740	2451	2451	61.779	6.624	1740	4090	4090	98.624	5.868	1740	2622	2622	58.39
Thhalv10021660m	16	1535	255	2621	0	2.12e-59	0	6.737	4.083	7.33	AT3G22600.1		Bifunctional inhibitor/lipid-transfer protein/seed storage 2S albumin superfamily protein	-0.249	750	16	16	0.842	6.488	750	1535	1535	89.762	3.834	750	255	255	14.266	7.081	750	2621	2621	135.414
Thhalv10001450m	1110	1304	1572	2620	1.18e-18	1.88e-26	2.15e-112	0.385	0.591	1.213	AT2G44100.1	AT-GDI1,ATGDI1,GDI1	guanosine nucleotide diphosphate dissociation inhibitor 1	4.724	1657	1110	1110	26.431	5.109	1657	1304	1304	34.514	5.315	1657	1572	1572	39.805	5.937	1657	2620	2620	61.268
Thhalv10014170m	164	1169	204	2620	9.29e-234	0.0151273	0	2.991	0.424	3.965	AT5G20910.1	AIP2	RING/U-box superfamily protein	2.291	1540	164	191	4.894	5.282	1540	1169	1366	38.902	2.715	1540	204	241	6.566	6.256	1540	2620	3037	76.416
Thhalv10013609m	240	2016	362	2617	0	2.12e-08	0	3.223	0.681	3.42	AT5G53050.2		alpha/beta-Hydrolases superfamily protein	2.604	1558	240	240	6.078	5.827	1558	2016	2016	56.75	3.285	1558	362	362	9.749	6.024	1558	2617	2617	65.087
Thhalv10020349m	1059	733	1044	2616	0.00120431	0.280488	8.76e-123	-0.378	0.069	1.279	AT3G08650.2		ZIP metal ion transporter family	4.219	2243	1059	1059	18.629	3.841	2243	733	733	14.332	4.288	2243	1044	1044	19.529	5.498	2243	2616	2616	45.193
Thhalv10012384m	100	3145	194	2614	0	5.22e-09	0	5.128	1.045	4.682	AT1G55920.1	ATSERAT2;1,SAT1,SAT5,SERAT2;1	serine acetyltransferase 2;1	2.094	924	100	100	4.27	7.222	924	3145	3145	149.277	3.139	924	194	194	8.809	6.776	924	2614	2614	109.621
Thhalv10024610m	8894	3627	6671	2612	2.3e-292	3.55e-38	0	-1.141	-0.326	-1.793	AT4G31390.1		Protein kinase superfamily protein	7.191	2401	8894	8894	146.156	6.05	2401	3627	3627	66.252	6.865	2401	6671	6671	116.576	5.398	2401	2612	2612	42.154
Thhalv10023544m	1564	988	1737	2612	6.6e-10	1.11e-06	6.58e-42	-0.51	0.241	0.714	AT1G60940.1	SNRK2-10,SNRK2.10,SRK2B	SNF1-related protein kinase 2.10	5.111	1786	1564	1564	34.551	4.601	1786	988	988	24.262	5.352	1786	1737	1738	40.83	5.825	1786	2612	2612	56.67
Thhalv10007020m	123	930	294	2612	3.79e-191	2.97e-19	0	3.071	1.346	4.382	AT1G18390.1		Protein kinase superfamily protein	1.3	1971	123	123	2.462	4.371	1971	930	930	20.694	2.646	1971	294	294	6.259	5.682	1971	2612	2612	51.351
Thhalv10001003m	61	5886	221	2611	0	2.86e-24	0	6.745	1.946	5.394	AT5G47220.1	ATERF-2,ATERF2,ERF2	ethylene responsive element binding factor 2	1.314	968	61	61	2.486	8.059	968	5886	5886	266.679	3.26	968	221	221	9.579	6.708	968	2611	2611	104.518
Thhalv10006547m	35420	5953	21113	2610	0	0	0	-2.42	-0.658	-3.789	AT1G15290.1		Tetratricopeptide repeat (TPR)-like superfamily protein	8.077	5176	35420	35420	270.001	5.657	5176	5953	5953	50.441	7.419	5176	21113	21113	171.146	4.288	5176	2610	2610	19.539
Thhalv10023336m	1739	992	1713	2609	3.39e-19	0.150278	1.78e-25	-0.657	0.067	0.56	AT1G58200.1	MSL3	MSCS-like 3	4.86	2362	1739	1739	29.049	4.203	2362	992	992	18.419	4.927	2362	1713	1713	30.429	5.42	2362	2609	2609	42.801
Thhalv10003632m	1987	3644	1565	2604	8.16e-195	6.45e-06	5.18e-10	1.028	-0.255	0.364	AT3G27700.1		zinc finger (CCCH-type) family protein / RNA recognition motif (RRM)-containing protein	4.628	3170	1987	1987	24.731	5.656	3170	3644	3644	50.415	4.373	3170	1565	1565	20.714	4.992	3170	2604	2604	31.83
Thhalv10024884m	4507	3034	4465	2604	7.65e-16	0.00506639	1.25e-149	-0.418	0.075	-0.817	AT4G16143.1	IMPA-2	importin alpha isoform 2	6.267	2309	4507	4507	77.015	5.849	2309	3034	3034	57.628	6.342	2309	4465	4465	81.135	5.45	2309	2604	2604	43.699
Thhalv10000059m	1255	2239	1462	2604	1.17e-113	1.68e-08	2.56e-83	0.987	0.309	1.027	AT2G23980.1	ATCNGC6,CNGC6	cyclic nucleotide-gated channel 6	4.245	2612	1255	1255	18.958	5.232	2612	2239	2239	37.595	4.554	2612	1462	1462	23.485	5.272	2612	2604	2604	38.63
Thhalv10011234m	4826	1841	4338	2600	1.38e-184	0.248199	1.24e-190	-1.238	-0.065	-0.918	AT1G43850.1	SEU	SEUSS transcriptional co-regulator	5.969	3040	4826	4826	62.636	4.731	3040	1841	1841	26.56	5.904	3040	4338	4338	59.872	5.051	3040	2600	2600	33.14
Thhalv10018093m	1029	1688	2180	2600	1.22e-71	6.05e-112	2.71e-127	0.819	1.155	1.289	AT1G74190.1	AtRLP15,RLP15	receptor like protein 15	3.906	2969	1029	1128	14.99	4.725	2969	1688	1790	26.442	5.061	2969	2180	2362	33.38	5.195	2969	2600	2807	36.635
Thhalv10018492m	1745	2789	2342	2599	1.95e-110	9.64e-31	2.18e-24	0.842	0.52	0.554	AT1G73480.1		alpha/beta-Hydrolases superfamily protein	5.813	1426	1745	2032	56.223	6.655	1426	2789	3276	100.755	6.333	1426	2342	2740	80.62	6.367	1426	2599	3037	82.525
Thhalv10018052m	26	356	38	2599	3.67e-90	0.156107	0	3.928	0.637	6.618	AT2G16870.1		Disease resistance protein (TIR-NBS-LRR class) family	-1.623	3159	26	26	0.325	2.305	3159	356	356	4.942	-0.986	3159	38	38	0.505	4.995	3159	2599	2599	31.88
Thhalv10002484m	8319	1913	5181	2586	0	5.22e-113	0	-1.968	-0.595	-1.712	AT3G46780.1	PTAC16	plastid transcriptionally active 16	7.436	1896	8319	8319	173.119	5.468	1896	1913	1913	44.251	6.841	1896	5181	5181	114.653	5.724	1896	2586	2586	52.85
Thhalv10024198m	9656	5166	5688	2584	1.02e-135	2.22e-165	0	-0.749	-0.674	-1.928	AT4G33240.2	FAB1A	1-phosphatidylinositol-4-phosphate 5-kinases;zinc ion binding;1-phosphatidylinositol-3-phosphate 5-kinases	5.996	5968	9656	9656	63.838	5.247	5968	5166	5166	37.964	5.322	5968	5688	5688	39.989	4.068	5968	2584	2584	16.777
Thhalv10010105m	3677	3779	2338	2583	5.94e-23	8.7e-46	8.26e-65	0.194	-0.565	-0.536	AT3G48870.2	ATCLPC,ATHSP93-III,HSP93-III	Clp ATPase	5.542	3117	3677	3681	46.595	5.736	3117	3779	3787	53.285	4.977	3117	2338	2340	31.498	5.006	3117	2583	2585	32.135
Thhalv10024213m	2986	1509	2418	2583	3.04e-53	3.34e-06	8.25e-17	-0.798	-0.204	-0.223	AT4G24680.1	MOS1	modifier of snc1	5.059	4437	2986	3750	33.347	4.261	4437	1509	1940	19.176	4.855	4437	2418	3061	28.946	4.836	4437	2583	3270	28.557
Thhalv10013828m	6339	2970	6390	2582	9.81e-144	1.09e-05	0	-0.941	0.1	-1.322	AT5G22000.1	RHF2A	RING-H2 group F2A	7.16	1749	6339	6339	143.002	6.219	1749	2970	2970	74.475	7.26	1749	6390	6390	153.293	5.838	1749	2582	2582	57.204
Thhalv10020958m	672	1776	880	2582	1.02e-167	8.74e-11	3.9e-228	1.555	0.478	1.916	AT3G09810.1	IDH-VI	isocitrate dehydrogenase VI	4.091	1556	672	672	17.04	5.646	1556	1776	1776	50.058	4.569	1556	880	880	23.729	6.007	1556	2582	2582	64.299
Thhalv10024591m	2816	9208	2340	2581	0	0.000327548	1.25e-09	1.864	-0.179	-0.142	AT4G37910.1	mtHsc70-1	mitochondrial heat shock protein 70-1	5.652	2326	2816	2964	50.278	7.516	2326	9208	9709	183.066	5.473	2326	2340	2463	44.429	5.51	2326	2581	2735	45.562
Thhalv10024187m	8958	2725	6311	2581	0	5.25e-62	0	-1.564	-0.416	-1.821	AT4G22970.1	AESP,ESP,RSW4	homolog of separase	5.683	6879	8958	8958	51.38	4.119	6879	2725	2725	17.373	5.267	6879	6311	6311	38.493	3.862	6879	2581	2581	14.539
Thhalv10010223m	647	1059	1032	2575	3.93e-45	8.16e-27	3.68e-236	0.863	0.762	1.966	AT3G51460.1	RHD4	Phosphoinositide phosphatase family protein	3.556	2171	647	647	11.759	4.419	2171	1059	1059	21.393	4.318	2171	1032	1032	19.945	5.522	2171	2575	2575	45.96
Thhalv10002468m	1847	2673	1934	2573	4.96e-81	0.00067201	5.03e-16	0.686	0.155	0.452	AT3G25230.1	ATFKBP62,FKBP62,ROF1	rotamase FKBP 1	5.012	2259	1847	1847	32.26	5.698	2259	2673	2673	51.895	5.167	2259	1934	1934	35.921	5.464	2259	2573	2573	44.135
Thhalv10016097m	35	744	926	2571	2.03e-206	9.94e-239	0	4.562	4.814	6.172	AT5G17860.1	CAX7	calcium exchanger 7	-0.328	1734	35	35	0.796	4.234	1734	744	744	18.818	4.486	1734	926	926	22.406	5.844	1734	2571	2571	57.453
Thhalv10028769m	2	2864	19	2570	0	0.000288521	0	10.636	3.336	10.301	AT4G08770.1		Peroxidase superfamily protein	-3.75	1062	2	2	0.074	6.886	1062	2864	2864	118.275	-0.414	1062	19	19	0.751	6.551	1062	2570	2570	93.771
Thhalv10018252m	770	1805	1345	2570	1.08e-145	4.4e-45	1.37e-192	1.382	0.894	1.713	AT1G70520.1	CRK2	cysteine-rich RLK (RECEPTOR-like protein kinase) 2	3.707	2326	770	770	13.061	5.089	2326	1805	1805	34.034	4.601	2326	1345	1345	24.262	5.42	2326	2570	2570	42.814
Thhalv10003745m	199	298	296	2567	4.69e-11	1.01e-06	0	0.735	0.661	3.663	AT5G67340.1		ARM repeat superfamily protein	1.879	2135	199	199	3.678	2.614	2135	298	298	6.122	2.54	2135	296	296	5.817	5.542	2135	2567	2567	46.589
Thhalv10001282m	2399	1690	2496	2566	8.28e-06	0.000218323	0.681985	-0.353	0.145	0.071	AT2G45550.1	CYP76C4	cytochrome P450, family 76, subfamily C, polypeptide 4	4.504	4173	2399	2400	22.692	4.151	4173	1690	1690	17.762	4.649	4173	2496	2496	25.096	4.575	4173	2566	2566	23.827
Thhalv10017072m	2296	1403	2294	2566	2.63e-17	0.0289236	0.379898	-0.558	0.087	0.134	AT2G30060.1		Pleckstrin homology (PH) domain superfamily protein	6.32	1134	2296	2296	79.886	5.762	1134	1403	1403	54.261	6.407	1134	2294	2294	84.877	6.454	1134	2566	2566	87.68
Thhalv10013218m	555	2529	756	2564	0	3.6e-11	3.47e-271	2.341	0.537	2.179	AT5G15470.1	GAUT14	galacturonosyltransferase 14	3.204	2397	555	560	9.218	5.545	2397	2529	2551	46.675	3.741	2397	756	764	13.373	5.383	2397	2564	2581	41.723
Thhalv10028764m	2078	1490	2256	2564	0.000281655	1.05e-06	2.56e-05	-0.275	0.235	0.336	AT4G11260.1	ATSGT1B,EDM1,ETA3,RPR1,SGT1B	phosphatase-related	5.987	1459	2078	2345	63.416	5.712	1459	1490	1744	52.425	6.222	1459	2256	2596	74.655	6.323	1459	2564	3014	80.047
Thhalv10020487m	1859	1446	2106	2563	0.243156	1.89e-09	8.43e-15	-0.208	0.267	0.436	AT3G01040.1	GAUT13	galacturonosyltransferase 13	4.878	2518	1859	1877	29.412	4.67	2518	1446	1462	25.465	5.145	2518	2106	2124	35.392	5.314	2518	2563	2585	39.78
Thhalv10002566m	326	3151	1516	2560	0	2.26e-201	0	3.427	2.309	2.948	AT3G46620.1		zinc finger (C3HC4-type RING finger) family protein	3.146	1453	326	326	8.852	6.573	1453	3151	3154	95.201	5.455	1453	1516	1519	43.863	6.094	1453	2560	2561	68.297
Thhalv10012514m	3461	1897	2933	2559	1.37e-44	0.00115146	5.04e-49	-0.715	-0.15	-0.462	AT5G57610.1		Protein kinase superfamily protein with octicosapeptide/Phox/Bem1p domain	5.148	3852	3461	3461	35.451	4.433	3852	1897	1897	21.599	4.998	3852	2933	2933	31.947	4.686	3852	2559	2559	25.742
Thhalv10012684m	5677	3647	4136	2557	4.55e-29	3.46e-31	0	-0.486	-0.368	-1.177	AT5G16780.1	DOT2,MDF	SART-1 family	6.215	3015	5677	5677	74.292	5.729	3015	3647	3647	53.051	5.847	3015	4136	4136	57.558	5.038	3015	2557	2557	32.863
Thhalv10011444m	1430	158	1446	2556	1.09e-202	0.0485041	8.66e-53	-3.026	0.104	0.812	AT1G45201.1	ATTLL1,TLL1	triacylglycerol lipase-like 1	4.939	1840	1430	1431	30.685	1.913	1840	158	158	3.766	5.043	1840	1446	1446	32.973	5.751	1840	2556	2557	53.848
Thhalv10011497m	1586	4589	1462	2555	0	0.971848	2.84e-35	1.685	-0.029	0.661	AT5G48930.1	HCT	hydroxycinnamoyl-CoA shikimate/quinate hydroxycinnamoyl transferase	5.058	1879	1586	1586	33.303	6.743	1879	4589	4589	107.111	5.029	1879	1462	1462	32.646	5.719	1879	2555	2555	52.689
Thhalv10024705m	2166	1726	1964	2555	0.56496	0.633602	0.0071813	-0.175	-0.052	0.213	AT4G24290.2		MAC/Perforin domain-containing protein	5.17	2373	2166	2166	36.014	4.995	2373	1726	1726	31.9	5.118	2373	1964	1964	34.726	5.383	2373	2555	2555	41.721
Thhalv10016949m	413	329	820	2555	0.831139	2.09e-37	0	-0.176	1.078	2.603	AT2G38760.1	ANN3,ANNAT3	annexin 3	3.784	1183	413	413	13.775	3.608	1183	329	329	12.197	4.862	1183	820	820	29.083	6.387	1183	2555	2555	83.688
Thhalv10020868m	307	4084	477	2554	0	6.52e-12	0	3.887	0.725	3.031	AT3G05200.1	ATL6	RING/U-box superfamily protein	3.081	1431	307	307	8.465	6.968	1431	4084	4084	125.167	3.806	1431	477	477	13.986	6.112	1431	2554	2554	69.158
Thhalv10011835m	2278	785	2317	2553	7.05e-107	0.00518907	0.333244	-1.385	0.113	0.138	AT1G55670.1	PSAG	photosystem I subunit G	6.683	875	2278	2278	102.72	5.298	875	785	785	39.346	6.796	875	2317	2317	111.104	6.821	875	2553	2553	113.058
Thhalv10020039m	341	1121	114	2550	4.77e-134	7.96e-23	0	1.895	-1.452	2.902	AT3G23530.1		Cyclopropane-fatty-acyl-phospholipid synthase	2.308	2805	341	352	4.951	4.203	2805	1121	1178	18.419	0.856	2805	114	121	1.81	5.21	2805	2550	2679	37.008
Thhalv10014656m	4922	4685	4395	2547	1.01e-13	0.141164	4.26e-213	0.072	-0.079	-0.986	AT5G02770.1			6.423	2282	4922	4964	85.828	6.495	2282	4685	4693	90.194	6.344	2282	4395	4417	81.212	5.437	2282	2547	2552	43.333
Thhalv10013276m	2245	1707	2375	2547	0.0462733	3.16e-05	0.171227	-0.242	0.17	0.156	AT5G01220.1	SQD2	sulfoquinovosyldiacylglycerol 2	5.517	1934	2245	2245	45.801	5.275	1934	1707	1707	38.71	5.687	1934	2375	2375	51.525	5.673	1934	2547	2547	51.031
Thhalv10007745m	4857	2369	3632	2545	4.57e-97	8.62e-22	1.9e-204	-0.883	-0.331	-0.959	AT1G27090.1		glycine-rich protein	6.785	1738	4857	4857	110.263	5.902	1738	2369	2369	59.78	6.454	1738	3632	3632	87.681	5.826	1738	2545	2545	56.741
Thhalv10003872m	2290	2174	2864	2545	8.43e-07	1.15e-25	0.494668	0.078	0.408	0.129	AT5G23575.1		Transmembrane CLPTM1 family protein	5.407	2141	2290	2303	42.441	5.485	2141	2174	2186	44.779	5.815	2141	2864	2872	56.283	5.536	2141	2545	2563	46.386
Thhalv10012468m	3348	2530	3064	2544	0.00648754	0.744627	1.17e-41	-0.252	-0.04	-0.425	AT5G13010.1	EMB3011	RNA helicase family protein	5	4156	3348	3370	31.994	4.748	4156	2530	2546	26.867	4.96	4156	3064	3082	31.115	4.575	4156	2544	2556	23.831
Thhalv10000009m	4212	1390	3571	2544	6.76e-212	0.0003165	9.77e-124	-1.447	-0.15	-0.754	AT2G25320.1		TRAF-like family protein	4.962	5333	4212	4212	31.162	3.515	5333	1390	1390	11.431	4.812	5333	3571	3571	28.095	4.208	5333	2544	2544	18.484
Thhalv10018043m	3126	1514	2182	2539	2.18e-64	1.63e-23	4.55e-27	-0.893	-0.43	-0.326	AT3G17750.1		Protein kinase superfamily protein	5.22	3309	3126	3126	37.274	4.327	3309	1514	1514	20.067	4.79	3309	2182	2182	27.667	4.894	3309	2539	2539	29.732
Thhalv10005464m	69	945	72	2535	9.78e-238	0.644221	0	3.929	0.15	5.174	AT5G63800.1	BGAL6,MUM2	Glycosyl hydrolase family 35 protein	0.37	2106	69	69	1.293	4.299	2106	945	945	19.68	0.52	2106	72	72	1.434	5.544	2106	2535	2535	46.642
Thhalv10006883m	1407	917	1327	2534	2.53e-07	0.787251	1.03e-53	-0.465	0.004	0.823	AT1G11660.1		heat shock protein 70 (Hsp 70) family protein	4.477	2493	1407	1407	22.268	4.012	2493	917	917	16.132	4.481	2493	1327	1327	22.334	5.3	2493	2534	2534	39.386
Thhalv10010250m	5415	3999	4298	2532	4.29e-06	2.01e-13	1.11e-287	-0.285	-0.245	-1.123	AT3G54660.1	ATGR2,EMB2360,GR	glutathione reductase	6.696	2061	5415	5415	103.665	6.411	2061	3999	3999	85.098	6.451	2061	4298	4298	87.498	5.573	2061	2532	2532	47.604
Thhalv10024184m	5628	1291	5031	2532	0	0.122039	8.51769173430309e-321	-1.971	-0.072	-1.178	AT1G80070.1	EMB14,EMB177,EMB33,SUS2	Pre-mRNA-processing-splicing factor	4.918	7344	5628	5628	30.237	2.947	7344	1291	1291	7.71	4.846	7344	5031	5035	28.766	3.74	7344	2532	2533	13.365
Thhalv10027401m	97	2170	410	2530	0	6.12e-51	0	4.637	2.169	4.679	AT4G17500.1	ATERF-1,ERF-1	ethylene responsive element binding factor 1	2.386	732	97	97	5.228	7.023	732	2170	2170	130.015	4.555	732	410	410	23.501	7.065	732	2530	2530	133.927
Thhalv10012753m	897	2374	1175	2529	4.58e-224	4.21e-14	2.51e-149	1.557	0.478	1.469	AT5G04860.1			3.825	2497	897	897	14.174	5.382	2497	2374	2374	41.697	4.303	2497	1175	1175	19.744	5.294	2497	2529	2529	39.245
Thhalv10013515m	889	4454	1663	2528	0	9.07e-66	3.33e-151	2.477	0.992	1.481	AT5G11520.1	ASP3,YLS4	aspartate aminotransferase 3	4.452	1603	889	889	21.882	6.929	1603	4454	4454	121.86	5.444	1603	1663	1663	43.528	5.933	1603	2528	2528	61.109
Thhalv10012821m	138	737	128	2527	2.77e-127	1	0	2.57	-0.02	4.169	AT5G20250.4	DIN10	Raffinose synthase family protein	1.124	2498	138	138	2.18	3.694	2498	737	737	12.94	1.104	2498	128	128	2.15	5.293	2498	2527	2527	39.199
Thhalv10024285m	2230	3264	2246	2526	5.22e-102	0.0151861	0.188384	0.702	0.099	0.153	AT4G27430.1	CIP7	COP1-interacting protein 7	4.56	3731	2230	2230	23.583	5.262	3731	3264	3264	38.368	4.659	3731	2246	2246	25.258	4.713	3731	2526	2526	26.234
Thhalv10021208m	393	2473	736	2526	0	1.13e-29	0	2.807	0.994	2.659	AT3G10300.3		Calcium-binding EF-hand family protein	3.516	1355	393	393	11.444	6.323	1355	2473	2473	80.044	4.51	1355	736	736	22.79	6.175	1355	2526	2526	72.236
Thhalv10005740m	3887	1241	2814	2525	1.56e-206	1.22e-22	3.89e-91	-1.494	-0.377	-0.648	AT3G57300.1	ATINO80,INO80	INO80 ortholog	4.968	4899	3887	3887	31.305	3.474	4899	1241	1241	11.11	4.591	4899	2814	2814	24.101	4.32	4899	2525	2525	19.972
Thhalv10018584m	1682	3190	1709	2523	5.99e-182	0.0201422	1.15e-24	1.076	0.111	0.559	AT1G69250.1		Nuclear transport factor 2 (NTF2) family protein with RNA binding (RRM-RBD-RNP motifs) domain	5.187	1822	1682	1682	36.424	6.263	1822	3190	3190	76.787	5.298	1822	1709	1709	39.355	5.746	1822	2523	2523	53.657
Thhalv10020055m	4319	1420	3823	2520	1.33e-218	0.080593	8.97e-140	-1.452	-0.087	-0.803	AT3G07660.1		Kinase-related protein of unknown function (DUF1296)	5.799	3061	4319	4319	55.671	4.347	3061	1420	1420	20.346	5.712	3061	3823	3823	52.402	4.996	3061	2520	2520	31.9
Thhalv10006884m	6183	1846	5181	2519	0	4e-07	0	-1.59	-0.171	-1.321	AT1G29470.1		S-adenosyl-L-methionine-dependent methyltransferases superfamily protein	6.53	2658	6183	6225	92.405	4.94	2658	1846	1861	30.707	6.359	2658	5181	5199	82.068	5.209	2658	2519	2537	36.985
Thhalv10008290m	1086	1639	1071	2519	1.99e-56	0.269578	2.54e-104	0.745	0.067	1.187	AT1G10430.1	PP2A-2	protein phosphatase 2A-2	4.99	1350	1086	1087	31.769	5.735	1350	1639	1639	53.246	5.057	1350	1071	1071	33.286	6.177	1350	2519	2520	72.331
Thhalv10007265m	252	396	411	2516	4.86e-16	6.08e-12	0	0.804	0.794	3.293	AT1G07280.1		Tetratricopeptide repeat (TPR)-like superfamily protein	2.304	2014	252	252	4.937	3.108	2014	396	396	8.623	3.098	2014	411	411	8.562	5.597	2014	2516	2516	48.407
Thhalv10007389m	10428	2741	6093	2515	0	2.8e-184	0	-1.775	-0.686	-2.078	AT1G32080.1		membrane protein, putative	7.822	1818	10428	10428	226.318	6.047	1818	2741	2741	66.124	7.136	1818	6093	6093	140.62	5.744	1818	2515	2515	53.605
Thhalv10007009m	268	1593	285	2515	5.92e-291	0.210558	0	2.724	0.178	3.205	AT1G01440.1		Protein of unknown function (DUF3133)	2.316	2123	268	268	4.981	5.04	2123	1593	1593	32.909	2.494	2123	285	285	5.633	5.521	2123	2515	2515	45.904
Thhalv10016142m	4562	1309	3533	2510	2.34e-284	7.17e-15	1.78e-171	-1.649	-0.28	-0.888	AT2G38440.1	ATSCAR2,DIS3,ITB1,SCAR2,WAVE4	SCAR homolog 2	5.227	4806	4562	4562	37.453	3.578	4806	1309	1309	11.945	4.947	4806	3533	3533	30.844	4.339	4806	2510	2510	20.237
Thhalv10001652m	266	3954	1355	2507	0	2.97e-192	0	4.048	2.438	3.212	AT2G43590.1		Chitinase family protein	3.166	1169	266	266	8.978	7.214	1169	3954	3957	148.455	5.604	1169	1355	1355	48.633	6.378	1169	2507	2510	83.199
Thhalv10013514m	2204	1721	1809	2506	0.241955	0.000441852	0.150496	-0.204	-0.196	0.159	AT5G10010.1			5.546	1861	2204	2204	46.728	5.342	1861	1721	1721	40.558	5.35	1861	1809	1809	40.785	5.705	1861	2506	2506	52.179
Thhalv10020102m	1037	1209	1026	2506	7.89e-17	0.256302	8.4e-113	0.374	0.074	1.247	AT3G16630.1	ATKINESIN-13A,KINESIN-13A	P-loop containing nucleoside triphosphate hydrolases superfamily protein	4.018	2525	1037	1037	16.204	4.392	2525	1209	1209	20.999	4.092	2525	1026	1026	17.049	5.265	2525	2506	2506	38.457
Thhalv10017869m	26	1098	76	2503	0	4e-07	0	5.553	1.637	6.563	AT2G37980.1		O-fucosyltransferase family protein	-0.898	1911	26	26	0.537	4.655	1911	1098	1098	25.199	0.739	1911	76	76	1.669	5.665	1911	2503	2503	50.753
Thhalv10027653m	0	0	1	2502	NA	0.63105	0	#VALUE!	#VALUE!	#VALUE!	AT1G52030.1	F-ATMBP,MBP1.2,MBP2	myrosinase-binding protein 2	NA	2608	0	0	0	NA	2608	0	0	0	-5.958	2608	1	1	0.016	5.216	2608	2502	2502	37.174
Thhalv10022600m	2879	1353	3379	2499	2.41e-65	1.35e-19	7.37e-16	-0.936	0.32	-0.23	AT2G13560.1	NAD-ME1	NAD-dependent malic enzyme 1	5.637	2282	2879	2879	49.778	4.701	2282	1353	1353	26.003	5.957	2282	3379	3379	62.127	5.407	2282	2499	2499	42.434
Thhalv10016180m	5202	1230	5059	2499	0	0.0384222	1.49e-262	-1.928	0.048	-1.084	AT2G39340.1		SAC3/GANP/Nin1/mts3/eIF-3 p25 family	5.869	3512	5202	5202	58.442	3.941	3512	1230	1230	15.36	5.917	3512	5059	5059	60.439	4.785	3512	2499	2499	27.572
Thhalv10003686m	2288	1029	2427	2499	2.75e-59	1.76e-05	0.893637	-1	0.174	0.101	AT5G66030.1	ATGRIP,GRIP	Golgi-localized GRIP domain-containing protein	5.036	2752	2288	2288	32.803	4.036	2752	1029	1029	16.399	5.21	2752	2427	2427	37.003	5.137	2752	2499	2499	35.187
Thhalv10019293m	1023	796	1509	2496	0.411884	7.29e-30	1.79e-114	-0.209	0.65	1.261	AT5G37780.1	ACAM-1,CAM1,TCH1	calmodulin 1	5.623	819	1023	1023	49.284	5.414	819	796	796	42.626	6.273	819	1509	1509	77.306	6.884	819	2496	2496	118.092
Thhalv10010428m	3954	1577	6042	2495	1.97e-137	2.79e-133	6.98e-102	-1.174	0.701	-0.691	AT3G54600.1		Class I glutamine amidotransferase-like superfamily protein	6.341	1925	3954	3954	81.043	5.167	1925	1577	1577	35.929	7.042	1925	6042	6044	131.736	5.65	1925	2495	2495	50.222
Thhalv10002520m	61	256	137	2494	1.6e-38	1.32e-08	0	2.222	1.256	5.327	AT2G05940.1		Protein kinase superfamily protein	0.592	1597	61	61	1.507	2.814	1597	256	256	7.03	1.848	1597	137	137	3.599	5.919	1597	2494	2494	60.513
Thhalv10004651m	579	1937	870	2493	7.72e-235	1.03e-18	3.12e-247	1.892	0.661	2.076	AT5G23540.1		Mov34/MPN/PAD-1 family protein	4.343	1196	579	615	20.289	6.235	1196	1937	2054	75.32	5.004	1196	870	915	32.1	6.419	1196	2493	2642	85.597
Thhalv10003390m	6269	2251	5515	2492	2.08e-270	0.012411	0	-1.325	-0.096	-1.357	AT5G44320.1		Eukaryotic translation initiation factor 3 subunit 7 (eIF-3)	7.117	1782	6269	6269	138.804	5.792	1782	2251	2251	55.4	7.021	1782	5515	5515	129.852	5.76	1782	2492	2492	54.187
Thhalv10021326m	3718	1566	2752	2488	1.07e-113	2.4e-18	9.17e-79	-1.016	-0.337	-0.607	AT3G11630.1		Thioredoxin superfamily protein	7.312	1074	3718	4325	158.889	6.296	1074	1566	1924	78.568	6.975	1074	2752	3220	125.795	6.705	1074	2488	2892	104.34
Thhalv10012674m	5199	1003	5515	2488	0	2.34e-11	2.52e-264	-2.221	0.174	-1.089	AT5G16730.1		Plant protein of unknown function (DUF827)	6.095	3000	5199	5199	68.377	3.874	3000	1003	1003	14.663	6.269	3000	5515	5515	77.132	5.006	3000	2488	2488	32.136
Thhalv10005772m	3019	1695	2427	2486	4.95e-35	8.12e-07	5.32e-24	-0.681	-0.227	-0.307	AT3G57410.1	ATVLN3,VLN3	villin 3	5.137	3387	3019	3020	35.181	4.456	3387	1695	1695	21.948	4.91	3387	2427	2427	30.065	4.83	3387	2486	2487	28.452
Thhalv10018242m	4074	841	3026	2484	0	1.88e-19	1.98e-116	-2.128	-0.343	-0.741	AT1G68910.1	WIT2	WPP domain-interacting protein 2	6.255	2111	4074	4086	76.37	4.127	2111	841	841	17.472	5.912	2111	3026	3030	60.223	5.514	2111	2484	2490	45.706
Thhalv10020200m	491	938	811	2483	4.69e-55	1.47e-23	3.36e-283	1.086	0.813	2.312	AT3G11040.1		Glycosyl hydrolase family 85	3.07	2307	491	491	8.397	4.156	2307	938	938	17.832	3.883	2307	811	811	14.75	5.382	2307	2483	2483	41.705
Thhalv10010445m	730	4297	661	2482	0	0.795381	2.18e-190	2.71	-0.054	1.74	AT3G55050.1		Protein phosphatase 2C family protein	4.025	1769	730	730	16.282	6.735	1769	4297	4297	106.532	3.971	1769	661	661	15.678	5.765	1769	2482	2482	54.367
Thhalv10002706m	744	1374	1233	2481	3.57e-75	8.43e-36	1.08e-185	1.039	0.819	1.713	AT2G04520.1		Nucleic acid-binding, OB-fold-like protein	5.083	866	744	744	33.897	6.122	866	1374	1375	69.635	5.902	866	1233	1234	59.787	6.796	866	2481	2483	111.101
Thhalv10000242m	300	1089	769	2481	1.27e-142	8.27e-55	0	1.993	1.43	3.006	AT2G24570.1	ATWRKY17,WRKY17	WRKY DNA-binding protein 17	3.27	1272	300	311	9.647	5.263	1272	1089	1114	38.41	4.7	1272	769	788	25.993	6.276	1272	2481	2543	77.467
Thhalv10004019m	39	242	217	2477	5.81e-46	4.88e-33	0	2.786	2.564	5.962	AT5G24290.1		Vacuolar iron transporter (VIT) family protein	-0.102	1652	39	39	0.931	2.684	1652	242	242	6.425	2.462	1652	217	217	5.511	5.86	1652	2477	2477	58.1
Thhalv10020928m	3142	2183	2345	2475	1.93e-08	1.24e-14	1.93e-32	-0.373	-0.334	-0.371	AT3G17090.1		Protein phosphatase 2C family protein	6.186	1703	3142	3142	72.795	5.813	1703	2183	2183	56.219	5.852	1703	2345	2345	57.775	5.815	1703	2475	2475	56.314
Thhalv10017235m	31	4040	141	2473	0	5.5e-19	0	7.178	2.274	6.292	AT2G33710.1		Integrase-type DNA-binding superfamily protein	-0.137	1345	31	31	0.909	7.041	1345	4040	4040	131.735	2.137	1345	141	141	4.399	6.155	1345	2473	2473	71.246
Thhalv10025431m	1807	1598	1835	2473	0.0281595	0.0165133	1.38e-13	-0.025	0.111	0.427	AT4G24820.1		26S proteasome, regulatory subunit Rpn7;Proteasome component (PCI) domain	5.6	1470	1807	1807	48.501	5.575	1470	1598	1598	47.676	5.711	1470	1835	1835	52.376	6.027	1470	2473	2473	65.188
Thhalv10023270m	37	185	76	2471	1.65e-31	0.000170983	0	2.474	1.127	6.035	AT1G61610.1		S-locus lectin protein kinase family protein	-0.794	2532	37	37	0.577	1.68	2532	185	185	3.204	0.333	2532	76	76	1.259	5.241	2532	2471	2471	37.815
Thhalv10007974m	4635	914	3683	2470	0	1.78e-11	7.8e-188	-2.19	-0.243	-0.934	AT1G11260.1	ATSTP1,STP1	sugar transporter 1	6.533	1975	4635	4635	92.596	4.343	1975	914	914	20.297	6.29	1975	3683	3683	78.243	5.599	1975	2470	2470	48.461
Thhalv10023587m	677	3503	881	2469	0	1.87e-10	5.97e-206	2.524	0.469	1.841	AT2G13650.1	GONST1	golgi nucleotide sugar transporter 1	4.002	1667	677	677	16.024	6.526	1667	3503	3503	92.161	4.471	1667	881	881	22.174	5.843	1667	2469	2469	57.391
Thhalv10002435m	2607	899	2183	2469	6.11e-122	0.00145565	2.46e-06	-1.383	-0.167	-0.105	AT3G42170.1		BED zinc finger ;hAT family dimerisation domain	5.436	2376	2607	2607	43.292	4.053	2376	899	899	16.594	5.269	2376	2183	2183	38.549	5.331	2376	2469	2469	40.265
Thhalv10025342m	2418	3819	2087	2467	2.79e-146	0.0408456	0.0464373	0.811	-0.124	0.002	AT4G27000.1	ATRBP45C	RNA-binding (RRM/RBD/RNP motifs) family protein	5.98	1512	2418	2418	63.098	6.791	1512	3819	3819	110.775	5.856	1512	2087	2087	57.914	5.982	1512	2467	2467	63.223
Thhalv10004273m	308	2063	377	2467	0	0.00107728	0	2.897	0.381	2.976	AT5G64510.1			2.979	1541	308	308	7.886	5.876	1541	2063	2063	58.714	3.36	1541	377	377	10.265	5.955	1541	2467	2467	62.033
Thhalv10027966m	20	1302	73	2465	0	1.33e-08	0	6.177	1.956	6.919	AT5G39730.1		AIG2-like (avirulence induced gene) family protein	0.097	738	20	20	1.069	6.274	738	1302	1302	77.375	2.053	738	73	73	4.15	7.016	738	2465	2465	129.425
Thhalv10024543m	7325	2429	4627	2463	0	2.67e-93	0	-1.431	-0.574	-1.605	AT4G24280.1	cpHsc70-1	chloroplast heat shock protein 70-1	7.009	2465	7325	8046	128.788	5.578	2465	2429	2684	47.754	6.435	2465	4627	5082	86.502	5.404	2465	2463	2694	42.349
Thhalv10015416m	2374	2220	2030	2461	7.5e-06	0.0198471	0.152256	0.056	-0.137	0.026	AT5G18350.1		Disease resistance protein (TIR-NBS-LRR class) family	4.822	3312	2374	2374	28.281	4.878	3312	2220	2220	29.397	4.685	3312	2030	2030	25.717	4.848	3312	2461	2461	28.793
Thhalv10010192m	1787	1155	1974	2461	1.57e-09	4.35e-07	3.44e-14	-0.477	0.232	0.436	AT3G52200.1	LTA3	Dihydrolipoamide acetyltransferase, long form protein	4.91	2345	1787	1787	30.067	4.433	2345	1155	1155	21.601	5.142	2345	1974	1974	35.32	5.346	2345	2461	2461	40.666
Thhalv10021500m	21	289	58	2461	2.67e-73	3.09e-05	0	3.935	1.554	6.846	AT3G20600.1	NDR1	Late embryogenesis abundant (LEA) hydroxyproline-rich glycoprotein family	-0.127	905	21	21	0.916	3.808	905	289	289	14.005	1.427	905	58	58	2.689	6.719	905	2461	2461	105.371
Thhalv10021681m	247	907	632	2458	5.4e-120	5.29e-45	0	2.029	1.444	3.288	AT3G13310.1		Chaperone DnaJ-domain superfamily protein	3.547	834	247	247	11.685	5.576	834	907	907	47.696	4.991	834	632	632	31.795	6.835	834	2458	2458	114.202
Thhalv10005812m	1207	1542	1134	2457	3.08e-31	0.864807	7.46e-75	0.506	-0.002	1	AT3G61570.1	GC3,GDAP1	GRIP-related ARF-binding domain-containing protein 1	4.219	2558	1207	1207	18.617	4.725	2558	1542	1542	26.438	4.217	2558	1134	1134	18.6	5.219	2558	2457	2458	37.234
Thhalv10003746m	617	1172	751	2457	7.48e-68	2.54e-06	1.91e-225	1.078	0.372	1.967	AT5G35700.1	FIM2	fimbrin-like protein 2	3.314	2448	617	617	9.945	4.392	2448	1172	1172	20.997	3.686	2448	751	751	12.872	5.281	2448	2457	2457	38.891
Thhalv10028663m	990	1659	581	2453	5.46e-74	6.93e-18	7.12e-116	0.905	-0.676	1.277	AT4G03110.1	AtRBP-DR1,RBP-DR1	RNA-binding protein-defense related 1	4.524	1777	990	1036	23.003	5.429	1777	1659	1746	43.092	3.848	1777	581	610	14.403	5.801	1777	2453	2557	55.757
Thhalv10004498m	3319	1278	2901	2450	8.34e-125	0.0490339	1.97e-47	-1.212	-0.113	-0.462	AT3G28710.1		ATPase, V0/A0 complex, subunit C/D	6.566	1572	3319	3774	94.724	5.354	1572	1278	1466	40.9	6.453	1572	2901	3282	87.598	6.104	1572	2450	2791	68.796
Thhalv10025918m	316	991	487	2449	2.08e-113	9.11e-12	0	1.802	0.713	2.929	AT4G18890.1	BEH3	BES1/BZR1 homolog 3	3.225	1333	316	316	9.353	5.027	1333	991	991	32.605	3.938	1333	487	487	15.329	6.154	1333	2449	2449	71.19
Thhalv10024732m	16	457	78	2449	2.3e-133	3.38e-11	0	4.989	2.374	7.232	AT4G21120.1	AAT1,CAT1	amino acid transporter 1	-1.507	1794	16	16	0.352	3.482	1794	457	457	11.172	0.867	1794	78	78	1.824	5.725	1794	2449	2449	52.896
Thhalv10008533m	1767	531	1257	2444	8.96e-104	3.96e-12	1.62e-14	-1.166	-0.381	0.6	AT1G15820.1	CP24,LHCB6	light harvesting complex photosystem II subunit 6	6.802	1445	1767	4086	111.569	5.636	1445	531	1638	49.715	6.421	1445	1257	2952	85.715	7.402	1445	2444	6307	169.127
Thhalv10008903m	5084	484	5137	2441	0	5.63e-05	7.11e-257	-3.24	0.104	-1.084	AT1G09310.1		Protein of unknown function, DUF538	7.847	871	5084	5084	230.303	4.607	871	484	484	24.371	7.951	871	5137	5137	247.458	6.763	871	2441	2441	108.595
Thhalv10007346m	1	1896	22	2439	0	6.99e-06	0	11.042	4.548	11.226	AT1G30370.1		alpha/beta-Hydrolases superfamily protein	-5.49	1773	1	1	0.022	5.552	1773	1896	1896	46.9	-0.942	1773	22	22	0.521	5.736	1773	2439	2439	53.304
Thhalv10016590m	209	1118	189	2439	9.14e-193	0.93524	0	2.572	-0.057	3.519	AT2G28080.1		UDP-Glycosyltransferase superfamily protein	2.355	1612	209	209	5.116	4.927	1612	1118	1118	30.417	2.298	1612	189	189	4.919	5.874	1612	2439	2439	58.628
Thhalv10000191m	81397	16365	70960	2438	0	4.13e-32	0	-2.161	-0.109	-5.087	AT2G21330.1	FBA1	fructose-bisphosphate aldolase 1	11.038	1527	81397	81403	2103.36	8.877	1527	16365	16366	470.053	10.929	1527	70960	70963	1949.86	5.951	1527	2438	2438	61.866
Thhalv10018727m	252	5398	279	2435	0	0.0887344	0	4.567	0.248	3.248	AT1G76680.1	ATOPR1,OPR1	12-oxophytodienoate reductase 1	3.077	1202	252	257	8.436	7.644	1202	5398	5481	199.986	3.325	1202	279	287	10.018	6.325	1202	2435	2487	80.173
Thhalv10012957m	31	692	89	2434	9.58e-194	4.22e-08	0	4.633	1.61	6.268	AT5G01100.1		O-fucosyltransferase family protein	-0.769	2085	31	31	0.587	3.864	2085	692	692	14.556	0.841	2085	89	89	1.791	5.499	2085	2434	2434	45.235
Thhalv10022660m	1341	1803	1872	2429	1.21e-43	1.6e-29	1.91e-52	0.58	0.57	0.831	AT2G16400.1	BLH7	BEL1-like homeodomain 7	4.671	2077	1341	1341	25.474	5.251	2077	1803	1803	38.072	5.241	2077	1872	1872	37.816	5.502	2077	2429	2429	45.316
Thhalv10010439m	167	1190	238	2429	5.41e-238	7.25e-05	0	2.986	0.6	3.837	AT3G53780.2	ATRBL4,RBL4	RHOMBOID-like protein 4	2.154	1480	167	167	4.452	5.14	1480	1190	1190	35.264	2.754	1480	238	238	6.747	5.991	1480	2429	2429	63.595
Thhalv10007234m	222	1295	299	2427	2.34e-234	9.67e-05	0	2.696	0.518	3.424	AT1G29690.1	CAD1	MAC/Perforin domain-containing protein	2.119	2017	222	222	4.343	4.815	2017	1295	1295	28.158	2.637	2017	299	299	6.22	5.543	2017	2427	2427	46.625
[truncated: 27,654 more rows]
