# Supplementary material for: Substantial reprogramming of the Eutrema salsugineum (Thellungiella salsuginea) transcriptome in response to UV and silver nitrate challenge
Source: BMC Plant Biol. 2015 Jun 12;15:137. doi: 10.1186/s12870-015-0506-5 (PMC4464140; doi:10.1186/s12870-015-0506-5)
Supplement: Additional file 4: Table S2. — Complete dataset for microarray analysis. [file 12870_2015_506_MOESM4_ESM.xls]

## Sheet: Sheet1
TargetName	Gene	Ni_1	Ni_2	Ni_3	Ni_4	UV_1	UV_2	UV_5	UV_6	AgNO3_1	AgNO3_2	AgNO3_3	AgNO3_4	Uv vs Ni log2_fold	p-value	AgNO3 vs Ni	p-value	Ara Hit E<1E-5	Annotation Ara Hit
thellun_all_rep_c3255	Thlg0023498	5.08455	3.06145	3.45271	3.90027	16.0106	15.9225	14.873	16.1211	12.5717	12.8667	12.0348	12.2256	11.8571	4.93048e-07	8.54995	1.90154e-06	None	NA
thellun_all_c19655	Thlg0157183	3.637	3.47052	2.91324	2.51038	14.0958	14.537	13.3856	13.9019	9.95726	10.277	10.4818	10.4681	10.8473	7.75297e-08	7.16325	2.67937e-07	None	NA
thellun_all_rep_c3313	Thlg0023984	6.24378	1.88484	1.42853	3.13513	14.3164	13.7012	13.1858	14.3182	11.9367	13.1175	12.4912	13.2573	10.7074	7.44916e-05	9.52762	0.000149692	AT1G11925.1	Symbols: | Stigma-specific Stig1 family protein | chr1:4026195-4026617 REVERSE LENGTH=423
thellun_all_c28177	Thlg0223773	1.32445	1.37077	1.35911	1.38133	11.3463	11.844	10.2416	11.5984	5.07617	4.60098	4.91092	3.32928	9.89868	1.37912e-07	3.12043	0.000221245	AT3G22360.1	Symbols: AOX1B | alternative oxidase 1B | chr3:7904156-7905384 FORWARD LENGTH=978
thellun_all_c20084	Thlg0160483	2.32797	1.2484	1.567	1.24184	11.4122	11.1861	10.1093	12.356	6.82891	6.52796	7.00455	6.55692	9.66961	1.69472e-06	5.13328	1.68651e-06	AT2G03760.1	Symbols: ST, ATST1, RAR047, ST1, AtSOT1, AtSOT12, SOT12 | sulphotransferase 12 | chr2:1149475-1150455 REVERSE LENGTH=981
thellun_all_rep_c3974	Thlg0029439	2.62725	1.40269	1.3241	1.37683	11.2904	11.5706	10.6374	11.5603	8.94294	10.4049	9.46885	10.509	9.58195	2.71945e-07	8.14872	3.0797e-06	None	NA
thellun_all_c44689	Thlg0346045	1.36753	1.50185	1.4057	1.48635	11.3077	10.5462	10.2193	11.1876	8.67325	9.57198	9.08279	9.75875	9.37485	3.14653e-08	7.83133	6.58224e-08	AT3G06490.1	Symbols: MYB108, AtMYB108, BOS1 | myb domain protein 108 | chr3:2004298-2006358 FORWARD LENGTH=972
thellun_all_c35667	Thlg0281495	2.41767	1.48106	3.51987	2.56532	11.7755	11.6549	10.8966	11.8841	7.48818	8.52099	8.76435	9.35733	9.0568	1.31985e-06	6.03673	4.21892e-05	None	NA
thellun_all_c18864	Thlg0150953	2.55387	1.70115	1.54178	2.52984	10.6301	10.6604	10.0025	10.9994	9.39409	10.0261	9.59867	10.2496	8.49144	2.6611e-07	7.73545	4.05137e-07	None	NA
thellun_all_rep_c4353	Thlg0032501	4.27437	3.40434	3.12273	2.94268	11.731	11.9623	11.2202	12.2836	8.12831	7.37675	8.01831	7.85871	8.36324	4.94152e-07	4.40949	1.2613e-05	AT1G01060.1	Symbols: LHY, LHY1 | Homeodomain-like superfamily protein | chr1:33992-37061 REVERSE LENGTH=1938
thellun_all_c15398	Thlg0123434	7.88584	6.43775	6.58992	6.52776	15.7951	15.3669	14.6996	15.0218	15.5112	16.1724	15.4801	15.9322	8.36055	9.8512e-07	8.91363	4.07749e-07	None	NA
thellun_all_c12218	Thlg0097748 Thlg0097749	3.95921	3.02731	2.04939	3.93407	11.4774	11.3986	10.2007	12.44	7.08686	6.77654	7.1874	6.60517	8.13669	1.5141e-05	3.67149	0.000239461	AT2G03760.1	Symbols: ST, ATST1, RAR047, ST1, AtSOT1, AtSOT12, SOT12 | sulphotransferase 12 | chr2:1149475-1150455 REVERSE LENGTH=981
thellun_all_c14077	Thlg0112873	3.88754	3.39825	3.26438	3.56023	12.1739	11.3073	11.0379	11.9868	10.7908	11.2961	11.1203	11.4388	8.0989	1.77572e-07	7.63391	1.78946e-08	AT2G44578.1	Symbols: | RING/U-box superfamily protein | chr2:18400864-18401301 REVERSE LENGTH=438
thellun_all_c35590	Thlg0388164	4.97571	4.5277	4.11756	4.57546	12.6864	12.5884	11.9112	13.3245	11.6908	12.1086	11.5455	11.9587	8.07852	3.54029e-07	7.27678	4.64964e-08	AT3G55840.1	Symbols: | Hs1pro-1 protein | chr3:20717530-20718816 REVERSE LENGTH=1287
thellun_all_c7550	Thlg0059051	4.71	2.61745	2.22144	3.39014	11.3344	11.6931	10.5824	11.5151	10.6388	11.4516	11.077	11.8288	8.0465	1.06724e-05	8.01431	1.14009e-05	AT4G37290.1	Symbols: | unknown protein; FUNCTIONS IN: molecular_function unknown; INVOLVED IN: response to karrikin; LOCATED IN: endomembrane system; EXPRESSED IN: cotyledon, hypocotyl, leaf; EXPRESSED DURING: LP.04 four leaves visible; BEST Arabidopsis thaliana protein match is: unknown protein (TAIR:AT2G23270.1); Has 30201 Blast hits to 17322 proteins in 780 species: Archae - 12; Bacteria - 1396; Metazoa -…
thellun_all_rep_c21283	Thlg0170006	3.53961	3.37593	2.84224	2.39284	11.2085	11.2126	10.327	11.5228	10.6339	11.1903	10.9405	11.347	8.03009	5.96047e-07	7.99027	2.0146e-07	AT2G45760.1	Symbols: BAP2, BAL | BON association protein 2 | chr2:18847125-18847748 REVERSE LENGTH=624
thellun_all_c29542	Thlg0234132	3.51987	1.41381	2.66198	1.55963	10.2778	10.373	10.0392	10.4657	9.59376	11.3728	10.9673	11.7587	8.00012	3.98506e-06	8.63431	1.51974e-05	AT3G01420.1	Symbols: ALPHA-DOX1, DOX1, DIOX1, PADOX-1 | Peroxidase superfamily protein | chr3:159689-162726 REVERSE LENGTH=1920
thellun_all_rep_c6859	Thlg0053294	5.18712	1.41547	1.61592	1.41481	10.799	10.3512	9.97105	10.3821	6.80936	8.09495	7.51208	8.47842	7.9675	0.000149892	5.31537	0.00176924	AT2G40113.1	Symbols: | Pollen Ole e 1 allergen and extensin family protein | chr2:16750254-16750906 FORWARD LENGTH=510
thellun_all_rep_c17569	Thlg0141037	7.95916	6.033	6.37614	6.66707	14.8772	14.4181	14.3681	14.969	12.5264	13.2452	12.9788	12.9377	7.89926	2.13717e-06	6.16319	8.93606e-06	AT5G05220.1	Symbols: | unknown protein; Has 30201 Blast hits to 17322 proteins in 780 species: Archae - 12; Bacteria - 1396; Metazoa - 17338; Fungi - 3422; Plants - 5037; Viruses - 0; Other Eukaryotes - 2996 (source: NCBI BLink). | chr5:1550273-1550821 FORWARD LENGTH=549
thellun_all_c8417	Thlg0066290	2.98803	1.22975	1.21682	1.24025	9.86001	9.58826	8.73901	10.0535	7.69694	8.80392	8.5459	8.50198	7.89148	5.56982e-06	6.71847	1.06227e-05	None	NA
thellun_all_c16470	Thlg0132234	5.89881	4.47322	4.32572	4.16922	12.8316	12.3223	12.1077	13.1711	12.4386	12.6524	12.1739	12.3383	7.89144	2.71805e-06	7.68405	1.51661e-06	AT3G28210.1	Symbols: PMZ, SAP12 | zinc finger (AN1-like) family protein | chr3:10520585-10521223 FORWARD LENGTH=561
thellun_all_c20551	Thlg0164137	5.47092	1.63636	1.49396	1.96188	10.4695	10.3479	10.0284	11.2499	11.8161	12.6587	12.0224	12.4182	7.88314	0.000201017	9.58807	6.09086e-05	AT1G47510.1	Symbols: AT5PTASE11, 5PTASE11 | inositol polyphosphate 5-phosphatase 11 | chr1:17435991-17438296 REVERSE LENGTH=1005
thellun_all_rep_c6452	Thlg0049892	7.48609	6.89801	6.62289	5.48073	14.7861	14.5584	13.3889	14.8605	12.9344	13.4064	12.7869	13.1175	7.77657	7.22724e-06	6.43938	6.5168e-06	None	NA
thellun_all_rep_c25593	Thlg0204343	5.334	1.3302	2.00482	2.22084	10.9259	10.342	10.1221	10.4689	6.98258	8.15594	7.52587	7.30262	7.74227	0.000141665	4.76929	0.00210036	AT2G40113.1	Symbols: | Pollen Ole e 1 allergen and extensin family protein | chr2:16750254-16750906 FORWARD LENGTH=510
thellun_all_rep_c21682	Thlg0173250	1.69109	1.6953	1.46957	2.06803	9.69811	9.5213	8.76418	9.79236	7.16769	5.87061	5.8772	5.43815	7.71299	1.07519e-07	4.35741	3.26153e-05	None	NA
thellun_all_c33267	Thlg0381181	2.83029	1.33248	1.99747	1.2987	9.81629	9.41282	8.94331	10.039	9.03529	9.4662	8.67106	9.16396	7.68813	2.05205e-06	7.21939	1.74643e-06	AT1G66540.1	CYP81D10
thellun_all_rep_c11436	Thlg0091294	6.34018	4.47986	4.43138	4.80408	12.83	12.503	12.4144	12.7752	10.915	11.4014	11.1793	11.3243	7.61678	3.13763e-06	6.19115	1.07385e-05	None	NA
thellun_all_c6535	Thlg0050596	4.12214	3.88228	3.96111	3.26438	11.5632	11.5489	10.5964	11.7707	7.8583	7.88122	7.81283	7.58244	7.56231	3.97876e-07	3.97622	1.04813e-06	AT2G32020.1	Symbols: | Acyl-CoA N-acyltransferases (NAT) superfamily protein | chr2:13631193-13631744 REVERSE LENGTH=552
thellun_all_rep_c18815	Thlg0150580	6.86495	6.34089	6.71928	6.76224	14.0896	13.9709	14.372	14.385	12.1212	12.9085	13.5636	13.9512	7.53253	4.95178e-09	6.46428	4.55716e-06	None	NA
thellun_all_rep_c4832	Thlg0036524	5.20162	4.08525	4.31884	4.11452	11.9496	11.9819	11.2359	12.564	13.5613	13.7022	13.5172	13.4733	7.50278	1.05768e-06	9.13343	4.15932e-08	AT4G30280.1	Symbols: ATXTH18, XTH18 | xyloglucan endotransglucosylase/hydrolase 18 | chr4:14825958-14826998 REVERSE LENGTH=849
thellun_all_rep_c9373	Thlg0074220	3.681	3.6202	2.35517	3.11455	10.6709	10.6738	9.91655	10.9985	8.28731	7.20546	6.92115	6.84622	7.37221	1.27225e-06	4.1223	9.87398e-05	AT3G04620.1	Symbols: | Alba DNA/RNA-binding protein | chr3:1255660-1256739 REVERSE LENGTH=495
thellun_all_c15103	Thlg0121021	4.42295	3.75691	3.97307	3.23868	11.2721	11.2631	10.7241	11.3889	10.8801	11.4898	10.688	11.0105	7.31416	2.42612e-07	7.16919	3.49059e-07	AT3G02840.1	Symbols: | ARM repeat superfamily protein | chr3:618480-619619 FORWARD LENGTH=1140
thellun_all_rep_c5243	Thlg0039878	3.62422	2.49834	3.34659	3.24618	10.7283	10.6272	9.79288	10.8175	9.20499	9.71984	9.2336	9.49702	7.31263	6.25628e-07	6.23503	4.2633e-07	AT2G37430.1	Symbols: | C2H2 and C2HC zinc fingers superfamily protein | chr2:15706454-15706990 FORWARD LENGTH=537
thellun_all_c28755	Thlg0366366	6.83603	6.29764	6.84097	6.64363	13.9345	13.8572	14.257	13.7976	12.1297	12.9607	13.361	13.757	7.30702	8.41853e-09	6.39752	2.41459e-06	AT4G08770.1	Symbols: Prx37 | Peroxidase superfamily protein | chr4:5598259-5600262 REVERSE LENGTH=1041
thellun_all_c8491	Thlg0066889	6.35467	4.28331	4.18002	4.51589	12.503	11.9473	11.1628	12.8796	14.0022	14.8081	14.534	14.6909	7.28968	2.58565e-05	9.67531	1.9854e-06	None	NA
thellun_all_c28818	Thlg0228717	4.40393	2.97959	2.92381	3.42884	10.8014	11.1369	9.97639	10.973	10.1087	10.8062	10.491	11.2615	7.28788	2.64797e-06	7.23282	2.47694e-06	None	NA
thellun_all_c31593	Thlg0249749	1.15779	2.59236	1.15869	1.16024	9.07084	8.93061	7.81119	9.40652	6.62902	6.81394	6.32045	6.98389	7.28752	6.39887e-06	5.16956	1.06442e-05	AT5G13210.1	Symbols: | Uncharacterised conserved protein UCP015417, vWA | chr5:4214567-4216588 FORWARD LENGTH=2022
thellun_all_c42910	Thlg0405208	1.33029	1.3788	1.31034	1.4029	8.2611	8.83998	7.82101	9.63998	2.38092	3.14144	2.22213	1.54137	7.28493	1.60596e-06	0.96588	0.0261237	AT5G01320.1	Symbols: | Thiamine pyrophosphate dependent pyruvate decarboxylase family protein | chr5:129484-131625 REVERSE LENGTH=1812
thellun_all_c42143	Thlg0330064	6.29674	5.52729	4.39052	5.18409	12.9795	12.331	11.8653	13.3047	11.3747	11.9746	10.8785	11.5008	7.27046	7.4906e-06	6.08249	1.08489e-05	None	NA
thellun_all_c21359	Thlg0170595	6.15657	3.24758	3.64459	2.33781	11.2846	11.2409	10.8389	11.0765	15.0474	15.7729	15.7459	15.5559	7.26357	0.000117782	11.6839	8.26265e-06	None	NA
thellun_all_rep_c17611	Thlg0141384	1.49776	1.25404	1.23569	1.26199	8.95826	8.64668	7.49452	8.95582	9.46906	10.6023	9.24103	10.0118	7.20145	9.02521e-07	8.51868	1.53406e-07	None	NA
thellun_all_rep_c4527	Thlg0033962	3.82702	1.35929	1.336	2.89288	9.67069	9.62502	8.70921	9.92813	10.4401	10.9556	10.475	11.1769	7.12947	3.95571e-05	8.4081	1.17632e-05	None	NA
thellun_all_c33689	Thlg0265940 Thlg0265943	3.90543	1.36724	1.65634	1.37405	9.66889	9.32872	8.86822	8.90882	9.18947	10.1052	10.0607	10.5434	7.1179	3.21247e-05	7.89894	2.36718e-05	AT5G67080.1	Symbols: MAPKKK19 | mitogen-activated protein kinase kinase kinase 19 | chr5:26772726-26773760 FORWARD LENGTH=1035
thellun_all_c11764	Thlg0094036	4.60098	3.99855	4.27047	3.40662	11.2301	11.464	10.1856	11.8327	8.44613	9.04258	8.29246	8.74874	7.10897	3.31939e-06	4.56332	5.36738e-06	None	NA
thellun_all_rep_c6438	Thlg0049780	3.45333	3.16428	3.69564	3.87727	10.628	10.5569	10.0143	11.2658	5.79257	4.69796	5.40817	5.76025	7.06861	3.77512e-07	1.86711	0.000761391	AT2G22240.1	Symbols: ATMIPS2, MIPS2, ATIPS2 | myo-inositol-1-phosphate synthase 2 | chr2:9451901-9453938 REVERSE LENGTH=1533
thellun_all_c8899	Thlg0070310	6.43339	5.05324	5.4313	4.31153	12.4299	12.4895	11.6029	12.8632	10.012	10.0154	9.8133	10.3628	7.039	9.56589e-06	4.7435	4.62752e-05	AT4G24570.1	Symbols: DIC2 | dicarboxylate carrier 2 | chr4:12686546-12687487 FORWARD LENGTH=942
thellun_all_c8212	Thlg0064581	3.65851	4.08704	2.96238	2.43994	10.4633	9.92794	10.2069	10.3219	10.6921	10.9049	10.9768	10.7552	6.94303	1.79957e-06	7.54526	9.20195e-07	None	NA
thellun_all_c17457	Thlg0140143	5.92323	6.16885	5.2991	3.71033	12.4971	11.9389	12.2086	12.1169	12.8005	13.004	13.0337	12.7997	6.91497	1.81202e-05	7.63408	9.327e-06	None	NA
thellun_all_rep_c45460	Thlg0350085	1.44611	1.95082	2.32936	2.16809	8.80377	9.08896	8.07564	9.45555	7.94685	8.66701	8.0271	8.43103	6.88239	1.11811e-06	6.2944	3.01863e-07	None	NA
thellun_all_c17226	Thlg0138401	4.22687	1.31267	1.31657	1.3623	9.28734	9.16543	8.32269	8.94546	8.09193	9.60678	8.64825	9.40184	6.87563	9.87003e-05	6.88259	0.000139402	AT5G15265.1	Symbols: | unknown protein; FUNCTIONS IN: molecular_function unknown; INVOLVED IN: biological_process unknown; LOCATED IN: endomembrane system; Has 5 Blast hits to 5 proteins in 3 species: Archae - 0; Bacteria - 0; Metazoa - 0; Fungi - 0; Plants - 5; Viruses - 0; Other Eukaryotes - 0 (source: NCBI BLink). | chr5:4956505-4957351 FORWARD LENGTH=252
thellun_all_rep_c5963	Thlg0045899	6.94572	5.66852	5.57469	5.43763	12.889	13.0113	11.9202	13.1899	13.132	14.476	13.8194	14.5009	6.84596	5.12941e-06	8.07543	2.71082e-06	AT2G23270.1	Symbols: | unknown protein; FUNCTIONS IN: molecular_function unknown; INVOLVED IN: biological_process unknown; LOCATED IN: endomembrane system; EXPRESSED IN: stem, sperm cell, root, stamen; EXPRESSED DURING: 4 anthesis; BEST Arabidopsis thaliana protein match is: unknown protein (TAIR:AT4G37290.1); Has 36 Blast hits to 35 proteins in 6 species: Archae - 0; Bacteria - 0; Metazoa - 0; Fungi - 0; Pl…
thellun_all_c7028	Thlg0054712	8.18304	5.38749	6.19874	5.89963	13.1322	13.4754	12.8525	13.5288	13.8194	15.0278	14.3058	14.9651	6.83002	3.71785e-05	8.1123	2.03314e-05	None	NA
thellun_all_c10623	Thlg0084552	6.03375	4.8448	4.62137	5.00624	12.3898	11.5326	11.4501	12.4466	10.4609	11.203	11.3039	11.1614	6.82823	3.07386e-06	5.90573	3.67319e-06	None	NA
thellun_all_rep_c1185	Thlg0006933	4.6275	1.23464	2.21577	1.2447	9.97811	8.10449	9.99097	8.47178	8.84813	10.3139	8.91261	9.52049	6.80569	0.0003535	7.06814	0.000185526	None	NA
thellun_all_rep_c22589	Thlg0180672	9.16645	7.78228	7.76419	6.28668	14.2906	14.8009	14.3998	14.7191	13.0589	15.0852	15.144	15.5469	6.80268	2.83834e-05	6.95885	0.000138245	AT3G22600.1	Symbols: | Bifunctional inhibitor/lipid-transfer protein/seed storage 2S albumin superfamily protein | chr3:8006711-8007397 REVERSE LENGTH=513
thellun_all_c45354	Thlg0409190	4.1324	3.15137	3.50561	1.52823	9.82365	9.62012	9.90062	10.0832	8.19008	8.90797	9.48913	9.69979	6.77749	2.00653e-05	5.99234	9.21461e-05	AT2G38380.1	Symbols: | Peroxidase superfamily protein | chr2:16076443-16078314 FORWARD LENGTH=1050
thellun_all_c39233	Thlg0309003	3.47786	1.33337	1.33337	1.34886	8.93413	7.93587	8.43103	9.18418	7.26346	7.60073	7.57819	7.4327	6.74794	3.01963e-05	5.59541	4.75216e-05	AT5G13330.1	Symbols: Rap2.6L | related to AP2 6l | chr5:4272384-4274461 FORWARD LENGTH=639
thellun_all_rep_c39598	Thlg0311728 Thlg0311733	1.66086	1.89344	1.92286	1.50199	8.78587	8.59679	7.49274	9.09524	9.35154	10.3855	9.18798	9.84996	6.74787	1.55867e-06	7.94895	1.49698e-07	AT3G53600.1	Symbols: | C2H2-type zinc finger family protein | chr3:19875532-19876059 FORWARD LENGTH=528
thellun_all_rep_c22076	Thlg0176551	2.12525	1.25241	1.22418	1.22919	7.8006	8.74733	7.66671	8.46894	7.16022	6.87197	6.27194	6.15586	6.71314	1.14124e-06	5.15724	4.15013e-06	None	NA
thellun_all_c37440	Thlg0295339	3.09432	1.3164	1.30614	1.36694	8.75609	8.37172	8.22451	8.40321	6.43775	6.65688	6.47592	6.79547	6.66793	6.37798e-06	4.82056	3.86144e-05	None	NA
thellun_all_c29532	Thlg0369077	7.138	4.60098	3.93441	5.41574	12.2891	11.199	11.8102	12.3359	13.3542	14.0022	13.7501	13.9421	6.63624	0.000107937	8.48986	2.02302e-05	AT1G52890.1	Symbols: ANAC019, NAC019 | NAC domain containing protein 19 | chr1:19697292-19698444 REVERSE LENGTH=954
thellun_all_c43149	Thlg0337097	3.005	1.79678	2.422	3.35136	9.38618	9.2072	8.23974	10.2486	7.95514	8.2671	7.59676	8.11445	6.62663	1.68939e-05	5.33958	6.97134e-06	AT4G21440.1	Symbols: ATMYB102, ATM4, MYB102 | MYB-like 102 | chr4:11418425-11419652 REVERSE LENGTH=1053
cluster275	Thlg0413301	9.86001	8.60328	8.53673	7.32065	14.9481	15.5015	15.0156	15.2518	13.9434	15.8238	15.8049	16.0996	6.59907	1.70453e-05	6.83775	7.62564e-05	None	NA
thellun_all_c20306	Thlg0162172	8.38131	5.82276	6.87628	4.97992	13.5335	12.9257	12.5384	13.4011	12.8092	13.3007	12.643	13.5288	6.58461	0.000138047	6.55537	0.000135436	None	NA
thellun_all_c35574	Thlg0388125	7.43799	3.69024	5.21151	4.10486	12.0562	11.3627	10.7515	12.5689	12.9693	13.0113	13.583	13.5054	6.57369	0.000398676	8.15611	7.56027e-05	AT4G21680.1	Symbols: NRT1.8 | NITRATE TRANSPORTER 1.8 | chr4:11517540-11519576 REVERSE LENGTH=1770
thellun_all_c25257	Thlg0201767	3.77069	2.1189	1.5178	1.87331	9.14207	9.30611	8.05523	9.01695	4.58981	4.06527	4.17012	3.56591	6.55991	2.66026e-05	1.7776	0.016771	None	NA
thellun_all_c11750	Thlg0093921	8.05756	5.64119	6.69142	4.98944	13.2939	12.7788	12.3034	13.2304	12.6643	13.0267	12.5615	13.2841	6.55671	8.98185e-05	6.53926	7.88122e-05	None	NA
thellun_all_c27144	Thlg0215961	3.69713	4.8374	3.48202	2.54114	10.3477	10.2127	9.75197	10.373	11.1675	11.6586	11.2466	11.5422	6.5319	1.14495e-05	7.76429	3.81851e-06	None	NA
thellun_all_c35027	Thlg0276516	3.18767	1.24784	1.21302	1.25292	8.36925	8.06469	7.55935	8.97997	9.18435	10.206	9.48238	10.0734	6.51795	2.70645e-05	8.01116	6.18157e-06	AT1G47510.1	Symbols: AT5PTASE11, 5PTASE11 | inositol polyphosphate 5-phosphatase 11 | chr1:17435991-17438296 REVERSE LENGTH=1005
thellun_all_c14642	Thlg0117342	4.02788	3.00836	1.76889	3.14951	9.88666	9.62402	8.51697	9.94254	7.44702	7.16261	7.21669	7.50467	6.50389	2.76191e-05	4.34409	9.33447e-05	AT4G19230.2	Symbols: CYP707A1 | cytochrome P450, family 707, subfamily A, polypeptide 1 | chr4:10521524-10523566 FORWARD LENGTH=1455
thellun_all_c16764	Thlg0134672	3.86348	1.77746	2.99649	2.64144	9.77872	9.13422	8.40423	9.97576	7.25368	7.81815	7.65354	7.95328	6.50351	2.43371e-05	4.84994	4.16225e-05	AT1G80840.1	Symbols: WRKY40, ATWRKY40 | WRKY DNA-binding protein 40 | chr1:30383834-30385356 FORWARD LENGTH=909
thellun_all_c20883	Thlg0363525	8.59006	4.73155	6.5517	5.27061	13.15	12.5497	11.8128	13.6243	14.257	14.3826	14.8252	14.6546	6.49819	0.000460343	8.24387	7.72758e-05	AT4G21680.1	Symbols: NRT1.8 | NITRATE TRANSPORTER 1.8 | chr4:11517540-11519576 REVERSE LENGTH=1770
thellun_all_c33644	Thlg0265595	8.59885	7.89119	8.62361	8.18823	15.237	14.6495	14.0074	15.3829	12.1632	12.6643	12.5472	13.2144	6.49373	1.85353e-06	4.32179	4.62523e-06	AT1G80840.1	Symbols: WRKY40, ATWRKY40 | WRKY DNA-binding protein 40 | chr1:30383834-30385356 FORWARD LENGTH=909
thellun_all_c37765	Thlg0297800	3.66186	1.28852	1.2772	1.29589	8.66566	7.73735	8.02676	9.04834	9.40159	10.18	9.76922	10.2191	6.48866	6.6201e-05	8.01162	1.37399e-05	AT3G15500.1	Symbols: ATNAC3, ANAC055, NAC055, NAC3 | NAC domain containing protein 3 | chr3:5234731-5235882 FORWARD LENGTH=954
thellun_all_c13669	Thlg0109612	5.32695	2.90149	2.5358	3.59374	10.1637	10.0422	9.68646	10.2941	11.1393	12.6634	11.196	12.1004	6.45712	5.16685e-05	8.18529	2.79611e-05	AT3G15500.1	Symbols: ATNAC3, ANAC055, NAC055, NAC3 | NAC domain containing protein 3 | chr3:5234731-5235882 FORWARD LENGTH=954
thellun_all_rep_c5885	Thlg0045227	9.06422	7.74606	8.21764	6.50494	14.7096	14.5261	13.5547	14.5384	11.9722	12.5418	12.2664	12.7319	6.44898	3.66219e-05	4.49483	0.000198454	AT2G32030.1	Symbols: | Acyl-CoA N-acyltransferases (NAT) superfamily protein | chr2:13632675-13633241 REVERSE LENGTH=567
thellun_all_c36340	Thlg0286725	3.46383	1.29448	1.29995	1.33897	8.25981	8.06216	8.63934	8.23135	5.68785	6.30515	6.75716	7.26581	6.44886	2.36811e-05	4.65469	0.000327226	None	NA
thellun_all_rep_c9033	Thlg0071438	10.2975	7.58925	8.70077	7.58061	15.0913	14.8745	14.8511	15.1199	15.0697	15.8063	15.4453	15.4205	6.44216	5.85334e-05	6.89342	4.47643e-05	AT5G40990.1	Symbols: GLIP1 | GDSL lipase 1 | chr5:16418920-16420400 FORWARD LENGTH=1125
thellun_all_rep_c20597	Thlg0164517	3.66075	3.50195	3.75291	4.26729	10.2174	10.1136	9.69626	10.9061	5.68391	4.8148	5.59011	5.8874	6.43761	6.76382e-07	1.69833	0.00104169	AT2G22240.1	Symbols: ATMIPS2, MIPS2, ATIPS2 | myo-inositol-1-phosphate synthase 2 | chr2:9451901-9453938 REVERSE LENGTH=1533
thellun_all_rep_c46448	Thlg0411170	8.24432	6.9694	6.88218	5.47337	13.0911	13.6311	13.1557	13.4313	12.1866	13.9063	14.0131	14.4653	6.435	3.19115e-05	6.7505	0.00010972	AT3G22580.1	Symbols: | Bifunctional inhibitor/lipid-transfer protein/seed storage 2S albumin superfamily protein | chr3:8002762-8003145 REVERSE LENGTH=384
thellun_all_c15881	Thlg0127418	6.04845	4.5011	5.12963	4.31644	11.6081	11.1287	10.9541	11.9956	10.9386	11.5712	11.3857	11.4794	6.42273	8.04678e-06	6.34484	4.95565e-06	AT3G54150.1	Symbols: | S-adenosyl-L-methionine-dependent methyltransferases superfamily protein | chr3:20050802-20052742 REVERSE LENGTH=972
thellun_all_c36374	Thlg0286999	3.89094	3.50081	1.65223	3.64945	9.49343	9.32774	9.04564	10.3897	10.1507	11.1267	10.3364	10.8861	6.39078	3.658e-05	7.45163	1.13801e-05	AT1G15385.1	Symbols: | unknown protein; CONTAINS InterPro DOMAIN/s: Protein of unknown function DUF761, plant (InterPro:IPR008480); Has 6 Blast hits to 6 proteins in 3 species: Archae - 0; Bacteria - 0; Metazoa - 0; Fungi - 0; Plants - 6; Viruses - 0; Other Eukaryotes - 0 (source: NCBI BLink). | chr1:5292976-5293197 REVERSE LENGTH=222
thellun_all_c15139	Thlg0121322	5.07573	4.5508	4.45395	4.56343	11.3031	10.8473	10.3951	11.5951	9.74154	10.5237	9.9587	10.1279	6.37416	6.83225e-07	5.42698	2.68508e-07	AT4G22592.1	Symbols: CPuORF27 | conserved peptide upstream open reading frame 27 | chr4:11895435-11895509 REVERSE LENGTH=75
thellun_all_c22571	Thlg0180514	8.42622	7.43871	6.5816	6.34911	13.9311	13.8005	13.0167	13.4233	12.9632	13.5713	13.4313	13.732	6.34401	1.73295e-05	6.22555	1.63332e-05	None	NA
thellun_all_rep_c31256	Thlg0247196	1.76409	1.48556	3.07124	1.4914	8.60124	8.43024	7.60543	8.53301	7.21863	7.92848	7.30106	7.92594	6.33941	7.34918e-06	5.64045	1.12971e-05	None	NA
thellun_all_c16192	Thlg0129991	6.15197	3.78836	4.33457	4.53268	11.2566	10.459	10.9529	11.4594	9.62566	9.909	9.93583	9.96457	6.33009	2.66521e-05	5.15687	5.70755e-05	None	NA
thellun_all_c41636	Thlg0326439 Thlg0326441	6.84519	5.71538	6.62823	6.40909	13.1063	12.4573	11.7936	13.5433	10.1467	10.904	10.7037	11.2126	6.32563	8.5162e-06	4.34229	1.23152e-05	AT1G80840.1	Symbols: WRKY40, ATWRKY40 | WRKY DNA-binding protein 40 | chr1:30383834-30385356 FORWARD LENGTH=909
thellun_all_rep_c28855	Thlg0229006	4.9882	4.59973	4.50462	4.89027	11.3473	11.0085	10.6126	11.298	10.1849	10.7948	10.3166	10.6356	6.3209	7.5734e-08	5.73727	6.70516e-08	None	NA
thellun_all_c28974	Thlg0367190	6.67744	4.93484	4.48131	6.19076	12.0917	11.9675	11.6186	11.8419	10.1558	11.0273	10.889	11.1784	6.30882	2.04132e-05	5.24153	8.78466e-05	None	NA
thellun_all_c15415	Thlg0123582	5.16224	3.447	2.6237	3.29287	10.315	9.73561	10.1892	9.50878	7.30308	8.50333	8.02625	8.54834	6.3057	3.3423e-05	4.4638	0.000342066	None	NA
thellun_all_c40636	Thlg0400690	6.03899	4.90898	4.37165	3.78954	11.1191	10.8151	10.4563	11.9253	10.6245	10.9667	10.6928	10.6894	6.30166	3.32234e-05	5.96607	1.75221e-05	AT3G50930.1	Symbols: BCS1 | cytochrome BC1 synthesis | chr3:18929817-18931547 FORWARD LENGTH=1731
thellun_all_c19979	Thlg0159688	2.7406	1.51603	1.41119	1.51445	8.40016	7.66541	7.78494	8.52621	8.26242	8.80119	8.77582	8.81997	6.29861	3.20752e-06	6.86928	1.01276e-06	AT2G17500.1	Symbols: | Auxin efflux carrier family protein | chr2:7607063-7608990 FORWARD LENGTH=1191
thellun_all_c25004	Thlg0199826	1.54407	1.2087	1.57395	1.21995	7.78186	7.91178	7.04688	7.99498	6.48478	6.79573	6.33831	6.57266	6.29721	1.95487e-07	5.1612	2.46238e-08	None	NA
thellun_all_rep_c22721	Thlg0181696	4.06423	1.23969	1.90109	1.24966	9.19814	8.01665	7.72546	8.64366	5.0328	5.29979	4.53532	4.07042	6.28231	0.000151621	2.62092	0.0109415	AT2G16060.1	Symbols: GLB1, AHB1, ARATH GLB1, NSHB1, ATGLB1, HB1 | hemoglobin 1 | chr2:6982782-6983522 REVERSE LENGTH=483
thellun_all_c21529	Thlg0171954	2.22974	2.6412	2.96185	1.37353	8.63954	8.88613	7.93763	8.81382	6.17515	7.11386	6.7412	6.968	6.2677	4.69802e-06	4.44797	3.19122e-05	AT2G40740.1	Symbols: WRKY55, ATWRKY55 | WRKY DNA-binding protein 55 | chr2:16997177-16999276 FORWARD LENGTH=879
thellun_all_c6150	Thlg0047367	9.19758	7.46371	7.71448	7.20994	14.3417	14.0188	13.7278	14.5497	14.2552	15.2991	15.0574	15.0663	6.26309	1.26395e-05	7.02307	8.2084e-06	AT5G13080.1	Symbols: WRKY75, ATWRKY75 | WRKY DNA-binding protein 75 | chr5:4149928-4151019 REVERSE LENGTH=438
thellun_all_c36305	Thlg0286452	7.56646	4.7527	5.8208	4.61159	11.9761	11.6274	11.6633	12.5212	11.9595	12.6003	12.3787	12.2935	6.25914	0.000120691	6.62013	7.62061e-05	None	NA
thellun_all_rep_c15576	Thlg0124894	5.0118	3.24346	3.42912	2.45638	10.256	10.1105	8.9966	9.8133	9.60405	10.0161	9.46339	10.2773	6.25891	4.76512e-05	6.305	3.15801e-05	AT1G29290.1	Symbols: | unknown protein; FUNCTIONS IN: molecular_function unknown; INVOLVED IN: biological_process unknown; LOCATED IN: endomembrane system; Has 18 Blast hits to 18 proteins in 5 species: Archae - 0; Bacteria - 0; Metazoa - 0; Fungi - 0; Plants - 18; Viruses - 0; Other Eukaryotes - 0 (source: NCBI BLink). | chr1:10245055-10245378 FORWARD LENGTH=324
thellun_all_rep_c8549	Thlg0067396	6.76224	6.76981	6.23068	6.83515	13.2062	12.8047	12.3062	13.2694	12.1658	12.753	12.2167	12.424	6.24715	3.63927e-07	5.7404	9.79156e-08	None	NA
thellun_all_c13081	Thlg0104850	6.86575	5.32186	5.29026	3.48563	11.2146	11.6354	11.2635	11.7691	11.6002	12.9312	12.8115	13.0482	6.22977	0.000116194	7.35689	7.41774e-05	None	NA
thellun_all_c10590	Thlg0084259	2.81587	2.61391	1.26874	1.29088	8.01251	8.54513	7.71883	8.59209	7.22159	6.50772	5.95593	6.0877	6.21979	1.10986e-05	4.44589	0.00011849	AT5G45340.1	CYP707A3 |ABA 8' hydroxylase chr5:18368977-18370909 REVERSE LENGTH=1392
thellun_all_c13492	Thlg0108190	3.33407	2.37748	2.19795	2.46294	9.28653	8.74328	8.17527	8.99916	8.5459	9.08447	9.0771	9.21423	6.20795	1.93507e-06	6.38732	6.12176e-07	None	NA
thellun_all_rep_c14036	Thlg0112545	3.15456	1.31574	1.26567	1.30682	8.73412	7.60218	7.32486	8.16426	4.25073	4.45684	4.07157	4.5594	6.19566	3.24841e-05	2.57394	0.0016751	None	NA
thellun_all_c13087	Thlg0104902	4.1729	4.39017	3.9941	2.94816	10.0123	10.2102	9.53569	10.5213	8.21844	8.51831	8.31126	8.57066	6.19352	3.43417e-06	4.52833	9.4032e-06	None	NA
thellun_all_rep_c47589	Thlg0412263	10.6053	9.50765	9.98722	8.57328	16.1533	15.6629	15.4275	16.1514	15.4776	15.9679	15.8193	15.9185	6.18039	1.12949e-05	6.12747	8.84569e-06	AT4G02380.1	Symbols: SAG21, AtLEA5 | senescence-associated gene 21 | chr4:1046414-1046807 REVERSE LENGTH=294
cluster450	Thlg0360752	3.86612	1.42926	1.52327	1.50878	8.92389	7.89901	7.70921	8.47805	4.46753	4.91381	4.56095	4.24954	6.17068	8.23538e-05	2.4661	0.00683087	None	NA
thellun_all_c16272	Thlg0130635	3.82595	2.88376	3.77687	2.55253	9.37369	9.6018	8.98433	9.72933	5.99165	7.5959	7.32703	7.65994	6.16251	2.51959e-06	3.88385	0.00025328	None	NA
thellun_all_rep_c790	Thlg0004177	9.62524	8.96035	8.28659	7.66915	14.8009	14.8337	14.5603	14.8955	14.7448	15.5036	14.8798	14.8785	6.13726	7.2691e-06	6.36635	8.35171e-06	AT5G59820.1	Symbols: RHL41, ZAT12 | C2H2-type zinc finger family protein | chr5:24103073-24103561 FORWARD LENGTH=489
cluster526	Thlg0361372 Thlg0361373	5.19853	4.11756	5.46589	4.03235	11.1505	10.7669	10.2018	11.2172	9.19494	9.74862	9.69193	9.58636	6.13051	7.97274e-06	4.85188	1.60018e-05	AT4G15760.1	Symbols: MO1 | monooxygenase 1 | chr4:8972785-8974548 REVERSE LENGTH=1269
thellun_all_rep_c11075	Thlg0088255	8.87024	7.68719	8.8043	6.8758	14.6894	14.1182	13.5322	14.3915	12.9571	13.7696	13.0506	13.5538	6.12342	2.77066e-05	5.27337	5.19506e-05	None	NA
thellun_all_c22670	Thlg0181305	7.81345	5.98491	7.46548	6.73816	13.198	12.7415	12.2296	14.2367	10.2023	10.6097	10.4196	10.587	6.10094	4.74412e-05	3.45415	0.000167007	AT1G05675.1	Symbols: | UDP-Glycosyltransferase superfamily protein | chr1:1701213-1702715 REVERSE LENGTH=1362
thellun_all_c26656	Thlg0212213	9.01348	6.91415	6.69379	6.32715	13.4037	13.6018	11.8875	14.4341	13.6596	13.7263	13.502	13.8561	6.09463	0.000274526	6.44885	4.16839e-05	AT5G57560.1	Symbols: TCH4, XTH22 | Xyloglucan endotransglucosylase/hydrolase family protein | chr5:23307296-23308235 REVERSE LENGTH=855
Thlg0004177	Thlg0004177	9.66418	9.08765	8.31271	7.6386	14.8785	14.7944	14.5481	14.8594	14.7313	15.4727	14.7944	14.9093	6.09433	9.97797e-06	6.30114	1.1229e-05	AT5G59820.1	Symbols: RHL41, ZAT12 | C2H2-type zinc finger family protein | chr5:24103073-24103561 FORWARD LENGTH=489
thellun_all_rep_c2744	Thlg0019305	7.94593	7.56401	7.10095	7.1108	13.6928	13.1049	13.6462	13.6413	12.8968	12.8205	13.0167	12.6774	6.0909	2.86614e-07	5.42242	2.56227e-07	AT3G60420.2	Symbols: | Phosphoglycerate mutase family protein | chr3:22334446-22337330 FORWARD LENGTH=1053
thellun_all_rep_c24481	Thlg0195891	3.46728	3.22487	3.43134	2.78477	9.28421	9.81436	8.12999	10.015	5.90358	6.91726	6.72966	7.40143	6.08381	1.02711e-05	3.51092	5.62031e-05	None	NA
thellun_all_rep_c8282	Thlg0065172	9.60365	8.60177	9.00985	7.6744	15.0795	14.4201	14.3984	15.3201	14.3069	15.0218	14.9441	14.8497	6.08209	1.27542e-05	6.0582	8.71061e-06	AT4G02380.1	Symbols: SAG21, AtLEA5 | senescence-associated gene 21 | chr4:1046414-1046807 REVERSE LENGTH=294
thellun_all_c30598	Thlg0242187	8.18676	5.34389	6.20017	5.84039	12.5382	12.3723	13.0202	11.9595	9.6504	10.4131	10.4016	10.9673	6.07977	9.2874e-05	3.96528	0.00111378	None	NA
thellun_all_rep_c15924	Thlg0127782	1.74051	1.30042	1.76409	1.30588	7.08973	8.65246	7.18155	7.48535	6.66612	7.63923	7.13618	7.29611	6.07455	3.9729e-06	5.65668	3.84623e-07	None	NA
thellun_all_rep_c25968	Thlg0207098 Thlg0207099	9.6018	9.06897	8.28588	7.673	14.774	14.7597	14.5053	14.8426	14.6931	15.4394	14.7988	14.8562	6.06298	8.1047e-06	6.28947	9.14578e-06	AT5G59820.1	Symbols: RHL41, ZAT12 | C2H2-type zinc finger family protein | chr5:24103073-24103561 FORWARD LENGTH=489
thellun_all_c21478	Thlg0171561	7.12084	5.41171	6.70962	4.28468	11.6328	11.6056	11.8262	12.659	11.5548	12.7729	12.7471	12.7415	6.04918	0.000122924	6.57235	9.0733e-05	AT5G24540.1	Symbols: BGLU31 | beta glucosidase 31 | chr5:8384876-8388027 REVERSE LENGTH=1605
thellun_all_c40803	Thlg0401034	1.40965	1.26508	1.24616	1.26931	7.59638	7.33584	6.51413	7.92848	4.65098	5.02971	5.05075	5.07433	6.04615	1.05429e-06	3.65389	4.29513e-08	AT4G19230.2	Symbols: CYP707A1 | cytochrome P450, family 707, subfamily A, polypeptide 1 | chr4:10521524-10523566 FORWARD LENGTH=1455
thellun_all_c33538	Thlg0264754	4.13482	2.93637	2.58383	2.77151	9.40669	9.26472	8.34992	9.57981	7.54852	7.30541	7.00607	7.61616	6.04365	9.88181e-06	4.26241	2.84222e-05	AT4G19230.2	Symbols: CYP707A1 | cytochrome P450, family 707, subfamily A, polypeptide 1 | chr4:10521524-10523566 FORWARD LENGTH=1455
thellun_all_rep_c716	Thlg0003638	3.65535	3.75871	3.99808	3.57219	10.0673	9.68979	9.4237	9.93872	4.68228	5.54862	5.96771	5.3292	6.03381	3.28238e-08	1.63587	0.00118545	AT2G31980.1	Symbols: AtCYS2, CYS2 | PHYTOCYSTATIN 2 | chr2:13609246-13609770 REVERSE LENGTH=444
thellun_all_rep_c18464	Thlg0147956	9.533	8.62619	8.95687	7.57118	15.0043	14.3046	14.2795	15.2329	14.2525	14.9481	14.8665	14.7834	6.03354	1.52124e-05	6.04082	9.38893e-06	AT4G02380.1	Symbols: SAG21, AtLEA5 | senescence-associated gene 21 | chr4:1046414-1046807 REVERSE LENGTH=294
thellun_all_rep_c4358	Thlg0032547	11.1992	8.54223	9.44508	9.3471	15.8166	15.6482	15.6675	15.5146	14.4986	15.487	15.5673	15.1762	6.02832	3.92358e-05	5.54887	9.93289e-05	AT2G29460.1	Symbols: ATGSTU4, GST22, GSTU4 | glutathione S-transferase tau 4 | chr2:12626689-12627600 REVERSE LENGTH=675
thellun_all_c9178	Thlg0072621	4.74463	2.02161	3.86217	3.02731	9.24441	9.30316	9.03657	10.1648	7.37435	9.14649	9.08465	8.7805	6.0233	7.66661e-05	5.18257	0.000349241	AT2G22330.1	Symbols: CYP79B3 | cytochrome P450, family 79, subfamily B, polypeptide 3 | chr2:9488601-9490983 FORWARD LENGTH=1632
thellun_all_rep_c713	Thlg0003608	5.65456	2.15107	1.14624	1.83374	8.56559	9.33566	8.07494	8.88134	8.03213	9.17109	9.29031	9.50047	6.01798	0.00117973	6.3021	0.00101442	None	NA
thellun_all_rep_c3982	Thlg0029507	9.40256	8.6805	8.24074	8.5735	15.0777	14.736	14.2087	14.9288	15.3365	15.5015	15.0913	15.1357	6.01348	1.20699e-06	6.54194	2.74299e-07	AT4G09030.1	Symbols: AGP10, ATAGP10 | arabinogalactan protein 10 | chr4:5792249-5792632 FORWARD LENGTH=384
thellun_all_rep_c14341	Thlg0114990	8.84223	7.71552	8.42933	6.69862	14.2105	13.5322	13.4233	14.555	13.4359	14.1319	14.0472	14.0539	6.00881	3.21476e-05	5.99579	1.9553e-05	AT4G02380.1	Symbols: SAG21, AtLEA5 | senescence-associated gene 21 | chr4:1046414-1046807 REVERSE LENGTH=294
thellun_all_rep_c35122	Thlg0277251	8.82022	7.91734	8.14346	6.20834	14.233	13.7903	13.4179	13.6694	13.14	13.6457	13.24	13.6413	6.0053	4.79817e-05	5.6444	6.19111e-05	AT4G02380.1	Symbols: SAG21, AtLEA5 | senescence-associated gene 21 | chr4:1046414-1046807 REVERSE LENGTH=294
thellun_all_rep_c4285	Thlg0031953	8.35983	6.39181	6.06498	5.52936	12.6058	12.7665	11.324	13.6577	12.9013	12.7834	12.7391	12.8989	6.00199	0.000256673	6.24416	5.49227e-05	AT5G57560.1	Symbols: TCH4, XTH22 | Xyloglucan endotransglucosylase/hydrolase family protein | chr5:23307296-23308235 REVERSE LENGTH=855
thellun_all_rep_c28508	Thlg0226328	8.85661	7.91593	8.42094	6.83731	14.3284	13.5858	13.4944	14.627	13.5493	14.2597	14.1764	14.0857	6.00121	2.4388e-05	6.01008	1.29429e-05	AT4G02380.1	Symbols: SAG21, AtLEA5 | senescence-associated gene 21 | chr4:1046414-1046807 REVERSE LENGTH=294
thellun_all_rep_c20879	Thlg0166726	3.27893	3.00953	2.63649	1.23122	9.01129	8.66629	8.16394	8.28039	8.21764	8.59992	8.26228	8.5735	5.99144	1.92217e-05	5.87429	1.53371e-05	None	NA
thellun_all_c15246	Thlg0122196	6.56441	6.66346	6.99246	6.80599	12.6752	12.9017	12.1138	13.2963	10.2667	11.4254	10.934	11.5683	5.99016	4.78244e-07	4.29202	8.54882e-06	AT1G69930.1	Symbols: ATGSTU11, GSTU11 | glutathione S-transferase TAU 11 | chr1:26337735-26338690 REVERSE LENGTH=705
thellun_all_rep_c42674	Thlg0333934	8.40754	7.37821	7.8253	6.21271	13.7919	12.954	13.0129	13.9934	12.9921	13.5985	13.5666	13.4754	5.98211	3.07329e-05	5.9522	1.80113e-05	AT4G02380.1	Symbols: SAG21, AtLEA5 | senescence-associated gene 21 | chr4:1046414-1046807 REVERSE LENGTH=294
thellun_all_c8387	Thlg0066038	7.71578	6.34105	5.89555	6.05553	12.9594	12.4889	11.8765	12.5821	9.5522	10.2906	10.1666	10.4361	5.97474	1.48537e-05	3.6094	0.000221703	AT4G34588.1	Symbols: CPuORF2 | conserved peptide upstream open reading frame 2 | chr4:16522098-16522226 FORWARD LENGTH=129
thellun_all_c13878	Thlg0111262	11.3387	10.6025	11.8146	9.2465	16.8163	16.7858	16.4549	16.841	14.5714	15.4657	15.3782	15.7515	5.97394	4.30575e-05	4.54113	0.000314872	AT1G21120.1	Symbols: | O-methyltransferase family protein | chr1:7395331-7396640 REVERSE LENGTH=1122
thellun_all_c12815	Thlg0102664	5.9663	4.9678	5.55356	5.93826	11.5656	11.3114	11.4214	12.0208	9.57492	10.6916	10.8406	11.257	5.97331	6.94634e-07	4.98454	2.41611e-05	AT4G08780.1	Symbols: | Peroxidase superfamily protein | chr4:5604153-5608202 FORWARD LENGTH=1041
thellun_all_rep_c3341	Thlg0024219	3.81405	4.04122	3.92985	3.7578	9.96999	9.76347	9.26162	10.4323	7.12084	6.43012	6.90709	6.7202	5.97111	3.60181e-07	2.90883	1.74739e-06	AT2G41250.1	Symbols: | Haloacid dehalogenase-like hydrolase (HAD) superfamily protein | chr2:17200862-17202551 REVERSE LENGTH=873
thellun_all_rep_c28354	Thlg0225125	8.03466	7.52359	6.91293	6.9987	13.5156	13.0863	13.5124	13.2272	12.7898	12.4971	12.6694	12.4905	5.96791	7.15155e-07	5.24424	1.20691e-06	None	NA
thellun_all_rep_c9930	Thlg0078775	5.95077	3.28636	4.58431	4.24371	10.5815	10.5232	9.69922	11.1095	6.10504	6.33642	6.52909	6.47541	5.96208	7.48281e-05	1.8452	0.0164534	AT2G36750.1	Symbols: UGT73C1 | UDP-glucosyl transferase 73C1 | chr2:15410531-15412006 REVERSE LENGTH=1476
thellun_all_c15582	Thlg0124947	10.2452	9.27136	8.86434	9.47012	15.7919	15.312	15.1322	15.4426	14.7553	15.3429	14.9628	14.4899	5.95691	1.59414e-06	5.42497	3.91718e-06	None	NA
thellun_all_rep_c6096	Thlg0046937	2.93381	2.58952	2.68415	1.82636	8.6805	8.44058	7.67682	9.05166	5.85443	6.40951	6.38354	7.06293	5.95393	4.02049e-06	3.91914	2.73039e-05	None	NA
thellun_all_rep_c46310	Thlg0354030	4.96536	3.11962	3.01213	1.34688	9.6187	9.32127	8.48973	8.79314	5.39808	5.93155	5.36342	5.8687	5.94471	0.000269686	2.52944	0.0153802	None	NA
thellun_all_rep_c34459	Thlg0384903	5.58729	5.28731	5.57077	4.38795	11.4865	11.2625	10.6162	11.2409	10.8636	11.3021	10.8526	11.3142	5.94323	2.18264e-06	5.87479	1.40865e-06	None	NA
thellun_all_c17339	Thlg0139271	7.26295	4.71508	5.71245	5.18184	11.7436	11.6823	10.8853	12.3232	7.06018	6.97111	7.30262	7.23871	5.9405	7.9211e-05	1.42507	0.0435597	None	NA
thellun_all_rep_c1937	Thlg0012630	6.49705	5.35201	5.74795	4.26983	11.7691	11.2236	11.0077	11.6253	10.8994	11.2149	11.1971	11.3202	5.93973	2.06727e-05	5.69118	1.99864e-05	AT1G02820.1	Symbols: | Late embryogenesis abundant 3 (LEA3) family protein | chr1:623933-624304 REVERSE LENGTH=276
thellun_all_c19388	Thlg0363296	10.9426	9.29654	9.63632	8.93627	15.8719	15.6445	15.1666	15.8719	15.4426	15.9083	15.7968	15.8469	5.93577	1.46865e-05	6.04575	1.04728e-05	AT1G22380.1	Symbols: AtUGT85A3, UGT85A3 | UDP-glucosyl transferase 85A3 | chr1:7900522-7902332 REVERSE LENGTH=1467
thellun_all_rep_c46617	Thlg0355571	3.77532	3.68786	3.58743	3.88861	9.8212	9.6462	9.32913	9.87021	4.71	5.48152	5.388	4.93369	5.93188	1.06593e-08	1.3935	0.000373936	None	NA
thellun_all_c26623	Thlg0211995	7.90289	6.23638	6.45521	6.58669	12.9953	12.9116	12.0613	12.9344	11.821	12.3719	11.8251	12.2601	5.93035	9.92146e-06	5.27423	1.22471e-05	None	NA
thellun_all_c35094	Thlg0386727	1.41011	1.21615	1.20963	1.22466	7.66396	7.18083	6.50688	7.40689	7.12015	7.60339	7.08535	7.19085	5.9245	3.95454e-07	5.9848	6.80062e-09	AT3G05390.1	Symbols: | FUNCTIONS IN: molecular_function unknown; INVOLVED IN: biological_process unknown; LOCATED IN: mitochondrion; EXPRESSED IN: 15 plant structures; EXPRESSED DURING: 7 growth stages; CONTAINS InterPro DOMAIN/s: Protein of unknown function DUF248, methyltransferase putative (InterPro:IPR004159); BEST Arabidopsis thaliana protein match is: S-adenosyl-L-methionine-dependent methyltransferase…
thellun_all_c9122	Thlg0072157	5.09822	3.34194	4.04315	3.15618	9.70673	10.0599	9.56662	9.9414	8.80248	10.2457	10.3894	10.807	5.90879	1.26222e-05	6.15127	6.02139e-05	AT4G14815.1	Symbols: | Bifunctional inhibitor/lipid-transfer protein/seed storage 2S albumin superfamily protein | chr4:8505122-8505760 FORWARD LENGTH=471
thellun_all_rep_c10229	Thlg0081245	9.27572	8.68013	9.39625	7.8382	14.8081	14.8215	14.2037	14.9651	11.3929	12.4958	12.3185	12.9017	5.90201	5.58692e-06	3.47965	0.000342431	None	NA
thellun_all_rep_c26190	Thlg0208734	4.37669	3.91961	3.78779	4.30013	10.2985	9.92519	9.12906	10.6305	9.72353	10.4098	10.2568	10.4916	5.89976	2.94024e-06	6.12438	1.5987e-07	AT1G80820.1	Symbols: CCR2, ATCCR2 | cinnamoyl coa reductase | chr1:30370646-30372460 FORWARD LENGTH=999
thellun_all_c25608	Thlg0204444	1.31382	2.12134	1.90292	1.37606	7.90534	7.44894	6.80768	8.09944	6.70697	7.21369	6.72559	7.05411	5.88681	2.7621e-06	5.24655	5.17765e-07	None	NA
cluster119	Thlg0358003	11.1812	9.68646	9.26145	9.78378	16.1563	15.7626	15.2439	16.2783	15.429	15.7515	15.1521	15.748	5.88206	1.74423e-05	5.54193	1.55288e-05	None	NA
thellun_all_c17306	Thlg0139034	8.88134	7.43757	7.87102	6.86213	13.4974	13.8952	13.3134	13.8359	11.6045	13.3223	13.2144	12.9795	5.87247	1.21856e-05	5.01716	0.00013594	AT2G22330.1	Symbols: CYP79B3 | cytochrome P450, family 79, subfamily B, polypeptide 3 | chr2:9488601-9490983 FORWARD LENGTH=1632
thellun_all_rep_c6013	Thlg0046298	9.38842	8.5714	8.74535	7.08206	14.5231	14.5624	13.7685	14.4166	15.9406	16.512	15.9855	16.3594	5.87084	2.94647e-05	7.75253	4.96564e-06	AT1G19020.1	Symbols: | unknown protein; BEST Arabidopsis thaliana protein match is: unknown protein (TAIR:AT3G48180.1); Has 88 Blast hits to 88 proteins in 15 species: Archae - 0; Bacteria - 0; Metazoa - 0; Fungi - 0; Plants - 88; Viruses - 0; Other Eukaryotes - 0 (source: NCBI BLink). | chr1:6568142-6568402 FORWARD LENGTH=261
thellun_all_rep_c40206	Thlg0399804	4.48522	5.33141	4.61563	5.40186	10.8196	10.7693	10.3175	11.4078	5.91624	4.88178	5.56155	5.89861	5.87001	1.89701e-06	0.606015	0.12401	AT2G22240.1	Symbols: ATMIPS2, MIPS2, ATIPS2 | myo-inositol-1-phosphate synthase 2 | chr2:9451901-9453938 REVERSE LENGTH=1533
thellun_all_rep_c4205	Thlg0031299	8.40233	7.27539	7.45787	6.63933	13.5577	13.3626	12.6301	13.7012	12.8148	13.6472	13.008	13.547	5.86917	1.03177e-05	5.81052	8.53381e-06	None	NA
thellun_all_rep_c11951	Thlg0095579	1.36099	1.47792	1.76715	1.68254	6.98657	8.53673	6.9092	7.32322	6.55604	7.64743	6.86946	7.10392	5.86678	5.28474e-06	5.47206	5.70801e-07	None	NA
thellun_all_c10264	Thlg0081546	8.93098	7.58222	8.50375	6.43674	13.5186	13.6775	13.8381	13.871	13.6951	14.9628	14.6253	14.8049	5.86286	4.3887e-05	6.65857	3.89879e-05	None	NA
thellun_all_c18484	Thlg0148109	3.45765	2.55387	1.84655	1.24814	8.14079	8.36274	7.50699	8.54466	9.50996	10.2132	9.7938	9.94192	5.86224	3.13453e-05	7.58816	5.0272e-06	AT3G10320.1	Symbols: | Glycosyltransferase family 61 protein | chr3:3195441-3197111 REVERSE LENGTH=1485
thellun_all_rep_c18956	Thlg0151669	8.70155	7.24878	7.65994	6.72468	13.3889	13.7143	13.0887	13.5793	11.3123	13.1249	12.9095	12.7713	5.85906	1.11355e-05	4.94576	0.00015344	AT2G22330.1	Symbols: CYP79B3 | cytochrome P450, family 79, subfamily B, polypeptide 3 | chr2:9488601-9490983 FORWARD LENGTH=1632
thellun_all_c42125	Thlg0403740	4.87763	2.48902	3.25767	2.53768	9.20677	8.69777	9.34231	9.34935	10.3985	11.0344	11.5865	11.3226	5.85855	5.38024e-05	7.79502	1.45241e-05	AT3G11340.1	Symbols: | UDP-Glycosyltransferase superfamily protein | chr3:3556728-3558149 FORWARD LENGTH=1344
thellun_all_c28382	Thlg0225336	2.06121	2.70597	1.92661	3.43819	8.42334	8.35038	8.4658	8.32522	5.60058	4.95313	4.65098	4.45192	5.85819	2.8014e-06	2.38116	0.00142316	AT4G15490.1	Symbols: UGT84A3 | UDP-Glycosyltransferase superfamily protein | chr4:8852864-8854303 REVERSE LENGTH=1440
thellun_all_rep_c37115	Thlg0292758	8.25197	7.16599	7.49862	6.10115	13.4081	12.6741	12.6628	13.6991	12.7178	13.2745	13.2332	13.3074	5.85661	2.86111e-05	5.8788	1.55275e-05	AT4G02380.1	Symbols: SAG21, AtLEA5 | senescence-associated gene 21 | chr4:1046414-1046807 REVERSE LENGTH=294
thellun_all_c25012	Thlg0199890	9.30017	7.82026	8.60821	7.26106	14.0131	13.9644	13.7804	14.639	14.1632	15.3829	15.2173	15.1736	5.8518	1.9468e-05	6.73682	1.38779e-05	AT2G24850.1	Symbols: TAT3, TAT | tyrosine aminotransferase 3 | chr2:10583070-10585152 REVERSE LENGTH=1338
thellun_all_c11425	Thlg0091195 Thlg0091196	9.84836	9.24614	9.29129	8.43304	15.3201	15.0077	14.4341	15.4542	11.8884	12.7202	12.5418	12.7427	5.84929	4.01614e-06	3.26857	9.03386e-05	None	NA
Thlg0000749	Thlg0000749	11.6649	10.7084	11.1421	9.72821	16.8718	16.4375	16.4326	16.8267	16.4944	16.7661	16.7235	16.7342	5.83122	9.6573e-06	5.86864	7.82818e-06	None	NA
thellun_all_c21557	Thlg0172197	5.57854	5.26294	5.49681	5.45218	11.4603	11.0165	11.0549	11.5607	9.5796	9.97105	10.2284	10.0579	5.82549	2.28593e-08	4.51164	1.00041e-07	None	NA
thellun_all_c22199	Thlg0177508	6.6605	4.54924	4.68322	3.59249	10.8944	10.3301	11.0802	10.4826	12.1662	12.6378	13.1282	12.8978	5.82547	0.000124863	7.83616	2.4844e-05	AT3G11340.1	Symbols: | UDP-Glycosyltransferase superfamily protein | chr3:3556728-3558149 FORWARD LENGTH=1344
thellun_all_rep_c30445	Thlg0241037	5.90734	3.98708	5.47644	4.81443	11.0416	10.4931	10.0537	11.7947	8.20787	8.7321	8.45319	8.58609	5.79946	4.84956e-05	3.44849	0.000208845	AT1G05680.1	Symbols: UGT74E2 | Uridine diphosphate glycosyltransferase 74E2 | chr1:1703196-1704639 REVERSE LENGTH=1362
thellun_all_c38839	Thlg0306088	11.5632	10.5581	10.2678	10.9429	16.8311	16.4676	16.4707	16.7266	16.3062	16.5986	16.4913	16.5986	5.791	1.12418e-06	5.6657	1.12518e-06	None	NA
thellun_all_rep_c246	Thlg0000749	11.6924	10.7045	11.213	9.76568	16.8805	16.4549	16.3648	16.8206	16.5224	16.7601	16.7364	16.7488	5.78629	1.07043e-05	5.84805	8.08607e-06	None	NA
cluster169	Thlg0358428	5.21151	3.22306	3.57078	2.41687	9.96982	9.64177	8.85993	9.03852	5.69805	6.17393	5.61243	6.08526	5.77196	0.000105718	2.28687	0.00908804	None	NA
thellun_all_c27259	Thlg0216770	8.02263	7.0572	6.71293	7.04471	12.9972	12.4549	12.6666	13.8005	12.3013	12.6688	12.7955	12.7633	5.77042	7.89724e-06	5.42285	2.01503e-06	AT1G22380.1	Symbols: AtUGT85A3, UGT85A3 | UDP-glucosyl transferase 85A3 | chr1:7900522-7902332 REVERSE LENGTH=1467
thellun_all_rep_c6081	Thlg0046812	3.79357	2.80258	3.17484	2.63922	8.85801	9.45726	7.9002	9.27348	9.61271	10.1887	9.62616	9.55647	5.76968	1.08499e-05	6.64347	5.11999e-07	AT5G12340.1	Symbols: | unknown protein; BEST Arabidopsis thaliana protein match is: unknown protein (TAIR:AT1G28190.1); Has 30201 Blast hits to 17322 proteins in 780 species: Archae - 12; Bacteria - 1396; Metazoa - 17338; Fungi - 3422; Plants - 5037; Viruses - 0; Other Eukaryotes - 2996 (source: NCBI BLink). | chr5:3992948-3993610 REVERSE LENGTH=663
thellun_all_rep_c15071	Thlg0120757	4.54186	3.57457	3.21191	4.43084	9.82584	9.62566	9.06621	10.3041	9.10975	10.0353	9.37696	9.90968	5.76565	8.51453e-06	5.66813	6.83561e-06	AT5G63130.1	Symbols: | Octicosapeptide/Phox/Bem1p family protein | chr5:25323190-25323857 FORWARD LENGTH=579
thellun_all_c16582	Thlg0133116	7.9643	6.89282	7.73315	7.66749	13.4961	12.7997	13.1973	13.8043	11.1929	11.5649	11.6643	11.555	5.75992	1.76945e-06	3.92985	4.68681e-06	AT4G01870.1	Symbols: | tolB protein-related | chr4:808473-810431 REVERSE LENGTH=1959
thellun_all_rep_c38415	Thlg0302910	8.42538	7.57118	7.73198	6.52643	13.8075	13.3597	12.9611	13.1593	12.7111	13.1571	12.8134	13.108	5.75817	1.10483e-05	5.38364	1.15774e-05	AT4G02380.1	Symbols: SAG21, AtLEA5 | senescence-associated gene 21 | chr4:1046414-1046807 REVERSE LENGTH=294
thellun_all_c18744	Thlg0150001	9.1068	6.72781	6.68038	5.34555	12.3042	12.4418	13.2091	12.93	15.4394	15.9613	15.9562	15.8319	5.75615	0.000391199	8.83208	3.10287e-05	AT5G19880.1	Symbols: | Peroxidase superfamily protein | chr5:6720578-6722411 REVERSE LENGTH=990
thellun_all_c21469	Thlg0171482	5.11999	3.8989	4.33544	4.17719	10.2414	9.83666	10.1874	10.2457	7.36373	7.92816	8.08013	8.31126	5.74491	8.62082e-07	3.53794	3.91938e-05	AT1G71830.1	Symbols: SERK1, ATSERK1 | somatic embryogenesis receptor-like kinase 1 | chr1:27018575-27021842 FORWARD LENGTH=1878
thellun_all_c27748	Thlg0220547	5.4071	4.89348	5.421	5.30317	11.0029	11.0237	10.2035	11.7078	5.40357	5.17787	5.57756	4.77818	5.72829	2.40577e-06	-0.0218954	0.921257	None	NA
thellun_all_rep_c40569	Thlg0400576	8.25068	7.31927	7.65975	6.36572	13.6282	13.107	12.7433	12.9578	12.4525	13.003	12.5725	12.9594	5.71022	1.24148e-05	5.34798	1.39714e-05	None	NA
thellun_all_rep_c1130	Thlg0006562	2.25144	2.09799	2.08984	1.64374	7.28483	8.84313	7.15053	7.60314	6.63933	7.57918	7.07127	7.20577	5.69965	8.3542e-06	5.10313	6.08735e-07	None	NA
thellun_all_rep_c41502	Thlg0325528	9.99373	9.49122	9.29952	9.57147	15.845	14.9266	14.9537	15.4132	13.9486	14.5875	14.1083	14.2706	5.69567	6.22938e-07	4.63978	4.23062e-07	AT1G24575.1	Symbols: | unknown protein; Has 7 Blast hits to 7 proteins in 2 species: Archae - 0; Bacteria - 0; Metazoa - 0; Fungi - 0; Plants - 7; Viruses - 0; Other Eukaryotes - 0 (source: NCBI BLink). | chr1:8711211-8711477 REVERSE LENGTH=267
thellun_all_rep_c24870	Thlg0198855	7.8401	7.05556	7.28474	6.03375	13.1945	12.7793	12.3994	12.5767	12.2624	12.715	12.3194	12.691	5.68392	9.36337e-06	5.44341	9.24624e-06	AT4G02380.1	Symbols: SAG21, AtLEA5 | senescence-associated gene 21 | chr4:1046414-1046807 REVERSE LENGTH=294
thellun_all_rep_c15097	Thlg0120985	6.17907	4.7967	4.85326	5.16628	11.1584	10.9876	10.2753	11.3059	9.88072	10.5158	10.0471	10.4213	5.68298	6.90968e-06	4.9674	8.20761e-06	AT3G25250.1	Symbols: AGC2-1, AGC2, OXI1, AtOXI1 | AGC (cAMP-dependent, cGMP-dependent and protein kinase C) kinase family protein | chr3:9195566-9196949 FORWARD LENGTH=1266
thellun_all_c11270	Thlg0089922	3.56661	3.2193	2.0193	1.38474	8.03265	8.05488	8.15748	8.66478	6.13306	6.88933	6.11445	6.17772	5.67996	3.94417e-05	3.78115	0.000437008	AT5G66650.1	Symbols: | Protein of unknown function (DUF607) | chr5:26603204-26604257 REVERSE LENGTH=966
thellun_all_c18241	Thlg0146237	9.4178	8.8854	9.39358	8.1209	14.5734	14.6045	14.4452	14.9144	12.598	13.509	13.1885	13.782	5.67994	2.03997e-06	4.31494	3.55824e-05	None	NA
Thlg0006933	Thlg0006933	4.8922	3.55725	3.00953	2.3139	9.92603	8.09215	9.98229	8.46756	8.90388	10.3616	8.85879	9.57012	5.67379	0.000244612	5.98037	9.2771e-05	None	NA
thellun_all_c22224	Thlg0177718	5.74499	5.68052	5.76497	5.13962	11.5556	11.3602	10.757	11.3355	10.9246	11.4095	10.8706	11.3453	5.66957	2.75072e-07	5.55498	1.6186e-07	None	NA
thellun_all_c31938	Thlg0252380	4.59711	3.95106	4.26805	3.62422	10.0116	9.05956	9.18102	10.8593	8.29115	9.01952	9.41506	9.03289	5.66775	1.90764e-05	4.82955	4.79757e-06	AT5G54510.1	Symbols: GH3.6, DFL1 | Auxin-responsive GH3 family protein | chr5:22131321-22133564 REVERSE LENGTH=1839
thellun_all_rep_c2561	Thlg0017798	6.13672	4.89161	5.15106	4.69239	10.9919	10.8102	11.009	10.7184	10.9789	11.4933	11.4203	11.7298	5.66446	2.41725e-06	6.18763	2.35036e-06	AT1G10140.1	Symbols: | Uncharacterised conserved protein UCP031279 | chr1:3322970-3323473 REVERSE LENGTH=504
thellun_all_c44538	Thlg0345266 Thlg0345269	7.11421	6.20794	6.45717	5.97887	12.2649	11.9646	12.2382	11.9189	12.2847	12.7585	12.7158	12.7748	5.65712	6.3254e-07	6.1939	4.65908e-07	None	NA
thellun_all_rep_c32663	Thlg0257980	3.68749	2.74628	2.97959	2.99427	8.85848	8.61397	8.81197	8.70274	8.91375	9.44712	9.51037	9.59977	5.64488	1.78091e-07	6.26585	3.01331e-07	AT1G10140.1	Symbols: | Uncharacterised conserved protein UCP031279 | chr1:3322970-3323473 REVERSE LENGTH=504
thellun_all_c8824	Thlg0069672	1.53905	1.44227	1.39298	1.45277	7.7742	6.5192	7.05958	7.04737	5.95333	6.7896	5.60568	5.9663	5.64332	6.15683e-07	4.62196	1.73574e-06	AT5G52020.1	Symbols: | Integrase-type DNA-binding superfamily protein | chr5:21124192-21124890 REVERSE LENGTH=699
thellun_all_c15461	Thlg0123948	1.47382	1.18464	1.18059	1.19077	7.26069	6.42092	6.30741	7.58997	5.55687	6.29627	6.47541	6.65499	5.63729	2.25441e-06	4.98843	1.06857e-06	AT4G27260.1	Symbols: GH3.5, WES1 | Auxin-responsive GH3 family protein | chr4:13653704-13655892 FORWARD LENGTH=1839
thellun_all_c13731	Thlg0110124	6.55075	6.686	6.54164	6.2129	11.9337	12.8157	11.2059	12.5704	8.89133	9.46949	8.99844	9.00266	5.63361	5.39043e-06	2.59266	3.99135e-06	None	NA
thellun_all_c24068	Thlg0192709	2.17559	1.84738	2.37527	2.32853	8.07734	7.63235	7.40421	8.0996	6.68113	7.53492	6.40641	7.07335	5.62169	1.72484e-07	4.74226	2.32461e-06	AT3G16150.1	Symbols: | N-terminal nucleophile aminohydrolases (Ntn hydrolases) superfamily protein | chr3:5471794-5473033 FORWARD LENGTH=978
thellun_all_c17190	Thlg0138094	6.65718	5.95913	6.09804	5.30615	11.8327	11.324	10.8961	12.3542	8.76508	9.86345	9.48146	9.64306	5.59661	1.10855e-05	3.43314	8.25633e-05	AT4G11280.1	Symbols: ACS6, ATACS6 | 1-aminocyclopropane-1-carboxylic acid (acc) synthase 6 | chr4:6864168-6865922 FORWARD LENGTH=1488
thellun_all_c12664	Thlg0101391	9.28681	8.77263	9.60975	9.26687	15.0112	14.6462	14.2958	15.3651	12.0227	12.3189	12.3089	12.3158	5.59553	1.20724e-06	3.00755	3.72873e-06	AT2G36780.1	Symbols: | UDP-Glycosyltransferase superfamily protein | chr2:15417618-15419108 REVERSE LENGTH=1491
thellun_all_c19413	Thlg0155289	6.58992	2.93712	5.42581	2.37527	10.2665	9.44376	10.075	9.88604	12.6674	13.4929	13.1797	13.0638	5.58578	0.001535	8.76895	0.000134168	AT4G35165.1	Symbols: | Protein of unknown function (DUF1278) | chr4:16735292-16735654 FORWARD LENGTH=363
thellun_all_c42854	Thlg0335201	6.30177	4.26836	4.8148	2.80703	10.1568	10.3223	9.91951	10.1268	10.4142	11.4815	11.4122	11.5644	5.58338	0.000254536	6.67008	0.000131274	AT1G14080.1	Symbols: FUT6, ATFUT6 | fucosyltransferase 6 | chr1:4822580-4824218 FORWARD LENGTH=1560
thellun_all_c10540	Thlg0083853	6.78696	4.65098	5.35637	3.06196	10.5482	10.6907	10.3504	10.5953	10.8516	11.8711	11.8043	11.9898	5.58208	0.000369056	6.66514	0.000182934	AT1G14080.1	Symbols: FUT6, ATFUT6 | fucosyltransferase 6 | chr1:4822580-4824218 FORWARD LENGTH=1560
thellun_all_c17793	Thlg0142746	2.39999	3.54102	3.34954	2.88456	8.3951	8.98546	7.9557	9.13507	1.79291	3.92527	3.55302	4.20528	5.57406	5.6703e-06	0.325343	0.606673	AT5G01320.1	Symbols: | Thiamine pyrophosphate dependent pyruvate decarboxylase family protein | chr5:129484-131625 REVERSE LENGTH=1812
thellun_all_c23959	Thlg0191885	6.59814	4.59594	5.28766	4.79616	10.9768	10.8723	10.8551	10.8391	11.4672	10.9719	11.1323	11.3851	5.56633	1.73384e-05	5.91965	1.43299e-05	AT1G15415.1	Symbols: | The protein encoded by this gene was identified as a part of pollen proteome by mass spec analysis. It has weak homology to LEA (late embryo abundant) proteins. Encodes protein phosphatase 2A (PP2A) B'gamma subunit. Targeted to nucleus and cytosol. | chr1:5300931-5301412 REVERSE LENGTH=291
thellun_all_rep_c8162	Thlg0064162	6.07399	3.56973	4.20685	4.02891	9.94653	10.0951	9.67991	10.4039	10.7133	11.4935	11.2763	11.5105	5.56151	6.76977e-05	6.77851	2.41051e-05	AT4G17215.1	Symbols: | Pollen Ole e 1 allergen and extensin family protein | chr4:9655884-9656425 FORWARD LENGTH=453
thellun_all_c15171	Thlg0121586	8.62184	8.3759	7.21424	7.19553	13.2324	13.3134	13.4354	13.5943	10.899	11.6108	10.6921	11.1369	5.54197	7.04554e-06	3.23284	0.000270727	AT5G66650.1	Symbols: | Protein of unknown function (DUF607) | chr5:26603204-26604257 REVERSE LENGTH=966
thellun_all_c9654	Thlg0076508	11.0462	10.5875	11.025	10.2054	16.4253	16.2562	15.6505	16.6607	15.0807	15.3669	14.8272	15.1213	5.53211	1.46898e-06	4.38301	1.30936e-06	AT1G19770.1	Symbols: ATPUP14, PUP14 | purine permease 14 | chr1:6832426-6833702 FORWARD LENGTH=1182
thellun_all_c38944	Thlg0306842	2.82604	3.07732	3.47438	3.30487	8.9474	8.81612	8.14861	8.89282	6.25169	5.66753	5.92751	6.0261	5.53058	3.7069e-07	2.79755	5.38024e-06	AT2G41250.1	Symbols: | Haloacid dehalogenase-like hydrolase (HAD) superfamily protein | chr2:17200862-17202551 REVERSE LENGTH=873
thellun_all_c25336	Thlg0202408	6.42218	5.43686	6.40157	4.55778	11.1614	11.1893	11.0533	11.533	11.0503	11.7046	11.5378	11.7075	5.52966	1.95951e-05	5.79546	1.78313e-05	None	NA
thellun_all_rep_c38388	Thlg0302713	8.06933	7.48001	6.76657	6.54883	12.7705	12.5232	12.7483	12.9038	12.0025	12.7567	12.6621	12.9383	5.52027	4.54208e-06	5.3737	1.09328e-05	None	NA
thellun_all_c4835	Thlg0036543	9.11735	8.54778	8.28123	8.38788	14.2648	14.1922	13.4531	14.4938	11.4484	11.654	11.7517	12.213	5.51741	1.4277e-06	3.18322	1.32722e-05	None	NA
thellun_all_c24569	Thlg0196537	2.20972	2.56228	2.68368	2.22144	5.27872	4.78533	4.6604	17.0049	5.79277	6.08909	5.75119	5.64572	5.51307	0.118657	3.40041	5.47022e-07	AT1G75180.1	Symbols: | Erythronate-4-phosphate dehydrogenase family protein | chr1:28216150-28217911 REVERSE LENGTH=948
thellun_all_c9959	Thlg0079020	8.17527	7.51459	7.70591	7.05432	13.4289	12.929	12.4182	13.7093	10.2216	11.216	10.826	10.9876	5.50883	5.52875e-06	3.20029	5.27439e-05	AT4G11280.1	Symbols: ACS6, ATACS6 | 1-aminocyclopropane-1-carboxylic acid (acc) synthase 6 | chr4:6864168-6865922 FORWARD LENGTH=1488
thellun_all_rep_c13005	Thlg0104248	2.5978	1.39587	1.55787	1.36541	8.00178	6.75894	6.59835	7.57055	3.63526	4.71617	3.83731	1.67182	5.50317	1.67139e-05	1.7359	0.0491261	AT2G16060.1	Symbols: GLB1, AHB1, ARATH GLB1, NSHB1, ATGLB1, HB1 | hemoglobin 1 | chr2:6982782-6983522 REVERSE LENGTH=483
thellun_all_c14701	Thlg0117813 Thlg0117814	7.15477	4.52616	4.78279	4.8945	11.1725	10.4186	10.7508	11.0121	7.90863	8.22415	8.30815	9.03946	5.49894	0.000127117	3.03054	0.00359402	AT4G26950.1	Symbols: | Protein of unknown function, DUF584 | chr4:13533643-13534077 REVERSE LENGTH=435
thellun_all_c16659	Thlg0133777	4.38751	2.40717	3.85102	1.86336	8.32801	8.92495	8.27834	8.9344	9.56716	10.325	10.202	10.3267	5.48916	0.000116102	6.97794	2.9621e-05	None	NA
thellun_all_rep_c4515	Thlg0033861	5.74884	5.08085	5.48112	5.39141	11.3857	10.8608	10.3928	11.0148	9.85426	10.6907	10.0724	10.7063	5.48795	5.49358e-07	4.90534	1.33397e-06	None	NA
thellun_all_rep_c34198	Thlg0384106	9.67949	8.24289	8.16508	8.47178	14.4375	13.8028	13.3572	14.9078	13.6311	13.9209	13.4644	13.9392	5.48651	3.07451e-05	5.09908	9.23397e-06	None	NA
thellun_all_c11930	Thlg0095394	1.63413	1.93751	1.6654	2.53513	6.87701	8.48519	6.37198	7.95499	3.27943	4.6983	4.23446	4.72329	5.47925	4.65425e-05	2.29083	0.00117926	None	NA
thellun_all_rep_c31762	Thlg0251049	7.98047	7.0727	7.64233	6.44653	13.1908	12.6443	12.0119	13.2006	11.484	12.246	11.7607	12.2209	5.47638	1.62071e-05	4.64239	1.95168e-05	AT5G25190.1	Symbols: | Integrase-type DNA-binding superfamily protein | chr5:8707007-8707655 REVERSE LENGTH=546
thellun_all_c30261	Thlg0239677	3.10663	3.76516	4.62068	2.3155	9.05126	9.04564	8.25683	9.29633	8.44353	8.64295	8.30129	8.56537	5.46052	5.39003e-05	5.03629	5.25471e-05	AT3G07195.1	Symbols: | RPM1-interacting protein 4 (RIN4) family protein | chr3:2288959-2290309 FORWARD LENGTH=678
thellun_all_c21412	Thlg0171005 Thlg0171006	4.93612	4.35543	4.65554	5.4508	10.4215	9.82009	10.0328	10.9414	11.1117	11.5749	11.0361	10.9837	5.45449	3.66024e-06	6.32714	3.90463e-07	AT5G65690.1	Symbols: PCK2, PEPCK | phosphoenolpyruvate carboxykinase 2 | chr5:26266477-26269486 FORWARD LENGTH=2013
thellun_all_c19691	Thlg0157453	8.09699	7.35213	8.4352	7.58735	13.139	13.4929	13.1551	13.4929	12.0767	12.4466	12.5941	12.6267	5.45207	8.4606e-07	4.56813	3.05712e-06	AT3G62150.1	Symbols: PGP21 | P-glycoprotein 21 | chr3:23008755-23013579 REVERSE LENGTH=3891
thellun_all_rep_c20215	Thlg0161463	6.98804	6.40542	6.33263	6.87376	12.3801	11.7767	11.7742	12.4603	10.1194	10.8799	10.6671	11.4257	5.44786	5.95016e-07	4.12305	1.25663e-05	AT1G78460.1	Symbols: | SOUL heme-binding family protein | chr1:29518547-29519296 REVERSE LENGTH=660
thellun_all_c40766	Thlg0320335	4.14123	2.51435	3.24758	2.62934	8.42572	8.31901	8.36691	9.19758	8.59445	9.89468	9.80618	10.0231	5.44418	1.42266e-05	6.44649	1.31811e-05	AT1G15520.1	Symbols: PDR12, ATPDR12, ABCG40, ATABCG40 | pleiotropic drug resistance 12 | chr1:5331993-5338175 REVERSE LENGTH=4272
thellun_all_rep_c4710	Thlg0035474	12.61	12.3727	11.7384	12.0356	17.6352	17.6481	17.5312	17.7081	12.9671	13.3916	13.258	13.3779	5.4415	1.37784e-07	1.05949	0.00262782	None	NA
thellun_all_c12479	Thlg0099842	7.9653	7.54807	7.14802	6.27783	12.8643	12.7769	12.0212	13.0379	15.3983	15.8868	15.0346	15.1282	5.44027	1.38303e-05	8.12716	1.03279e-06	AT5G42380.1	Symbols: CML39, CML37 | calmodulin like 37 | chr5:16942758-16943315 REVERSE LENGTH=558
thellun_all_c15941	Thlg0127914	1.91507	1.61441	1.44689	1.74903	7.30957	7.22123	6.02231	7.92778	4.24914	3.4921	3.62478	3.90868	5.43887	1.14258e-05	2.13733	3.42544e-05	AT1G01060.1	Symbols: LHY, LHY1 | Homeodomain-like superfamily protein | chr1:33992-37061 REVERSE LENGTH=1938
thellun_all_c29669	Thlg0235101 Thlg0235103	3.54437	2.12866	1.5758	1.32659	7.44358	7.89578	7.45713	7.53184	9.00349	10.2366	9.61691	10.1521	5.43823	3.89045e-05	7.60842	1.11614e-05	AT2G35730.1	Symbols: | Heavy metal transport/detoxification superfamily protein | chr2:15020559-15021475 REVERSE LENGTH=348
thellun_all_c14734	Thlg0118084 Thlg0118089	4.7925	3.45956	5.00242	4.09552	9.83666	9.52236	9.0647	10.6319	6.37034	7.82868	6.92709	7.01245	5.4264	2.92544e-05	2.69714	0.00111412	AT2G36750.1	Symbols: UGT73C1 | UDP-glucosyl transferase 73C1 | chr2:15410531-15412006 REVERSE LENGTH=1476
thellun_all_c10543	Thlg0083877	5.35293	5.29447	5.30615	5.57301	10.8709	10.8602	10.3578	11.1055	7.77606	7.37863	7.27812	7.25862	5.41696	6.43008e-08	2.04122	5.76364e-06	None	NA
thellun_all_c9060	Thlg0071665	7.64844	7.38244	7.59524	7.20312	13.1117	13.0907	12.1004	13.1726	11.4852	12.3329	11.8308	12.3595	5.41153	1.15031e-06	4.54479	1.21967e-06	None	NA
thellun_all_c14717	Thlg0117949	6.39838	6.78363	6.55549	7.22159	12.2674	11.9572	11.9633	12.4139	11.6365	11.963	11.3959	11.7028	5.41067	2.39388e-07	4.93474	4.3156e-07	None	NA
thellun_all_c32852	Thlg0259474	2.22379	1.29963	1.27979	1.3066	7.33522	7.06229	6.03584	7.28956	8.23221	9.24004	8.84104	8.85909	5.40328	7.88155e-06	7.26564	4.10955e-07	None	NA
thellun_all_c37237	Thlg0293716	4.45629	2.44489	2.45974	3.59305	9.26272	8.4108	8.05176	8.81215	8.09839	8.71069	8.0491	8.57047	5.39586	6.61563e-05	5.11867	5.96827e-05	None	NA
thellun_all_c15662	Thlg0125586	9.45891	8.53673	8.61435	9.4208	14.3568	14.6115	13.6162	14.9879	13.9684	14.6164	14.1268	14.078	5.38542	8.03255e-06	5.18969	1.8939e-06	None	NA
thellun_all_rep_c18520	Thlg0148366	9.5917	8.39997	8.17379	7.38995	13.8633	13.8663	13.3655	13.9823	13.4386	14.0169	13.2324	13.6406	5.3805	2.86493e-05	5.19324	3.93162e-05	None	NA
thellun_all_c23122	Thlg0184944 Thlg0184946	6.63067	4.73665	4.35328	4.51244	10.7735	10.0231	10.2903	10.6457	7.56875	7.83975	7.93204	8.65161	5.37491	7.08108e-05	2.93978	0.0022557	None	NA
thellun_all_c43084	Thlg0336638	6.34753	5.10995	4.42241	4.99505	10.897	10.3697	10.0798	11.0112	10.1067	10.1909	9.86951	10.2992	5.37068	2.41105e-05	4.89782	2.24686e-05	None	NA
thellun_all_rep_c43878	Thlg0341684	8.20864	7.50668	8.662	7.72514	13.399	13.6812	13.2413	13.2407	12.2195	12.6009	12.5946	12.7357	5.36494	1.25272e-06	4.51204	3.68695e-06	None	NA
thellun_all_rep_c28331	Thlg0224945	4.83791	4.54316	3.96444	3.35009	9.52667	9.74619	8.86434	10.0159	7.95939	8.51411	8.09233	8.4459	5.36437	1.24383e-05	4.07904	2.6345e-05	None	NA
thellun_all_c8154	Thlg0064086 Thlg0064087	5.86031	5.64401	5.08536	3.95016	10.5765	10.5607	9.48361	11.354	9.57545	9.95252	9.66222	9.9942	5.35872	8.61761e-05	4.66114	4.15815e-05	AT3G29000.1	Symbols: | Calcium-binding EF-hand family protein | chr3:11005791-11006375 FORWARD LENGTH=585
thellun_all_c11319	Thlg0090320	4.17093	1.47879	1.58627	1.66641	7.94593	7.83314	6.11392	8.41094	3.30976	4.05819	3.19692	3.23141	5.35038	0.00062515	1.22347	0.122525	None	NA
thellun_all_c22924	Thlg0183338	4.2175	3.52361	4.62191	1.81627	8.66272	9.37247	8.04693	9.47394	9.46339	10.429	9.72392	10.0599	5.34419	0.0002706	6.37422	6.6814e-05	AT1G68765.1	Symbols: IDA | Putative membrane lipoprotein | chr1:25830157-25830390 REVERSE LENGTH=234
thellun_all_c38446	Thlg0303141	5.83812	5.90457	5.43763	5.59011	11.3448	11.203	10.16	11.4183	10.1004	10.7239	10.5054	11.1582	5.33889	2.61554e-06	4.92934	9.98764e-07	AT1G72520.1	Symbols: LOX4 | PLAT/LH2 domain-containing lipoxygenase family protein | chr1:27308611-27312589 FORWARD LENGTH=2781
Thlg0007646	Thlg0007646	6.89346	6.70219	6.23234	7.04929	11.9446	12.2009	11.3857	12.6834	10.7032	10.9857	10.6409	10.7272	5.33431	3.1498e-06	4.04494	7.63464e-07	None	NA
thellun_all_c19535	Thlg0156258	4.78348	5.90083	5.42437	4.8266	10.5242	10.6165	10.1457	10.9514	10.6364	10.7741	10.0123	10.1433	5.32563	2.65944e-06	5.1577	3.91832e-06	AT2G40000.1	Symbols: HSPRO2, ATHSPRO2 | ortholog of sugar beet HS1 PRO-1 2 | chr2:16700649-16701956 REVERSE LENGTH=1308
thellun_all_rep_c4788	Thlg0036155	11.1865	9.61128	10.4046	8.92973	15.8238	15.1151	15.2728	15.1897	12.1957	12.6461	12.8926	13.2419	5.31732	4.79191e-05	2.71105	0.0023093	None	NA
thellun_all_rep_c7891	Thlg0061850	7.23354	6.75217	6.55845	6.44826	12.384	11.8591	11.682	12.328	10.6457	11.2304	11.0317	11.5272	5.31514	6.29483e-07	4.36065	2.4779e-06	AT1G78460.1	Symbols: | SOUL heme-binding family protein | chr1:29518547-29519296 REVERSE LENGTH=660
thellun_all_rep_c45475	Thlg0350216	3.10295	2.5433	2.4227	2.64179	8.02017	8.23203	7.30764	8.39905	6.52949	7.05921	6.69478	6.69142	5.31204	1.46091e-06	4.06604	6.01285e-07	None	NA
thellun_all_c7175	Thlg0055908	10.0663	9.47564	10.0422	9.2072	15.2233	15.0361	14.4738	15.2847	13.746	14.3669	13.9007	14.2587	5.30662	1.45114e-06	4.37023	2.73726e-06	None	WRKY33
thellun_all_rep_c10675	Thlg0084986	10.4957	10.0336	9.2072	8.59992	15.0513	14.8562	14.4668	15.149	15.8569	16.2669	15.9008	15.7459	5.29672	2.23515e-05	6.35851	6.65244e-06	None	NA
thellun_all_rep_c13191	Thlg0105744	5.67984	1.62064	2.12024	2.65129	8.53546	7.46903	9.56855	7.6786	8.34082	9.02845	8.8327	9.58035	5.29491	0.00212965	5.92758	0.000772574	AT4G28040.1	Symbols: | nodulin MtN21 /EamA-like transporter family protein | chr4:13940881-13942201 FORWARD LENGTH=1080
thellun_all_rep_c1279	Thlg0007646	6.86085	6.70072	6.2297	7.34155	11.9407	12.213	11.4263	12.7173	10.6826	10.9938	10.7278	10.7076	5.2911	5.62117e-06	3.99475	3.03766e-06	None	NA
thellun_all_rep_c17544	Thlg0140817	10.3888	9.53752	10.1664	8.85537	15.464	14.9564	14.2917	15.3991	13.8268	14.554	14.25	14.5261	5.29078	1.95266e-05	4.55221	2.17327e-05	AT4G17500.1	Symbols: ATERF-1, ERF-1 | ethylene responsive element binding factor 1 | chr4:9759405-9760211 FORWARD LENGTH=807
thellun_all_rep_c7305	Thlg0056968	11.1849	10.0881	10.6385	10.3752	16.0273	15.6465	15.5673	16.185	14.5721	15.6616	15.449	15.5673	5.28485	1.32843e-06	4.74082	8.83251e-06	AT4G37370.1	Symbols: CYP81D8 | cytochrome P450, family 81, subfamily D, polypeptide 8 | chr4:17569971-17571678 REVERSE LENGTH=1494
thellun_all_rep_c9390	Thlg0074358	9.44727	9.35861	8.99829	8.41689	14.6689	14.0653	13.4997	15.0713	12.6625	12.9481	12.1133	12.3942	5.27103	1.48878e-05	3.47425	2.2419e-05	None	NA
thellun_all_rep_c5068	Thlg0038477	4.34683	3.43949	5.84692	3.76121	9.98083	9.15727	9.08579	10.2434	10.1825	11.0947	10.6058	10.8364	5.26822	0.000130224	6.33125	3.09657e-05	AT3G48450.1	Symbols: | RPM1-interacting protein 4 (RIN4) family protein | chr3:17944232-17944788 REVERSE LENGTH=270
thellun_all_c34210	Thlg0270055	3.51675	1.83646	3.39469	1.41277	7.61174	7.91414	7.08497	8.61376	7.56343	8.55606	8.48224	8.60854	5.26598	0.000151035	5.7624	6.66784e-05	AT5G44390.1	Symbols: | FAD-binding Berberine family protein | chr5:17882329-17884906 REVERSE LENGTH=1629
thellun_all_c21461	Thlg0171420	6.7294	5.22289	5.92211	4.62028	10.9846	10.949	10.8289	10.7869	10.439	11.2872	11.1088	11.298	5.26369	2.5731e-05	5.40957	3.59481e-05	AT1G28190.1	Symbols: | unknown protein; BEST Arabidopsis thaliana protein match is: unknown protein (TAIR:AT5G12340.1); Has 166 Blast hits to 162 proteins in 36 species: Archae - 0; Bacteria - 2; Metazoa - 15; Fungi - 5; Plants - 124; Viruses - 0; Other Eukaryotes - 20 (source: NCBI BLink). | chr1:9847015-9847815 REVERSE LENGTH=801
thellun_all_rep_c3802	Thlg0028030	1.44621	1.22729	1.23665	1.25484	7.52985	6.66971	5.56971	6.44846	5.30213	5.59509	5.19976	5.82998	5.26319	1.29707e-05	4.1905	1.52304e-07	AT4G19430.1	Symbols: | unknown protein; FUNCTIONS IN: molecular_function unknown; INVOLVED IN: biological_process unknown; LOCATED IN: chloroplast; EXPRESSED IN: 17 plant structures; EXPRESSED DURING: 13 growth stages; Has 30201 Blast hits to 17322 proteins in 780 species: Archae - 12; Bacteria - 1396; Metazoa - 17338; Fungi - 3422; Plants - 5037; Viruses - 0; Other Eukaryotes - 2996 (source: NCBI BLink). | …
thellun_all_rep_c2244	Thlg0015157	6.97029	4.89694	5.63447	5.31086	11.0412	10.9623	10.9381	10.9219	10.1048	10.4441	10.6473	10.6068	5.26274	2.33625e-05	4.74761	5.15711e-05	AT2G29460.1	Symbols: ATGSTU4, GST22, GSTU4 | glutathione S-transferase tau 4 | chr2:12626689-12627600 REVERSE LENGTH=675
thellun_all_c13343	Thlg0106957	5.58982	4.69194	5.31723	4.66313	10.3017	10.544	9.70614	10.7575	9.25245	9.40828	8.16426	8.91062	5.26181	3.45674e-06	3.86837	3.86626e-05	None	NA
thellun_all_c29814	Thlg0236213	8.51105	8.09272	8.2426	8.43194	14.1136	13.5335	13.2369	13.3839	12.6485	13.5538	13.1641	13.7002	5.2474	3.01808e-07	4.94705	1.16639e-06	AT2G35710.1	Symbols: | Nucleotide-diphospho-sugar transferases superfamily protein | chr2:15010925-15014070 REVERSE LENGTH=1494
thellun_all_rep_c13983	Thlg0362828	4.29816	4.7999	3.468	2.87504	9.428	9.27459	8.27675	9.44091	10.9257	10.5189	11.1279	10.4113	5.24479	4.9813e-05	6.88569	5.60932e-06	None	NA
thellun_all_c26516	Thlg0211230	1.22714	1.23881	1.22991	1.249	6.63184	6.65624	5.71066	6.92163	5.72555	5.75837	5.92192	5.75526	5.24388	1.07505e-06	4.55406	6.08682e-11	None	NA
thellun_all_c12262	Thlg0098090	5.65763	2.52984	1.99418	2.85263	8.25683	8.10814	8.75238	8.87901	9.68646	9.98907	9.97419	10.0849	5.24052	0.000785924	6.67509	0.000189209	AT3G04070.1	Symbols: anac047, NAC047 | NAC domain containing protein 47 | chr3:1061573-1062976 REVERSE LENGTH=1080
thellun_all_rep_c5962	Thlg0045892	7.38817	6.97499	6.0491	6.11418	11.8714	11.821	11.2197	12.5741	10.8755	11.2063	10.6438	10.8328	5.23995	1.85668e-05	4.25803	1.84428e-05	AT3G19580.1	Symbols: AZF2, ZF2 | zinc-finger protein 2 | chr3:6803293-6804114 REVERSE LENGTH=822
thellun_all_rep_c37433	Thlg0295268	5.26898	4.65125	3.84906	2.99097	9.71352	9.19719	8.76435	10.0373	12.0562	12.5158	12.9783	12.4194	5.23802	9.21396e-05	8.30236	4.25852e-06	AT3G24420.1	Symbols: | alpha/beta-Hydrolases superfamily protein | chr3:8863111-8864883 REVERSE LENGTH=822
thellun_all_rep_c19819	Thlg0158404	4.93051	3.51132	3.10295	4.18108	9.50723	9.0628	8.42048	9.66028	10.045	10.0941	10.1274	10.1956	5.23123	3.8635e-05	6.18406	4.7412e-06	None	NA
thellun_all_rep_c40419	Thlg0317811	4.66591	3.35892	3.82326	6.4992	9.75819	9.67028	8.87533	10.9092	11.4567	11.5795	11.5942	11.5787	5.21644	0.000659858	6.96546	5.63569e-05	AT4G30280.1	Symbols: ATXTH18, XTH18 | xyloglucan endotransglucosylase/hydrolase 18 | chr4:14825958-14826998 REVERSE LENGTH=849
thellun_all_c33399	Thlg0263700	3.55969	1.27964	2.42886	1.32096	8.14034	7.21669	6.82991	7.26708	8.07066	8.14948	8.08977	8.2243	5.21622	0.000137153	5.98627	3.27515e-05	AT3G44718.1	Symbols: | Plant thionin family protein | chr3:16266111-16266314 REVERSE LENGTH=204
thellun_all_c27968	Thlg0222212	7.56185	6.79547	6.69478	6.93292	12.4561	12.2082	11.5181	12.6551	12.3791	13.1711	12.982	13.2091	5.21312	3.11697e-06	5.93908	6.21996e-07	None	NA
thellun_all_c19505	Thlg0156021	5.42926	5.06227	5.09869	5.33598	10.7806	10.2671	10.1062	10.5883	9.72134	10.4171	10.3485	10.6965	5.204	1.02347e-07	5.0643	4.95531e-07	AT2G35710.1	Symbols: | Nucleotide-diphospho-sugar transferases superfamily protein | chr2:15010925-15014070 REVERSE LENGTH=1494
thellun_all_rep_c11103	Thlg0088494	4.41781	3.60544	3.87934	3.81245	9.48787	9.15437	9.39132	8.48519	7.68057	8.29848	7.88377	8.16193	5.20093	1.73189e-06	4.07743	1.67023e-06	None	NA
Thlg0003608	Thlg0003608	5.61525	4.06907	1.90177	2.56426	8.57544	9.39239	8.02492	8.9588	8.06216	9.13631	9.33502	9.55589	5.2003	0.00102742	5.48475	0.000845934	None	NA
thellun_all_rep_c31202	Thlg0374644	8.68737	6.58606	7.04787	7.02051	12.7023	12.5846	12.4553	12.3891	11.7579	12.2652	12.3383	12.3435	5.19738	3.17924e-05	4.84077	5.77055e-05	AT2G29460.1	Symbols: ATGSTU4, GST22, GSTU4 | glutathione S-transferase tau 4 | chr2:12626689-12627600 REVERSE LENGTH=675
thellun_all_c24342	Thlg0194792	7.60271	6.8686	6.86107	6.9698	12.6063	12.3084	11.4811	12.6942	12.3821	13.3327	13.0257	13.2504	5.19697	4.04411e-06	5.92218	7.11881e-07	None	NA
thellun_all_rep_c31720	Thlg0376177	4.68503	2.61871	1.25827	1.28567	7.64686	8.28123	6.78849	7.90162	7.07148	8.21471	8.5408	8.64668	5.19263	0.00096883	5.6565	0.000683359	AT3G22620.1	Symbols: | Bifunctional inhibitor/lipid-transfer protein/seed storage 2S albumin superfamily protein | chr3:8008615-8009415 FORWARD LENGTH=612
thellun_all_rep_c2221	Thlg0014961	7.08439	7.09288	6.30868	6.50909	12.0556	11.9052	11.313	12.4709	10.4882	10.5326	10.1597	10.4771	5.18741	3.04725e-06	3.66565	2.82768e-06	AT4G18422.1	Symbols: | unknown protein; FUNCTIONS IN: molecular_function unknown; INVOLVED IN: biological_process unknown; LOCATED IN: cellular_component unknown; Has 0 Blast hits to 0 proteins in 0 species (source: NCBI BLink). | chr4:10176264-10176530 REVERSE LENGTH=267
thellun_all_c12509	Thlg0100097 Thlg0100098	8.98751	8.12713	8.26012	9.01719	13.8082	13.9622	13.0609	14.3058	13.4881	14.0117	13.4967	13.3889	5.18631	6.19071e-06	4.99836	1.74573e-06	AT1G30700.1	Symbols: | FAD-binding Berberine family protein | chr1:10892623-10894437 FORWARD LENGTH=1584
thellun_all_c36819	Thlg0290509	5.96793	6.78057	6.75451	6.23496	11.4811	11.8472	11.0431	12.0656	10.6053	10.9177	11.3587	11.2172	5.17475	2.44168e-06	4.59021	2.15444e-06	None	NA
thellun_all_rep_c34002	Thlg0268416	11.2747	9.65887	10.5359	8.74601	15.6629	14.9945	15.2024	15.0387	12.0804	12.6172	12.7758	13.0718	5.17075	9.85565e-05	2.58243	0.00450136	None	NA
thellun_all_rep_c4229	Thlg0031490	10.3597	9.8133	9.03946	8.33772	14.8035	14.5291	14.1001	14.7976	15.5979	16.0223	15.6422	15.4689	5.17004	3.45429e-05	6.29527	9.24467e-06	None	NA
thellun_all_c26388	Thlg0210215	1.92739	1.53339	1.27223	1.3039	6.7632	6.56482	6.3989	6.953	6.57055	6.2556	5.82697	5.73418	5.16075	1.80792e-07	4.58759	1.54385e-06	None	NA
thellun_all_rep_c4594	Thlg0034489	4.86021	4.26589	4.85252	4.68775	10.1951	9.87774	9.90011	9.32948	8.2973	8.79372	8.49216	8.8721	5.15902	4.88257e-07	3.94723	8.89324e-07	AT2G44080.1	Symbols: ARL | ARGOS-like | chr2:18237726-18238133 FORWARD LENGTH=408
thellun_all_c8000	Thlg0062775	5.02804	3.83238	4.09139	4.05787	9.49681	8.82916	8.64541	10.6738	8.96912	9.27389	9.17787	8.97709	5.15887	6.74078e-05	4.84708	2.16075e-06	AT3G53260.1	Symbols: PAL2, ATPAL2 | phenylalanine ammonia-lyase 2 | chr3:19744256-19746619 REVERSE LENGTH=2154
thellun_all_rep_c3349	Thlg0024288	4.73305	4.33813	4.15937	3.14063	9.48183	9.04258	8.65329	9.82553	11.8228	12.2182	12.7713	12.1916	5.15801	1.89621e-05	8.15816	7.95962e-07	AT3G24420.1	Symbols: | alpha/beta-Hydrolases superfamily protein | chr3:8863111-8864883 REVERSE LENGTH=822
thellun_all_c26116	Thlg0208195	1.5164	1.34544	1.31217	1.35076	6.44919	6.28947	5.65116	7.75495	3.59719	1.35068	1.34525	4.11343	5.155	2.44801e-05	1.22045	0.146908	None	NA
thellun_all_c11467	Thlg0091573	6.38932	5.93155	6.20355	4.57583	10.9222	11.3496	10.5456	10.8608	11.5261	12.6396	12.5745	12.8082	5.14449	2.44526e-05	6.61204	1.20188e-05	AT3G21520.1	Symbols: DMP1, AtDMP1 | DUF679 domain membrane protein 1 | chr3:7582000-7582623 FORWARD LENGTH=624
thellun_all_c7929	Thlg0062170	5.83915	5.23821	5.48605	5.83557	11.0743	10.6547	9.91438	11.3029	10.6581	11.3533	11.0462	11.3929	5.13682	5.15577e-06	5.51289	2.98877e-07	AT1G80820.1	Symbols: CCR2, ATCCR2 | cinnamoyl coa reductase | chr1:30370646-30372460 FORWARD LENGTH=999
thellun_all_rep_c24489	Thlg0195957	6.22752	5.54675	5.04383	5.21402	10.7639	10.4261	10.2988	11.0798	9.90427	10.3237	10.2644	10.2493	5.13412	3.40631e-06	4.6774	2.83547e-06	AT2G37970.1	Symbols: SOUL-1 | SOUL heme-binding family protein | chr2:15891027-15891704 FORWARD LENGTH=678
thellun_all_c29417	Thlg0233242	2.45161	3.90353	3.50888	3.4376	8.55575	8.46062	7.8819	8.90695	6.73035	6.7556	6.36515	6.39921	5.1259	9.51305e-06	3.23717	6.02539e-05	AT3G12320.1	Symbols: | unknown protein; BEST Arabidopsis thaliana protein match is: unknown protein (TAIR:AT5G06980.4); Has 102 Blast hits to 102 proteins in 16 species: Archae - 0; Bacteria - 0; Metazoa - 0; Fungi - 0; Plants - 98; Viruses - 0; Other Eukaryotes - 4 (source: NCBI BLink). | chr3:3924034-3925262 FORWARD LENGTH=810
thellun_all_c13928	Thlg0111665 Thlg0111666	3.52836	4.49925	4.45472	3.69746	9.02007	9.2591	8.5058	9.88501	8.47842	8.87814	9.14796	8.9944	5.12255	1.0537e-05	4.82978	2.97964e-06	AT2G38790.1	Symbols: | unknown protein; Has 21 Blast hits to 21 proteins in 5 species: Archae - 0; Bacteria - 0; Metazoa - 0; Fungi - 0; Plants - 19; Viruses - 0; Other Eukaryotes - 2 (source: NCBI BLink). | chr2:16214546-16215160 REVERSE LENGTH=615
thellun_all_c14470	Thlg0115970	6.8787	6.13735	5.23592	4.36332	10.8531	10.6293	10.7682	10.8469	11.4696	11.8196	10.8345	11.3086	5.12054	8.53709e-05	5.70424	6.54652e-05	None	NA
thellun_all_rep_c30223	Thlg0371415	1.2322	1.25557	1.26238	1.29506	6.40909	6.26839	5.86893	6.95804	4.37129	4.67913	4.10183	4.61242	5.11481	4.8172e-07	3.17986	3.31043e-07	None	NA
thellun_all_c45237	Thlg0348767 Thlg0348769	9.93057	10.0991	9.87458	10.5093	15.0852	15.5205	14.8955	15.3382	10.9896	10.7558	10.5993	10.846	5.10645	2.29648e-07	0.694271	0.00566132	None	NA
thellun_all_c17787	Thlg0142694	6.28608	4.90228	5.3403	4.72036	10.5622	10.6388	9.71801	10.6709	10.0883	11.4223	11.0802	11.5315	5.08523	1.85679e-05	5.71833	2.11217e-05	AT2G35980.1	Symbols: YLS9, NHL10, ATNHL10 | Late embryogenesis abundant (LEA) hydroxyproline-rich glycoprotein family | chr2:15110635-15111318 FORWARD LENGTH=684
thellun_all_c17560	Thlg0140956	5.78258	4.96817	4.54574	4.57145	10.3277	9.8802	9.72821	10.2614	7.45966	8.05996	7.7168	7.8149	5.08241	4.18982e-06	2.79584	0.000112089	AT5G51680.1	Symbols: | hydroxyproline-rich glycoprotein family protein | chr5:20997591-20998755 FORWARD LENGTH=1032
thellun_all_c28126	Thlg0223367	7.53089	6.52529	6.70493	8.85207	12.8617	12.2649	11.7808	13.0257	12.0632	12.474	12.5462	12.2365	5.08	0.000151488	4.9267	9.92232e-05	None	NA
thellun_all_rep_c4449	Thlg0033336	7.22641	5.94612	6.89545	5.35266	11.4874	11.5656	10.8813	11.7897	8.88769	9.60633	9.11477	9.40421	5.07585	3.82959e-05	2.89809	0.000733323	AT5G14730.1	Symbols: | unknown protein; CONTAINS InterPro DOMAIN/s: Protein of unknown function DUF1645 (InterPro:IPR012442); BEST Arabidopsis thaliana protein match is: unknown protein (TAIR:AT3G01513.1); Has 85 Blast hits to 83 proteins in 14 species: Archae - 0; Bacteria - 9; Metazoa - 0; Fungi - 0; Plants - 76; Viruses - 0; Other Eukaryotes - 0 (source: NCBI BLink). | chr5:4756282-4757022 FORWARD LENGTH=…
thellun_all_rep_c6226	Thlg0048017	2.91804	3.79131	3.97378	2.82604	8.48849	8.37373	8.02566	8.90627	6.80802	7.58379	6.5491	6.74965	5.07124	6.3458e-06	3.54535	7.62854e-05	AT3G12320.1	Symbols: | unknown protein; BEST Arabidopsis thaliana protein match is: unknown protein (TAIR:AT5G06980.4); Has 102 Blast hits to 102 proteins in 16 species: Archae - 0; Bacteria - 0; Metazoa - 0; Fungi - 0; Plants - 98; Viruses - 0; Other Eukaryotes - 4 (source: NCBI BLink). | chr3:3924034-3925262 FORWARD LENGTH=810
thellun_all_c34223	Thlg0270145	8.01479	6.64008	6.82506	8.7922	13.2026	12.4756	11.8941	12.9826	13.9759	14.4786	13.7629	13.869	5.0707	0.000132024	6.45355	1.93363e-05	None	NA
thellun_all_c9064	Thlg0071701	11.002	10.3991	10.9238	10.2005	15.9562	15.6017	15.1842	16.0542	13.7887	14.2684	13.8369	13.9036	5.06776	1.76555e-06	3.31808	6.03148e-06	AT2G40140.1	Symbols: CZF1, ZFAR1, SZF2, ATSZF2 | zinc finger (CCCH-type) family protein | chr2:16772537-16774330 FORWARD LENGTH=1794
thellun_all_c11655	Thlg0093131	10.0116	9.75605	9.77167	9.97493	15.4453	14.8262	14.2379	15.2711	14.7891	15.3262	14.7141	14.873	5.06657	1.73902e-06	5.04704	5.11723e-08	None	NA
thellun_all_c42210	Thlg0330536 Thlg0330537	4.44524	1.57103	3.37947	2.66738	8.04955	7.92915	7.93473	8.40707	8.48894	9.36	8.95395	9.04918	5.06435	0.000172962	5.94724	8.09175e-05	None	NA
thellun_all_rep_c6723	Thlg0052179	10.2225	9.26966	9.87169	8.4797	14.5497	14.7961	14.3554	14.371	14.2115	15.1113	14.997	15.0474	5.05719	1.3992e-05	5.38094	1.73284e-05	None	NA
thellun_all_c21368	Thlg0170653	2.76899	1.43099	4.44274	2.12469	7.83507	7.72816	7.03125	8.36809	7.00211	7.51208	7.21506	7.49437	5.04879	0.000361381	4.61405	0.00041208	None	NA
thellun_all_rep_c3187	Thlg0022978	9.70749	10.0361	9.6664	10.2927	14.8594	15.1521	14.6875	15.1127	10.7859	10.4873	10.446	10.6533	5.02723	1.58745e-07	0.667434	0.00718118	AT4G35090.1	Symbols: CAT2 | catalase 2 | chr4:16700937-16703215 REVERSE LENGTH=1479
thellun_all_c26376	Thlg0210132	9.11403	8.72325	8.63791	9.16669	14.2	13.9486	13.0539	14.5323	13.8449	14.4614	13.668	14.2067	5.02323	6.47228e-06	5.13478	4.42873e-07	None	NA
thellun_all_rep_c13775	Thlg0110470	4.86954	3.71754	3.94579	1.77381	8.57292	8.21764	8.63188	8.97652	9.50177	10.1286	10.184	10.1074	5.02307	0.000288338	6.40379	7.49024e-05	AT5G17330.1	Symbols: GAD, GAD1 | glutamate decarboxylase | chr5:5711141-5714839 FORWARD LENGTH=1509
thellun_all_rep_c15069	Thlg0362913	7.5119	7.56945	6.8607	7.30812	12.3338	12.0791	11.7572	13.1702	10.7654	10.8927	10.5406	10.7016	5.02254	6.30165e-06	3.41252	1.24313e-06	None	NA
thellun_all_c42329	Thlg0404107	6.88437	6.16739	5.92999	4.14123	10.7538	11.009	10.1709	11.258	11.8736	12.2154	11.9442	12.3973	5.0172	0.000204569	6.32686	4.09441e-05	AT5G25260.1	Symbols: | SPFH/Band 7/PHB domain-containing membrane-associated protein family | chr5:8752751-8754282 FORWARD LENGTH=1392
thellun_all_rep_c9114	Thlg0072083	10.6095	10.0579	11.0682	9.45357	15.4225	15.4567	14.8009	15.5559	11.6961	12.3928	12.4795	12.9529	5.0117	1.34207e-05	2.08306	0.00302316	None	NA
thellun_all_c22876	Thlg0182950	10.7022	9.82953	9.87726	9.56008	14.8745	15.0663	14.9288	15.1322	15.2139	15.8108	15.6675	15.7224	5.00818	1.09925e-06	5.61134	1.01075e-06	AT4G36988.1	Symbols: CPuORF49 | conserved peptide upstream open reading frame 49 | chr4:17440443-17440553 FORWARD LENGTH=111
thellun_all_c37186	Thlg0293318	5.85975	5.19603	4.68354	4.8825	10.136	10.2603	10.2667	9.98722	8.73747	9.04564	9.21733	9.15368	5.0071	1.44013e-06	3.88307	8.48445e-06	None	NA
thellun_all_rep_c5814	Thlg0044623	6.12424	5.20186	5.38003	5.00365	10.5531	10.5235	10.0262	10.6265	10.7266	11.4286	11.0848	11.407	5.0049	1.98938e-06	5.7343	1.20259e-06	None	NA
thellun_all_c20539	Thlg0164051	5.46392	5.39487	4.63963	3.55481	9.60243	9.5789	9.78154	10.0596	12.0965	12.5218	11.5751	12.0404	4.99231	3.52016e-05	7.29515	5.40105e-06	None	NA
thellun_all_c9312	Thlg0073722	11.6061	10.9618	10.6295	11.5565	16.2054	16.2341	16.0059	16.2431	16.1706	16.2451	16.1893	16.2076	4.98364	8.84459e-07	5.01464	7.3541e-07	AT4G34230.1	Symbols: CAD5, ATCAD5, CAD-5 | cinnamyl alcohol dehydrogenase 5 | chr4:16386898-16388666 REVERSE LENGTH=1074
thellun_all_rep_c2869	Thlg0020340	6.778	6.10217	6.43026	6.26751	11.5918	11.2063	10.9682	11.7223	10.0648	10.5102	10.4528	10.7359	4.97769	5.68525e-07	4.04643	9.67255e-07	AT3G52360.1	Symbols: | unknown protein; FUNCTIONS IN: molecular_function unknown; INVOLVED IN: response to karrikin; LOCATED IN: endomembrane system; EXPRESSED IN: 23 plant structures; EXPRESSED DURING: 14 growth stages; BEST Arabidopsis thaliana protein match is: unknown protein (TAIR:AT2G35850.1); Has 34 Blast hits to 34 proteins in 10 species: Archae - 0; Bacteria - 0; Metazoa - 0; Fungi - 0; Plants - 34;…
thellun_all_c12503	Thlg0100047	5.54708	3.95352	4.16206	4.1688	9.54021	9.59943	8.9826	9.60302	7.37777	8.22451	8.18212	7.98601	4.97345	1.56168e-05	3.48474	0.000155976	None	NA
thellun_all_c16945	Thlg0136087	5.67578	5.42801	5.49307	5.32945	10.732	10.4515	10.2504	10.3762	9.32702	10.1439	8.88769	9.46693	4.97095	1.72074e-08	3.97482	6.21462e-06	AT3G16150.1	Symbols: | N-terminal nucleophile aminohydrolases (Ntn hydrolases) superfamily protein | chr3:5471794-5473033 FORWARD LENGTH=978
thellun_all_rep_c11093	Thlg0088409	9.69533	9.96049	9.69721	10.2673	14.8019	15.0852	14.5456	15.0427	10.7567	10.534	10.3742	10.6461	4.96377	1.72896e-07	0.672675	0.00541868	AT4G35090.1	Symbols: CAT2 | catalase 2 | chr4:16700937-16703215 REVERSE LENGTH=1479
thellun_all_rep_c2222	Thlg0014969	10.8199	10.2742	10.3814	9.74739	15.2259	15.2991	15.2952	15.253	13.8231	15.3621	15.0883	15.2348	4.96258	5.11575e-07	4.57136	3.49264e-05	AT5G57890.1	Symbols: | Glutamine amidotransferase type 1 family protein | chr5:23447648-23449622 REVERSE LENGTH=822
thellun_all_c28473	Thlg0365358	10.7693	9.93976	10.2723	9.59784	15.2544	15.0594	14.9078	15.1989	14.9537	15.7589	15.7277	15.8966	4.96036	1.38193e-06	5.43947	3.08428e-06	AT5G05730.2	Symbols: ASA1 | anthranilate synthase alpha subunit 1 | chr5:1719740-1722811 REVERSE LENGTH=1875
thellun_all_rep_c12603	Thlg0100886	5.6971	4.26935	5.38077	5.55169	10.1973	10.3132	9.48732	10.7399	8.16193	8.62831	8.44613	8.58288	4.95968	2.11353e-05	3.23009	7.94937e-05	AT5G62865.1	Symbols: | unknown protein; BEST Arabidopsis thaliana protein match is: unknown protein (TAIR:AT3G48020.1). | chr5:25234064-25234567 FORWARD LENGTH=504
Thlg0003638	Thlg0003638	3.62159	3.88119	3.95542	7.79466	10.0224	9.68469	9.42328	9.93567	4.77615	5.53306	5.55985	5.52999	4.95329	0.00264011	0.536549	0.615904	AT2G31980.1	Symbols: AtCYS2, CYS2 | PHYTOCYSTATIN 2 | chr2:13609246-13609770 REVERSE LENGTH=444
thellun_all_c28585	Thlg0226926	3.02115	2.57345	2.1668	2.28192	7.94072	7.10956	6.82334	7.96922	8.42025	8.94546	8.45135	8.56028	4.94988	7.55494e-06	6.0835	1.7144e-07	None	NA
thellun_all_c39738	Thlg0312769	2.6013	3.76121	2.75254	3.53186	8.29755	8.15491	7.34466	8.62698	6.72633	6.66306	6.30079	6.55479	4.9443	1.57949e-05	3.39951	2.8533e-05	None	NA
thellun_all_c7861	Thlg0061628	11.0853	10.6307	11.1697	11.1331	15.9951	15.9816	15.5163	16.2833	15.1789	15.7035	15.1736	15.253	4.93938	3.12338e-07	4.32256	3.26931e-07	None	NA
thellun_all_rep_c34697	Thlg0273889	9.5656	8.51079	8.89685	8.67556	14.018	13.058	13.8809	14.4355	11.6151	12.5481	12.4351	12.3801	4.9359	1.09921e-05	3.33238	4.16359e-05	AT1G12200.1	Symbols: | Flavin-binding monooxygenase family protein | chr1:4137627-4139835 FORWARD LENGTH=1398
thellun_all_rep_c7694	Thlg0060234	9.49343	8.43998	9.0251	8.77809	13.972	13.1409	13.8401	14.5241	11.5845	12.6131	12.4108	12.3386	4.93512	9.45753e-06	3.30259	4.49131e-05	AT1G12200.1	Symbols: | Flavin-binding monooxygenase family protein | chr1:4137627-4139835 FORWARD LENGTH=1398
thellun_all_c19100	Thlg0152836	5.48802	4.09228	4.41527	4.79113	9.97864	9.54866	9.13648	9.82858	10.3682	10.3752	10.3768	10.3074	4.92642	8.35929e-06	5.6602	1.44371e-06	AT5G24600.1	Symbols: | Protein of unknown function, DUF599 | chr5:8421790-8423342 REVERSE LENGTH=747
thellun_all_c6958	Thlg0054126	8.68822	7.43676	7.94045	7.89062	13.015	12.9001	12.9182	12.8278	13.3822	13.8859	13.6577	13.9273	4.92627	1.46164e-06	5.72425	1.04897e-06	AT1G08940.1	Symbols: | Phosphoglycerate mutase family protein | chr1:2877694-2879104 FORWARD LENGTH=846
thellun_all_c19639	Thlg0157063	7.18272	5.42686	6.31553	4.23814	11.0379	10.8504	9.80093	11.1353	10.2127	10.8028	10.0771	11.1188	4.91533	0.000418382	4.76206	0.000408597	AT1G72520.1	Symbols: LOX4 | PLAT/LH2 domain-containing lipoxygenase family protein | chr1:27308611-27312589 FORWARD LENGTH=2781
thellun_all_c17131	Thlg0137648	6.88681	5.87061	6.65296	6.1756	11.4095	10.8546	10.9922	11.9807	10.2146	11.0299	11.0167	10.9716	4.91274	7.06749e-06	4.41171	6.61077e-06	AT5G36220.1	Symbols: CYP81D1, CYP91A1 | cytochrome p450 81d1 | chr5:14253827-14256015 REVERSE LENGTH=1509
thellun_all_c43508	Thlg0339463	4.32606	3.40955	3.61438	4.4	8.8382	8.4615	8.02294	10.071	7.43738	8.21718	8.56537	8.19958	4.91092	6.87714e-05	4.16738	1.95037e-05	AT5G13370.1	Symbols: | Auxin-responsive GH3 family protein | chr5:4286996-4289424 FORWARD LENGTH=1788
thellun_all_c42925	Thlg0335607	4.12795	3.57833	4.01592	3.52149	8.56907	8.96301	8.01086	9.32857	6.44303	6.87311	6.77141	6.9545	4.90695	4.93704e-06	2.94959	4.47254e-06	AT5G02230.1	Symbols: | Haloacid dehalogenase-like hydrolase (HAD) superfamily protein | chr5:449132-450507 FORWARD LENGTH=843
thellun_all_rep_c32530	Thlg0256954	7.17738	6.84849	6.89988	6.74965	11.8043	11.9259	11.3156	12.2546	11.1064	11.6059	11.4364	11.4156	4.90625	4.65878e-07	4.47219	5.89942e-08	None	NA
thellun_all_c15547	Thlg0124661	9.23023	7.19974	7.85262	7.02036	12.9323	12.3891	12.251	13.3492	11.2582	11.9956	12.0032	11.9011	4.90467	0.000124602	3.96381	0.00030136	AT5G65380.1	Symbols: | MATE efflux family protein | chr5:26123241-26126352 REVERSE LENGTH=1461
thellun_all_rep_c28387	Thlg0225371	4.32024	4.33935	4.39403	3.91804	9.14671	9.40694	8.44933	9.57734	6.54826	6.6384	6.37705	6.57231	4.90217	1.84833e-06	2.29109	1.52771e-06	AT3G17609.2	Symbols: HYH | HY5-homolog | chr3:6023971-6024585 FORWARD LENGTH=450
thellun_all_rep_c19375	Thlg0155020 Thlg0155022	4.3637	3.93197	4.48919	4.45435	9.27737	9.55743	8.42137	9.56985	6.69862	6.52598	6.53138	6.58104	4.8967	3.32442e-06	2.27445	2.76829e-06	AT3G17609.2	Symbols: HYH | HY5-homolog | chr3:6023971-6024585 FORWARD LENGTH=450
thellun_all_c13438	Thlg0107730	4.40938	3.98446	4.51695	3.76818	9.34198	9.34231	8.17922	9.39668	6.87942	7.53669	6.83447	7.37966	4.89531	7.55538e-06	2.98782	2.06609e-05	AT3G02800.1	Symbols: | Tyrosine phosphatase family protein | chr3:606638-607704 REVERSE LENGTH=612
thellun_all_rep_c12324	Thlg0098620	2.67017	1.93461	2.36385	1.43148	7.27695	7.11554	7.02136	6.51903	7.25308	7.9557	7.17589	7.7423	4.88319	4.54714e-06	5.43171	3.13675e-06	None	NA
thellun_all_rep_c33392	Thlg0263638	2.24159	2.43648	2.48542	2.13501	7.32987	7.37836	6.55364	7.54425	4.50674	4.78112	4.51223	4.15725	4.87691	8.27556e-07	2.16471	7.51053e-06	None	NA
thellun_all_rep_c3362	Thlg0024395	3.92403	3.94844	3.55908	4.1053	9.11751	8.68451	8.19166	9.03466	7.75994	8.11459	7.68745	7.66803	4.87287	9.3176e-07	3.92329	2.56821e-07	None	NA
thellun_all_rep_c4263	Thlg0031776	3.93241	1.35201	1.33907	1.35666	7.0145	6.7218	6.83471	6.83369	8.23349	8.93098	8.44866	8.8889	4.85614	0.000293408	6.63047	6.0355e-05	AT4G11655.1	Symbols: | Uncharacterised protein family (UPF0497) | chr4:7038590-7039759 FORWARD LENGTH=627
thellun_all_rep_c11831	Thlg0094600	9.91413	9.07022	10.0331	8.53775	14.338	13.9542	13.7721	14.9093	12.0961	12.7898	12.8835	13.0397	4.8546	3.10445e-05	3.31349	0.000198042	AT1G21110.1	Symbols: | O-methyltransferase family protein | chr1:7390110-7391419 REVERSE LENGTH=1122
thellun_all_c13300	Thlg0106611	6.78402	5.64245	6.05709	6.19466	11.089	10.7772	10.4692	11.728	9.76325	10.425	10.6088	10.4122	4.84629	1.00596e-05	4.13276	9.10905e-06	None	NA
thellun_all_c30176	Thlg0239040	8.55942	6.85971	7.64386	6.78154	12.4799	12.2912	11.7639	12.6724	12.2699	12.7381	12.3038	12.6666	4.84072	4.24199e-05	5.03345	2.40633e-05	AT1G62300.1	Symbols: WRKY6, ATWRKY6 | WRKY family transcription factor | chr1:23016887-23019155 REVERSE LENGTH=1662
thellun_all_c28097	Thlg0223175	4.68427	4.92798	4.70572	3.97131	9.57746	9.30365	9.17276	9.59533	8.15057	8.66223	8.24149	8.58395	4.83998	7.97514e-07	3.83724	4.07324e-06	None	NA
thellun_all_c25875	Thlg0206422	2.21852	2.81871	2.51435	2.66585	7.30592	7.37548	6.65445	8.23876	6.05925	6.43775	5.65721	5.90056	4.83929	8.82591e-06	3.45934	3.00294e-06	None	NA
thellun_all_c33161	Thlg0261879	5.85844	5.57895	5.62626	4.48344	10.167	10.238	9.68851	10.8096	8.80392	8.6825	8.10302	8.21375	4.83901	1.52031e-05	3.06402	0.000127359	None	NA
thellun_all_c15959	Thlg0128068	5.4625	4.58919	4.57407	4.61719	9.64379	10.1558	8.79198	10.0071	7.13316	7.41465	7.58536	7.62436	4.83894	1.33112e-05	2.62865	3.8254e-05	AT4G28330.1	Symbols: | unknown protein; BEST Arabidopsis thaliana protein match is: unknown protein (TAIR:AT4G28340.1); Has 48 Blast hits to 48 proteins in 10 species: Archae - 0; Bacteria - 0; Metazoa - 0; Fungi - 0; Plants - 48; Viruses - 0; Other Eukaryotes - 0 (source: NCBI BLink). | chr4:14022452-14022928 REVERSE LENGTH=477
thellun_all_c32474	Thlg0256534	8.70016	8.44374	8.77339	8.76237	13.6032	13.4689	12.9705	13.9851	12.5521	12.8267	12.474	12.7341	4.837	6.32524e-07	3.97681	3.29974e-08	None	NA
thellun_all_c21365	Thlg0170618	1.44664	1.41431	1.60224	1.58726	7.05958	6.35752	5.64017	6.33263	2.59453	7.67164	4.76455	3.23434	4.83486	3.20403e-06	3.05365	0.0356702	None	NA
thellun_all_c30282	Thlg0371591	2.37402	2.78308	2.81722	2.40617	7.2228	7.89442	6.80051	7.79609	6.89943	6.79214	6.49159	6.57574	4.83333	2.55502e-06	4.0946	1.70484e-07	None	NA
thellun_all_rep_c3027	Thlg0362380	10.9621	10.657	11.0511	11.0202	15.7296	15.6422	15.6276	15.9816	16.1066	16.6134	16.5318	16.553	4.82268	1.75479e-08	5.5286	2.37871e-08	None	NA
thellun_all_rep_c37255	Thlg0293860	1.18434	1.20182	1.18815	1.18807	5.43953	6.50746	5.73772	6.36369	2.93712	5.63154	5.25758	5.4055	4.82151	1.37162e-06	3.61734	0.00119686	None	NA
thellun_all_c31378	Thlg0375149	8.16378	7.39027	7.91414	7.05485	12.5421	11.9815	11.9071	13.3594	10.6741	11.0592	10.9647	10.9629	4.81675	2.59141e-05	3.28448	1.65399e-05	AT2G40140.1	Symbols: CZF1, ZFAR1, SZF2, ATSZF2 | zinc finger (CCCH-type) family protein | chr2:16772537-16774330 FORWARD LENGTH=1794
thellun_all_c31484	Thlg0248913	6.60242	5.89818	5.45766	6.31374	10.9548	10.813	10.5508	11.2139	10.8389	10.9079	10.9371	10.859	4.81513	2.76909e-06	4.81771	1.28059e-06	None	NA
thellun_all_rep_c4219	Thlg0031419	7.40421	3.78001	5.25991	3.80357	9.55331	9.81104	10.5932	9.43404	11.3195	12.0465	11.4294	11.6568	4.78598	0.00172804	6.55112	0.000282469	AT5G49360.1	Symbols: BXL1, ATBXL1 | beta-xylosidase 1 | chr5:20012179-20016659 REVERSE LENGTH=2325
thellun_all_rep_c16035	Thlg0128687	7.78087	7.40351	7.4211	7.19296	12.1668	12.2801	11.7823	12.7115	12.178	13.0086	12.6768	12.5212	4.78556	7.38194e-07	5.14655	3.14696e-07	AT3G14770.1	Symbols: SWEET2, AtSWEET2 | Nodulin MtN3 family protein | chr3:4957787-4959202 REVERSE LENGTH=711
thellun_all_c40373	Thlg0317441	4.86152	4.5872	5.10086	4.30121	9.66243	9.57252	9.02197	9.72219	9.11825	9.58098	9.41096	9.86831	4.78208	9.34363e-07	4.78193	8.79014e-07	None	NA
thellun_all_c33215	Thlg0262286	4.47141	4.04834	3.85169	3.96293	8.75371	9.35223	8.12009	9.23132	8.1726	9.40421	8.95102	9.24233	4.78075	4.76776e-06	4.85895	3.87895e-06	None	NA
thellun_all_rep_c46460	Thlg0354822	4.49568	3.51556	4.22444	5.6094	9.30215	9.11699	7.96007	10.5683	5.8628	4.20641	4.64801	5.17615	4.77562	0.000445675	0.51207	0.397692	AT1G74670.1	Symbols: | Gibberellin-regulated family protein | chr1:28053378-28053893 FORWARD LENGTH=306
thellun_all_c26881	Thlg0213925	1.68071	3.88306	1.98902	1.86677	7.75912	7.06472	6.81563	6.86987	5.83579	6.5344	6.56881	6.49842	4.77245	0.000139358	4.00447	0.000316662	None	NA
thellun_all_c16248	Thlg0130454	6.51284	6.69716	6.13325	4.86049	11.0591	10.7377	9.96999	11.4792	12.1834	12.4347	12.0461	12.2526	4.76054	9.81895e-05	6.17824	6.34306e-06	AT1G73805.1	Symbols: | Calmodulin binding protein-like | chr1:27745761-27749178 REVERSE LENGTH=1356
thellun_all_c11617	Thlg0092811	1.65976	1.41686	1.37849	1.44055	6.50615	6.09168	6.21457	6.12063	5.10168	5.86462	5.75559	6.2631	4.75934	1.25397e-08	4.27233	2.51606e-06	AT1G02570.1	Symbols: | unknown protein; BEST Arabidopsis thaliana protein match is: unknown protein (TAIR:AT1G02575.1); Has 108 Blast hits to 55 proteins in 6 species: Archae - 0; Bacteria - 0; Metazoa - 0; Fungi - 0; Plants - 108; Viruses - 0; Other Eukaryotes - 0 (source: NCBI BLink). | chr1:541380-542216 FORWARD LENGTH=837
thellun_all_c29302	Thlg0232407	3.86301	2.58902	2.22646	1.35241	7.22791	7.51393	6.98014	7.32909	6.47032	7.39183	6.94424	6.86049	4.75505	0.000110318	4.409	0.000209927	AT2G47190.1	Symbols: ATMYB2, MYB2 | myb domain protein 2 | chr2:19376284-19377297 FORWARD LENGTH=822
thellun_all_rep_c5166	Thlg0039227	12.3448	11.4669	11.8349	11.5583	16.7469	16.2722	16.6199	16.5578	14.639	16.0043	15.3601	15.4275	4.74799	6.7104e-07	3.55652	4.66412e-05	None	NA
thellun_all_rep_c26766	Thlg0213028	4.29912	1.32244	1.32539	1.37069	6.76935	6.35527	7.0838	7.09351	5.1843	6.20241	5.92857	6.52643	4.74607	0.000781922	3.88102	0.00273342	AT3G12502.1	NA
thellun_all_c37032	Thlg0292134	2.51721	2.76468	1.52082	2.17714	7.03462	7.31748	6.48288	7.12501	8.87107	9.51982	8.49561	8.95454	4.74504	6.33543e-06	6.7153	1.14689e-06	None	NA
thellun_all_c17134	Thlg0137671	4.38104	4.69863	4.14982	4.1159	9.3306	9.23215	8.26757	9.492	4.83102	3.22592	5.00734	3.35259	4.74423	4.66005e-06	-0.232131	0.653297	AT1G07180.1	Symbols: ATNDI1, NDA1 | alternative NAD(P)H dehydrogenase 1 | chr1:2204414-2206773 FORWARD LENGTH=1533
thellun_all_rep_c26815	Thlg0213406	3.41962	1.20563	1.51322	1.20293	6.30392	6.9518	6.33901	6.71053	6.82259	7.8783	7.89618	8.29946	4.74097	0.000141515	5.88878	7.73703e-05	AT3G49520.1	Symbols: | F-box and associated interaction domains-containing protein | chr3:18359584-18360750 FORWARD LENGTH=1167
thellun_all_rep_c5688	Thlg0043598	8.29289	7.78833	7.53979	7.49391	12.7433	12.6183	11.8237	12.8808	11.3953	12.0283	11.533	11.9249	4.73779	4.05566e-06	3.94167	3.09543e-06	AT5G54165.1	Symbols: | unknown protein; FUNCTIONS IN: molecular_function unknown; INVOLVED IN: biological_process unknown; LOCATED IN: cellular_component unknown; Has 30201 Blast hits to 17322 proteins in 780 species: Archae - 12; Bacteria - 1396; Metazoa - 17338; Fungi - 3422; Plants - 5037; Viruses - 0; Other Eukaryotes - 2996 (source: NCBI BLink). | chr5:21984620-21984868 FORWARD LENGTH=249
thellun_all_rep_c5452	Thlg0041602	11.4831	10.3235	10.0989	10.7981	15.8791	15.1921	14.9564	15.6246	16.6444	16.6513	16.6794	16.6864	4.73716	1.39468e-05	5.98949	1.15627e-06	None	NA
thellun_all_c12035	Thlg0096261 Thlg0096262	8.66683	7.34965	7.6343	7.15173	12.4848	12.1008	11.9565	13.2069	12.1245	12.6082	12.6872	12.6301	4.73659	3.69708e-05	4.81187	1.10851e-05	AT1G22360.1	Symbols: AtUGT85A2, UGT85A2 | UDP-glucosyl transferase 85A2 | chr1:7895068-7897527 REVERSE LENGTH=1446
thellun_all_c12930	Thlg0103632	9.52276	9.52791	9.82692	9.0333	14.431	14.4856	13.4401	14.476	12.5663	13.1162	12.346	12.8324	4.73047	4.49792e-06	3.2375	8.87494e-06	AT1G32920.1	Symbols: | unknown protein; FUNCTIONS IN: molecular_function unknown; INVOLVED IN: response to wounding; LOCATED IN: endomembrane system; EXPRESSED IN: 23 plant structures; EXPRESSED DURING: 13 growth stages; BEST Arabidopsis thaliana protein match is: unknown protein (TAIR:AT1G32928.1); Has 42 Blast hits to 42 proteins in 8 species: Archae - 0; Bacteria - 0; Metazoa - 0; Fungi - 0; Plants - 42; …
thellun_all_c7824	Thlg0061306	6.97185	6.38209	6.72121	6.59173	11.1543	11.8005	10.918	11.6935	9.40489	9.47364	9.49857	9.78904	4.72486	1.26554e-06	2.87482	1.29248e-06	None	NA
thellun_all_c7810	Thlg0061187	6.43775	6.94026	7.68636	7.11509	11.5869	11.4516	11.9204	12.0912	12.1701	12.58	12.4591	12.5054	4.71768	3.92788e-06	5.38377	1.09587e-06	AT2G18700.1	Symbols: ATTPS11, TPS11, ATTPSB | trehalose phosphatase/synthase 11 | chr2:8109043-8111799 FORWARD LENGTH=2589
thellun_all_rep_c3597	Thlg0026326	6.81957	5.48152	5.98003	3.13043	10.1093	10.173	9.95667	10.0385	10.0325	10.9817	10.9074	11.2082	4.71647	0.00100294	5.42956	0.000616465	AT1G18980.1	Symbols: | RmlC-like cupins superfamily protein | chr1:6557364-6558026 REVERSE LENGTH=663
thellun_all_c27656	Thlg0219827	7.60961	6.50141	6.69637	4.20148	10.8315	11.0699	10.981	10.9805	10.867	11.7864	11.8982	12.0181	4.71351	0.000638332	5.39019	0.000426826	AT1G18980.1	Symbols: | RmlC-like cupins superfamily protein | chr1:6557364-6558026 REVERSE LENGTH=663
thellun_all_c30921	Thlg0244677	3.3785	2.93208	3.61732	2.57203	7.8237	7.56294	7.24703	8.70691	6.20606	6.81526	6.74941	6.63411	4.71016	1.97068e-05	3.47623	1.34914e-05	AT1G11050.1	Symbols: | Protein kinase superfamily protein | chr1:3681892-3683769 FORWARD LENGTH=1878
thellun_all_c37234	Thlg0392591	4.33593	3.87571	4.11545	3.99098	8.70725	8.62882	8.6995	9.11866	8.77188	9.32127	9.24366	9.20882	4.70904	6.59535e-08	5.05689	6.22413e-08	AT2G01330.1	Symbols: | nucleotide binding | chr2:158417-160755 REVERSE LENGTH=1836
thellun_all_c38582	Thlg0304182	1.83252	2.36978	1.99798	1.35797	6.85488	6.3458	5.71876	7.46683	4.26384	4.15224	4.59212	4.38515	4.70701	3.30485e-05	2.45878	3.94974e-05	AT1G01030.1	Symbols: NGA3 | AP2/B3-like transcriptional factor family protein | chr1:11864-12940 REVERSE LENGTH=1077
thellun_all_c16274	Thlg0130652	8.81017	7.95916	8.4308	7.7983	12.9941	12.8245	12.7654	13.2388	12.7913	13.6492	13.5969	13.7099	4.70611	1.56979e-06	5.18721	3.24734e-06	AT5G05730.2	Symbols: ASA1 | anthranilate synthase alpha subunit 1 | chr5:1719740-1722811 REVERSE LENGTH=1875
thellun_all_c33602	Thlg0382189	7.84031	6.84899	7.27439	6.81251	11.8527	11.638	11.6549	12.4492	12.4754	13.556	13.5867	13.8738	4.70464	4.75651e-06	6.17894	4.00606e-06	AT1G15520.1	Symbols: PDR12, ATPDR12, ABCG40, ATABCG40 | pleiotropic drug resistance 12 | chr1:5331993-5338175 REVERSE LENGTH=4272
thellun_all_c20357	Thlg0162585	4.90228	4.28701	4.14759	3.54181	8.9286	8.38589	8.64603	9.71577	8.35793	9.27266	8.93413	9.18798	4.6994	2.32613e-05	4.7185	9.8429e-06	AT5G07440.1	Symbols: GDH2 | glutamate dehydrogenase 2 | chr5:2356153-2358012 FORWARD LENGTH=1236
thellun_all_rep_c6709	Thlg0052054	12.1122	10.7181	11.5251	9.95726	15.67	15.8647	16.0715	15.5036	16.0024	16.6557	16.5692	16.6059	4.69928	7.02368e-05	5.38014	3.57961e-05	AT4G37409.1	Symbols: | unknown protein; FUNCTIONS IN: molecular_function unknown; INVOLVED IN: biological_process unknown; LOCATED IN: cellular_component unknown; Has 30201 Blast hits to 17322 proteins in 780 species: Archae - 12; Bacteria - 1396; Metazoa - 17338; Fungi - 3422; Plants - 5037; Viruses - 0; Other Eukaryotes - 2996 (source: NCBI BLink). | chr4:17591379-17592395 REVERSE LENGTH=396
thellun_all_rep_c1831	Thlg0011817	4.61777	4.41095	4.83253	4.5819	9.39078	9.59092	8.55779	9.7002	6.8594	6.62582	6.5336	6.73884	4.69913	2.45538e-06	2.07862	1.55143e-06	AT3G17609.2	Symbols: HYH | HY5-homolog | chr3:6023971-6024585 FORWARD LENGTH=450
thellun_all_rep_c20219	Thlg0161490	11.6328	11.039	10.7156	10.616	15.4757	16.0689	15.459	15.7688	14.4065	14.3396	14.1606	14.2552	4.69223	2.3625e-06	3.28962	8.34486e-06	AT5G64400.2	Symbols: | BEST Arabidopsis thaliana protein match is: Cox19-like CHCH family protein (TAIR:AT5G09570.1); Has 127 Blast hits to 125 proteins in 40 species: Archae - 0; Bacteria - 9; Metazoa - 16; Fungi - 2; Plants - 64; Viruses - 0; Other Eukaryotes - 36 (source: NCBI BLink). | chr5:25748922-25749947 FORWARD LENGTH=489
thellun_all_rep_c1872	Thlg0012110	9.43258	6.2052	5.97839	6.88181	11.7463	11.6432	11.8963	11.9809	9.97105	10.9202	10.5029	11.1693	4.69218	0.00106179	3.51637	0.00562045	AT3G12500.1	Symbols: ATHCHIB, PR3, PR-3, CHI-B, B-CHI, HCHIB | basic chitinase | chr3:3962501-3963984 REVERSE LENGTH=1008
thellun_all_c23332	Thlg0186710	5.38969	4.54492	3.64571	3.17818	8.97878	8.90096	8.07734	9.56919	8.25542	6.91363	7.74498	6.78803	4.69194	0.000188368	3.23589	0.00169896	AT1G43910.1	Symbols: | P-loop containing nucleoside triphosphate hydrolases superfamily protein | chr1:16656050-16657628 REVERSE LENGTH=1428
thellun_all_rep_c511	Thlg0002281	5.23849	4.31822	5.07573	6.0043	9.88544	9.76425	8.63332	11.1159	6.39107	5.39487	5.06086	5.66432	4.69055	0.00026294	0.468598	0.334555	AT1G74670.1	Symbols: | Gibberellin-regulated family protein | chr1:28053378-28053893 FORWARD LENGTH=306
thellun_all_c11997	Thlg0095967	5.01957	4.96197	5.83612	4.20567	10.029	9.10539	9.18986	10.4515	11.8034	13.1366	12.0176	12.2517	4.68811	5.67385e-05	7.29648	3.21338e-06	AT2G01300.1	Symbols: | unknown protein; BEST Arabidopsis thaliana protein match is: unknown protein (TAIR:AT1G15010.1); Has 73 Blast hits to 73 proteins in 12 species: Archae - 0; Bacteria - 0; Metazoa - 0; Fungi - 0; Plants - 73; Viruses - 0; Other Eukaryotes - 0 (source: NCBI BLink). | chr2:151221-151691 REVERSE LENGTH=471
thellun_all_rep_c1987	Thlg0013061	10.184	9.58765	9.49303	10.2665	14.9831	14.4127	13.9851	14.8828	15.9424	16.2741	16.1264	16.3019	4.68313	4.77005e-06	6.27839	1.09116e-07	None	NA
thellun_all_rep_c2546	Thlg0017662	10.2522	9.54061	9.70394	8.68423	14.372	14.3427	13.7143	14.4815	13.9125	14.586	14.0667	14.2087	4.68236	1.45438e-05	4.64822	1.23179e-05	AT4G39670.1	Symbols: | Glycolipid transfer protein (GLTP) family protein | chr4:18410172-18410861 FORWARD LENGTH=690
thellun_all_rep_c23710	Thlg0189811	1.68739	1.53539	1.41481	1.5653	6.57821	6.22557	5.73302	6.39107	4.86922	6.15043	5.63683	5.68355	4.68124	2.91207e-07	4.03428	5.79625e-06	AT3G52360.1	Symbols: | unknown protein; FUNCTIONS IN: molecular_function unknown; INVOLVED IN: response to karrikin; LOCATED IN: endomembrane system; EXPRESSED IN: 23 plant structures; EXPRESSED DURING: 14 growth stages; BEST Arabidopsis thaliana protein match is: unknown protein (TAIR:AT2G35850.1); Has 34 Blast hits to 34 proteins in 10 species: Archae - 0; Bacteria - 0; Metazoa - 0; Fungi - 0; Plants - 34;…
thellun_all_rep_c15059	Thlg0120664	8.82916	7.41195	7.86671	6.86274	12.62	12.5101	11.7126	12.8098	15.4711	16.0106	15.3236	15.574	4.67049	6.8736e-05	7.85219	2.03672e-06	AT1G05340.1	Symbols: | unknown protein; FUNCTIONS IN: molecular_function unknown; INVOLVED IN: biological_process unknown; LOCATED IN: chloroplast; EXPRESSED IN: 14 plant structures; EXPRESSED DURING: 7 growth stages; BEST Arabidopsis thaliana protein match is: unknown protein (TAIR:AT2G32210.1); Has 189 Blast hits to 189 proteins in 27 species: Archae - 0; Bacteria - 0; Metazoa - 0; Fungi - 21; Plants - 168…
thellun_all_c18790	Thlg0150376	3.54924	1.27398	1.63233	2.13141	6.93541	6.70158	6.71438	6.9109	6.35248	7.51001	7.0103	7.15432	4.66883	8.87815e-05	4.86004	0.000122854	None	NA
thellun_all_rep_c7774	Thlg0060898	12.2717	9.75317	10.7745	11.6976	16.1044	15.237	15.7248	16.098	14.2484	14.9702	14.1653	14.2115	4.6668	0.00021297	3.27458	0.00136634	None	NA
thellun_all_c20240	Thlg0161653	10.7733	9.37618	9.43802	9.92036	14.9327	14.3937	13.9473	14.898	14.3478	14.7891	14.2415	14.4477	4.666	2.33422e-05	4.57955	1.10511e-05	AT2G37040.1	Symbols: PAL1, ATPAL1 | PHE ammonia lyase 1 | chr2:15557602-15560237 REVERSE LENGTH=2178
thellun_all_rep_c4569	Thlg0034292	8.04693	6.68014	6.8117	7.17462	11.9931	11.3453	11.2342	12.7909	11.489	11.8564	11.5995	11.504	4.66253	6.2318e-05	4.4339	8.69282e-06	AT3G53260.1	Symbols: PAL2, ATPAL2 | phenylalanine ammonia-lyase 2 | chr3:19744256-19746619 REVERSE LENGTH=2154
thellun_all_c17070	Thlg0137126	1.8628	4.79148	4.31153	4.3234	8.59593	8.4647	7.81881	9.05969	4.11423	3.00587	2.195	2.70905	4.66248	0.000599427	-0.816268	0.33389	AT2G15020.1	Symbols: | unknown protein; BEST Arabidopsis thaliana protein match is: unknown protein (TAIR:AT5G64190.1); Has 72 Blast hits to 72 proteins in 10 species: Archae - 0; Bacteria - 0; Metazoa - 0; Fungi - 0; Plants - 72; Viruses - 0; Other Eukaryotes - 0 (source: NCBI BLink). | chr2:6491706-6493286 REVERSE LENGTH=1581
thellun_all_c40498	Thlg0318415	5.40428	4.89027	5.03209	4.97028	9.9584	9.41526	8.99378	10.575	9.32633	9.88544	10.087	9.75016	4.66137	1.32375e-05	4.68801	3.62625e-07	AT1G73480.1	Symbols: | alpha/beta-Hydrolases superfamily protein | chr1:27629266-27632486 FORWARD LENGTH=1392
thellun_all_c26023	Thlg0207495	5.5432	5.11657	5.90304	4.41153	9.89211	10.0371	9.83827	9.82506	9.60125	10.4005	9.84335	10.0568	4.65455	7.14982e-06	4.73189	1.24821e-05	None	NA
thellun_all_c41455	Thlg0325217	3.98708	3.39959	3.919	2.22213	8.09326	8.22992	7.47662	8.3351	8.28123	8.64262	8.87151	8.79198	4.65178	4.86783e-05	5.26489	1.77564e-05	None	NA
thellun_all_c20233	Thlg0161604	2.75976	3.53234	5.29002	3.38131	8.466	7.94122	8.36734	8.79498	5.35293	4.56706	5.71506	6.03704	4.65153	0.000183242	1.67716	0.0370278	None	NA
thellun_all_rep_c25497	Thlg0203666	10.1883	9.08396	8.80727	9.64535	14.5603	13.7729	13.5745	14.4226	15.544	15.6085	15.5532	15.7589	4.65134	2.1093e-05	6.18494	1.04313e-06	AT1G74020.1	Symbols: SS2 | strictosidine synthase 2 | chr1:27835289-27837277 REVERSE LENGTH=1008
thellun_all_rep_c11580	Thlg0092499	4.78988	4.25391	4.86049	4.80125	9.42162	9.56408	8.61963	9.69955	6.80842	6.7132	6.67177	6.62265	4.64984	3.08334e-06	2.02763	9.05295e-06	AT3G17609.2	Symbols: HYH | HY5-homolog | chr3:6023971-6024585 FORWARD LENGTH=450
thellun_all_c7737	Thlg0060597	11.0508	10.0916	11.2207	9.48787	15.1477	15.228	14.8394	15.2233	13.9901	14.7376	14.7299	14.5521	4.64686	3.21435e-05	4.03968	0.000100754	None	NA
thellun_all_c33920	Thlg0267743	3.30409	1.38934	1.35279	1.43695	6.75836	6.09642	6.53966	6.64235	8.40791	9.18118	8.71317	8.91125	4.63841	8.82011e-05	6.93259	9.29981e-06	AT4G36880.1	Symbols: CP1 | cysteine proteinase1 | chr4:17374692-17376180 REVERSE LENGTH=1131
thellun_all_rep_c3290	Thlg0023782	10.4724	9.13366	9.2217	9.6504	14.6931	14.0882	13.6209	14.6253	13.9928	14.3516	14.0097	14.131	4.63735	2.33781e-05	4.50174	7.59876e-06	AT2G37040.1	Symbols: PAL1, ATPAL1 | PHE ammonia lyase 1 | chr2:15557602-15560237 REVERSE LENGTH=2178
thellun_all_rep_c12330	Thlg0098668	6.64848	7.25288	7.22703	6.53251	12.0594	11.1482	10.2923	12.7038	9.75989	9.3999	9.3674	9.78484	4.63568	0.000168216	2.66279	1.93212e-05	AT4G15660.1	Symbols: | Thioredoxin superfamily protein | chr4:8925928-8926236 FORWARD LENGTH=309
thellun_all_c43027	Thlg0336260	3.71329	2.35567	3.70301	2.69468	7.99115	7.97086	7.51949	7.52613	8.16862	8.19221	7.39391	7.72102	4.63525	1.65124e-05	4.75228	2.08363e-05	None	NA
thellun_all_c13703	Thlg0109890	6.23287	5.0192	5.70654	5.35405	10.8719	10.0346	10.5409	9.40184	6.91148	7.60248	7.28034	7.55707	4.63414	2.96116e-05	1.75967	0.00116889	AT1G22230.1	Symbols: | unknown protein; LOCATED IN: chloroplast; BEST Arabidopsis thaliana protein match is: unknown protein (TAIR:AT1G78110.1); Has 2358 Blast hits to 1759 proteins in 159 species: Archae - 2; Bacteria - 36; Metazoa - 1046; Fungi - 203; Plants - 157; Viruses - 72; Other Eukaryotes - 842 (source: NCBI BLink). | chr1:7850093-7851037 FORWARD LENGTH=945
thellun_all_rep_c9435	Thlg0074729	2.69388	1.87931	1.86677	1.96909	6.31443	6.75716	6.422	7.44719	6.87774	8.0098	8.2012	8.10385	4.63293	7.2472e-06	5.69589	4.56468e-06	AT3G12580.1	Symbols: HSP70, ATHSP70 | heat shock protein 70 | chr3:3991487-3993689 REVERSE LENGTH=1953
thellun_all_rep_c686	Thlg0003428	11.0109	10.5453	10.0641	10.0615	14.8136	15.2607	14.7774	15.2674	13.6539	13.6554	13.4277	13.6018	4.60933	2.29595e-06	3.16425	1.00416e-05	None	NA
thellun_all_c38943	Thlg0396973	4.57018	4.33853	4.59676	5.10102	9.3733	8.76721	8.97836	9.89681	8.15666	8.84784	8.17334	8.22725	4.6023	4.46246e-06	3.69965	3.77766e-06	AT1G10010.1	Symbols: AAP8, ATAAP8 | amino acid permease 8 | chr1:3265976-3268726 FORWARD LENGTH=1428
thellun_all_c18922	Thlg0151410	5.06332	3.80789	2.42361	4.02627	8.45585	8.27183	8.48601	8.51449	6.69716	6.75423	6.6165	6.55825	4.60177	0.00015178	2.82626	0.0020373	AT4G15490.1	Symbols: UGT84A3 | UDP-Glycosyltransferase superfamily protein | chr4:8852864-8854303 REVERSE LENGTH=1440
thellun_all_rep_c2823	Thlg0019948	9.75989	8.6594	9.60346	8.43563	13.9029	14.0083	13.1541	13.7858	13.6209	14.534	13.7444	14.2768	4.5982	2.03933e-05	4.92945	1.65424e-05	AT4G36500.1	Symbols: | unknown protein; FUNCTIONS IN: molecular_function unknown; INVOLVED IN: biological_process unknown; LOCATED IN: mitochondrion; EXPRESSED IN: 22 plant structures; EXPRESSED DURING: 13 growth stages; BEST Arabidopsis thaliana protein match is: unknown protein (TAIR:AT2G18210.1); Has 50 Blast hits to 50 proteins in 7 species: Archae - 0; Bacteria - 0; Metazoa - 0; Fungi - 0; Plants - 50; …
thellun_all_c11025	Thlg0087836	10.686	8.68989	9.21914	8.72837	14.0234	13.5043	13.7793	14.396	12.5129	13.4192	13.4024	13.3208	4.59491	9.82496e-05	3.833	0.000305797	AT5G65380.1	Symbols: | MATE efflux family protein | chr5:26123241-26126352 REVERSE LENGTH=1461
thellun_all_c36138	Thlg0285139	6.15945	5.87979	5.9569	4.08144	10.1329	10.4814	9.77	10.0726	9.84655	8.77724	9.43628	9.07643	4.59482	9.84204e-05	3.76473	0.000412718	None	NA
thellun_all_c11517	Thlg0091975	1.48504	1.16338	1.17471	1.1735	6.11883	6.31462	4.86954	6.05396	7.51656	8.00292	7.3734	7.70591	4.59008	9.76657e-06	6.40054	1.46329e-08	AT3G46090.1	Symbols: ZAT7 | C2H2 and C2HC zinc fingers superfamily protein | chr3:16926304-16926810 REVERSE LENGTH=507
Thlg0002281	Thlg0002281	5.4221	4.52474	4.98541	6.18771	9.96558	9.77215	8.62849	11.1017	6.31971	5.30779	5.55053	6.4204	4.58699	0.000306809	0.619617	0.216967	AT1G74670.1	Symbols: | Gibberellin-regulated family protein | chr1:28053378-28053893 FORWARD LENGTH=306
thellun_all_c14748	Thlg0118198	1.6124	2.05965	2.46455	1.29323	6.83185	7.07148	5.64934	6.19239	6.4527	5.97785	5.61371	5.93955	4.57881	3.11666e-05	4.13849	1.07355e-05	AT5G22380.1	Symbols: anac090, NAC090 | NAC domain containing protein 90 | chr5:7408924-7410038 REVERSE LENGTH=708
thellun_all_rep_c17235	Thlg0138481	11.7008	10.4882	10.758	10.8733	15.8838	15.2561	14.8353	16.1563	14.8461	15.5502	15.2518	15.2439	4.57781	2.57014e-05	4.26795	7.33573e-06	AT2G30490.1	Symbols: ATC4H, C4H, CYP73A5, REF3 | cinnamate-4-hydroxylase | chr2:12993861-12995683 REVERSE LENGTH=1518
thellun_all_rep_c3631	Thlg0026606	5.38249	4.45472	4.92608	6.19276	9.95043	9.68184	8.54614	11.0756	6.32767	5.59146	5.65402	5.76189	4.5745	0.000370426	0.594748	0.193815	AT1G74670.1	Symbols: | Gibberellin-regulated family protein | chr1:28053378-28053893 FORWARD LENGTH=306
thellun_all_c35963	Thlg0283748	4.73544	4.31008	5.61501	5.24349	9.32003	8.96146	9.68247	10.2239	9.7002	10.2551	10.2225	10.2339	4.57095	2.42802e-05	5.12691	3.48579e-06	AT2G18700.1	Symbols: ATTPS11, TPS11, ATTPSB | trehalose phosphatase/synthase 11 | chr2:8109043-8111799 FORWARD LENGTH=2589
thellun_all_c26770	Thlg0213066	3.66349	1.37812	1.36154	1.38606	5.95829	6.13386	6.85911	7.11763	7.59653	8.15801	8.1059	8.4339	4.56992	0.000369462	6.12628	5.05127e-05	AT3G04070.1	Symbols: anac047, NAC047 | NAC domain containing protein 47 | chr3:1061573-1062976 REVERSE LENGTH=1080
thellun_all_rep_c3514	Thlg0025663	10.8374	9.85978	9.96522	9.73561	14.848	14.4528	14.4132	14.9425	11.6702	12.1435	12.5244	11.9416	4.56464	3.72485e-06	1.97041	0.000690637	None	NA
thellun_all_c11248	Thlg0089733	5.16839	4.05208	3.61153	3.29088	9.199	8.34962	8.44533	8.37373	8.05017	8.30169	8.68134	8.5467	4.5612	5.9093e-05	4.36426	5.5414e-05	AT2G05910.1	Symbols: | Protein of unknown function (DUF567) | chr2:2258512-2259376 REVERSE LENGTH=576
thellun_all_rep_c25110	Thlg0200627	5.94885	4.23199	3.92938	6.49286	9.83267	9.48982	8.49912	10.984	10.2124	10.3618	10.2264	10.4353	4.55062	0.00138197	5.1582	0.000183733	AT5G57560.1	Symbols: TCH4, XTH22 | Xyloglucan endotransglucosylase/hydrolase family protein | chr5:23307296-23308235 REVERSE LENGTH=855
thellun_all_c14651	Thlg0117423	8.62298	7.83657	7.67496	7.80312	12.8769	11.9939	12.002	13.2654	11.578	12.0124	11.7992	11.8073	4.55014	2.24264e-05	3.81482	3.32463e-06	AT5G13750.1	Symbols: ZIFL1 | zinc induced facilitator-like 1 | chr5:4438318-4441289 FORWARD LENGTH=1437
thellun_all_c8508	Thlg0067033	10.1523	10.259	10.2157	9.56968	14.7376	14.8618	13.8184	14.9666	14.901	14.9857	14.5434	14.6723	4.5469	6.17728e-06	4.72641	2.84627e-07	AT4G14365.1	Symbols: XBAT34 | XB3 ortholog 4 in Arabidopsis thaliana | chr4:8271660-8273685 REVERSE LENGTH=1131
thellun_all_rep_c36146	Thlg0285205	5.33575	4.58227	4.9638	5.86893	9.84486	9.76325	8.38965	10.9352	6.3625	5.24528	5.38077	5.74441	4.54555	0.000248749	0.495552	0.230001	AT1G74670.1	Symbols: | Gibberellin-regulated family protein | chr1:28053378-28053893 FORWARD LENGTH=306
thellun_all_c29515	Thlg0369005	7.19949	6.34808	5.51926	5.36143	10.757	10.7759	9.94713	11.1229	9.89796	8.50839	9.41246	8.54683	4.54369	9.04042e-05	2.98435	0.00152581	AT2G04260.1	NA
thellun_all_rep_c11187	Thlg0089209	2.46806	2.39659	2.22918	3.15902	7.26975	7.4711	6.80667	6.87469	4.86227	5.65001	5.27061	5.86533	4.54234	2.2181e-06	2.84884	7.9308e-05	None	NA
thellun_all_rep_c9783	Thlg0077547	8.94682	8.47792	7.53127	6.69402	12.4498	12.2211	12.0747	13.0728	11.7467	11.9987	10.9654	11.4014	4.54209	0.00016667	3.61555	0.000590555	None	NA
thellun_all_rep_c3804	Thlg0028035	12.9866	12.3464	12.443	12.0898	17.0981	16.9972	16.9715	16.9601	16.6579	17.0445	17.0008	16.9474	4.54029	3.67529e-07	4.4462	6.81624e-07	AT1G74100.1	Symbols: SOT16, ATSOT16, CORI-7, ATST5A | sulfotransferase 16 | chr1:27864489-27865505 REVERSE LENGTH=1017
thellun_all_c38799	Thlg0305784	7.16769	6.35401	6.30793	6.52825	11.4024	11.1109	10.3651	11.638	11.5178	11.9939	11.9803	12.3885	4.53963	1.09974e-05	5.38067	9.61867e-07	AT2G15760.1	Symbols: | Protein of unknown function (DUF1645) | chr2:6865807-6866754 REVERSE LENGTH=948
Thlg0003428	Thlg0003428	11.0536	10.5531	10.1786	10.1121	14.772	15.3018	14.7432	15.2259	13.6482	13.653	13.3925	13.4987	4.53639	2.34619e-06	3.07375	9.58206e-06	None	NA
thellun_all_rep_c29481	Thlg0233675	2.26512	1.87507	1.80101	1.40236	6.2686	6.06189	5.53505	7.62311	5.30275	6.29264	6.07876	6.33857	4.53627	7.84648e-05	4.16729	8.38015e-06	AT5G13370.1	Symbols: | Auxin-responsive GH3 family protein | chr5:4286996-4289424 FORWARD LENGTH=1788
thellun_all_c30299	Thlg0371629	6.03543	5.95103	5.23849	3.80164	9.78959	10.1562	9.21706	10.0067	10.8456	11.0539	10.5026	10.6184	4.53573	0.000183315	5.49848	4.7555e-05	None	NA
thellun_all_rep_c5158	Thlg0039173	4.23985	1.29706	4.70404	1.27458	7.49286	7.90994	7.43051	6.81642	5.25097	5.9407	6.32173	5.78864	4.53355	0.00311483	2.94663	0.0211488	AT2G40330.1	Symbols: PYL6, RCAR9 | PYR1-like 6 | chr2:16845177-16845824 REVERSE LENGTH=648
thellun_all_c21046	Thlg0168062	6.83777	5.68839	5.18712	5.1875	10.5653	9.82569	10.0004	10.6356	10.4043	10.8218	10.5767	10.5707	4.53155	4.80482e-05	4.86815	1.83366e-05	None	NA
thellun_all_c23208	Thlg0185630	7.09168	6.56333	7.03962	7.38756	11.9161	11.6315	11.2212	11.4364	11.2183	12.5384	11.5741	12.4683	4.53077	9.9015e-07	4.92923	1.10235e-05	None	NA
thellun_all_c12713	Thlg0101802	3.34136	3.88159	3.50797	3.95685	8.03478	8.03319	8.08155	8.64793	8.14154	8.15038	7.48238	7.6902	4.52742	6.56867e-07	4.19418	1.45476e-06	None	NA
thellun_all_c6672	Thlg0051733	9.38526	8.75589	9.29633	8.39825	13.5306	13.6554	13.0441	13.7143	11.7992	12.0898	11.5712	12.2296	4.52718	3.43237e-06	2.96354	3.83056e-05	AT1G21550.1	Symbols: | Calcium-binding EF-hand family protein | chr1:7553317-7553784 REVERSE LENGTH=468
thellun_all_c30150	Thlg0238840	9.0372	8.35367	7.38951	7.10266	12.5963	12.7585	11.7251	12.8978	11.8005	10.2335	11.1387	10.3544	4.52366	0.000123645	2.91104	0.00232842	None	NA
thellun_all_rep_c37157	Thlg0392416	11.6471	10.5045	10.6022	10.9352	15.8469	15.2048	14.6364	16.0896	14.6182	15.3733	15.0427	15.1428	4.52218	3.66306e-05	4.12199	9.80168e-06	AT2G30490.1	Symbols: ATC4H, C4H, CYP73A5, REF3 | cinnamate-4-hydroxylase | chr2:12993861-12995683 REVERSE LENGTH=1518
thellun_all_rep_c2359	Thlg0016098	11.5476	10.4906	10.547	10.9119	15.8049	15.1458	14.6253	16.0008	14.6253	15.2903	14.9455	14.9843	4.5199	2.78315e-05	4.08705	6.29228e-06	AT2G30490.1	Symbols: ATC4H, C4H, CYP73A5, REF3 | cinnamate-4-hydroxylase | chr2:12993861-12995683 REVERSE LENGTH=1518
thellun_all_c27629	Thlg0219588 Thlg0219593	5.65895	4.63441	5.44108	5.3049	10.3651	9.56432	10.1886	8.99541	6.50352	7.17027	7.03292	7.19331	4.51851	2.22751e-05	1.71517	0.000761975	None	NA
thellun_all_rep_c4329	Thlg0032312 Thlg0032313	4.56247	3.97131	4.06134	4.3059	8.85074	8.93852	8.09057	9.08089	8.30833	8.56506	8.07992	8.62736	4.51493	2.25376e-06	4.16991	4.65812e-07	None	NA
thellun_all_c9273	Thlg0073383	11.1693	11.3627	11.9873	11.1884	16.0896	15.9381	15.4817	16.2536	14.1771	14.9288	14.7448	14.4815	4.51384	2.02342e-06	3.15614	1.58558e-05	AT4G33050.2	Symbols: EDA39 | calmodulin-binding family protein | chr4:15944604-15946736 REVERSE LENGTH=1581
thellun_all_c13259	Thlg0106277	2.78414	2.11824	1.37342	1.56033	6.77768	6.4954	5.08455	7.51329	3.91863	4.16574	4.46691	3.26639	4.5087	0.000285908	1.99539	0.00271114	AT1G22470.1	Symbols: | unknown protein; BEST Arabidopsis thaliana protein match is: unknown protein (TAIR:AT1G72240.1); Has 1693 Blast hits to 236 proteins in 54 species: Archae - 0; Bacteria - 8; Metazoa - 451; Fungi - 116; Plants - 94; Viruses - 2; Other Eukaryotes - 1022 (source: NCBI BLink). | chr1:7932908-7933348 REVERSE LENGTH=441
thellun_all_c31897	Thlg0252090	11.8726	10.6191	11.2482	10.8066	15.8555	15.4727	15.5502	15.697	12.9978	13.416	13.3749	13.1625	4.50723	4.58718e-06	2.10119	0.000385754	None	NA
thellun_all_rep_c3879	Thlg0028639	3.12368	2.83844	3.28903	1.60224	7.95629	6.66707	6.24778	8.00387	3.30347	2.26707	3.13689	2.6183	4.5054	0.00025976	0.118084	0.801786	AT1G19050.1	Symbols: ARR7 | response regulator 7 | chr1:6577919-6579078 REVERSE LENGTH=621
thellun_all_c17222	Thlg0138366	8.48973	8.08291	8.0809	7.73154	12.7018	12.4375	12.3866	12.8742	11.6474	11.8506	11.6582	11.8723	4.50375	4.02737e-07	3.66083	5.75469e-07	AT4G23920.1	Symbols: UGE2, ATUGE2 | UDP-D-glucose/UDP-D-galactose 4-epimerase 2 | chr4:12431416-12433666 FORWARD LENGTH=1053
thellun_all_rep_c16452	Thlg0132069	9.36475	8.86698	8.93545	9.32566	14.0667	13.4218	12.8498	14.1653	13.0397	13.3774	13.0309	13.152	4.50271	1.01184e-05	4.02679	1.93131e-07	AT3G53260.1	Symbols: PAL2, ATPAL2 | phenylalanine ammonia-lyase 2 | chr3:19744256-19746619 REVERSE LENGTH=2154
thellun_all_c13827	Thlg0110883	9.18778	9.34451	9.2991	9.20236	13.8309	13.7956	13.0207	14.3794	11.0737	11.0985	11.0855	11.0487	4.4982	3.84786e-06	1.81814	6.84717e-09	None	NA
thellun_all_c27353	Thlg0217540	10.4924	10.6498	11.3986	10.5051	15.459	15.1872	14.7412	15.6505	13.3719	14.0296	13.8522	14.0362	4.49798	4.72922e-06	3.06096	2.5871e-05	AT4G33050.2	Symbols: EDA39 | calmodulin-binding family protein | chr4:15944604-15946736 REVERSE LENGTH=1581
thellun_all_c27771	Thlg0220739	8.34846	7.63212	7.81155	7.26885	12.3595	12.3062	11.6166	12.7381	11.1472	11.5815	11.4753	11.6414	4.48985	8.81536e-06	3.6961	6.07033e-06	AT4G21390.1	Symbols: B120 | S-locus lectin protein kinase family protein | chr4:11394458-11397474 REVERSE LENGTH=2550
thellun_all_c7091	Thlg0055225	6.43441	6.50746	6.26901	6.64031	11.1343	11.0401	10.2195	11.3578	8.99757	9.59784	9.43404	10.0676	4.47515	2.48155e-06	3.06147	1.23484e-05	AT4G30210.1	Symbols: ATR2, AR2 | P450 reductase 2 | chr4:14796900-14800578 FORWARD LENGTH=2139
thellun_all_c9852	Thlg0078127	3.73159	2.9477	2.65728	1.3241	7.14802	6.98442	6.46738	7.96043	8.03632	8.42113	8.38145	8.46419	4.4749	0.000271075	5.6606	3.21452e-05	AT4G39270.1	Symbols: | Leucine-rich repeat protein kinase family protein | chr4:18276874-18279710 FORWARD LENGTH=2595
thellun_all_c35749	Thlg0282140	5.89906	4.84563	4.83146	4.77615	9.72606	9.42394	9.09838	9.96891	10.2716	10.7643	10.277	10.5085	4.46625	1.00713e-05	5.36727	1.77108e-06	AT3G04060.1	Symbols: anac046, NAC046 | NAC domain containing protein 46 | chr3:1053625-1054952 REVERSE LENGTH=1017
thellun_all_rep_c2040	Thlg0013482 Thlg0013487	11.9545	11.2961	11.448	10.9225	15.9487	15.7757	15.8108	15.9507	14.5904	15.5482	15.3514	15.6505	4.46618	8.94744e-07	3.87985	1.9558e-05	AT3G54640.1	Symbols: TSA1, TRP3 | tryptophan synthase alpha chain | chr3:20223331-20225303 REVERSE LENGTH=939
thellun_all_rep_c4146	Thlg0030800	8.26351	8.11116	7.99431	6.79449	12.4536	12.541	11.937	12.0886	13.015	13.7285	13.3955	13.3946	4.46421	1.8567e-05	5.59251	5.03164e-06	None	NA
thellun_all_c27221	Thlg0216526	1.23149	1.27484	1.23385	1.24573	6.36983	5.7209	5.32567	5.41981	5.69655	6.24016	5.54295	5.58165	4.46258	1.41501e-06	4.51885	1.3996e-07	None	NA
thellun_all_rep_c27149	Thlg0215990	4.13946	1.17642	2.1641	1.18445	6.6006	7.14075	5.86011	6.8918	6.04579	7.10212	7.50561	7.81231	4.45721	0.00101803	4.95035	0.00080294	AT3G22620.1	Symbols: | Bifunctional inhibitor/lipid-transfer protein/seed storage 2S albumin superfamily protein | chr3:8008615-8009415 FORWARD LENGTH=612
thellun_all_rep_c1712	Thlg0010903	8.25683	7.70286	7.7168	8.41616	12.5872	12.5162	11.6137	13.178	13.9196	14.1771	14.0362	14.07	4.45064	2.04925e-05	6.02758	6.79451e-08	AT1G65310.1	Symbols: ATXTH17, XTH17 | xyloglucan endotransglucosylase/hydrolase 17 | chr1:24257262-24258319 FORWARD LENGTH=849
thellun_all_rep_c11888	Thlg0095036 Thlg0095039	4.36531	3.93241	4.06253	3.61876	8.63714	8.3021	9.20964	7.62946	6.64174	7.97879	7.77135	7.63757	4.44983	1.83818e-05	3.51261	4.40492e-05	None	NA
thellun_all_rep_c34608	Thlg0273162	8.64018	7.42443	6.29798	7.61579	12.0994	11.9853	11.3142	12.3727	10.1973	10.7476	10.5637	10.8139	4.44832	0.000155688	3.08603	0.000826316	None	NA
thellun_all_c36201	Thlg0389889	4.02051	3.93959	3.87571	2.97457	8.13699	7.91525	7.80312	8.74451	7.37417	7.79391	7.4937	7.4138	4.44737	9.00739e-06	3.8163	6.60942e-06	AT4G23920.1	Symbols: UGE2, ATUGE2 | UDP-D-glucose/UDP-D-galactose 4-epimerase 2 | chr4:12431416-12433666 FORWARD LENGTH=1053
thellun_all_rep_c21553	Thlg0172164	6.12504	5.82671	5.82902	4.87561	10.2751	10.273	9.69705	10.1996	10.8586	11.4567	11.183	11.2985	4.44709	6.59686e-06	5.53511	1.63575e-06	AT3G55470.1	Symbols: | Calcium-dependent lipid-binding (CaLB domain) family protein | chr3:20564356-20566092 FORWARD LENGTH=471
thellun_all_rep_c3035	Thlg0021677	9.17247	8.32324	7.9935	7.45787	12.5517	12.8659	12.7936	12.5232	12.634	13.0745	12.6018	12.7665	4.44683	1.99353e-05	4.5324	1.95114e-05	AT5G65300.1	Symbols: | unknown protein; Has 30201 Blast hits to 17322 proteins in 780 species: Archae - 12; Bacteria - 1396; Metazoa - 17338; Fungi - 3422; Plants - 5037; Viruses - 0; Other Eukaryotes - 2996 (source: NCBI BLink). | chr5:26095266-26095718 REVERSE LENGTH=453
thellun_all_c29877	Thlg0236716	1.31807	1.42171	1.33386	1.39844	5.91194	5.80551	4.97124	6.56693	3.37516	1.48068	1.81401	1.77	4.44588	1.00776e-05	0.741943	0.134371	AT1G26790.1	Symbols: | Dof-type zinc finger DNA-binding family protein | chr1:9273857-9275312 REVERSE LENGTH=1191
thellun_all_rep_c3265	Thlg0023584	9.65313	8.40726	8.8885	8.89924	13.6492	13.0468	13.3533	13.5725	14.7566	16.0252	15.7194	15.9588	4.44342	4.94258e-06	6.65297	2.6121e-06	AT5G39720.1	Symbols: AIG2L | avirulence induced gene 2 like protein | chr5:15899673-15900517 FORWARD LENGTH=498
thellun_all_rep_c2683	Thlg0018787	10.4689	9.50916	9.69444	9.62417	14.4501	14.4048	13.2702	14.9441	14.9387	15.2439	15.3305	15.0751	4.44312	3.97306e-05	5.32288	4.86194e-07	None	NA
thellun_all_c15916	Thlg0127702	7.42045	6.82953	7.14036	6.68014	11.4021	11.589	10.8606	11.9889	10.2257	11.1769	11.017	11.1336	4.44252	4.55987e-06	3.87068	8.50339e-06	AT1G33030.1	Symbols: | O-methyltransferase family protein | chr1:11964885-11966212 REVERSE LENGTH=1059
thellun_all_c31205	Thlg0374654	8.0243	7.74255	7.80115	7.9611	12.4418	12.2717	11.6939	12.8627	11.7398	11.9024	11.6417	11.9064	4.43525	2.11007e-06	3.91528	1.17366e-08	None	NA
thellun_all_c10748	Thlg0085545	7.4116	6.25435	6.91544	6.32389	11.2763	10.9892	10.6184	11.7456	9.86281	10.2299	10.1464	10.1816	4.43107	1.79844e-05	3.37886	2.16007e-05	AT2G23320.1	Symbols: WRKY15 | WRKY DNA-binding protein 15 | chr2:9924998-9926154 FORWARD LENGTH=954
thellun_all_rep_c30887	Thlg0244416	6.79883	5.79658	4.6808	5.79631	10.3414	10.0621	9.56604	10.8039	8.37817	9.19328	8.91899	9.03446	4.42522	0.000121373	3.1131	0.000553916	AT3G23000.1	Symbols: CIPK7, SnRK3.10, PKS7, ATSRPK1, ATSR2 | CBL-interacting protein kinase 7 | chr3:8172654-8173943 FORWARD LENGTH=1290
thellun_all_rep_c30761	Thlg0243428	9.59833	8.71556	8.34962	7.93676	13.0783	13.2927	13.1689	12.741	13.0535	13.5912	12.882	13.2905	4.42018	2.18644e-05	4.55424	2.23364e-05	None	NA
thellun_all_c8608	Thlg0067904	11.4905	11.4803	11.118	11.9329	15.9042	15.9701	15.7626	16.0595	13.2337	15.1611	14.8009	14.7878	4.41871	2.82042e-07	2.99045	0.000636352	None	NA
thellun_all_c15493	Thlg0124223	7.91609	6.8145	6.98896	6.53276	11.4146	11.2566	11.1317	12.1208	10.548	11.0327	10.9377	11.0284	4.41784	2.16276e-05	3.82362	2.11143e-05	AT1G71140.1	Symbols: | MATE efflux family protein | chr1:26824762-26826748 FORWARD LENGTH=1458
thellun_all_c12443	Thlg0099538	1.30146	1.34695	1.31748	1.36246	5.91503	5.63854	5.34737	6.09051	5.92323	5.98695	5.83557	5.91712	4.41577	1.68975e-07	4.58363	1.11851e-11	None	NA
thellun_all_c13672	Thlg0109632	5.3562	5.07283	4.12685	5.37596	9.81412	9.14128	8.94509	9.69169	7.15011	8.24371	7.33544	7.85081	4.41509	1.82367e-05	2.66205	0.000451034	AT1G08630.1	Symbols: THA1 | threonine aldolase 1 | chr1:2743948-2745685 REVERSE LENGTH=1077
thellun_all_c30028	Thlg0237867	8.38084	7.47551	7.75769	6.96629	12.2479	11.9889	11.4834	12.5129	11.4525	11.9469	11.7846	11.7747	4.41319	2.02485e-05	4.09459	1.21976e-05	None	NA
thellun_all_c7195	Thlg0056092	9.40104	8.05156	8.35367	8.64146	13.2967	12.5026	12.1632	14.1369	12.1375	12.7391	12.5748	12.4727	4.41293	0.000157452	3.86907	1.80511e-05	AT2G30490.1	Symbols: ATC4H, C4H, CYP73A5, REF3 | cinnamate-4-hydroxylase | chr2:12993861-12995683 REVERSE LENGTH=1518
thellun_all_c24657	Thlg0197201	5.39283	4.59429	4.46753	5.45691	9.48665	9.64535	8.73242	9.68592	10.2832	10.8473	10.4149	10.9085	4.40969	1.33885e-05	5.63558	1.54936e-06	AT5G25250.1	Symbols: | SPFH/Band 7/PHB domain-containing membrane-associated protein family | chr5:8749774-8751430 FORWARD LENGTH=1413
thellun_all_c38603	Thlg0304347	2.27525	2.89222	1.79447	2.277	7.36646	6.50826	5.90572	7.08917	5.78518	6.09196	5.68897	6.01047	4.40767	3.0748e-05	3.58441	6.23045e-06	None	NA
thellun_all_c10157	Thlg0080625	9.4871	7.21884	7.57141	8.41809	12.8989	12.5712	12.2629	12.5877	10.1099	10.3569	10.2738	10.0026	4.40631	0.000149825	2.01193	0.00766068	AT4G33420.1	Symbols: | Peroxidase superfamily protein | chr4:16084856-16086105 FORWARD LENGTH=978
thellun_all_rep_c32627	Thlg0379159	7.62409	5.81658	6.27441	5.73841	11.1678	10.9505	10.6619	10.246	11.1484	12.1025	11.26	11.9601	4.39317	9.56054e-05	5.25435	4.3092e-05	None	NA
thellun_all_rep_c2425	Thlg0016627	9.30611	8.40072	8.62788	7.63496	12.9416	12.746	13.053	12.8015	14.0074	14.7915	14.5099	14.6164	4.39313	1.60151e-05	5.98887	4.35951e-06	None	NA
thellun_all_c13863	Thlg0111154	7.78382	7.34031	7.33336	7.20282	12.0816	11.6483	11.3351	12.165	10.9848	11.3552	11.0348	11.331	4.39242	1.39567e-06	3.76139	3.83828e-07	None	NA
thellun_all_rep_c2795	Thlg0019716	12.532	12.1508	12.1859	11.1816	16.5258	16.3355	16.0896	16.667	16.9578	17.0178	16.9033	16.9176	4.39191	8.61567e-06	4.93655	2.69199e-06	AT5G06320.1	Symbols: NHL3 | NDR1/HIN1-like 3 | chr5:1931016-1931711 REVERSE LENGTH=696
thellun_all_c6852	Thlg0053230	11.5211	10.6423	10.955	10.8108	15.5243	15.149	15.5112	15.2833	14.5603	15.0677	15.0474	15.046	4.38462	8.16903e-07	3.94801	2.32316e-06	None	NA
thellun_all_rep_c7864	Thlg0362567	7.11652	5.78918	6.45192	6.066	11.0947	11.0126	10.4043	10.4464	10.9324	12.0461	11.0913	12.0469	4.38361	1.35247e-05	5.17328	1.64996e-05	AT1G21310.1	Symbols: ATEXT3, RSH, EXT3 | extensin 3 | chr1:7453693-7454988 REVERSE LENGTH=1296
thellun_all_c43983	Thlg0342281	2.34585	1.36651	2.43462	1.38077	6.1095	6.20538	6.03469	6.71203	6.51963	6.67692	6.97715	6.22075	4.38346	1.15414e-05	4.71668	7.82657e-06	AT4G04960.1	Symbols: | Concanavalin A-like lectin protein kinase family protein | chr4:2533096-2535156 FORWARD LENGTH=2061
thellun_all_rep_c20679	Thlg0165169	10.6807	9.71577	8.67253	9.67514	14.2393	14.2231	13.5394	14.266	12.399	12.9049	12.7427	12.829	4.3809	6.43399e-05	3.03287	0.000381262	AT3G23000.1	Symbols: CIPK7, SnRK3.10, PKS7, ATSRPK1, ATSR2 | CBL-interacting protein kinase 7 | chr3:8172654-8173943 FORWARD LENGTH=1290
thellun_all_rep_c4778	Thlg0036058	11.6871	11.2082	10.8606	11.484	15.8569	15.316	15.7109	15.8603	14.3182	15.2632	15.1921	15.0643	4.37607	1.05354e-06	3.64948	1.30636e-05	AT1G58360.1	Symbols: AAP1, NAT2 | amino acid permease 1 | chr1:21676623-21680313 FORWARD LENGTH=1458
thellun_all_rep_c9419	Thlg0074594	10.7359	9.67845	8.7162	9.65901	14.2484	14.2484	13.5064	14.278	12.396	12.89	12.6789	12.6938	4.3729	7.12258e-05	2.96729	0.000429278	AT3G23000.1	Symbols: CIPK7, SnRK3.10, PKS7, ATSRPK1, ATSR2 | CBL-interacting protein kinase 7 | chr3:8172654-8173943 FORWARD LENGTH=1290
thellun_all_c24534	Thlg0196275	10.6065	9.08562	8.80906	10.0631	14.4786	14.131	13.3503	14.091	13.1541	12.968	13.0392	13.328	4.37165	0.000100684	3.48127	0.000182463	AT3G17110.1	NA
thellun_all_c20745	Thlg0165676	1.55499	3.4303	1.24573	1.25129	6.61347	5.50175	6.4954	6.34846	6.37062	7.83759	7.37522	7.69328	4.3692	0.000289639	5.4486	0.000120757	AT4G25040.1	Symbols: | Uncharacterised protein family (UPF0497) | chr4:12868320-12869319 FORWARD LENGTH=513
thellun_all_c9192	Thlg0072738	9.63886	9.04834	8.10688	7.61778	13.0703	13.3216	12.2413	13.2513	12.3911	10.7831	11.503	10.9376	4.36814	0.000153325	2.80072	0.00298263	None	NA
thellun_all_c34440	Thlg0271838	9.32566	8.11709	7.83546	8.653	13.2973	12.5833	12.4081	13.0999	14.3834	14.5832	14.4501	14.7015	4.36433	3.01982e-05	6.04674	1.88347e-06	AT1G74000.1	Symbols: SS3 | strictosidine synthase 3 | chr1:27829266-27831401 REVERSE LENGTH=990
thellun_all_rep_c2514	Thlg0017407	5.81698	5.2212	5.02106	5.32798	10.1985	9.56985	9.53609	9.52448	9.17736	9.5318	9.23062	9.51801	4.36043	1.60586e-06	4.01764	8.04446e-07	None	NA
thellun_all_c42825	Thlg0334997	6.13735	5.21644	5.12487	3.6826	9.59923	9.25417	9.0293	9.71414	8.69588	9.18161	8.41809	8.78427	4.3589	0.0001761	3.72965	0.00041591	None	NA
thellun_all_c15841	Thlg0127088	7.01636	7.02296	6.81798	5.27766	10.9593	10.9867	10.3152	11.3039	10.4916	11.1908	10.9795	10.865	4.35752	8.86149e-05	4.34801	6.70553e-05	AT5G64810.1	Symbols: WRKY51, ATWRKY51 | WRKY DNA-binding protein 51 | chr5:25908415-25909687 FORWARD LENGTH=585
thellun_all_c17952	Thlg0143972	10.9961	10.1536	10.3101	10.0373	14.9673	14.6478	14.2256	15.0736	15.5407	16.0124	15.8409	15.8754	4.3543	5.17558e-06	5.44308	4.41724e-07	AT5G35735.1	Symbols: | Auxin-responsive family protein | chr5:13900913-13902934 REVERSE LENGTH=1215
thellun_all_c36422	Thlg0287382	6.55479	6.0491	5.71488	5.39462	10.1439	10.5687	9.70369	10.6897	9.60916	10.1373	9.73108	9.82229	4.34816	1.26717e-05	3.89661	7.30182e-06	AT3G24780.1	Symbols: | Uncharacterised conserved protein UCP015417, vWA | chr3:9049446-9051593 FORWARD LENGTH=2148
thellun_all_c39778	Thlg0398893	9.74845	8.71428	8.97062	9.00366	13.4953	12.99	13.5192	13.8239	12.4342	12.8632	13.1373	13.1113	4.34782	4.68816e-06	3.77724	9.43806e-06	AT5G17380.1	Symbols: | Thiamine pyrophosphate dependent pyruvate decarboxylase family protein | chr5:5724920-5726720 REVERSE LENGTH=1719
thellun_all_rep_c27594	Thlg0219307	11.6646	10.5005	10.5781	10.4755	15.4205	15.0474	14.6321	15.5059	14.8548	15.5917	15.3324	15.2195	4.34679	1.66524e-05	4.44491	9.59893e-06	AT2G30490.1	Symbols: ATC4H, C4H, CYP73A5, REF3 | cinnamate-4-hydroxylase | chr2:12993861-12995683 REVERSE LENGTH=1518
thellun_all_c29857	Thlg0370186	8.03245	6.41957	7.32387	5.65964	10.9934	10.9302	11.3399	11.5517	11.37	12.2216	12.2136	12.2605	4.3449	0.000194599	5.15754	9.38162e-05	AT4G37409.1	Symbols: | unknown protein; FUNCTIONS IN: molecular_function unknown; INVOLVED IN: biological_process unknown; LOCATED IN: cellular_component unknown; Has 30201 Blast hits to 17322 proteins in 780 species: Archae - 12; Bacteria - 1396; Metazoa - 17338; Fungi - 3422; Plants - 5037; Viruses - 0; Other Eukaryotes - 2996 (source: NCBI BLink). | chr4:17591379-17592395 REVERSE LENGTH=396
thellun_all_rep_c2607	Thlg0018201	11.5203	10.9946	10.864	10.1726	15.5979	15.3005	14.7081	15.3236	14.1764	14.7469	14.0606	14.5656	4.34466	1.28877e-05	3.49952	3.52663e-05	None	NA
thellun_all_c39930	Thlg0314144	6.73357	6.19675	6.26024	5.93909	10.8324	10.5923	9.87389	11.1969	10.9196	11.1347	10.8296	11.1217	4.34145	1.08163e-05	4.719	2.17384e-07	AT2G39650.1	Symbols: | Protein of unknown function (DUF506) | chr2:16528094-16529274 REVERSE LENGTH=876
thellun_all_c39317	Thlg0309612	6.50085	6.58078	6.81872	5.90828	11.0096	11.0547	10.1595	10.9464	9.54191	10.0004	9.32673	9.86851	4.3404	5.28591e-06	3.23222	1.2228e-05	None	NA
thellun_all_rep_c33878	Thlg0267406	10.0557	9.36224	9.62143	9.19232	13.757	13.5264	13.8821	14.4241	12.6243	13.5222	13.6181	13.569	4.33947	3.49232e-06	3.77548	1.61972e-05	AT3G54640.1	Symbols: TSA1, TRP3 | tryptophan synthase alpha chain | chr3:20223331-20225303 REVERSE LENGTH=939
thellun_all_rep_c45211	Thlg0348635	8.39663	8.03137	8.04411	7.27395	12.35	12.5359	11.7062	12.5054	12.5369	13.0709	12.817	13.4186	4.33788	7.65837e-06	5.02432	2.99981e-06	AT2G35930.1	Symbols: PUB23 | plant U-box 23 | chr2:15083101-15084336 REVERSE LENGTH=1236
thellun_all_c37410	Thlg0295083	5.84831	4.07431	4.99822	4.2962	9.23575	8.88833	8.71832	9.72578	6.92726	7.56631	7.50699	7.43852	4.33779	7.84354e-05	2.55551	0.000963765	AT4G34138.1	Symbols: UGT73B1 | UDP-glucosyl transferase 73B1 | chr4:16348267-16349858 REVERSE LENGTH=1467
thellun_all_rep_c28940	Thlg0367019	11.0237	10.1874	10.3416	9.98788	14.9916	14.5521	14.1415	15.2011	15.5271	16.0345	15.859	15.8603	4.33641	1.11471e-05	5.43507	5.98016e-07	AT5G35735.1	Symbols: | Auxin-responsive family protein | chr5:13900913-13902934 REVERSE LENGTH=1215
thellun_all_c29282	Thlg0232259	4.08262	4.60507	3.68029	1.20235	7.98153	7.73109	7.24287	7.94619	7.2762	7.05396	6.23068	6.87311	4.33284	0.00137575	3.46591	0.0045501	None	NA
thellun_all_rep_c3394	Thlg0024675	8.29773	8.04243	7.99391	6.68531	12.1791	12.431	11.3791	12.351	11.2784	12.1202	11.9464	12.1603	4.33025	5.98464e-05	4.12149	6.14365e-05	AT4G24310.1	Symbols: | Protein of unknown function (DUF679) | chr4:12600900-12601541 FORWARD LENGTH=642
thellun_all_rep_c3031	Thlg0021639	9.78291	8.76508	7.62636	8.83312	13.3673	13.2432	12.4277	13.2823	11.372	11.8974	11.6328	11.9317	4.32827	0.000120528	2.9566	0.00067153	AT3G23000.1	Symbols: CIPK7, SnRK3.10, PKS7, ATSRPK1, ATSR2 | CBL-interacting protein kinase 7 | chr3:8172654-8173943 FORWARD LENGTH=1290
thellun_all_c16905	Thlg0135780	10.0172	8.04693	8.7268	7.96497	13.246	12.7758	12.6621	13.3663	11.7543	12.8071	12.4492	12.5378	4.32358	0.00013941	3.69813	0.000408625	AT5G65380.1	Symbols: | MATE efflux family protein | chr5:26123241-26126352 REVERSE LENGTH=1461
thellun_all_c15849	Thlg0127144	5.13305	4.82104	5.04233	4.04122	9.04799	8.9344	8.6486	9.70064	9.41859	10.1156	9.85576	9.78881	4.3235	1.29132e-05	5.03528	2.19367e-06	AT2G16900.1	Symbols: | Arabidopsis phospholipase-like protein (PEARLI 4) family | chr2:7323857-7325374 REVERSE LENGTH=1149
thellun_all_rep_c3048	Thlg0021782	12.1671	11.3875	12.4698	11.6886	16.3163	16.2506	15.8238	16.6085	13.0907	13.2939	13.8702	14.0606	4.32153	5.8391e-06	1.65059	0.00258902	AT1G03220.1	Symbols: | Eukaryotic aspartyl protease family protein | chr1:787143-788444 FORWARD LENGTH=1302
thellun_all_c33525	Thlg0264650	7.49274	7.69328	7.85326	6.92033	11.9898	12.0484	11.1533	12.0477	10.4853	11.0066	10.3193	10.8521	4.31989	6.92437e-06	3.17593	1.7682e-05	None	NA
thellun_all_c13762	Thlg0110363	6.45225	5.3049	6.16342	4.9642	9.58893	10.0006	9.67698	10.8942	11.2771	12.2148	11.7695	11.9819	4.31898	8.32091e-05	6.08962	5.34809e-06	AT2G39200.1	Symbols: MLO12, ATMLO12 | Seven transmembrane MLO family protein | chr2:16356255-16359797 REVERSE LENGTH=1731
thellun_all_rep_c40950	Thlg0321675 Thlg0321676	10.8942	11.4806	11.5865	10.7032	15.7672	15.6822	14.9518	15.5388	14.0169	14.2448	14.07	13.9358	4.31889	5.1279e-06	2.90075	1.38913e-05	None	NA
thellun_all_c41066	Thlg0401518	3.17732	1.33736	2.03812	1.48428	6.60725	5.87696	6.55825	6.26453	7.58271	7.93788	7.36947	7.89645	4.31748	7.33684e-05	5.68736	1.29817e-05	AT5G18290.1	Symbols: SIP1;2, SIP1B | Aquaporin-like superfamily protein | chr5:6055198-6056407 REVERSE LENGTH=732
thellun_all_c23237	Thlg0185889	9.62376	9.62232	8.05112	8.24394	13.1963	13.0344	13.0734	13.5043	13.7272	13.3862	13.9709	13.2796	4.31685	6.52516e-05	4.70571	4.85212e-05	None	NA
thellun_all_c29407	Thlg0233157	6.48807	5.64487	5.68821	4.66591	9.80639	10.0333	9.71414	10.165	8.78833	9.13864	9.20426	9.3733	4.30795	3.13149e-05	3.50437	0.000110437	None	NA
thellun_all_c23583	Thlg0188759	6.40208	6.53732	6.00176	5.96771	10.6197	10.3788	10.0346	11.102	11.4048	11.2776	11.2289	10.9523	4.30653	3.52391e-06	4.9887	1.10391e-07	AT1G02530.1	Symbols: PGP12 | P-glycoprotein 12 | chr1:529836-534542 FORWARD LENGTH=3822
thellun_all_rep_c4020	Thlg0029842	9.4126	7.90474	7.35254	8.05373	12.6732	12.5783	12.1749	12.5218	10.4606	11.1604	10.462	10.8735	4.30612	7.50504e-05	2.55824	0.00158969	None	NA
thellun_all_rep_c2985	Thlg0021265	10.657	11.0409	10.2613	9.79463	15.5808	14.5241	14.3765	14.4856	16.5609	16.403	16.8286	16.2637	4.30332	3.20253e-05	6.0756	8.24881e-07	AT3G28510.1	Symbols: | P-loop containing nucleoside triphosphate hydrolases superfamily protein | chr3:10685656-10687248 FORWARD LENGTH=1593
thellun_all_rep_c13246	Thlg0362784	10.7124	9.61924	8.62554	9.71352	14.197	14.1454	13.4475	14.0759	12.2526	12.8316	12.5428	12.6177	4.29877	8.59797e-05	2.89351	0.000614202	AT3G23000.1	Symbols: CIPK7, SnRK3.10, PKS7, ATSRPK1, ATSR2 | CBL-interacting protein kinase 7 | chr3:8172654-8173943 FORWARD LENGTH=1290
thellun_all_rep_c5582	Thlg0042708	6.93406	6.61216	6.43254	6.54456	10.9805	10.7	10.3488	11.6854	10.41	10.7344	10.5119	10.672	4.29784	7.69696e-06	3.95125	8.67762e-08	AT1G15430.1	Symbols: | Protein of unknown function (DUF1644) | chr1:5305011-5305790 FORWARD LENGTH=780
thellun_all_c14089	Thlg0112979	5.39336	4.33034	3.36899	3.56591	8.73747	8.40611	8.30833	8.39118	6.60542	7.15619	6.82873	7.62351	4.29612	9.49754e-05	2.88881	0.00129567	AT2G24260.1	Symbols: LRL1 | LJRHL1-like 1 | chr2:10319646-10322177 REVERSE LENGTH=1053
thellun_all_rep_c3888	Thlg0028714	9.64197	8.59831	8.90973	8.46934	13.3257	12.8985	13.1344	13.4347	12.8404	13.8431	13.1312	13.5322	4.29349	5.69606e-06	4.43189	1.31756e-05	AT1G42490.1	NA
thellun_all_c42562	Thlg0333047	2.88543	2.30993	2.07664	3.04853	7.04929	7.00749	6.83847	6.59322	6.96425	7.90743	7.36707	7.65252	4.29199	2.67876e-06	4.89269	3.86582e-06	None	NA
thellun_all_c9087	Thlg0071886	5.05261	4.43843	4.29709	4.37736	8.80554	8.99787	7.97334	9.55069	7.53622	8.51628	8.10961	8.12396	4.29049	2.46586e-05	3.53014	1.12379e-05	AT5G02270.2	Symbols: NAP9 | non-intrinsic ABC protein 9 | chr5:467269-469041 REVERSE LENGTH=1065
thellun_all_rep_c30567	Thlg0241970	9.5232	8.72194	9.03871	8.43269	13.1726	12.8879	13.1125	13.7038	11.9712	12.8617	12.8583	13.003	4.29007	6.05641e-06	3.74443	2.92426e-05	AT3G54640.1	Symbols: TSA1, TRP3 | tryptophan synthase alpha chain | chr3:20223331-20225303 REVERSE LENGTH=939
thellun_all_rep_c4460	Thlg0033441	7.52939	6.73304	6.5968	5.26981	10.8481	10.8024	10.8586	10.7667	12.7439	13.2091	12.9474	13.0899	4.28668	9.63245e-05	6.46532	1.02457e-05	None	NA
thellun_all_c38376	Thlg0302608	1.1612	1.16586	1.16338	1.16245	5.86732	5.47786	4.84302	5.60568	4.33087	5.11762	4.24158	5.03478	4.28525	1.10794e-06	3.51799	4.85684e-06	None	NA
thellun_all_c43052	Thlg0405438	10.4481	9.70077	9.88363	9.89332	14.4899	13.8508	14.0925	14.6164	13.8681	14.3568	14.1787	14.2972	4.28093	1.9791e-06	4.19374	6.58506e-07	AT5G47730.1	Symbols: | Sec14p-like phosphatidylinositol transfer family protein | chr5:19334592-19336618 REVERSE LENGTH=1026
thellun_all_rep_c38447	Thlg0303148	9.7466	7.65994	8.07992	8.22451	13.2616	12.1645	13.0065	12.3951	14.894	16.2506	15.8152	16.1664	4.27919	0.000179199	7.35382	1.09917e-05	None	NA
thellun_all_c37442	Thlg0393159	7.4429	7.0968	7.46352	6.72921	11.5792	11.4808	10.7866	11.9966	10.407	11.1317	10.7972	11.1209	4.27771	8.18053e-06	3.68108	5.26244e-06	AT5G47910.1	Symbols: RBOHD, ATRBOHD | respiratory burst oxidase homologue D | chr5:19397585-19401768 FORWARD LENGTH=2766
thellun_all_c41121	Thlg0322824	9.51738	8.58419	8.91881	8.70974	13.3503	13.4733	12.275	13.7327	13.782	14.1069	14.2871	14.1787	4.2753	3.02986e-05	5.15615	5.65923e-07	None	NA
thellun_all_c16801	Thlg0134980	8.24019	8.41373	9.21059	8.38884	12.9768	12.7089	12.1388	13.5054	10.9776	11.7307	11.5052	11.8206	4.26914	2.13888e-05	2.94519	5.23803e-05	AT4G33050.2	Symbols: EDA39 | calmodulin-binding family protein | chr4:15944604-15946736 REVERSE LENGTH=1581
thellun_all_rep_c23602	Thlg0188908	1.37086	1.82001	1.53598	1.27936	5.95472	5.47909	5.97284	5.67602	2.29704	3.16584	1.26257	1.34164	4.26912	2.42729e-07	0.51522	0.31011	AT1G75050.1	Symbols: | Pathogenesis-related thaumatin superfamily protein | chr1:28180116-28181062 FORWARD LENGTH=741
thellun_all_c42799	Thlg0334820	8.58527	7.20211	7.9312	7.55893	12.1959	11.8576	11.8366	12.4623	9.61457	10.1243	10.1928	10.0138	4.26872	1.3406e-05	2.16698	0.000528861	AT4G34138.1	Symbols: UGT73B1 | UDP-glucosyl transferase 73B1 | chr4:16348267-16349858 REVERSE LENGTH=1467
thellun_all_c8289	Thlg0065229	12.4614	11.645	11.789	11.3986	16.2833	16.0896	15.697	16.2933	16.7635	16.8984	16.866	16.8311	4.26731	3.78537e-06	5.01627	5.94647e-07	AT5G35735.1	Symbols: | Auxin-responsive family protein | chr5:13900913-13902934 REVERSE LENGTH=1215
thellun_all_c38909	Thlg0306585	6.28355	6.17859	5.65087	5.60269	10.3665	10.2992	9.93567	10.1683	9.30247	9.29031	8.78529	9.31032	4.26349	6.95033e-07	3.24317	5.84088e-06	AT4G24110.1	Symbols: | unknown protein; Has 76 Blast hits to 76 proteins in 13 species: Archae - 0; Bacteria - 0; Metazoa - 1; Fungi - 0; Plants - 75; Viruses - 0; Other Eukaryotes - 0 (source: NCBI BLink). | chr4:12520010-12520762 REVERSE LENGTH=753
thellun_all_c28223	Thlg0224126	1.50242	4.50285	1.38915	1.54354	7.39666	5.02273	6.3737	7.19512	1.43753	1.94793	1.70746	2.21639	4.26256	0.00373963	-0.407163	0.618121	None	NA
thellun_all_c39388	Thlg0310149	4.50798	3.84301	3.43515	2.95568	8.3658	7.73627	7.41173	8.27493	8.43173	9.16741	8.56234	8.78859	4.26173	3.97362e-05	5.05206	9.00747e-06	AT5G18270.1	Symbols: ANAC087 | Arabidopsis NAC domain containing protein 87 | chr5:6041241-6042743 REVERSE LENGTH=1008
thellun_all_c23238	Thlg0185896	8.05373	7.2503	7.71526	7.49253	11.9722	11.7798	11.4203	12.3787	10.9585	11.6483	11.4777	11.5187	4.25981	3.49993e-06	3.77284	3.14623e-06	AT3G05200.1	Symbols: ATL6 | RING/U-box superfamily protein | chr3:1477377-1478573 FORWARD LENGTH=1197
thellun_all_rep_c13592	Thlg0109007	9.46592	8.73373	9.00422	8.48452	13.0657	12.8259	13.1288	13.6803	11.9183	12.785	12.8374	12.7251	4.25307	4.82288e-06	3.64436	1.97301e-05	AT3G54640.1	Symbols: TSA1, TRP3 | tryptophan synthase alpha chain | chr3:20223331-20225303 REVERSE LENGTH=939
thellun_all_rep_c25445	Thlg0203253	8.03389	7.27439	7.15729	6.17101	11.6061	11.5882	10.6625	11.7788	10.5592	11.3375	11.1301	11.2771	4.24976	8.88756e-05	3.91682	8.80721e-05	AT2G39420.1	Symbols: | alpha/beta-Hydrolases superfamily protein | chr2:16460442-16462872 FORWARD LENGTH=954
thellun_all_rep_c6751	Thlg0052393	12.1791	11.1861	10.1995	10.5163	15.5997	14.8806	15.1813	15.4173	14.5915	15.4369	14.8299	15.459	4.24947	9.58696e-05	4.05906	0.000165848	None	NA
thellun_all_c34177	Thlg0269771	3.03752	1.86336	2.17764	1.35998	6.2159	6.57717	5.25159	7.39108	6.07785	6.16951	5.89338	5.77899	4.24931	0.000289689	3.87031	4.017e-05	None	NA
thellun_all_rep_c16273	Thlg0130647	10.4308	10.7608	9.91838	9.48183	15.2139	14.2087	14.0083	14.131	16.2933	16.236	16.667	16.0423	4.24253	3.87249e-05	6.1617	1.06209e-06	AT3G28510.1	Symbols: | P-loop containing nucleoside triphosphate hydrolases superfamily protein | chr3:10685656-10687248 FORWARD LENGTH=1593
thellun_all_rep_c35338	Thlg0278936	6.26125	4.38471	3.98866	2.62725	8.00259	8.81798	8.71283	8.68989	9.44268	10.6715	9.23004	9.99666	4.24036	0.00153255	5.51976	0.000510178	None	NA
thellun_all_rep_c23916	Thlg0191535	2.78229	2.56003	2.96906	1.48283	6.61611	7.16953	6.09139	6.86213	5.49114	6.20635	5.48702	5.49354	4.23624	4.36539e-05	3.22096	0.000142438	AT4G11070.1	Symbols: WRKY41, AtWRKY41 | WRKY family transcription factor | chr4:6759303-6760763 FORWARD LENGTH=942
thellun_all_c35697	Thlg0281732 Thlg0388487	7.09559	7.51831	7.04241	5.37209	11.009	10.7836	11.0959	11.0845	14.5206	14.5497	14.5418	14.4127	4.23614	0.000116595	7.74909	3.37078e-06	None	NA
thellun_all_c11196	Thlg0089295	10.2629	9.90011	9.88902	9.80072	14.1897	14.1632	14.0195	14.414	13.5636	14.0618	13.8849	13.9106	4.23339	5.80101e-08	3.89204	1.87375e-07	AT4G11820.2	Symbols: MVA1, FKP1 | hydroxymethylglutaryl-CoA synthase / HMG-CoA synthase / 3-hydroxy-3-methylglutaryl coenzyme A synthase | chr4:7109124-7111901 REVERSE LENGTH=1386
thellun_all_c11658	Thlg0093159	3.17818	1.61715	1.47241	1.80978	6.46367	5.79277	5.15605	7.59847	6.04026	5.94544	5.62722	6.19168	4.23336	0.000640343	3.93177	7.3645e-05	AT1G21910.1	Symbols: DREB26 | Integrase-type DNA-binding superfamily protein | chr1:7696655-7697347 FORWARD LENGTH=693
thellun_all_c37582	Thlg0296392	6.94253	5.99821	6.49073	6.57574	10.8659	10.1633	10.4412	11.4647	10.1206	10.7686	10.5853	10.5805	4.23197	1.74429e-05	4.01196	2.81854e-06	AT5G47730.1	Symbols: | Sec14p-like phosphatidylinositol transfer family protein | chr5:19334592-19336618 REVERSE LENGTH=1026
thellun_all_rep_c2565	Thlg0017829	4.835	5.38511	5.41358	4.53143	9.72795	9.27403	9.20236	8.87974	6.27563	7.89119	7.03606	7.74033	4.22974	5.06398e-06	2.19453	0.0021799	AT3G47380.1	Symbols: | Plant invertase/pectin methylesterase inhibitor superfamily protein | chr3:17457795-17458403 FORWARD LENGTH=609
thellun_all_c12665	Thlg0101401	5.243	4.6342	4.77369	3.68816	8.82545	8.34101	8.29407	9.77984	8.22055	8.89933	8.83419	8.60038	4.22533	0.000111825	4.05385	2.9461e-05	None	NA
thellun_all_rep_c38652	Thlg0396258	7.6191	7.69651	7.40602	6.23775	11.5228	11.4227	10.9438	11.9704	11.0743	11.821	11.5962	11.4603	4.22506	4.21267e-05	4.24811	2.79003e-05	None	NA
thellun_all_rep_c14537	Thlg0116479	9.74905	7.71761	7.98804	8.12414	13.0992	12.165	12.8774	12.3373	14.8394	15.9745	15.7672	16.0202	4.22503	0.000166479	7.2556	1.00552e-05	None	NA
thellun_all_rep_c25472	Thlg0203470	10.1853	10.5112	9.70342	9.11975	14.7448	13.7374	13.8107	14.1256	15.9855	16.0715	16.3569	15.79	4.22473	3.15353e-05	6.17105	1.37834e-06	None	NA
thellun_all_rep_c34676	Thlg0385572	5.15106	2.73623	3.94025	3.99679	8.52457	8.04006	7.96258	8.19356	8.40754	8.62206	8.47618	8.44504	4.22411	0.000165124	4.53162	9.59858e-05	AT1G80450.1	Symbols: | VQ motif-containing protein | chr1:30244155-30244688 REVERSE LENGTH=534
Thlg0006562	Thlg0006562	1.69993	4.57583	1.57748	5.9205	7.12941	8.80927	7.12646	7.60045	6.608	7.55248	6.98997	7.04688	4.22296	0.0103705	3.6059	0.0165573	None	NA
thellun_all_c33178	Thlg0262006	3.75444	1.29182	2.19375	1.84482	6.51593	6.63454	6.297	6.52216	9.85518	10.4752	9.71468	9.8726	4.2212	0.000214777	7.7082	8.63255e-06	AT5G47740.2	Symbols: | Adenine nucleotide alpha hydrolases-like superfamily protein | chr5:19338688-19339683 FORWARD LENGTH=741
thellun_all_c21794	Thlg0174175	4.29453	3.78411	3.08777	3.03494	8.11854	8.19669	7.74637	7.01091	5.59389	6.31699	5.15578	6.01376	4.21779	4.5935e-05	2.21977	0.00132399	AT5G67620.1	Symbols: | unknown protein; FUNCTIONS IN: molecular_function unknown; INVOLVED IN: N-terminal protein myristoylation; LOCATED IN: microtubule; BEST Arabidopsis thaliana protein match is: unknown protein (TAIR:AT5G62900.1); Has 1807 Blast hits to 1807 proteins in 277 species: Archae - 0; Bacteria - 0; Metazoa - 736; Fungi - 347; Plants - 385; Viruses - 0; Other Eukaryotes - 339 (source: NCBI BLink…
thellun_all_c25673	Thlg0204917	10.2296	9.90587	9.83998	9.77872	14.1502	14.0117	14.018	14.4411	13.4475	14.0383	13.8126	13.8449	4.21672	9.6988e-08	3.84726	3.27793e-07	AT4G11820.2	Symbols: MVA1, FKP1 | hydroxymethylglutaryl-CoA synthase / HMG-CoA synthase / 3-hydroxy-3-methylglutaryl coenzyme A synthase | chr4:7109124-7111901 REVERSE LENGTH=1386
cluster534	Thlg0361440	10.3614	9.65369	10.0229	8.72299	13.8497	14.0439	14.0268	13.689	13.8536	14.454	14.4487	14.4437	4.21215	2.46851e-05	4.60977	2.00702e-05	AT3G50770.1	Symbols: CML41 | calmodulin-like 41 | chr3:18873987-18874604 FORWARD LENGTH=618
thellun_all_c41924	Thlg0403292	10.2032	10.3554	10.2603	10.9608	14.9053	14.7376	14.122	14.8497	14.0882	15.0795	14.4668	15.0531	4.20872	2.89695e-06	4.22699	7.57152e-06	AT3G05800.1	Symbols: AIF1 | AtBS1(activation-tagged BRI1 suppressor 1)-interacting factor 1 | chr3:1727476-1728111 FORWARD LENGTH=636
thellun_all_c40301	Thlg0316940	9.26059	8.14154	8.40984	7.73177	12.7012	12.3777	12.0273	13.2681	12.23	12.7352	12.8188	12.7886	4.20764	5.50621e-05	4.25723	1.93159e-05	AT1G22380.1	Symbols: AtUGT85A3, UGT85A3 | UDP-glucosyl transferase 85A3 | chr1:7900522-7902332 REVERSE LENGTH=1467
thellun_all_c14905	Thlg0119394	10.4152	7.89718	8.13602	8.95805	13.7022	12.3257	13.2735	12.9316	10.5875	10.6886	10.2007	10.7927	4.20664	0.000587402	1.71578	0.0258553	None	NA
thellun_all_c27283	Thlg0216968	1.89132	1.67703	2.68251	2.6638	6.32314	6.45062	6.15913	6.80029	6.03612	6.51231	6.37769	6.49761	4.20463	7.28092e-06	4.12727	6.51393e-06	AT5G46080.1	Symbols: | Protein kinase superfamily protein | chr5:18689723-18690721 REVERSE LENGTH=999
thellun_all_rep_c35836	Thlg0282825	9.26472	8.16555	7.16733	8.30017	12.6741	12.5271	11.862	12.6419	10.8716	11.2899	11.0895	11.2896	4.20185	0.000108674	2.91069	0.000577879	None	NA
thellun_all_c10401	Thlg0082693 Thlg0082695	8.01601	6.97386	6.77717	6.59414	11.4476	11.1468	11.4894	11.0824	9.76127	9.94653	9.68711	10.1475	4.20127	1.55964e-05	2.79532	0.000159337	AT1G69490.1	Symbols: NAP, ANAC029, ATNAP | NAC-like, activated by AP3/PI | chr1:26122233-26123222 FORWARD LENGTH=807
thellun_all_c29558	Thlg0369186	1.58545	1.2408	1.20916	1.2479	5.26544	5.52239	4.97992	6.31407	4.7455	5.7571	5.55099	5.65738	4.19963	8.3147e-06	4.10691	3.0677e-06	AT2G46790.1	Symbols: APRR9, PRR9, TL1 | pseudo-response regulator 9 | chr2:19232874-19234901 FORWARD LENGTH=1407
thellun_all_c9002	Thlg0071177	10.2637	9.81827	9.95269	10.0946	14.3809	13.7038	13.6991	15.1304	14.07	14.6985	14.6448	14.3948	4.19623	2.17162e-05	4.41969	2.32339e-07	AT1G22410.1	Symbols: | Class-II DAHP synthetase family protein | chr1:7912120-7914742 FORWARD LENGTH=1584
thellun_all_c21037	Thlg0167980	7.57118	7.01872	6.45809	5.65309	11.0305	10.6613	10.5603	11.2275	10.1385	10.5462	9.86227	10.1415	4.19462	7.44067e-05	3.49687	0.000193257	None	NA
thellun_all_rep_c6153	Thlg0047389	11.4473	10.3375	10.8266	10.3947	14.9288	14.8968	14.3973	15.5581	14.554	15.1789	15.0951	14.9666	4.19373	2.03617e-05	4.19713	7.01534e-06	AT3G14650.1	Symbols: CYP72A11 | cytochrome P450, family 72, subfamily A, polypeptide 11 | chr3:4922206-4924165 FORWARD LENGTH=1539
thellun_all_rep_c46108	Thlg0352923	7.13206	5.85191	5.50566	5.93578	10.6978	10.0224	9.73108	10.7364	9.62111	10.1617	9.67203	10.0569	4.19058	7.03431e-05	3.7716	5.9943e-05	AT2G37040.1	Symbols: PAL1, ATPAL1 | PHE ammonia lyase 1 | chr2:15557602-15560237 REVERSE LENGTH=2178
thellun_all_c34929	Thlg0386281	8.1866	7.75431	7.72603	7.96876	12.2708	12.0016	11.591	12.5328	11.6914	12.1603	11.759	12.0649	4.19012	1.66836e-06	4.00998	2.35417e-07	None	NA
thellun_all_rep_c43659	Thlg0406575	8.71905	7.7994	7.98466	7.75944	12.4553	11.8726	11.9815	12.7119	9.7027	10.1685	10.6562	9.91902	4.1897	8.13367e-06	2.04599	0.000515253	AT5G10830.1	Symbols: | S-adenosyl-L-methionine-dependent methyltransferases superfamily protein | chr5:3423731-3424649 FORWARD LENGTH=786
thellun_all_rep_c1656	Thlg0010470	12.5019	11.879	11.889	11.5749	16.236	16.2037	15.8555	16.3062	15.4225	15.8141	15.6505	15.4844	4.18912	1.31711e-06	3.63166	2.63602e-06	None	NA
thellun_all_rep_c5749	Thlg0044074	7.97474	8.17002	7.21071	6.90168	12.1163	11.9435	11.4683	11.4852	8.9012	9.87142	9.375	9.79996	4.18905	1.86714e-05	1.92261	0.00220674	None	NA
thellun_all_c11752	Thlg0093946	6.48058	4.7693	4.09354	3.83193	8.77784	8.96509	8.70838	9.47078	9.34156	10.1089	9.89358	10.1554	4.18669	0.000515682	5.08102	0.000185214	AT5G39610.1	Symbols: ATNAC2, ORE1, ANAC092, ATNAC6, NAC2, NAC6 | NAC domain containing protein 6 | chr5:15858591-15859650 REVERSE LENGTH=858
thellun_all_rep_c30727	Thlg0243140	10.4325	10.7139	9.95114	9.55196	15.1684	14.1771	13.9962	14.0522	16.2316	16.2146	16.5885	16.0381	4.18613	3.19066e-05	6.10583	6.33327e-07	AT3G28510.1	Symbols: | P-loop containing nucleoside triphosphate hydrolases superfamily protein | chr3:10685656-10687248 FORWARD LENGTH=1593
thellun_all_rep_c4012	Thlg0029763	12.0556	11.3015	11.858	11.0917	16.0223	15.6886	15.237	16.102	15.2544	15.7135	15.3347	15.2983	4.18579	8.53398e-06	3.82352	5.00293e-06	None	NA
thellun_all_rep_c11026	Thlg0087843	5.32668	5.70887	4.90514	4.49749	9.73716	9.51919	8.56261	9.35949	11.1786	10.8735	11.2075	10.5699	4.18507	2.69166e-05	5.84783	1.21813e-06	None	NA
thellun_all_rep_c3956	Thlg0029304	7.1377	7.17607	7.02385	6.30943	11.1499	11.4701	10.3988	11.3659	8.19584	8.45088	7.65585	8.14475	4.18438	1.14567e-05	1.20007	0.0038083	AT5G40690.1	Symbols: | CONTAINS InterPro DOMAIN/s: EF-Hand 1, calcium-binding site (InterPro:IPR018247); BEST Arabidopsis thaliana protein match is: unknown protein (TAIR:AT2G41730.1); Has 1807 Blast hits to 1807 proteins in 277 species: Archae - 0; Bacteria - 0; Metazoa - 736; Fungi - 347; Plants - 385; Viruses - 0; Other Eukaryotes - 339 (source: NCBI BLink). | chr5:16290770-16291402 FORWARD LENGTH=633
thellun_all_rep_c14681	Thlg0117654	6.9698	7.17424	7.06748	6.15517	11.0393	11.3411	10.3438	11.3766	8.12784	8.30852	7.60112	8.09648	4.18353	1.57858e-05	1.19182	0.00513023	AT5G40690.1	Symbols: | CONTAINS InterPro DOMAIN/s: EF-Hand 1, calcium-binding site (InterPro:IPR018247); BEST Arabidopsis thaliana protein match is: unknown protein (TAIR:AT2G41730.1); Has 1807 Blast hits to 1807 proteins in 277 species: Archae - 0; Bacteria - 0; Metazoa - 736; Fungi - 347; Plants - 385; Viruses - 0; Other Eukaryotes - 339 (source: NCBI BLink). | chr5:16290770-16291402 FORWARD LENGTH=633
thellun_all_c42851	Thlg0335175	5.34605	5.50512	6.08788	5.4722	9.90328	9.4564	9.46606	10.3101	10.892	11.013	10.7066	10.643	4.18116	3.89269e-06	5.21083	1.35991e-07	AT3G10114.1	NA
thellun_all_c27332	Thlg0217357	2.2935	1.95223	2.44853	2.02726	6.08642	6.96465	5.59011	6.78769	6.74833	7.41213	6.69169	6.91476	4.17684	1.73248e-05	4.76135	3.65436e-07	AT1G10220.1	Symbols: | BEST Arabidopsis thaliana protein match is: ZCF37 (TAIR:AT1G59590.1); Has 43 Blast hits to 43 proteins in 15 species: Archae - 0; Bacteria - 2; Metazoa - 7; Fungi - 0; Plants - 27; Viruses - 0; Other Eukaryotes - 7 (source: NCBI BLink). | chr1:3352159-3354690 FORWARD LENGTH=804
thellun_all_rep_c29593	Thlg0234511	12.9049	11.68	12.1028	11.9898	16.3569	16.3113	16.1467	16.5665	15.7626	16.1192	16.1308	16.0542	4.17598	5.13644e-06	3.84733	8.29513e-06	None	NA
thellun_all_rep_c36418	Thlg0287349	12.831	11.6545	11.959	11.8723	16.2687	16.2637	16.0163	16.4707	15.7109	16.185	16.0008	16.0345	4.17566	5.13407e-06	3.90358	7.96883e-06	None	NA
thellun_all_c44926	Thlg0347139	6.31678	5.32347	5.64096	5.13578	9.77687	9.71468	9.30611	10.3134	9.73465	10.113	10.0355	9.9678	4.17353	1.54438e-05	4.35849	3.74621e-06	AT3G14630.1	Symbols: CYP72A9 | cytochrome P450, family 72, subfamily A, polypeptide 9 | chr3:4917498-4919409 FORWARD LENGTH=1527
thellun_all_rep_c4321	Thlg0032253	14.0925	13.4024	12.6655	12.387	17.3418	17.3182	17.369	17.2111	17.2809	17.4425	17.4256	17.4065	4.17316	3.67485e-05	4.25201	3.30978e-05	AT3G22240.1	Symbols: | unknown protein; BEST Arabidopsis thaliana protein match is: unknown protein (TAIR:AT3G22235.2); Has 177 Blast hits to 177 proteins in 14 species: Archae - 0; Bacteria - 0; Metazoa - 0; Fungi - 0; Plants - 177; Viruses - 0; Other Eukaryotes - 0 (source: NCBI BLink). | chr3:7863788-7864675 REVERSE LENGTH=219
thellun_all_rep_c16920	Thlg0135881 Thlg0135882	5.72997	5.41632	5.1391	5.3292	9.42281	9.29106	8.8827	10.7076	8.38607	8.93891	8.54834	8.61898	4.17241	5.47352e-05	3.21943	1.36416e-06	None	NA
thellun_all_c7027	Thlg0054708	11.7736	11.3735	11.5166	11.5803	15.9467	15.5957	15.2983	16.0826	15.7019	16.0455	15.9322	15.9246	4.16983	6.91358e-07	4.34006	1.75497e-08	None	NA
thellun_all_rep_c31449	Thlg0375346	8.81215	7.70938	6.66612	7.76226	12.0496	12.0452	11.4419	12.0895	10.4983	10.947	10.7751	10.873	4.16907	0.000107378	3.03587	0.000511225	None	NA
thellun_all_c13065	Thlg0104724	8.8838	7.75075	8.81872	7.36506	12.3355	12.2253	12.048	12.8737	11.4797	12.2639	12.2421	12.0747	4.16604	6.16505e-05	3.81048	0.000105518	AT3G05400.1	Symbols: | Major facilitator superfamily protein | chr3:1549702-1553942 FORWARD LENGTH=1389
thellun_all_c22636	Thlg0181027	7.13512	7.03763	5.51127	6.46133	10.8008	10.567	10.1165	11.3252	9.72064	8.9497	8.82503	9.0237	4.16604	8.9274e-05	2.59343	0.000865956	AT1G64380.1	Symbols: | Integrase-type DNA-binding superfamily protein | chr1:23890981-23891988 REVERSE LENGTH=1008
thellun_all_c36010	Thlg0284130	4.05988	3.59685	3.81085	3.45765	8.25584	7.58719	7.50467	8.23533	5.62354	6.29988	5.93508	6.26927	4.16445	2.44143e-06	2.30063	3.1153e-05	AT5G51680.1	Symbols: | hydroxyproline-rich glycoprotein family protein | chr5:20997591-20998755 FORWARD LENGTH=1032
thellun_all_rep_c4899	Thlg0037087	8.00584	7.52215	7.27184	7.5745	11.8153	11.5169	11.461	12.2274	10.3144	10.7073	10.5521	10.5864	4.16159	1.95598e-06	2.94645	2.64173e-06	None	NA
thellun_all_c21951	Thlg0175495	7.23678	6.82535	6.84849	6.99892	11.3101	10.9527	10.7501	11.5251	10.0306	10.5941	10.3435	10.4009	4.15711	7.66316e-07	3.36489	5.22022e-07	AT1G63440.1	Symbols: HMA5 | heavy metal atpase 5 | chr1:23527655-23531109 FORWARD LENGTH=2988
thellun_all_rep_c2008	Thlg0013231	10.0678	8.97062	8.95784	9.03852	13.6472	13.2859	12.7325	13.9912	11.8262	11.9769	11.8841	11.9715	4.15551	3.54165e-05	2.65598	6.73303e-05	None	NA
thellun_all_rep_c7100	Thlg0055311	5.64778	5.96047	5.37471	5.31007	9.67486	9.84065	9.03905	10.3472	7.07127	6.65153	6.64008	6.74419	4.15219	1.03094e-05	1.20351	0.000533384	None	NA
thellun_all_c33486	Thlg0264376	7.54789	6.99398	7.00211	7.11979	11.3567	11.3796	10.6068	11.8951	9.29265	9.68511	9.65901	9.72568	4.14362	8.2143e-06	2.42467	6.1467e-06	AT1G74750.1	Symbols: | Pentatricopeptide repeat (PPR) superfamily protein | chr1:28086800-28089367 FORWARD LENGTH=2568
thellun_all_c9254	Thlg0073214	11.6213	10.8432	10.9548	10.5539	15.1872	15.117	15.0898	15.1428	13.0309	13.1444	13.2111	13.1885	4.1409	1.73375e-06	2.15039	8.33659e-05	None	NA
thellun_all_c29538	Thlg0369118	7.26782	6.43562	6.45733	6.32205	10.6457	10.462	10.4731	11.4576	9.9061	10.6461	10.6342	10.4633	4.13889	1.34853e-05	3.79169	9.77409e-06	AT4G11820.2	Symbols: MVA1, FKP1 | hydroxymethylglutaryl-CoA synthase / HMG-CoA synthase / 3-hydroxy-3-methylglutaryl coenzyme A synthase | chr4:7109124-7111901 REVERSE LENGTH=1386
thellun_all_c15676	Thlg0125708	1.23986	1.26183	1.25974	1.27673	5.74696	5.27414	5.34248	5.22916	3.21832	3.38853	3.64247	3.57078	4.13865	3.72948e-08	2.19549	4.46685e-07	None	NA
thellun_all_rep_c36199	Thlg0285654	8.59522	7.02742	6.5432	7.11652	11.6771	11.6423	11.1926	11.3243	9.54139	10.2199	9.54963	9.93872	4.13846	0.000104054	2.49182	0.00188016	None	NA
thellun_all_c36658	Thlg0289269	2.7332	1.91779	2.27782	1.17832	6.1247	6.44707	5.3161	6.77074	5.6808	6.18148	6.0193	6.2159	4.13787	9.68334e-05	3.99759	2.71896e-05	AT3G25610.1	Symbols: | ATPase E1-E2 type family protein / haloacid dehalogenase-like hydrolase family protein | chr3:9308942-9313353 REVERSE LENGTH=3609
thellun_all_c34663	Thlg0273629	3.85967	3.28694	4.02891	3.42079	7.98466	7.60807	7.39862	8.14997	10.3097	10.7782	10.3126	10.3274	4.13625	2.81956e-06	6.7829	5.94566e-08	None	NA
thellun_all_rep_c24764	Thlg0198046 Thlg0198051	9.76586	10.0659	9.27389	8.87555	14.4393	13.3764	13.26	13.4504	15.6805	15.5768	16.1044	15.429	4.13624	3.49127e-05	6.20238	8.43259e-07	AT3G28510.1	Symbols: | P-loop containing nucleoside triphosphate hydrolases superfamily protein | chr3:10685656-10687248 FORWARD LENGTH=1593
thellun_all_c16397	Thlg0131657	6.57155	6.61795	6.8001	6.37456	10.7717	10.7707	10.3454	11.0208	10.4248	10.8158	10.7133	10.8419	4.13611	2.67447e-07	4.10792	6.51272e-08	AT1G10740.1	Symbols: | alpha/beta-Hydrolases superfamily protein | chr1:3568343-3570466 REVERSE LENGTH=1422
thellun_all_c37931	Thlg0299073	5.22832	4.56871	4.33331	4.86489	9.03304	8.89133	8.23928	9.35525	7.76325	8.51449	8.04875	8.23023	4.13092	9.8433e-06	3.39037	9.86287e-06	None	NA
thellun_all_c25408	Thlg0202957	7.55798	7.2497	6.93493	6.90488	11.1432	11.2248	10.7127	12.0738	10.0621	10.5786	10.1418	10.3048	4.12675	1.42366e-05	3.10994	3.42645e-06	AT1G27760.3	Symbols: SAT32, ATSAT32 | interferon-related developmental regulator family protein / IFRD protein family | chr1:9668895-9671322 FORWARD LENGTH=1326
thellun_all_rep_c29222	Thlg0368023	1.80368	1.26294	2.25758	1.45028	6.20905	5.65738	5.5437	5.85866	5.93787	6.27468	6.35177	6.76183	4.12358	4.27143e-06	4.63792	2.87838e-06	AT5G52250.1	Symbols: RUP1 | Transducin/WD40 repeat-like superfamily protein | chr5:21216898-21218055 FORWARD LENGTH=1158
thellun_all_c32391	Thlg0255858	10.16	9.57316	9.25648	9.87708	14.0594	13.2853	13.7562	14.2587	12.4735	13.4142	13.3875	13.012	4.12323	7.21214e-06	3.35513	2.68316e-05	AT1G58360.1	Symbols: AAP1, NAT2 | amino acid permease 1 | chr1:21676623-21680313 FORWARD LENGTH=1458
thellun_all_c10637	Thlg0084662	2.02575	2.03359	2.16557	1.99798	5.3576	6.01376	8.52965	4.8052	4.43084	5.02333	5.25577	5.42831	4.12083	0.00243786	2.97884	1.02978e-05	None	NA
thellun_all_rep_c18873	Thlg0151023	7.11996	6.66983	6.70219	6.67966	10.8597	10.5347	10.6262	11.6331	10.1253	10.828	10.7854	10.6139	4.12053	5.25463e-06	3.79524	1.1774e-06	AT4G11820.2	Symbols: MVA1, FKP1 | hydroxymethylglutaryl-CoA synthase / HMG-CoA synthase / 3-hydroxy-3-methylglutaryl coenzyme A synthase | chr4:7109124-7111901 REVERSE LENGTH=1386
thellun_all_rep_c17989	Thlg0144261	6.00298	6.14491	6.02857	5.84572	10.3099	9.79478	9.51379	10.8792	9.50659	9.53457	9.13956	9.0175	4.11889	1.06237e-05	3.29401	4.56805e-07	AT3G56880.1	Symbols: | VQ motif-containing protein | chr3:21060044-21060781 FORWARD LENGTH=738
thellun_all_c14451	Thlg0115830	4.02531	3.31102	4.12376	4.33593	8.54466	8.17757	7.46703	8.0767	8.33545	9.63632	9.17756	9.62248	4.11749	1.24452e-05	5.24395	8.66278e-06	None	NA
thellun_all_rep_c22736	Thlg0181835	4.72398	4.16406	4.64107	4.23393	9.00387	8.58288	7.95668	8.68945	8.50375	9.83228	9.04517	9.92813	4.11746	4.12106e-06	4.88657	1.10447e-05	None	NA
thellun_all_c31537	Thlg0249332	7.07221	6.7896	6.9076	5.95862	10.5663	10.733	10.9411	10.9565	9.63713	10.0605	10.2607	10.0771	4.11722	4.48173e-06	3.32687	2.19167e-05	AT1G74810.1	Symbols: BOR5 | HCO3- transporter family | chr1:28108474-28111534 FORWARD LENGTH=2052
thellun_all_rep_c5052	Thlg0038345	10.968	9.87774	10.1739	10.0061	14.2296	14.6965	14.0584	14.5093	14.8136	15.1199	15.117	14.8511	4.11701	6.63409e-06	4.71895	1.73949e-06	AT1G69840.1	Symbols: | SPFH/Band 7/PHB domain-containing membrane-associated protein family | chr1:26293932-26295150 REVERSE LENGTH=861
thellun_all_rep_c8926	Thlg0070535	1.14316	1.14443	1.14372	1.31557	5.00326	5.42987	5.57284	5.2071	7.07842	7.50511	6.67942	7.28779	4.11655	7.32351e-08	5.95096	5.26885e-08	None	NA
thellun_all_c31060	Thlg0374117	3.13419	3.12496	3.30275	2.99527	7.50764	6.73227	6.9375	7.84124	6.43951	6.97123	6.55692	6.51124	4.11537	4.3032e-06	3.48043	2.26801e-07	AT1G10010.1	Symbols: AAP8, ATAAP8 | amino acid permease 8 | chr1:3265976-3268726 FORWARD LENGTH=1428
thellun_all_c7642	Thlg0059798	12.3608	11.7233	11.8941	11.0533	15.8319	16.1341	15.8921	15.6103	15.3669	15.9207	15.9951	15.7688	4.10921	7.93387e-06	4.00497	1.20041e-05	AT5G48540.1	Symbols: | receptor-like protein kinase-related family protein | chr5:19669096-19669887 REVERSE LENGTH=792
thellun_all_c19254	Thlg0153999	6.72387	6.32946	6.47378	6.29988	10.6464	10.4798	10.1498	10.975	9.76703	9.72374	9.9584	10.0935	4.10601	7.99457e-07	3.42893	1.91565e-07	AT5G66630.1	Symbols: DAR5 | DA1-related protein 5 | chr5:26592720-26595691 FORWARD LENGTH=2109
thellun_all_c9858	Thlg0078180	10.3644	9.86001	9.88446	9.50304	14.3081	13.9465	13.6482	14.1319	12.7665	12.6915	11.9601	12.259	4.1057	1.79776e-06	2.5163	6.85655e-05	AT3G55980.1	Symbols: SZF1, ATSZF1 | salt-inducible zinc finger 1 | chr3:20776857-20778599 FORWARD LENGTH=1743
thellun_all_rep_c24694	Thlg0197509	14.281	13.5802	12.8343	12.4974	17.3847	17.409	17.5087	17.2809	17.3741	17.4892	17.5464	17.4507	4.0976	5.10835e-05	4.16685	4.56917e-05	AT3G22240.1	Symbols: | unknown protein; BEST Arabidopsis thaliana protein match is: unknown protein (TAIR:AT3G22235.2); Has 177 Blast hits to 177 proteins in 14 species: Archae - 0; Bacteria - 0; Metazoa - 0; Fungi - 0; Plants - 177; Viruses - 0; Other Eukaryotes - 0 (source: NCBI BLink). | chr3:7863788-7864675 REVERSE LENGTH=219
thellun_all_c45164	Thlg0408830	6.66367	6.048	6.66552	5.98321	10.3114	10.6935	10.1512	10.5821	11.1938	12.055	11.5862	12.1133	4.09447	1.77397e-06	5.39699	1.44067e-06	AT2G39200.1	Symbols: MLO12, ATMLO12 | Seven transmembrane MLO family protein | chr2:16356255-16359797 REVERSE LENGTH=1731
thellun_all_c8257	Thlg0064962	7.88322	7.11421	7.24615	6.45904	11.2602	11.4718	11.1999	11.1484	14.1234	14.8394	14.4114	14.7597	4.09441	9.69965e-06	7.35779	5.87328e-07	None	NA
thellun_all_c28278	Thlg0224555	5.85544	3.34069	4.07223	4.73665	8.76957	8.63934	8.5714	8.39267	6.23037	6.32541	6.24207	6.89163	4.09199	0.000273452	1.92112	0.0136195	AT1G77380.1	Symbols: AAP3, ATAAP3 | amino acid permease 3 | chr1:29075201-29077252 REVERSE LENGTH=1431
thellun_all_c16036	Thlg0128696	4.57277	4.80293	4.68671	4.134	8.70766	8.50276	8.32992	9.02284	7.91439	7.948	7.73043	7.73846	4.09169	1.13921e-06	3.28371	7.76081e-07	AT5G39660.1	Symbols: CDF2 | cycling DOF factor 2 | chr5:15878920-15880712 FORWARD LENGTH=1374
thellun_all_c41004	Thlg0322050	10.9024	10.4426	10.1108	10.722	14.8337	14.3516	14.613	14.7299	13.2859	14.2304	14.2105	13.7858	4.08761	9.33162e-07	3.33373	2.19819e-05	AT1G58360.1	Symbols: AAP1, NAT2 | amino acid permease 1 | chr1:21676623-21680313 FORWARD LENGTH=1458
thellun_all_c14636	Thlg0117294	10.4754	10.3188	10.5898	10.3235	14.7156	14.5065	13.8992	14.9348	14.2201	14.9348	14.6139	14.7817	4.08717	2.15754e-06	4.21076	2.57641e-07	None	NA
thellun_all_rep_c33247	Thlg0381136	10.2938	10.0678	10.2693	10.0659	14.1552	14.4341	14.1244	14.3316	13.5296	13.8738	13.9311	14.2415	4.08715	1.14178e-08	3.71983	3.93697e-07	AT4G10040.1	Symbols: CYTC-2 | cytochrome c-2 | chr4:6277083-6278281 FORWARD LENGTH=339
thellun_all_c45503	Thlg0409487	7.93676	6.74246	6.80156	6.93976	11.3504	10.7897	10.6211	12.0036	10.7845	11.5001	11.351	11.2864	4.08607	6.75124e-05	4.12536	1.34938e-05	None	NA
thellun_all_rep_c9085	Thlg0071875	4.79743	5.14423	4.49568	4.90668	8.97984	8.99492	8.40233	9.30902	6.14776	6.23313	5.76655	5.63204	4.08552	2.15141e-06	1.10886	0.00138634	AT3G56290.1	Symbols: | unknown protein; Has 39 Blast hits to 39 proteins in 15 species: Archae - 0; Bacteria - 0; Metazoa - 0; Fungi - 0; Plants - 39; Viruses - 0; Other Eukaryotes - 0 (source: NCBI BLink). | chr3:20878743-20879541 REVERSE LENGTH=522
thellun_all_c33582	Thlg0265097	6.92905	6.83751	5.20799	5.34475	10.1482	9.8512	9.95996	10.6907	10.5914	10.4931	10.9398	10.2793	4.08267	0.00018376	4.49607	8.91182e-05	None	NA
thellun_all_rep_c4524	Thlg0033938 Thlg0033939	11.6656	11.1766	10.916	11.1256	15.3932	15.0112	15.2561	15.5469	12.5552	13.6968	13.0051	13.4944	4.08094	7.77483e-07	1.96695	0.000615193	AT4G34200.1	Symbols: EDA9 | D-3-phosphoglycerate dehydrogenase | chr4:16374041-16376561 REVERSE LENGTH=1812
thellun_all_c14326	Thlg0114871	10.5255	9.79958	9.69784	9.40899	14.2864	13.8036	13.3418	14.3207	14.1787	14.9933	14.5584	14.6922	4.08014	1.74939e-05	4.74766	3.39835e-06	AT5G35735.1	Symbols: | Auxin-responsive family protein | chr5:13900913-13902934 REVERSE LENGTH=1215
thellun_all_c18486	Thlg0148116	6.48938	6.08957	6.29214	5.3562	10.1354	10.2015	9.47474	10.725	9.71245	10.3709	10.1699	10.2316	4.07733	2.66936e-05	4.06439	7.51699e-06	AT2G31990.1	Symbols: | Exostosin family protein | chr2:13611500-13613551 REVERSE LENGTH=1440
thellun_all_c34494	Thlg0384988	4.14937	3.94135	2.86265	2.12024	7.39732	6.83471	7.22892	7.9107	9.29771	9.08926	8.8854	9.01081	4.07451	0.000240865	5.8024	2.02242e-05	AT5G38700.1	Symbols: | unknown protein; FUNCTIONS IN: molecular_function unknown; INVOLVED IN: biological_process unknown; LOCATED IN: mitochondrion; EXPRESSED IN: 10 plant structures; EXPRESSED DURING: LP.04 four leaves visible, LP.10 ten leaves visible, petal differentiation and expansion stage, LP.08 eight leaves visible, LP.12 twelve leaves visible; BEST Arabidopsis thaliana protein match is: unknown pro…
thellun_all_c8203	Thlg0064500	7.53479	5.84753	5.99027	5.73772	10.4757	10.5003	10.3064	10.1245	7.89406	8.37676	8.71458	8.80727	4.07416	7.99157e-05	2.17059	0.00362442	None	NA
thellun_all_c17757	Thlg0142477 Thlg0142479	4.23527	3.81159	4.11252	3.74784	8.23157	7.77553	7.25613	8.93852	6.44452	6.49303	6.39312	6.5287	4.07363	3.63942e-05	2.48804	8.55993e-07	AT5G64230.1	Symbols: | unknown protein; FUNCTIONS IN: molecular_function unknown; INVOLVED IN: biological_process unknown; LOCATED IN: endomembrane system; EXPRESSED IN: 9 plant structures; EXPRESSED DURING: 4 anthesis, petal differentiation and expansion stage; BEST Arabidopsis thaliana protein match is: unknown protein (TAIR:AT3G19920.1); Has 35333 Blast hits to 34131 proteins in 2444 species: Archae - 798…
thellun_all_rep_c7942	Thlg0062278	5.31271	4.95191	5.06833	4.44846	9.13422	8.72373	8.82594	9.38879	7.47803	7.65884	7.75515	7.71169	4.07282	2.45845e-06	2.70558	7.92853e-06	None	NA
thellun_all_rep_c4038	Thlg0029963	8.73361	9.3886	9.05311	8.53831	12.7352	13.6644	12.4917	13.1063	12.1851	11.429	12.3386	11.7346	4.07099	1.34639e-05	2.9934	3.92366e-05	None	NA
thellun_all_rep_c5138	Thlg0039030	11.4368	11.096	11.2573	11.1229	15.3365	15.3047	15.0077	15.5428	13.4911	15.0112	14.3826	14.5305	4.06962	8.83782e-08	3.12553	7.46178e-05	AT5G54810.1	Symbols: TSB1, TRPB, TRP2, ATTSB1 | tryptophan synthase beta-subunit 1 | chr5:22264805-22266738 REVERSE LENGTH=1413
thellun_all_c40263	Thlg0399940	6.58669	4.8052	4.10814	5.10168	9.6783	8.97101	8.74849	9.47797	9.93601	10.2282	9.8289	10.2117	4.06851	0.000363315	4.90077	9.18669e-05	AT2G47550.1	Symbols: | Plant invertase/pectin methylesterase inhibitor superfamily | chr2:19509024-19511604 FORWARD LENGTH=1683
thellun_all_c10907	Thlg0086833	7.58489	6.50688	7.01935	6.08909	10.7515	10.6955	10.3288	11.6957	10.7508	11.3027	11.2388	11.0523	4.06781	8.52159e-05	4.28609	1.69801e-05	AT3G14650.1	Symbols: CYP72A11 | cytochrome P450, family 72, subfamily A, polypeptide 11 | chr3:4922206-4924165 FORWARD LENGTH=1539
thellun_all_rep_c3636	Thlg0026650	6.30721	5.72763	5.61732	6.37911	10.0994	10.0177	9.10658	11.069	11.5217	11.7273	11.6249	11.5809	4.06534	9.81374e-05	5.60588	1.37335e-07	AT4G30290.1	Symbols: ATXTH19, XTH19 | xyloglucan endotransglucosylase/hydrolase 19 | chr4:14828954-14829965 REVERSE LENGTH=834
thellun_all_rep_c4249	Thlg0031663	10.5843	10.3996	10.6777	9.9061	14.5195	14.586	14.0667	14.6408	13.707	14.3192	14.0743	14.1195	4.06131	1.47324e-06	3.66308	2.55374e-06	None	NA
thellun_all_rep_c3945	Thlg0029216	4.30765	4.87561	4.79711	3.94473	8.4801	9.30964	7.88812	8.48298	7.83422	7.42477	8.02744	7.5659	4.05893	3.14438e-05	3.23181	1.54212e-05	AT2G47140.1	Symbols: | NAD(P)-binding Rossmann-fold superfamily protein | chr2:19350970-19352059 REVERSE LENGTH=774
thellun_all_c15557	Thlg0124733 Thlg0124735	8.56088	8.0365	8.51428	8.68713	12.9257	11.8131	12.2847	12.9953	11.3304	11.8899	11.4741	11.5624	4.05499	1.34302e-05	3.11452	2.84317e-06	None	NA
thellun_all_c33442	Thlg0381718	3.3348	3.12199	2.80839	2.96906	7.25862	7.16769	6.41896	7.57976	6.13491	6.5258	6.09051	6.23287	4.0477	5.54314e-06	3.18746	6.76774e-07	AT5G66900.1	Symbols: | Disease resistance protein (CC-NBS-LRR class) family | chr5:26714931-26717757 REVERSE LENGTH=2430
thellun_all_c11646	Thlg0093057 Thlg0093058	8.17213	7.93311	8.02994	7.40325	11.8591	12.1297	11.4024	12.3178	11.7832	11.5953	11.1141	11.3371	4.04263	4.48279e-06	3.57282	3.7301e-06	AT3G52450.1	Symbols: PUB22 | plant U-box 22 | chr3:19440943-19442250 REVERSE LENGTH=1308
thellun_all_c12030	Thlg0096218	4.92143	4.64241	4.95191	4.40829	8.68679	8.74044	8.41344	9.24916	9.27778	9.40899	9.33282	9.2556	4.04145	1.51803e-06	4.58779	3.88758e-08	AT1G28510.1	Symbols: | Optic atrophy 3 protein (OPA3) | chr1:10024036-10025939 FORWARD LENGTH=516
thellun_all_c40030	Thlg0314869	7.08995	7.24033	6.83847	6.62997	11.0167	11.0722	10.3768	11.4806	9.74642	10.2367	9.92794	10.2889	4.03689	5.05425e-06	3.10031	3.03056e-06	None	NA
thellun_all_c39610	Thlg0311799	5.1646	4.5697	4.73022	4.05465	8.93185	8.51914	7.76734	9.44052	8.57859	9.05516	8.8262	8.78635	4.03492	7.40818e-05	4.18178	2.85743e-06	AT2G39650.1	Symbols: | Protein of unknown function (DUF506) | chr2:16528094-16529274 REVERSE LENGTH=876
thellun_all_c27861	Thlg0221398	6.41464	6.50826	6.49565	6.47273	10.5643	10.5057	10.0577	10.8938	10.5809	10.9449	10.6136	10.8394	4.03256	4.11528e-07	4.2719	6.05235e-09	AT3G19970.1	Symbols: | alpha/beta-Hydrolases superfamily protein | chr3:6959644-6961367 FORWARD LENGTH=1305
thellun_all_rep_c7590	Thlg0059359	14.537	14.1369	13.5029	13.6653	17.9684	17.9814	17.9684	18.0533	15.2991	15.7338	15.5768	15.665	4.03237	2.53343e-06	1.60811	0.000714082	None	NA
thellun_all_rep_c5581	Thlg0042698	11.9435	11.7583	11.9189	11.4233	15.9207	15.5362	15.5559	16.1467	15.79	16.3392	16.1706	16.1493	4.02885	7.2984e-07	4.35124	2.06567e-07	AT5G26340.1	Symbols: MSS1, STP13, ATSTP13 | Major facilitator superfamily protein | chr5:9243851-9246994 REVERSE LENGTH=1581
thellun_all_c23806	Thlg0190631	5.75468	5.29219	5.58537	5.31237	9.44842	9.40812	9.21825	9.98229	8.654	9.23532	9.25588	9.36418	4.02812	9.26089e-07	3.64119	1.54052e-06	AT4G12400.2	Symbols: Hop3 | stress-inducible protein, putative | chr4:7338866-7341239 REVERSE LENGTH=1677
thellun_all_rep_c9797	Thlg0077657	6.04469	5.82572	5.65402	5.25952	9.58082	9.72219	9.46047	10.1221	10.2853	10.2912	10.2995	10.1292	4.02541	1.70193e-06	4.55533	1.84408e-07	None	NA
thellun_all_rep_c32870	Thlg0379913	8.97238	8.31234	8.18992	7.2938	12.3767	12.3355	11.4718	12.686	11.5723	12.2211	12.1001	12.2323	4.02538	8.71341e-05	3.83935	5.36517e-05	None	NA
thellun_all_c35263	Thlg0278354	12.5603	12.2136	12.3566	12.4422	16.6112	16.2763	16.1976	16.5869	16.517	16.7488	16.6457	16.5692	4.02481	7.0625e-08	4.22698	5.71474e-09	None	NA
thellun_all_c24558	Thlg0196459	5.13709	1.26969	2.81093	2.39659	6.69795	6.55932	6.94923	7.50582	10.555	11.4385	10.8508	10.7411	4.02451	0.00301054	7.99278	7.41214e-05	AT1G61820.1	Symbols: BGLU46 | beta glucosidase 46 | chr1:22835452-22838444 FORWARD LENGTH=1551
thellun_all_rep_c6632	Thlg0051416	5.11975	5.13473	4.55053	5.0405	8.88649	9.17123	8.39047	9.49325	6.18407	6.25307	5.85995	5.93532	4.02398	5.96833e-06	1.09672	0.000615472	AT3G56290.1	Symbols: | unknown protein; Has 39 Blast hits to 39 proteins in 15 species: Archae - 0; Bacteria - 0; Metazoa - 0; Fungi - 0; Plants - 39; Viruses - 0; Other Eukaryotes - 0 (source: NCBI BLink). | chr3:20878743-20879541 REVERSE LENGTH=522
thellun_all_rep_c3563	Thlg0026068	5.5693	4.42018	3.84437	4.54046	8.70225	8.30905	8.08665	9.37177	8.14173	8.54929	8.33621	8.43648	4.02385	0.000118173	3.77235	5.12465e-05	None	NA
thellun_all_c14150	Thlg0113441	8.59132	8.20885	8.59367	8.01162	12.5276	12.4761	11.6767	12.8157	11.4788	12.1499	11.7365	12.0922	4.02265	7.72617e-06	3.51297	3.2711e-06	AT5G47910.1	Symbols: RBOHD, ATRBOHD | respiratory burst oxidase homologue D | chr5:19397585-19401768 FORWARD LENGTH=2766
thellun_all_c34813	Thlg0385958	9.54644	9.01732	8.7321	8.94105	13.0678	12.6131	12.986	13.6596	10.4771	11.3941	10.9376	11.5469	4.02242	6.73428e-06	2.02972	0.000484348	AT4G34200.1	Symbols: EDA9 | D-3-phosphoglycerate dehydrogenase | chr4:16374041-16376561 REVERSE LENGTH=1812
thellun_all_rep_c2870	Thlg0020344	2.6594	2.36114	5.01061	1.29106	6.71511	6.93874	6.43999	7.31106	6.91934	6.83924	6.44653	6.31767	4.02067	0.00246772	3.80014	0.00310914	AT3G15760.1	Symbols: | unknown protein; FUNCTIONS IN: molecular_function unknown; INVOLVED IN: biological_process unknown; LOCATED IN: endomembrane system; EXPRESSED IN: 22 plant structures; EXPRESSED DURING: 10 growth stages; BEST Arabidopsis thaliana protein match is: unknown protein (TAIR:AT1G52565.1); Has 42 Blast hits to 42 proteins in 10 species: Archae - 0; Bacteria - 0; Metazoa - 0; Fungi - 0; Plants…
thellun_all_rep_c11134	Thlg0088765	7.25775	6.97833	6.63644	7.15111	11.434	10.9227	10.3569	11.3878	10.0506	10.6269	10.4134	10.8593	4.01946	7.99922e-06	3.48162	3.93643e-06	AT2G47650.2	Symbols: UXS4 | UDP-xylose synthase 4 | chr2:19538751-19541364 REVERSE LENGTH=1350
thellun_all_rep_c17771	Thlg0142578	8.64746	9.00213	8.20438	7.59429	13.0232	12.0898	12.0929	12.3199	14.1831	14.2407	14.7619	14.049	4.01939	3.907e-05	5.94661	2.29609e-06	None	NA
thellun_all_c44324	Thlg0344228 Thlg0344230	8.11854	8.33947	9.08838	8.16137	12.6449	12.3345	11.832	12.9642	10.7362	11.4687	11.1849	11.4994	4.01696	1.87565e-05	2.79538	6.68176e-05	AT4G33050.2	Symbols: EDA39 | calmodulin-binding family protein | chr4:15944604-15946736 REVERSE LENGTH=1581
thellun_all_rep_c5490	Thlg0041927	10.2076	9.50209	9.34011	8.71005	13.7116	13.5394	12.8061	13.7642	13.3161	14.2025	13.9095	14.0618	4.01539	4.17463e-05	4.43253	1.87079e-05	AT2G39420.1	Symbols: | alpha/beta-Hydrolases superfamily protein | chr2:16460442-16462872 FORWARD LENGTH=954
thellun_all_c31426	Thlg0375288	7.16022	6.72256	7.00297	6.62091	10.8124	10.9321	10.5036	11.3121	11.1895	11.8131	11.6188	11.4941	4.01335	1.26592e-06	4.65221	2.24556e-07	AT2G16900.1	Symbols: | Arabidopsis phospholipase-like protein (PEARLI 4) family | chr2:7323857-7325374 REVERSE LENGTH=1149
thellun_all_rep_c3788	Thlg0027922	5.0946	6.30793	4.89348	6.24844	9.62479	9.55564	9.13155	10.2698	5.26773	3.64828	4.99277	5.38749	4.00933	9.93916e-05	-0.812048	0.188502	AT2G22240.1	Symbols: ATMIPS2, MIPS2, ATIPS2 | myo-inositol-1-phosphate synthase 2 | chr2:9451901-9453938 REVERSE LENGTH=1533
thellun_all_c19074	Thlg0152628	3.8928	3.35959	3.40099	3.13129	7.59258	7.31016	6.86888	8.05	6.77654	7.59508	7.41058	7.25796	4.00924	9.88589e-06	3.81387	3.70526e-06	AT5G55560.1	Symbols: | Protein kinase superfamily protein | chr5:22506477-22507757 REVERSE LENGTH=945
thellun_all_c9655	Thlg0076514	12.0465	11.817	12.3905	11.8513	16.1155	16.0826	15.7035	16.2384	15.6595	15.8286	16.0273	16.0106	4.00865	4.53512e-07	3.85515	3.05256e-07	AT4G25030.1	Symbols: | unknown protein; BEST Arabidopsis thaliana protein match is: unknown protein (TAIR:AT5G45410.3); Has 125 Blast hits to 125 proteins in 36 species: Archae - 2; Bacteria - 31; Metazoa - 0; Fungi - 4; Plants - 88; Viruses - 0; Other Eukaryotes - 0 (source: NCBI BLink). | chr4:12865336-12866638 FORWARD LENGTH=1035
thellun_all_rep_c20268	Thlg0161884	2.48608	2.55047	2.70807	1.28517	6.43872	6.00994	5.34475	7.26481	5.57405	6.22314	5.89691	5.61501	4.00711	0.000246799	3.56983	6.09963e-05	AT5G64240.2	Symbols: AtMC3, MC3 | metacaspase 3 | chr5:25695836-25697249 FORWARD LENGTH=1089
thellun_all_c10098	Thlg0080133	8.43346	7.41677	7.99596	6.69577	11.6774	11.6653	11.6417	11.5819	11.9419	12.5595	12.2288	12.4108	4.00607	4.07508e-05	4.64976	2.40292e-05	None	NA
thellun_all_rep_c15907	Thlg0127638	5.50912	4.09272	3.52783	3.53333	8.0418	8.47515	7.94685	8.21655	6.05499	6.76009	5.47938	6.03584	4.00434	0.000163355	1.91682	0.0116614	None	NA
thellun_all_rep_c16718	Thlg0134276	1.76348	1.36351	1.72922	1.3608	6.05089	5.07703	5.35216	5.75119	9.10945	7.43514	8.41322	8.22451	4.00356	3.10235e-06	6.74132	1.53931e-06	None	NA
thellun_all_c42479	Thlg0332460	1.59699	1.39393	2.28407	1.49166	5.58312	5.49986	5.18912	6.50872	4.71927	5.2061	5.13879	5.59912	4.00354	2.61188e-05	3.47416	1.36929e-05	None	NA
thellun_all_c40789	Thlg0320511	5.40736	5.09869	5.35845	4.6182	9.09656	8.83749	8.74354	9.81704	7.90134	8.51928	8.34415	8.49592	4.00298	1.15526e-05	3.1945	8.80939e-06	None	NA
thellun_all_c17791	Thlg0142732	4.24444	3.50325	2.72026	2.0088	7.45138	7.36208	6.69577	6.95244	9.14878	9.46906	9.10311	9.70325	3.99623	0.000240785	6.23687	1.69578e-05	None	NA
thellun_all_c22777	Thlg0182176	4.95292	4.1713	4.00781	2.75183	8.09386	8.27357	7.39469	8.10534	9.2315	9.76276	9.59215	9.55985	3.9959	0.000195074	5.5656	2.16692e-05	None	NA
thellun_all_c43870	Thlg0341620	6.18368	7.22159	6.95418	6.36075	11.2243	10.2035	9.74537	11.5297	8.55071	8.35922	8.19669	8.65997	3.99569	0.000175001	1.7616	0.000560442	AT4G15690.1	Symbols: | Thioredoxin superfamily protein | chr4:8934444-8934752 FORWARD LENGTH=309
thellun_all_c10804	Thlg0086019	8.83774	8.57309	8.25785	8.16579	12.4525	12.4614	11.8925	13.0096	11.3265	11.8571	11.3595	11.5959	3.99539	6.65557e-06	3.07615	4.33939e-06	None	NA
thellun_all_rep_c2343	Thlg0015955	8.62831	9.03136	8.09326	7.58141	13.0384	12.0496	11.946	12.2741	14.1987	14.2105	14.903	14.0275	3.99343	5.91875e-05	6.00132	3.53038e-06	AT3G28510.1	Symbols: | P-loop containing nucleoside triphosphate hydrolases superfamily protein | chr3:10685656-10687248 FORWARD LENGTH=1593
thellun_all_c13041	Thlg0104564 Thlg0104565	2.0098	1.3945	1.35769	1.44677	6.10504	5.10531	5.29447	5.66626	2.00674	4.41274	2.24212	4.16166	3.99058	5.88727e-06	1.65363	0.043101	None	NA
thellun_all_c7691	Thlg0060206	8.12757	7.76492	7.54972	7.86819	11.8963	11.7277	12.1859	11.4598	11.1693	11.5949	11.6205	11.421	3.98982	8.54405e-07	3.62383	4.63014e-07	AT1G63840.1	Symbols: | RING/U-box superfamily protein | chr1:23689991-23690491 REVERSE LENGTH=501
thellun_all_rep_c10797	Thlg0085961	5.36968	4.09184	4.71167	4.06423	8.98514	8.83908	8.14717	8.22451	9.07384	9.86001	9.0647	9.94481	3.98962	4.04485e-05	4.92649	1.54689e-05	AT1G23720.1	Symbols: | Proline-rich extensin-like family protein | chr1:8388655-8391342 FORWARD LENGTH=2688
thellun_all_rep_c3286	Thlg0023749	1.4396	1.81447	1.36999	1.47043	6.17258	6.39275	5.02426	4.45435	1.39744	1.58936	2.18722	1.72634	3.98736	0.00015231	0.201464	0.341921	AT3G62040.1	Symbols: | Haloacid dehalogenase-like hydrolase (HAD) superfamily protein | chr3:22975328-22976518 REVERSE LENGTH=750
thellun_all_c11597	Thlg0092636	9.05843	7.98453	6.76257	7.17661	11.9549	11.2275	11.4068	12.342	11.0051	11.7621	11.2951	12.0348	3.98725	0.0004116	3.77876	0.000496943	AT1G62540.1	Symbols: FMO GS-OX2 | flavin-monooxygenase glucosinolate S-oxygenase 2 | chr1:23151870-23155427 FORWARD LENGTH=1374
thellun_all_c31103	Thlg0246030	6.94539	5.46976	5.19176	5.14076	9.84776	9.61391	9.19369	10.0333	9.96085	10.3461	10.1968	10.3196	3.98526	0.000134611	4.51892	4.63796e-05	AT5G14700.1	Symbols: | NAD(P)-binding Rossmann-fold superfamily protein | chr5:4740502-4743327 REVERSE LENGTH=1107
thellun_all_rep_c14164	Thlg0113564	3.14577	3.10704	2.24523	2.83963	7.07953	6.67845	6.65296	6.86124	6.31553	6.07876	6.06053	6.07876	3.98363	2.38032e-06	3.29897	5.05377e-06	None	NA
thellun_all_rep_c4977	Thlg0037728	5.89779	6.3667	6.30894	5.6404	9.86345	10.4955	9.54165	10.2468	9.16669	8.77852	9.36182	8.94456	3.98339	6.36752e-06	3.00944	8.22762e-06	AT3G29260.1	Symbols: | NAD(P)-binding Rossmann-fold superfamily protein | chr3:11215952-11216834 REVERSE LENGTH=780
thellun_all_c13254	Thlg0106230	5.13036	4.83428	4.80567	4.61586	8.67187	8.52231	8.20193	9.91797	7.78833	8.41616	7.96148	8.05577	3.98198	5.20978e-05	3.20889	1.41716e-06	None	NA
thellun_all_c21532	Thlg0171983	1.90177	1.50215	1.63043	1.2307	5.88229	5.15943	5.37399	5.777	2.7146	4.61521	3.1597	2.85672	3.98192	1.81256e-06	1.77029	0.00830787	None	NA
thellun_all_rep_c6444	Thlg0049837	6.011	5.82181	5.5687	6.09338	9.79426	9.71232	9.5147	10.3969	7.46216	7.90784	7.50783	7.92746	3.98082	1.98184e-06	1.8276	3.97088e-05	AT4G25700.1	Symbols: BETA-OHASE 1, B1, chy1, BCH1 | beta-hydroxylase 1 | chr4:13094142-13095866 REVERSE LENGTH=933
thellun_all_c21280	Thlg0169980	6.91971	6.38502	6.03034	6.22014	10.7146	10.0408	9.81211	10.91	9.44768	9.82809	9.62232	9.96085	3.98055	1.80917e-05	3.32593	5.58898e-06	None	NA
thellun_all_c13799	Thlg0110661	2.45888	2.60748	3.03989	2.13975	6.21027	6.81751	5.78706	7.34869	4.00781	3.56591	5.98758	3.91703	3.97938	5.1692e-05	1.80809	0.0204714	AT5G06980.4	Symbols: | unknown protein; FUNCTIONS IN: molecular_function unknown; INVOLVED IN: response to karrikin; LOCATED IN: cellular_component unknown; EXPRESSED IN: 21 plant structures; EXPRESSED DURING: 11 growth stages; BEST Arabidopsis thaliana protein match is: unknown protein (TAIR:AT3G12320.1). | chr5:2167799-2169110 FORWARD LENGTH=840
thellun_all_rep_c5686	Thlg0043578	6.76481	6.92285	6.58224	6.20954	10.7772	10.6581	9.92502	11.0356	9.38831	9.86756	9.56875	9.97302	3.97911	8.11626e-06	3.07955	5.33351e-06	None	NA
thellun_all_rep_c5023	Thlg0038107	7.06827	6.76384	6.90874	5.98491	10.9565	10.7451	10.3099	10.6301	9.91797	10.8921	10.3248	11.0452	3.97895	6.9274e-06	3.86358	3.52215e-05	AT1G14040.1	Symbols: | EXS (ERD1/XPR1/SYG1) family protein | chr1:4810488-4814543 FORWARD LENGTH=2442
thellun_all_c7185	Thlg0055998	10.071	9.4385	9.55775	9.33666	13.5802	13.4823	13.1872	14.0667	12.8196	13.2319	13.0589	13.2829	3.97812	3.46494e-06	3.49731	1.85688e-06	None	NA
thellun_all_c34755	Thlg0274370	6.23037	5.57673	5.0529	5.39719	9.82858	9.12425	8.8875	10.3196	9.199	9.24843	9.47119	9.37529	3.9757	6.95812e-05	3.75918	6.09004e-06	None	NA
thellun_all_c10245	Thlg0081392	5.04024	4.80964	3.93097	2.60056	8.13778	7.63812	7.99196	8.51142	9.90328	9.71284	9.10379	9.25959	3.97446	0.000481517	5.39952	9.00646e-05	AT5G38700.1	Symbols: | unknown protein; FUNCTIONS IN: molecular_function unknown; INVOLVED IN: biological_process unknown; LOCATED IN: mitochondrion; EXPRESSED IN: 10 plant structures; EXPRESSED DURING: LP.04 four leaves visible, LP.10 ten leaves visible, petal differentiation and expansion stage, LP.08 eight leaves visible, LP.12 twelve leaves visible; BEST Arabidopsis thaliana protein match is: unknown pro…
thellun_all_rep_c1889	Thlg0012260	2.3404	1.52105	1.4137	2.45247	5.9681	6.02394	5.68544	5.9474	6.33361	7.24269	7.34684	6.9949	3.97431	7.70239e-06	5.0476	7.34084e-06	None	NA
thellun_all_c18861	Thlg0150925	8.89527	8.37659	7.98817	8.65528	12.6559	11.8395	12.4288	12.8872	11.2482	12.1147	12.0791	11.7665	3.97403	1.0905e-05	3.32329	2.1478e-05	AT1G58360.1	Symbols: AAP1, NAT2 | amino acid permease 1 | chr1:21676623-21680313 FORWARD LENGTH=1458
thellun_all_c6382	Thlg0049319	8.28039	7.55376	7.30627	7.62464	11.5145	12.0047	11.5063	11.6354	11.8611	12.9637	12.8531	13.0189	3.97399	2.98409e-06	4.98294	6.70832e-06	None	NA
thellun_all_c20710	Thlg0165403	4.53316	4.16368	3.16651	3.03689	7.52116	7.77025	7.30724	8.18384	7.81932	8.3886	7.67375	7.78544	3.97056	7.34081e-05	4.19172	4.56163e-05	None	NA
thellun_all_c10502	Thlg0083537	8.86392	8.19703	8.38547	8.33901	12.4646	11.6914	12.443	13.0589	10.4534	11.2947	11.2423	11.0115	3.96811	1.54155e-05	2.55411	4.14305e-05	AT1G12200.1	Symbols: | Flavin-binding monooxygenase family protein | chr1:4137627-4139835 FORWARD LENGTH=1398
thellun_all_c34556	Thlg0385193	1.24336	1.27777	1.26007	1.263	5.25732	5.09404	4.7335	5.81323	4.54924	3.90102	4.16134	4.63513	3.96347	2.13676e-06	3.05063	2.02742e-06	AT3G55580.1	Symbols: | Regulator of chromosome condensation (RCC1) family protein | chr3:20612766-20615730 FORWARD LENGTH=1467
thellun_all_rep_c42019	Thlg0403513	11.8591	11.1484	11.2931	11.3368	15.429	15.3236	14.9327	15.8028	13.662	14.1094	14.2146	14.1042	3.96272	2.91266e-06	2.61323	1.16692e-05	AT5G19440.1	Symbols: | NAD(P)-binding Rossmann-fold superfamily protein | chr5:6556493-6558123 FORWARD LENGTH=981
thellun_all_rep_c39580	Thlg0398409	12.6942	12.3274	12.1286	11.247	16.2722	16.0059	15.7019	16.2562	15.0834	15.2195	14.5219	14.9208	3.95971	2.222e-05	2.83708	0.000167431	AT3G44260.1	Symbols: | Polynucleotidyl transferase, ribonuclease H-like superfamily protein | chr3:15952213-15953055 REVERSE LENGTH=843
thellun_all_c35620	Thlg0281130	4.29034	3.25147	3.44215	3.49042	7.81705	7.64507	7.20039	7.64829	5.2759	7.06331	6.25625	6.60289	3.95911	5.66281e-06	2.681	0.000925654	None	NA
thellun_all_c19275	Thlg0154181	6.1087	5.75686	5.04929	4.35934	9.83426	9.20203	9.0333	9.03766	9.52184	9.98148	8.45	8.90371	3.95827	9.54382e-05	3.89571	0.000274847	AT1G72520.1	Symbols: LOX4 | PLAT/LH2 domain-containing lipoxygenase family protein | chr1:27308611-27312589 FORWARD LENGTH=2781
thellun_all_c12449	Thlg0099595	5.29327	5.70407	5.2522	5.03337	9.25393	9.34858	8.61345	9.88651	6.65012	6.39735	6.34846	6.57855	3.95489	1.09088e-05	1.17289	0.000300287	None	NA
thellun_all_c28719	Thlg0366240	3.75291	3.637	4.32741	3.76469	8.07544	8.46957	6.88901	7.86704	6.68719	7.00324	6.75746	7.02136	3.95476	3.96807e-05	2.99681	2.69442e-06	None	NA
Thlg0006966	Thlg0006966	10.9046	9.64477	10.1189	10.0543	14.091	14.0383	13.8426	14.5642	13.1274	13.6135	13.6094	13.6195	3.95338	1.2834e-05	3.31179	2.70063e-05	AT3G09440.1	Symbols: | Heat shock protein 70 (Hsp 70) family protein | chr3:2903434-2905632 REVERSE LENGTH=1950
thellun_all_c25547	Thlg0204016 Thlg0204018	7.7757	7.32638	7.5054	6.87355	11.4501	11.5479	10.733	11.5624	11.1264	11.7665	11.4021	11.5391	3.95308	7.00448e-06	4.08828	2.14554e-06	None	NA
thellun_all_rep_c28316	Thlg0224818	11.8076	11.0379	11.2068	11.0543	15.1282	15.0305	15.0965	15.6616	13.9633	15.0557	14.8758	15.1188	3.95255	2.6352e-06	3.47673	3.84904e-05	AT4G01850.1	Symbols: SAM-2, MAT2, SAM2, AtSAM2 | S-adenosylmethionine synthetase 2 | chr4:796298-797479 REVERSE LENGTH=1182
thellun_all_c35447	Thlg0279777	3.68619	2.41567	3.46197	3.62674	7.15755	7.05209	6.99048	7.79991	10.177	10.6337	10.0921	10.1946	3.95236	2.95102e-05	6.97671	6.28186e-07	AT3G22910.1	Symbols: | ATPase E1-E2 type family protein / haloacid dehalogenase-like hydrolase family protein | chr3:8116335-8119388 REVERSE LENGTH=3054
thellun_all_rep_c18533	Thlg0148463	2.44671	2.75578	2.43946	1.58545	7.04216	6.27012	5.53187	6.19	5.14969	3.84055	4.72507	4.2175	3.95169	6.07969e-05	2.17635	0.00125276	AT5G44210.1	Symbols: ERF9, ATERF9, ATERF-9 | erf domain protein 9 | chr5:17806742-17807344 FORWARD LENGTH=603
thellun_all_rep_c1188	Thlg0006966	10.8533	9.63427	10.1323	10.0026	14.0362	13.9665	13.8461	14.5771	13.1015	13.5636	13.5892	13.5222	3.95084	1.23636e-05	3.2885	2.30428e-05	AT3G09440.1	Symbols: | Heat shock protein 70 (Hsp 70) family protein | chr3:2903434-2905632 REVERSE LENGTH=1950
Thlg0002781	Thlg0002781	5.14891	5.17787	4.74175	4.98019	8.90322	9.16207	8.37066	9.4149	6.24016	6.05952	5.88385	5.89145	3.95053	3.59182e-06	1.00657	0.000252498	AT3G56290.1	Symbols: | unknown protein; Has 39 Blast hits to 39 proteins in 15 species: Archae - 0; Bacteria - 0; Metazoa - 0; Fungi - 0; Plants - 39; Viruses - 0; Other Eukaryotes - 0 (source: NCBI BLink). | chr3:20878743-20879541 REVERSE LENGTH=522
thellun_all_c7676	Thlg0060078	9.15855	8.94664	9.04879	8.50414	13.0217	12.3641	12.5288	13.5405	12.7466	13.4961	13.3548	13.1294	3.94926	1.22388e-05	4.2672	1.13751e-06	AT5G26340.1	Symbols: MSS1, STP13, ATSTP13 | Major facilitator superfamily protein | chr5:9243851-9246994 REVERSE LENGTH=1581
thellun_all_c8229	Thlg0064716	12.1515	11.4509	11.4894	11.3908	15.7878	15.5131	15.4542	15.5087	14.4166	15.5183	15.1188	15.2833	3.94531	9.00017e-07	3.46363	2.3766e-05	AT1G55920.1	Symbols: ATSERAT2;1, SAT5, SAT1, SERAT2;1 | serine acetyltransferase 2;1 | chr1:20912378-20913322 FORWARD LENGTH=945
thellun_all_rep_c27394	Thlg0217863	7.1719	7.65637	7.5659	7.09618	11.1154	11.7298	10.8557	11.5693	10.4399	9.97088	10.7346	10.1013	3.94498	3.6741e-06	2.93909	1.14141e-05	AT3G29260.1	Symbols: | NAD(P)-binding Rossmann-fold superfamily protein | chr3:11215952-11216834 REVERSE LENGTH=780
thellun_all_c34532	Thlg0272570	9.32499	8.43173	8.78529	7.32552	12.7	12.4203	12.0186	12.4978	12.9253	13.5647	12.6971	13.0157	3.94231	0.000116495	4.5838	5.96714e-05	None	NA
thellun_all_c7477	Thlg0058404	8.27162	7.35314	7.79054	6.10791	11.5275	11.3059	10.9762	11.4731	11.8527	12.4034	11.7109	12.0329	3.93987	0.000176853	4.61917	7.86717e-05	AT3G52400.1	Symbols: SYP122, ATSYP122 | syntaxin of plants 122 | chr3:19425835-19427032 REVERSE LENGTH=1026
thellun_all_rep_c3085	Thlg0022105	3.60408	1.77434	1.41686	2.43605	6.90731	6.28843	5.23407	6.55932	7.14341	7.26106	7.20751	8.06685	3.93945	0.00060425	5.11188	6.93455e-05	AT1G69880.1	Symbols: ATH8, TH8 | thioredoxin H-type 8 | chr1:26321540-26322794 FORWARD LENGTH=447
thellun_all_rep_c46601	Thlg0355463	2.3139	1.31538	1.28379	1.32063	4.70189	5.41216	5.46183	6.41232	1.3259	1.31702	1.31165	1.36633	3.93863	9.79522e-05	-0.228201	0.400525	None	NA
thellun_all_rep_c44148	Thlg0343228	2.79757	2.74293	2.44786	2.30704	6.72208	6.67987	6.17294	6.46738	4.46371	4.50222	3.80239	1.18032	3.93672	4.55515e-07	0.913308	0.293963	AT3G56290.1	Symbols: | unknown protein; Has 39 Blast hits to 39 proteins in 15 species: Archae - 0; Bacteria - 0; Metazoa - 0; Fungi - 0; Plants - 39; Viruses - 0; Other Eukaryotes - 0 (source: NCBI BLink). | chr3:20878743-20879541 REVERSE LENGTH=522
thellun_all_rep_c6168	Thlg0047521	5.29158	4.18599	4.22065	3.82538	8.4614	8.5058	8.00178	8.28933	7.49305	7.85706	7.60131	7.53127	3.93368	2.35985e-05	3.23978	6.09327e-05	AT5G01225.1	Symbols: | unknown protein; BEST Arabidopsis thaliana protein match is: unknown protein (TAIR:AT3G09032.1); Has 30201 Blast hits to 17322 proteins in 780 species: Archae - 12; Bacteria - 1396; Metazoa - 17338; Fungi - 3422; Plants - 5037; Viruses - 0; Other Eukaryotes - 2996 (source: NCBI BLink). | chr5:91920-92324 FORWARD LENGTH=405
thellun_all_c36285	Thlg0286290	4.22065	3.03752	3.40226	4.12214	8.09433	7.25775	7.14413	8.01936	8.36734	8.76957	8.40707	8.78745	3.93325	4.64612e-05	4.88722	3.89829e-06	AT2G47550.1	Symbols: | Plant invertase/pectin methylesterase inhibitor superfamily | chr2:19509024-19511604 FORWARD LENGTH=1683
thellun_all_c18482	Thlg0148088	1.28744	1.324	1.61715	1.21242	5.75259	4.94968	4.86328	5.60657	4.16368	5.44905	3.78117	3.60802	3.93278	3.50931e-06	2.89023	0.000497703	AT1G07150.1	Symbols: MAPKKK13 | mitogen-activated protein kinase kinase kinase 13 | chr1:2194279-2195778 REVERSE LENGTH=1500
thellun_all_c37184	Thlg0293306	9.61018	9.08878	8.96841	8.99378	13.2296	12.8419	13.0113	13.2859	10.4023	11.4636	10.7441	11.2304	3.92691	6.47307e-07	1.79481	0.00071044	None	NA
thellun_all_c5921	Thlg0045542 Thlg0045545	11.7957	11.0994	11.0302	10.9514	15.2728	15.1027	14.7915	15.4091	15.9225	16.4145	16.3193	15.9745	3.92485	2.99754e-06	4.93852	6.66719e-07	AT4G20830.1	Symbols: | FAD-binding Berberine family protein | chr4:11155486-11157577 FORWARD LENGTH=1713
thellun_all_c13073	Thlg0104790	8.46515	7.91485	7.80737	8.62315	12.1744	12.1032	11.3616	12.8659	13.3667	13.4578	13.4372	13.3744	3.92366	3.97357e-05	5.2064	2.26673e-07	AT1G65310.1	Symbols: ATXTH17, XTH17 | xyloglucan endotransglucosylase/hydrolase 17 | chr1:24257262-24258319 FORWARD LENGTH=849
thellun_all_rep_c30405	Thlg0240755	5.41216	4.7925	5.2071	4.6405	8.99143	8.97836	8.61553	9.15771	9.08631	9.42207	9.39571	9.51919	3.92269	1.62267e-06	4.34276	6.61017e-07	None	NA
thellun_all_c19568	Thlg0156507	6.4902	6.33879	6.4307	4.39779	9.92291	9.92909	9.34477	10.1454	9.78224	10.0771	9.70624	9.88947	3.92116	0.000328834	3.9494	0.000251173	AT1G59590.1	Symbols: ZCF37 | ZCF37 | chr1:21887860-21888495 FORWARD LENGTH=636
thellun_all_c36549	Thlg0288405	11.8102	11.7887	11.6041	11.8818	15.859	15.7547	15.4896	15.6595	14.8035	15.6213	15.459	15.583	3.91952	1.65767e-08	3.59552	1.89747e-06	AT1G74100.1	Symbols: SOT16, ATSOT16, CORI-7, ATST5A | sulfotransferase 16 | chr1:27864489-27865505 REVERSE LENGTH=1017
thellun_all_rep_c4572	Thlg0034319	4.01263	4.02951	4.91246	4.04538	8.31866	8.00911	8.03478	8.31234	6.75509	7.10012	6.77577	6.532	3.91873	3.09531e-06	2.54075	5.27817e-05	AT5G64530.1	Symbols: ANAC104, XND1 | xylem NAC domain 1 | chr5:25795360-25796699 FORWARD LENGTH=564
thellun_all_rep_c11572	Thlg0092439	7.00003	5.10885	5.9984	5.99075	10.2138	9.86543	9.80806	9.88562	10.2875	10.3035	10.1783	10.3261	3.91872	6.2509e-05	4.24934	3.43169e-05	AT1G80450.1	Symbols: | VQ motif-containing protein | chr1:30244155-30244688 REVERSE LENGTH=534
thellun_all_rep_c33223	Thlg0262349	6.08125	5.86315	5.72935	5.43815	10.2787	9.64238	9.33305	9.53119	10.0073	10.4539	9.85687	10.2071	3.91836	3.7659e-06	4.35333	4.06084e-07	None	NA
thellun_all_rep_c5226	Thlg0039745	9.27389	9.61018	9.3053	9.27459	13.4629	13.0552	12.765	13.8497	12.6783	12.759	12.2898	12.4854	3.91722	4.347e-06	3.18712	3.46398e-07	AT3G56880.1	Symbols: | VQ motif-containing protein | chr3:21060044-21060781 FORWARD LENGTH=738
thellun_all_c9999	Thlg0079375	7.88122	7.84106	8.11102	7.84329	11.68	11.6537	11.2872	12.7178	11.2557	11.7798	11.4396	11.6147	3.91552	1.63906e-05	3.60334	1.45966e-07	AT1G27100.1	Symbols: | Actin cross-linking protein | chr1:9407557-9411074 REVERSE LENGTH=1560
thellun_all_c25674	Thlg0204923	6.23909	5.98056	6.20905	5.99861	10.2069	9.90086	9.78547	10.1717	9.64771	8.8393	9.54139	8.84552	3.9094	6.56612e-08	3.11165	9.75528e-06	AT1G61350.1	Symbols: | ARM repeat superfamily protein | chr1:22634099-22635820 FORWARD LENGTH=1722
thellun_all_c5207	Thlg0039571	9.38021	9.22122	9.30269	9.32993	13.4072	13.2802	12.6172	13.5647	11.7233	12.4487	11.9598	12.4218	3.90879	1.5937e-06	2.82988	4.3639e-06	None	NA
thellun_all_c19695	Thlg0157485	5.52792	5.10591	5.02568	4.54871	9.34451	8.9981	8.94546	8.55461	6.73834	7.72635	6.91049	7.48453	3.90861	5.18842e-06	2.16287	0.000415338	AT5G67620.1	Symbols: | unknown protein; FUNCTIONS IN: molecular_function unknown; INVOLVED IN: N-terminal protein myristoylation; LOCATED IN: microtubule; BEST Arabidopsis thaliana protein match is: unknown protein (TAIR:AT5G62900.1); Has 1807 Blast hits to 1807 proteins in 277 species: Archae - 0; Bacteria - 0; Metazoa - 736; Fungi - 347; Plants - 385; Viruses - 0; Other Eukaryotes - 339 (source: NCBI BLink…
thellun_all_c10023	Thlg0079550	10.3514	10.4826	10.4416	10.4083	14.8272	14.6512	13.4953	14.3445	11.5145	11.1816	11.2034	11.5504	3.90856	1.18186e-05	0.941508	9.29494e-05	AT1G61890.1	Symbols: | MATE efflux family protein | chr1:22868103-22871163 REVERSE LENGTH=1506
thellun_all_rep_c14633	Thlg0117261	5.61039	5.8103	5.5533	6.21957	9.92665	9.63632	9.29995	9.9318	9.39264	10.2396	9.88962	10.3635	3.90029	1.68796e-06	4.17294	4.12216e-06	AT3G05800.1	Symbols: AIF1 | AtBS1(activation-tagged BRI1 suppressor 1)-interacting factor 1 | chr3:1727476-1728111 FORWARD LENGTH=636
thellun_all_c40110	Thlg0315517	14.4477	14.0439	13.4823	13.6094	17.7878	17.8091	17.7547	17.832	15.1611	15.5957	15.3262	15.3514	3.90005	2.08985e-06	1.4628	0.000836921	None	NA
thellun_all_c35273	Thlg0278444	1.47043	1.36812	1.67257	1.39232	5.58982	5.03925	5.16485	5.70419	6.55898	6.86438	6.532	6.78944	3.89867	5.40251e-07	5.21034	5.28557e-09	None	NA
thellun_all_rep_c24300	Thlg0194489 Thlg0194491	6.68689	6.55604	6.47466	6.28333	10.2445	10.4002	10.2065	10.7443	11.0195	10.9507	10.9473	10.8653	3.89863	2.04314e-07	4.44547	4.67567e-09	None	NA
thellun_all_rep_c7898	Thlg0061910 Thlg0061912	3.49576	1.36246	1.35086	1.41743	5.69738	5.89471	5.92381	5.70311	6.10187	6.83345	6.08324	6.44508	3.89812	0.000334814	4.45928	0.000205841	None	NA
thellun_all_c34369	Thlg0384627	9.55471	9.51786	9.23443	8.77244	12.98	13.2019	12.8	13.6854	12.6921	13.0703	13.0539	12.9182	3.89699	5.96071e-06	3.66375	1.73738e-06	AT3G48850.1	Symbols: PHT3;2 | phosphate transporter 3;2 | chr3:18114759-18116420 REVERSE LENGTH=1092
thellun_all_rep_c2774	Thlg0019557	7.1716	7.00769	6.37577	7.13731	10.9468	10.8354	10.0679	11.4273	9.04858	8.91456	8.48452	8.47329	3.89627	2.53023e-05	1.80715	0.000267526	AT1G20823.1	Symbols: | RING/U-box superfamily protein | chr1:7238880-7239473 FORWARD LENGTH=594
cluster237	Thlg0413110	12.9207	11.1879	11.8664	10.3181	15.2329	15.697	15.6955	15.2389	15.9126	16.517	16.3882	16.4786	3.89279	0.000463632	4.75077	0.000157504	AT5G64120.1	Symbols: | Peroxidase superfamily protein | chr5:25659551-25660946 REVERSE LENGTH=987
thellun_all_rep_c25813	Thlg0205962	3.43949	2.3332	2.36978	1.91197	6.82153	6.17479	5.93448	6.69478	6.53017	6.82355	6.59061	6.62601	3.89279	5.66447e-05	4.12898	1.64396e-05	None	NA
thellun_all_c26352	Thlg0209967	8.18412	7.77864	7.9843	8.08767	11.9519	11.3747	11.4487	12.8297	11.7645	12.2939	12.2389	12.0546	3.89255	2.95115e-05	4.07929	1.48483e-07	AT1G22410.1	Symbols: | Class-II DAHP synthetase family protein | chr1:7912120-7914742 FORWARD LENGTH=1584
thellun_all_c19513	Thlg0156093 Thlg0156094	1.34688	1.40563	1.47089	1.42046	5.24553	5.16887	4.5453	6.24327	3.046	4.33182	4.62925	4.30059	3.88978	3.27105e-05	2.66594	0.000277317	AT3G13600.1	Symbols: | calmodulin-binding family protein | chr3:4445102-4447383 FORWARD LENGTH=1818
thellun_all_c29780	Thlg0369966	3.85634	4.38549	4.16269	5.13849	8.54866	7.83657	8.19819	8.51362	6.95749	7.18602	7.61818	7.22333	3.88851	1.87854e-05	2.8605	8.4722e-05	AT3G50760.1	Symbols: GATL2 | galacturonosyltransferase-like 2 | chr3:18868074-18869099 FORWARD LENGTH=1026
thellun_all_c10947	Thlg0087193	5.5675	4.37215	5.03337	4.79787	8.94764	8.541	8.16167	9.67008	7.66524	8.22541	7.88881	7.98047	3.88737	7.59693e-05	2.99726	3.52457e-05	AT4G12432.1	Symbols: CPuORF26 | conserved peptide upstream open reading frame 26 | chr4:7367442-7367516 REVERSE LENGTH=75
thellun_all_c21791	Thlg0174151	9.3129	9.24153	9.06683	8.57181	12.7562	12.8531	12.5697	13.5598	12.479	12.8531	12.831	12.6886	3.88643	7.58309e-06	3.66467	1.17696e-06	AT3G48850.1	Symbols: PHT3;2 | phosphate transporter 3;2 | chr3:18114759-18116420 REVERSE LENGTH=1092
thellun_all_rep_c9123	Thlg0072162	8.67649	8.17314	8.46731	8.30566	12.3285	12.447	11.9337	12.4561	12.8555	13.3982	13.0728	13.1662	3.88568	3.68187e-07	4.71752	8.74887e-08	AT3G54420.1	Symbols: ATEP3, ATCHITIV, CHIV, EP3 | homolog of carrot EP3-3 chitinase | chr3:20145935-20147034 FORWARD LENGTH=822
thellun_all_c8867	Thlg0070037 Thlg0070040	4.64903	4.76154	4.89093	4.46167	8.49232	8.69753	7.80463	9.30199	6.13751	5.45924	5.99731	5.74289	3.88333	1.96797e-05	1.14344	0.000610904	AT5G06980.4	Symbols: | unknown protein; FUNCTIONS IN: molecular_function unknown; INVOLVED IN: response to karrikin; LOCATED IN: cellular_component unknown; EXPRESSED IN: 21 plant structures; EXPRESSED DURING: 11 growth stages; BEST Arabidopsis thaliana protein match is: unknown protein (TAIR:AT3G12320.1). | chr5:2167799-2169110 FORWARD LENGTH=840
thellun_all_c7577	Thlg0362542	9.4092	9.55902	9.95784	9.67845	13.9106	13.2267	13.1742	13.8231	15.1013	15.4914	14.7116	14.6985	3.8825	2.46972e-06	5.34959	3.29125e-07	AT5G15870.1	Symbols: | glycosyl hydrolase family 81 protein | chr5:5182641-5184878 REVERSE LENGTH=2238
thellun_all_rep_c4463	Thlg0033460	4.09495	3.44457	3.8966	3.7442	7.28973	8.15057	7.21902	8.03019	6.29282	7.03429	6.59545	7.09845	3.8773	8.65315e-06	2.96017	1.51943e-05	None	NA
thellun_all_c20340	Thlg0162451	6.11629	6.16668	6.75644	5.49021	9.8279	10.5202	9.84139	9.83353	8.17057	8.9531	8.76764	8.76325	3.87336	1.61909e-05	2.53124	0.000180604	AT1G68840.1	Symbols: RAV2, RAP2.8, TEM2, EDF2, AtRAV2 | related to ABI3/VP1 2 | chr1:25880442-25881500 FORWARD LENGTH=1059
thellun_all_c20949	Thlg0167258 Thlg0167263	6.22815	6.34018	6.77608	7.24506	10.4882	10.3255	10.1503	11.1162	9.24755	10.7117	10.597	10.6443	3.8727	1.69769e-05	3.65277	0.000129504	AT5G05580.1	Symbols: FAD8 | fatty acid desaturase 8 | chr5:1664331-1666345 FORWARD LENGTH=1308
thellun_all_c11155	Thlg0088935	2.62442	1.69894	1.50793	1.98249	5.97533	5.32035	5.68167	6.32205	8.44781	8.81661	8.75143	8.58678	3.87141	2.07911e-05	6.69722	2.14317e-07	AT1G13830.1	Symbols: | Carbohydrate-binding X8 domain superfamily protein | chr1:4739999-4740926 REVERSE LENGTH=594
thellun_all_c34022	Thlg0268539	2.88153	3.26564	3.3785	1.99642	6.91342	7.24315	6.79933	6.04648	4.77983	5.84975	5.59067	5.80714	3.87007	7.25367e-05	2.62633	0.000599158	None	NA
thellun_all_rep_c4918	Thlg0037246	7.00934	6.11787	6.51559	6.19049	10.0729	10.4218	10.1714	10.6337	9.36967	10.1795	9.92425	10.2522	3.8666	3.56102e-06	3.47309	1.85688e-05	AT2G37540.1	Symbols: | NAD(P)-binding Rossmann-fold superfamily protein | chr2:15751695-15753820 REVERSE LENGTH=966
thellun_all_c10698	Thlg0085176	6.29155	5.79359	5.3263	5.63787	9.62197	9.65022	9.19396	10.0422	8.98131	9.05018	9.11586	9.17228	3.86477	6.62246e-06	3.31758	3.59855e-06	AT3G17420.1	Symbols: GPK1 | glyoxysomal protein kinase 1 | chr3:5959462-5961313 REVERSE LENGTH=1404
thellun_all_c24354	Thlg0194900	6.55665	6.36304	6.7652	6.15197	10.389	9.93567	10.2406	10.7286	8.37913	8.44533	8.38965	8.20334	3.86423	1.69052e-06	1.89515	1.06548e-05	AT4G16480.1	Symbols: ATINT4, INT4 | inositol transporter 4 | chr4:9291246-9293083 FORWARD LENGTH=1749
thellun_all_c19903	Thlg0159085	3.99641	4.32951	3.91253	3.2288	7.60791	7.42966	7.38459	8.5012	7.61134	7.64861	7.24601	7.41341	3.86403	3.21696e-05	3.61303	6.74141e-06	AT3G52450.1	Symbols: PUB22 | plant U-box 22 | chr3:19440943-19442250 REVERSE LENGTH=1308
thellun_all_c36306	Thlg0286458	3.85102	4.3788	4.96753	4.73808	8.16642	8.27309	7.87192	9.06643	7.05656	7.75814	7.37156	7.74436	3.86061	3.44294e-05	2.9988	5.33319e-05	AT5G55970.1	Symbols: | RING/U-box superfamily protein | chr5:22668019-22669312 FORWARD LENGTH=1032
thellun_all_c38661	Thlg0304710	1.27077	1.28504	1.28323	1.28666	5.47337	4.97278	4.70797	5.40186	2.0605	1.32697	3.046	1.35623	3.85757	7.02912e-07	0.666	0.149967	AT1G20310.1	Symbols: | unknown protein; FUNCTIONS IN: molecular_function unknown; INVOLVED IN: biological_process unknown; LOCATED IN: chloroplast; EXPRESSED IN: 16 plant structures; EXPRESSED DURING: 9 growth stages; BEST Arabidopsis thaliana protein match is: unknown protein (TAIR:AT1G76070.1); Has 46 Blast hits to 46 proteins in 12 species: Archae - 0; Bacteria - 0; Metazoa - 0; Fungi - 0; Plants - 46; Vi…
thellun_all_rep_c28833	Thlg0228824	2.8465	2.34995	2.63763	1.92806	6.4838	6.45251	5.29668	6.94793	7.07054	7.62906	7.16191	7.27439	3.8547	7.55777e-05	4.84344	8.16629e-07	None	NA
thellun_all_rep_c11862	Thlg0094816	1.36121	1.51412	1.44453	1.77967	4.814	5.09968	5.00326	6.60014	3.34541	5.93472	4.77226	3.98348	3.85439	9.57092e-05	2.98408	0.00186202	AT1G56600.1	Symbols: AtGolS2, GolS2 | galactinol synthase 2 | chr1:21207620-21209291 FORWARD LENGTH=1008
thellun_all_rep_c29033	Thlg0367393	7.10509	7.2831	6.70401	6.14637	11.3317	10.3272	10.226	10.771	12.346	12.3369	12.9731	12.2955	3.85434	3.70481e-05	5.67822	1.39757e-06	None	NA
thellun_all_c33629	Thlg0382269	8.40016	7.68272	8.25281	8.08436	11.9209	12.0434	11.7	12.1555	12.0902	11.9249	11.5819	11.6663	3.84993	7.5162e-07	3.71082	1.32368e-06	None	NA
thellun_all_c9567	Thlg0075789	4.80408	4.13946	4.71694	3.468	8.31271	8.14667	7.66065	8.40532	7.45308	8.08133	7.91459	7.82454	3.84922	3.38834e-05	3.53626	4.34049e-05	None	NA
thellun_all_c43316	Thlg0405959	7.03822	6.30568	6.55479	6.66612	10.4963	10.3598	10.2763	10.8241	10.2814	10.5309	10.5309	10.6155	3.84793	1.0718e-06	3.84852	4.62168e-07	AT3G55560.1	Symbols: AGF2, AHL15 | AT-hook protein of GA feedback 2 | chr3:20604904-20605836 REVERSE LENGTH=933
thellun_all_c23644	Thlg0189266	5.88081	5.04618	4.96961	4.73049	8.88028	8.93567	8.73576	9.45575	7.77926	8.22912	8.50764	8.21621	3.84509	1.27388e-05	3.02629	4.74421e-05	AT4G34135.1	Symbols: UGT73B2 | UDP-glucosyltransferase 73B2 | chr4:16345476-16347016 REVERSE LENGTH=1452
thellun_all_c8067	Thlg0063336	9.33749	8.97652	8.65008	9.36475	13.2245	12.2546	12.8508	13.3744	11.7273	12.6301	12.591	12.2382	3.84386	1.42364e-05	3.21443	2.08081e-05	AT1G58360.1	Symbols: AAP1, NAT2 | amino acid permease 1 | chr1:21676623-21680313 FORWARD LENGTH=1458
Thlg0003311	Thlg0003311	12.5584	12.1749	12.4422	11.4441	15.8991	15.9722	16.0542	16.0689	15.149	16.0501	15.9903	16.1308	3.84373	5.16188e-06	3.67513	3.65061e-05	None	NA
thellun_all_rep_c45750	Thlg0409783	11.1233	10.4116	10.6039	10.4609	14.3239	14.2525	14.3669	15.0194	13.2144	14.2432	14.2037	14.4402	3.84079	3.89443e-06	3.37548	4.2594e-05	AT4G01850.1	Symbols: SAM-2, MAT2, SAM2, AtSAM2 | S-adenosylmethionine synthetase 2 | chr4:796298-797479 REVERSE LENGTH=1182
thellun_all_c27156	Thlg0216036	3.30537	1.31516	2.38023	2.48542	6.19706	5.9984	5.19209	7.46113	8.88988	9.45808	9.167	9.61246	3.84062	0.000831567	6.91031	4.14351e-06	AT3G13790.1	Symbols: ATCWINV1, ATBFRUCT1 | Glycosyl hydrolases family 32 protein | chr3:4533084-4535831 REVERSE LENGTH=1755
thellun_all_rep_c3579	Thlg0026189 Thlg0026191	11.666	9.79478	9.74343	10.6007	14.2316	14.2839	14.6236	14.024	11.3784	11.9301	12.2274	12.5129	3.83956	0.000174472	1.56095	0.0224037	AT1G77760.1	Symbols: NIA1, GNR1, NR1 | nitrate reductase 1 | chr1:29236005-29239367 REVERSE LENGTH=2754
thellun_all_c21228	Thlg0169567	4.34585	3.31605	3.21483	3.87481	7.29702	7.94431	7.02277	7.84545	4.53777	5.50592	4.85552	4.72109	3.8395	3.03935e-05	1.21719	0.0111936	None	NA
thellun_all_c17613	Thlg0141396	9.13155	8.70659	8.54016	7.72089	12.461	12.5244	12.1624	12.3038	13.6812	14.4516	13.4425	13.8082	3.83809	1.5854e-05	5.3211	6.62192e-06	None	NA
thellun_all_rep_c17662	Thlg0363093	12.2912	11.9858	12.2912	11.2351	15.6753	15.7109	15.7951	15.9722	14.9933	15.8647	15.9145	15.9796	3.83753	5.79013e-06	3.73715	3.42767e-05	AT1G27130.1	Symbols: ATGSTU13, GST12, GSTU13 | glutathione S-transferase tau 13 | chr1:9425582-9426597 FORWARD LENGTH=684
thellun_all_c38668	Thlg0304767	6.92135	4.94392	6.01305	4.04315	9.4954	9.3823	9.12425	9.26224	8.93913	9.53644	9.87043	9.72021	3.83568	0.000906558	4.03619	0.000866789	AT1G08930.1	Symbols: ERD6 | Major facilitator superfamily protein | chr1:2873604-2876979 FORWARD LENGTH=1491
thellun_all_rep_c46280	Thlg0410852	4.0554	4.16011	3.21273	4.95386	8.50276	7.78893	7.62005	7.81139	4.94783	3.96065	4.70404	5.41774	3.83526	8.02839e-05	0.662045	0.207182	AT5G59845.1	Symbols: | Gibberellin-regulated family protein | chr5:24111443-24111808 FORWARD LENGTH=270
thellun_all_rep_c585	Thlg0002781	5.08536	5.55053	4.57747	5.50441	8.97491	9.1474	8.4386	9.49221	6.30442	6.27318	5.89442	5.76408	3.83384	1.88433e-05	0.87958	0.0157083	AT3G56290.1	Symbols: | unknown protein; Has 39 Blast hits to 39 proteins in 15 species: Archae - 0; Bacteria - 0; Metazoa - 0; Fungi - 0; Plants - 39; Viruses - 0; Other Eukaryotes - 0 (source: NCBI BLink). | chr3:20878743-20879541 REVERSE LENGTH=522
thellun_all_c31423	Thlg0375279	2.81156	3.13513	1.97007	2.51218	6.5067	6.62618	5.64217	6.98634	7.41821	7.99751	7.70033	8.05668	3.83311	5.30386e-05	5.18595	1.88991e-06	AT2G01430.1	Symbols: ATHB17, ATHB-17, HB17 | homeobox-leucine zipper protein 17 | chr2:187798-190369 REVERSE LENGTH=828
thellun_all_c10018	Thlg0079524	10.8842	10.3466	9.631	9.88104	14.5803	13.6854	13.2796	14.517	14.0972	13.8595	13.9444	14.2296	3.82989	0.000100186	3.84698	1.08846e-05	None	NA
thellun_all_c15831	Thlg0127009	9.33453	7.81119	7.39108	7.23706	11.6823	11.6741	11.5203	12.2048	12.2078	13.0516	12.7122	12.7626	3.82689	0.000265876	4.74007	8.81305e-05	AT5G39610.1	Symbols: ATNAC2, ORE1, ANAC092, ATNAC6, NAC2, NAC6 | NAC domain containing protein 6 | chr5:15858591-15859650 REVERSE LENGTH=858
thellun_all_rep_c29922	Thlg0237026	4.16503	4.14162	3.76516	3.17484	7.86571	7.91439	6.92135	7.83198	5.74626	6.19168	6.09612	6.19341	3.8217	2.57219e-05	2.24521	0.000117391	None	NA
thellun_all_c28865	Thlg0366711	3.61565	3.46197	2.94013	3.96816	7.80445	6.79449	6.83345	7.82886	5.50414	6.34123	5.70734	5.96489	3.81884	4.12264e-05	2.38292	0.000143115	AT1G08630.1	Symbols: THA1 | threonine aldolase 1 | chr1:2743948-2745685 REVERSE LENGTH=1077
thellun_all_rep_c670	Thlg0003311	12.5952	12.226	12.4463	11.3965	15.9108	15.9424	16.0369	16.0423	15.1684	16.0273	16.0059	16.1389	3.81712	7.74582e-06	3.66912	4.34997e-05	None	NA
thellun_all_c12126	Thlg0097003	9.33766	8.58365	9.43114	8.25736	12.658	12.9013	12.5469	12.77	11.4331	12.4549	12.3216	12.3727	3.81662	1.35481e-05	3.24311	0.000128477	None	NA
thellun_all_rep_c718	Thlg0003653	12.6289	12.447	12.5205	11.9983	16.3955	16.2316	15.7791	16.4549	16.6307	16.8059	16.7722	16.7118	3.81662	1.61042e-06	4.33149	8.89046e-08	None	NA
Thlg0003653	Thlg0003653	12.57	12.4466	12.4756	12.0119	16.3745	16.2384	15.7369	16.4209	16.6401	16.8133	16.7635	16.6988	3.81661	1.33913e-06	4.35287	4.68406e-08	None	NA
thellun_all_c34080	Thlg0269000	4.82367	3.51201	4.80682	5.17378	8.46731	8.43346	7.95939	8.71197	8.30757	8.37535	7.91134	8.02154	3.81396	7.38199e-05	3.57488	8.46937e-05	None	NA
cluster425	Thlg0413992	13.4542	12.2494	12.867	10.9505	16.0787	16.1997	16.3482	16.1493	17.0178	17.2861	17.1731	17.1385	3.81372	0.000400914	4.77361	0.000115439	AT3G04717.1	NA
thellun_all_rep_c14665	Thlg0117525	12.7104	11.8026	12.2712	11.4603	15.8868	16.0273	15.6085	15.9701	15.6569	16.292	16.0397	16.2763	3.81206	1.1541e-05	4.00511	1.33496e-05	AT2G46330.1	Symbols: AGP16, ATAGP16 | arabinogalactan protein 16 | chr2:19018730-19019108 REVERSE LENGTH=222
thellun_all_rep_c31429	Thlg0248508	4.82638	3.63729	4.38751	3.99202	8.46187	8.20745	7.61944	7.80135	8.41931	9.32872	8.58527	9.38383	3.81173	2.10338e-05	4.71848	1.16346e-05	AT2G24980.1	Symbols: | Proline-rich extensin-like family protein | chr2:10622453-10624132 FORWARD LENGTH=1680
thellun_all_c22815	Thlg0182476	6.34256	5.83074	6.002	5.65157	9.79445	9.86606	9.24339	10.1556	9.04431	9.52916	9.41569	9.46124	3.80815	4.05121e-06	3.40588	1.54842e-06	AT5G55560.1	Symbols: | Protein kinase superfamily protein | chr5:22506477-22507757 REVERSE LENGTH=945
thellun_all_rep_c25600	Thlg0204382	10.9655	10.796	9.99008	10.3788	14.257	14.5781	13.9261	14.5994	13.7642	14.3132	13.7956	14.1454	3.80756	7.99679e-06	3.47202	1.01513e-05	None	NA
thellun_all_rep_c2498	Thlg0017269	12.9642	12.5308	12.4295	11.5272	16.3767	16.098	15.8385	16.3671	15.2952	15.4542	14.6965	15.0677	3.80718	2.45159e-05	2.76546	0.000196729	AT3G44260.1	Symbols: | Polynucleotidyl transferase, ribonuclease H-like superfamily protein | chr3:15952213-15953055 REVERSE LENGTH=843
thellun_all_c21345	Thlg0170477	9.21059	8.92825	9.44242	8.64504	12.9618	12.9253	12.3924	13.1721	12.2828	12.8678	12.5521	12.628	3.80632	3.95106e-06	3.52611	2.9047e-06	AT5G61210.1	Symbols: SNAP33, ATSNAP33, SNP33, ATSNAP33B | soluble N-ethylmaleimide-sensitive factor adaptor protein 33 | chr5:24624027-24625366 FORWARD LENGTH=903
thellun_all_rep_c4959	Thlg0037569	2.54455	1.40441	1.60394	1.42366	5.54862	5.79257	5.21974	5.61578	5.57174	6.41935	6.16592	6.66819	3.80004	1.36939e-05	4.46216	1.64051e-05	AT3G21710.2	Symbols: | unknown protein; Has 35333 Blast hits to 34131 proteins in 2444 species: Archae - 798; Bacteria - 22429; Metazoa - 974; Fungi - 991; Plants - 531; Viruses - 0; Other Eukaryotes - 9610 (source: NCBI BLink). | chr3:7648380-7649533 FORWARD LENGTH=636
thellun_all_rep_c15899	Thlg0362957	6.55919	5.54049	5.94955	5.57077	10.003	9.84802	9.48513	9.4662	10.169	10.9173	10.2148	10.9383	3.79558	8.47637e-06	4.65485	6.44222e-06	AT1G21310.1	Symbols: ATEXT3, RSH, EXT3 | extensin 3 | chr1:7453693-7454988 REVERSE LENGTH=1296
thellun_all_c35028	Thlg0276529	1.30471	3.55849	1.3148	1.37016	6.51023	6.46214	4.52181	5.23407	2.38766	1.41176	4.38844	1.6371	3.79502	0.00215833	0.569201	0.540307	None	NA
thellun_all_c31894	Thlg0252064	4.59407	2.10408	2.62026	1.19178	6.40641	6.18454	5.70198	7.39666	9.5386	11.1416	10.1604	10.7377	3.79485	0.00322823	7.76704	6.81807e-05	None	NA
thellun_all_rep_c23540	Thlg0188406	13.4481	12.5689	12.6953	12.5902	16.6176	16.6265	16.5665	16.6686	15.9836	16.6019	16.4654	16.6686	3.79419	1.86871e-06	3.60425	8.82361e-06	AT4G01850.1	Symbols: SAM-2, MAT2, SAM2, AtSAM2 | S-adenosylmethionine synthetase 2 | chr4:796298-797479 REVERSE LENGTH=1182
thellun_all_rep_c2937	Thlg0020861	10.6274	10.459	9.63653	10.1078	13.9324	14.2415	13.5943	14.2279	13.3443	13.7766	13.3822	13.7263	3.79133	7.61155e-06	3.34964	9.81981e-06	None	NA
thellun_all_c10554	Thlg0083962	10.1017	10.1732	10.005	9.32839	13.5647	13.788	13.3999	14.0188	13.3756	13.7976	13.6271	13.6325	3.79076	3.73731e-06	3.70613	2.30511e-06	None	NA
thellun_all_c39637	Thlg0312002	3.28445	3.18968	3.16151	3.64459	7.53264	7.25649	6.4174	7.23148	6.95555	8.55319	7.54998	8.59992	3.78944	7.33148e-06	4.5946	3.28818e-05	AT1G02800.1	Symbols: ATCEL2, CEL2 | cellulase 2 | chr1:613386-616103 REVERSE LENGTH=1506
thellun_all_rep_c45307	Thlg0349195	6.36805	6.04689	6.19276	6.01404	9.66667	9.51346	9.79426	10.7987	8.69975	9.68711	9.60243	9.24103	3.78783	1.56771e-05	3.15215	1.16227e-05	AT5G54810.1	Symbols: TSB1, TRPB, TRP2, ATTSB1 | tryptophan synthase beta-subunit 1 | chr5:22264805-22266738 REVERSE LENGTH=1413
thellun_all_rep_c36601	Thlg0288802	12.0148	12.0112	11.6741	10.7617	15.7369	15.4896	14.7566	15.6276	15.5183	16.0397	15.4466	15.7498	3.78724	5.00789e-05	4.07313	1.56221e-05	None	NA
thellun_all_rep_c19377	Thlg0155027	6.46152	6.31462	6.40428	6.49386	10.655	10.2001	9.89074	10.0692	10.476	10.8709	10.3567	10.6041	3.78518	4.9821e-07	4.15836	3.31448e-08	None	NA
thellun_all_c18597	Thlg0148957	5.5417	5.21071	3.43463	2.01878	8.32184	6.95975	7.88678	8.17379	9.44577	10.464	10.2138	10.0004	3.78409	0.0049701	5.97953	0.000408558	AT4G10490.1	Symbols: | 2-oxoglutarate (2OG) and Fe(II)-dependent oxygenase superfamily protein | chr4:6483900-6485179 FORWARD LENGTH=1047
thellun_all_rep_c3744	Thlg0027565	13.9302	12.3815	12.889	11.4878	16.3426	16.6287	16.6963	16.1533	16.8736	17.1536	17.0114	17.0294	3.78313	0.000362094	4.34487	0.000147839	None	NA
thellun_all_c43383	Thlg0338630	1.86879	1.40084	1.38474	1.52588	5.73841	5.41336	4.60507	5.55567	6.05089	5.76593	5.91432	6.14491	3.78306	9.01013e-06	4.42395	6.53464e-08	None	NA
thellun_all_rep_c7704	Thlg0060322	13.2069	12.2674	12.088	12.2576	16.2451	16.1563	16.0802	16.4654	15.5131	16.2111	16.0474	16.1093	3.78177	7.78915e-06	3.51526	2.24682e-05	None	NA
thellun_all_c23528	Thlg0188299	2.71507	2.25563	2.02726	2.70486	6.32715	6.36983	5.76248	6.36475	6.10662	6.51361	6.51942	6.28146	3.78035	2.91264e-06	3.92957	1.04964e-06	AT1G15530.1	Symbols: | Concanavalin A-like lectin protein kinase family protein | chr1:5339961-5341931 REVERSE LENGTH=1971
thellun_all_c42412	Thlg0332000	3.42567	3.71537	4.03121	4.04589	7.83255	7.36632	7.1874	7.95253	7.24752	7.71433	8.04283	8.28018	3.78016	3.67971e-06	4.01668	5.54849e-06	AT3G25100.1	Symbols: CDC45 | cell division cycle 45 | chr3:9144292-9146082 FORWARD LENGTH=1791
thellun_all_c22216	Thlg0177660	1.61546	1.63546	1.46493	1.7712	5.91908	6.27713	6.6295	2.77783	2.30561	4.39429	4.79086	6.74598	3.77912	0.00536049	2.93742	0.0181461	None	NA
thellun_all_c24685	Thlg0197434	2.21699	1.45633	1.44359	1.48376	5.5258	5.54346	4.7751	5.86819	4.23697	3.75181	3.59587	3.68029	3.77797	1.50297e-05	2.16607	9.79074e-05	None	NA
thellun_all_rep_c17450	Thlg0140104	9.39611	8.32467	8.29271	8.12648	12.2182	12.1133	12.3719	12.5378	11.9193	11.9933	12.0363	11.9849	3.77532	1.68728e-05	3.44847	2.19721e-05	AT2G31390.1	Symbols: | pfkB-like carbohydrate kinase family protein | chr2:13383635-13386116 REVERSE LENGTH=978
thellun_all_rep_c3101	Thlg0022242	1.35729	1.43394	1.39677	1.44837	6.16046	4.28936	4.70895	5.57545	1.42775	1.84088	1.46965	2.07792	3.77446	0.000109131	0.294955	0.108867	None	NA
thellun_all_c31355	Thlg0375101	7.98466	7.56712	6.84733	6.88545	11.3713	10.6223	10.5332	11.8527	10.9994	10.949	11.2273	11.06	3.77373	0.000104537	3.73778	1.15642e-05	None	NA
thellun_all_c38145	Thlg0300747	6.39781	5.47264	5.63491	5.27162	9.95784	9.51408	8.66629	9.73155	9.28734	9.84929	9.35664	9.76108	3.7732	5.526e-05	3.86934	9.65349e-06	None	NA
thellun_all_c35727	Thlg0388562	2.21075	1.82046	1.59883	1.28784	5.03579	6.27318	4.89538	5.79658	6.45285	6.12398	5.8338	6.51888	3.77076	5.91479e-05	4.50291	1.90878e-06	None	NA
thellun_all_c7592	Thlg0059370	6.46508	6.2704	5.90103	6.65955	10.1911	10.1512	10.0637	9.96999	8.41864	9.25178	9.22282	10.1883	3.76999	5.33288e-07	2.94637	0.000304978	AT5G12020.1	Symbols: HSP17.6II | 17.6 kDa class II heat shock protein | chr5:3882409-3882876 REVERSE LENGTH=468
thellun_all_c21709	Thlg0173485	7.25796	5.05901	5.43478	6.2765	9.8047	9.78622	9.27598	10.2321	13.0441	13.5296	12.8424	13.3309	3.76769	0.000374465	7.17969	8.16731e-06	None	NA
thellun_all_rep_c6421	Thlg0049632	7.6501	6.42988	6.56578	6.97871	10.6674	10.7453	10.6233	10.6566	8.8262	9.64551	9.47053	10.0288	3.76701	9.46453e-06	2.58664	0.00043647	AT3G61900.1	Symbols: | SAUR-like auxin-responsive protein family | chr3:22925813-22926379 FORWARD LENGTH=411
thellun_all_c9949	Thlg0078933 Thlg0078934	6.51443	5.92464	6.67966	6.04689	10.0323	10.1498	9.80972	10.2347	10.0342	9.90676	9.70289	9.69904	3.76525	1.60539e-06	3.54432	2.01755e-06	AT1G30720.1	Symbols: | FAD-binding Berberine family protein | chr1:10898197-10899780 FORWARD LENGTH=1584
Thlg0004121	Thlg0004121	2.81805	3.71033	3.44985	3.12925	8.34433	5.55765	8.2061	6.05637	10.2472	11.5964	11.559	11.4536	3.76424	0.00234126	7.93718	7.50667e-07	None	NA
thellun_all_c7715	Thlg0060412	7.93848	7.3763	7.72736	7.53412	11.4941	11.4381	10.8837	11.8146	11.8076	12.4905	12.2912	12.1986	3.76354	3.18257e-06	4.55294	3.25591e-07	AT3G01290.1	Symbols: | SPFH/Band 7/PHB domain-containing membrane-associated protein family | chr3:88252-89356 REVERSE LENGTH=858
thellun_all_c22621	Thlg0180911	10.0471	10.1512	10.0726	10.199	14.3984	14.0838	13.0638	13.9742	11.1774	11.1101	11.0746	11.5509	3.76258	1.25669e-05	1.11079	7.09932e-05	AT1G61890.1	Symbols: | MATE efflux family protein | chr1:22868103-22871163 REVERSE LENGTH=1506
thellun_all_rep_c33030	Thlg0260831 Thlg0260832	8.16311	7.22678	6.30219	6.7202	11.1895	10.7737	11.0039	10.4924	9.74451	10.024	9.84683	9.85072	3.76181	0.000120374	2.76346	0.000485664	AT5G17450.1	Symbols: HIPP21 | Heavy metal transport/detoxification superfamily protein | chr5:5755386-5756743 FORWARD LENGTH=450
thellun_all_rep_c22704	Thlg0181566	3.29041	2.03478	2.85721	1.22032	6.7208	6.17362	5.55099	6.00408	4.13946	5.02048	3.96065	3.33801	3.76169	0.000346154	1.76397	0.0219795	None	NA
thellun_all_c13856	Thlg0111102	8.23178	8.20032	8.09573	8.04875	11.9152	11.9891	11.5489	12.1587	11.4603	11.881	11.8778	12.0812	3.75886	1.45708e-07	3.68095	1.79363e-07	AT2G46620.1	Symbols: | P-loop containing nucleoside triphosphate hydrolases superfamily protein | chr2:19139071-19140546 REVERSE LENGTH=1476
thellun_all_c32064	Thlg0253363	3.44278	2.84039	3.6742	4.18967	7.39236	6.96569	7.25843	7.55563	2.70411	1.2189	4.23108	3.96643	3.75627	1.79202e-05	-0.506634	0.521365	AT1G09157.1	Symbols: | Protein of unknown function (DUF679) | chr1:2951665-2952396 REVERSE LENGTH=732
cluster67	Thlg0414855	6.97818	7.73457	7.59976	7.00863	11.6453	10.6399	10.2321	11.8271	8.92949	8.37863	8.38184	8.57544	3.75581	0.000130177	1.23606	0.00191652	AT4G15680.1	Symbols: | Thioredoxin superfamily protein | chr4:8931813-8932121 FORWARD LENGTH=309
thellun_all_rep_c1845	Thlg0011925	9.54999	9.05328	9.09415	8.99038	13.0978	12.9533	12.092	13.562	12.0771	12.7913	12.4884	12.5181	3.75434	2.88519e-05	3.29679	2.73555e-06	AT4G24380.1	Symbols: | INVOLVED IN: 10-formyltetrahydrofolate biosynthetic process, folic acid and derivative biosynthetic process; EXPRESSED IN: 24 plant structures; EXPRESSED DURING: 15 growth stages; CONTAINS InterPro DOMAIN/s: Serine hydrolase (InterPro:IPR005645); BEST Arabidopsis thaliana protein match is: alpha/beta-Hydrolases superfamily protein (TAIR:AT5G65400.1); Has 30201 Blast hits to 17322 prote…
thellun_all_rep_c40791	Thlg0320530	6.63488	6.32767	6.18959	5.50683	10.1076	9.84655	9.33788	10.3811	8.98151	9.58672	9.12786	9.62658	3.75355	2.5661e-05	3.16593	3.3864e-05	None	NA
thellun_all_c19097	Thlg0152812	10.5807	9.95309	9.64306	10.0067	13.8329	13.8204	13.6171	13.9246	13.4098	13.4689	13.2963	13.2823	3.75287	1.75827e-06	3.31844	3.10949e-06	None	NA
thellun_all_rep_c32067	Thlg0377394	7.65901	6.65082	6.89828	6.42709	10.9233	10.8844	10.5163	10.3175	11.0947	11.9245	11.1478	11.9675	3.75157	1.77284e-05	4.62481	1.33881e-05	AT1G21310.1	Symbols: ATEXT3, RSH, EXT3 | extensin 3 | chr1:7453693-7454988 REVERSE LENGTH=1296
thellun_all_c43810	Thlg0406776	5.14728	1.89634	4.02627	4.36989	7.80582	7.5999	7.48061	7.55314	5.52101	5.81203	5.38101	6.41527	3.74992	0.00171737	1.92239	0.0392758	None	NA
thellun_all_rep_c6529	Thlg0050541	5.5924	5.35132	5.14551	5.52459	9.63122	8.93957	8.49244	9.54061	7.65585	7.62196	6.52508	6.84	3.74751	1.2146e-05	1.75727	0.00110544	None	NA
thellun_all_rep_c4331	Thlg0032331	11.671	11.1001	11.5809	10.5622	15.0883	14.8785	14.5037	15.429	14.0117	14.6894	14.5195	14.4501	3.74633	2.35399e-05	3.1891	3.56784e-05	AT1G55450.2	Symbols: | S-adenosyl-L-methionine-dependent methyltransferases superfamily protein | chr1:20705274-20706825 REVERSE LENGTH=963
thellun_all_rep_c2364	Thlg0016135	11.5312	11.4357	10.9698	9.97605	14.9933	14.8426	14.1014	14.9603	14.6689	15.2847	14.7834	15.0207	3.74618	0.0001011	3.96122	4.64392e-05	None	NA
thellun_all_c12311	Thlg0098496	2.46455	1.69392	1.93574	1.96265	6.03563	5.62702	5.66494	5.71373	4.77369	5.36023	5.27317	5.25097	3.74611	1.0003e-06	3.1503	5.38556e-06	AT2G27430.1	Symbols: | ARM repeat superfamily protein | chr2:11729914-11733170 REVERSE LENGTH=1317
thellun_all_rep_c20187	Thlg0161266	13.8461	12.5859	13.2272	11.2462	16.3355	16.4528	16.6827	16.3977	17.226	17.4456	17.3502	17.3266	3.74082	0.000553438	4.61075	0.000170394	AT3G04717.1	NA
thellun_all_c10897	Thlg0086761	9.36265	9.32035	9.39555	9.00127	13.2129	12.7992	12.6082	13.4154	12.3762	13.2595	12.844	13.3572	3.73899	1.81359e-06	3.68926	4.98836e-06	None	NA
thellun_all_rep_c6568	Thlg0050891	12.6466	11.5797	11.6281	11.7264	15.7985	15.5329	15.3407	15.859	15.8166	16.4913	16.4528	16.5058	3.73756	1.08392e-05	4.42143	6.44916e-06	AT4G35630.1	Symbols: PSAT | phosphoserine aminotransferase | chr4:16904205-16905497 FORWARD LENGTH=1293
thellun_all_c20436	Thlg0163189	5.36243	5.25705	4.83791	3.65103	8.57859	8.54535	7.90243	9.02215	8.19494	8.60659	7.97452	8.4308	3.73503	0.000175866	3.52461	0.000146996	None	NA
thellun_all_rep_c4266	Thlg0031798	9.37628	9.37529	9.07054	9.80712	13.1366	13.0506	12.8392	13.5271	10.4345	12.0572	11.9161	11.9931	3.73105	1.97979e-06	2.19292	0.00192792	AT1G18590.1	Symbols: SOT17, ATSOT17, ATST5C | sulfotransferase 17 | chr1:6398634-6399674 FORWARD LENGTH=1041
thellun_all_c29309	Thlg0368357	2.33781	1.34933	2.10869	4.36138	6.30499	6.07691	5.78169	6.91753	5.83163	6.09804	6.26387	6.37989	3.73098	0.00161233	3.60406	0.00149905	None	NA
thellun_all_c42755	Thlg0334538	2.19297	1.32036	1.89856	1.32325	5.64934	5.17664	5.08702	5.74269	4.33991	3.44865	4.20722	1.36237	3.73013	9.54033e-06	1.65575	0.0614609	AT4G01680.2	Symbols: MYB55 | myb domain protein 55 | chr4:716222-717415 REVERSE LENGTH=1047
thellun_all_rep_c2379	Thlg0016255	1.47455	1.38915	1.97051	1.47851	5.48824	5.29496	4.42976	6.01848	3.57833	4.10902	3.90597	4.16922	3.72968	4.42395e-05	2.36246	1.54651e-05	AT5G11260.1	Symbols: HY5, TED 5 | Basic-leucine zipper (bZIP) transcription factor family protein | chr5:3593583-3594800 REVERSE LENGTH=507
thellun_all_c34984	Thlg0276193	7.55279	7.28397	7.29702	7.74126	11.2771	11.1958	10.9822	11.3359	9.28112	9.68132	9.25097	9.90427	3.72898	1.45079e-07	2.06066	4.00108e-05	None	NA
thellun_all_c18452	Thlg0147861	8.52154	7.39089	7.82391	7.79609	11.5984	11.502	11.7579	11.5853	11.9894	12.5293	12.3069	12.2688	3.7278	4.58386e-06	4.3905	2.72659e-06	AT3G47780.1	Symbols: ATATH6, ATH6 | ABC2 homolog 6 | chr3:17624500-17628972 FORWARD LENGTH=2808
Thlg0007458	Thlg0007458	7.76059	7.20392	7.35861	7.19354	11.2939	11.2023	10.3358	11.5897	10.1928	10.8675	10.7395	10.7531	3.72628	1.67572e-05	3.25907	3.51662e-06	AT4G24380.1	Symbols: | INVOLVED IN: 10-formyltetrahydrofolate biosynthetic process, folic acid and derivative biosynthetic process; EXPRESSED IN: 24 plant structures; EXPRESSED DURING: 15 growth stages; CONTAINS InterPro DOMAIN/s: Serine hydrolase (InterPro:IPR005645); BEST Arabidopsis thaliana protein match is: alpha/beta-Hydrolases superfamily protein (TAIR:AT5G65400.1); Has 30201 Blast hits to 17322 prote…
thellun_all_c23796	Thlg0190539	1.18538	1.94665	2.09053	1.19666	5.63827	5.43979	4.64203	5.59415	8.86934	8.25571	9.09306	9.09386	3.72375	3.15089e-05	7.22319	4.22863e-07	None	NA
thellun_all_c34825	Thlg0385989	1.23455	1.26978	1.25049	1.27203	4.99505	6.02095	3.90153	4.98911	4.32184	1.26815	3.52431	3.51272	3.71995	0.000136376	1.90004	0.0276939	None	NA
thellun_all_c27562	Thlg0219083	11.5636	10.9116	11.0669	10.7987	15.0474	14.5099	14.6832	14.978	12.6598	13.4047	13.5124	13.1908	3.71945	2.11333e-06	2.10673	0.000165403	None	NA
thellun_all_rep_c24804	Thlg0198335	7.42004	6.5491	6.35808	6.35908	10.435	10.2042	10.343	10.5747	10.071	10.2327	10.2437	10.2054	3.71765	8.21935e-06	3.51665	9.38363e-06	AT2G31390.1	Symbols: | pfkB-like carbohydrate kinase family protein | chr2:13383635-13386116 REVERSE LENGTH=978
cluster443	Thlg0360689 Thlg0360690	13.0749	12.1147	12.1545	12.2721	16.2258	16.123	15.9701	16.1594	16.0163	16.7364	16.6714	16.7012	3.71554	3.81326e-06	4.12729	6.68459e-06	None	NA
thellun_all_c21679	Thlg0173218	5.71164	5.0731	5.0365	5.29408	9.11328	8.69381	9.17688	8.9909	6.43893	6.84657	6.57595	6.73103	3.71489	1.10675e-06	1.36929	0.0002594	AT2G38400.2	Symbols: AGT3 | alanine:glyoxylate aminotransferase 3 | chr2:16083779-16086115 FORWARD LENGTH=1482
thellun_all_rep_c5245	Thlg0039896	12.4139	11.5512	12.0675	11.3015	15.6063	15.765	15.2689	15.5532	15.2105	15.9424	15.6482	15.9145	3.71485	9.41025e-06	3.84538	1.45937e-05	AT2G46330.1	Symbols: AGP16, ATAGP16 | arabinogalactan protein 16 | chr2:19018730-19019108 REVERSE LENGTH=222
thellun_all_c25435	Thlg0203161 Thlg0203162	7.65637	6.72099	7.32596	6.3713	10.489	11.2804	10.2777	10.8785	11.3571	11.8288	11.5755	11.8718	3.71275	5.23448e-05	4.63964	6.00927e-06	None	NA
thellun_all_rep_c4839	Thlg0036584 Thlg0036585	11.1183	10.677	10.7892	10.8151	14.7214	14.4276	13.9345	15.1579	14.8408	15.2571	14.8562	15.0098	3.71048	9.99927e-06	4.14111	7.97538e-08	AT2G22500.1	Symbols: UCP5, ATPUMP5, DIC1 | uncoupling protein 5 | chr2:9563531-9564472 REVERSE LENGTH=942
thellun_all_rep_c27110	Thlg0215691	7.7742	7.23403	7.75596	7.24182	11.3368	11.3659	10.9423	11.1958	11.6048	11.8494	11.6321	11.8407	3.70868	8.60459e-07	4.23025	2.38794e-07	None	NA
thellun_all_c39396	Thlg0310209	1.89856	2.18354	1.48504	1.52689	5.40127	5.71747	4.78592	6.02273	3.36173	1.78235	3.60802	3.8136	3.70834	2.13873e-05	1.36791	0.031745	None	NA
thellun_all_c12467	Thlg0099750	8.15685	8.28549	8.35107	7.97222	12.1775	11.7547	11.8268	11.8378	11.1053	11.4878	11.323	11.2499	3.70782	1.02716e-07	3.1001	1.74775e-07	AT1G35580.1	Symbols: CINV1 | cytosolic invertase 1 | chr1:13122460-13124808 REVERSE LENGTH=1656
thellun_all_rep_c783	Thlg0004121	2.84224	3.85886	3.82829	3.10295	8.24371	5.70346	8.23023	6.27083	10.206	11.6015	11.6048	11.3912	3.70397	0.00195469	7.79277	1.639e-06	None	NA
thellun_all_c9151	Thlg0072405	1.54492	1.26931	1.28485	1.77314	5.48891	3.82538	6.17119	5.20162	5.43686	4.9293	5.10861	4.08361	3.70372	0.000335814	3.42154	3.43645e-05	None	NA
thellun_all_rep_c22453	Thlg0179556	4.87698	3.92814	5.4532	3.19231	8.02761	8.58703	7.45277	8.17829	6.46367	7.12267	7.40643	7.7212	3.69876	0.000543155	2.81584	0.00256109	None	NA
thellun_all_c11733	Thlg0093781	5.58494	2.96185	4.35665	4.1189	7.81216	7.86245	8.09507	8.03561	8.81078	9.75973	9.21637	9.7843	3.69574	0.000487992	5.13721	0.000122625	AT5G49360.1	Symbols: BXL1, ATBXL1 | beta-xylosidase 1 | chr5:20012179-20016659 REVERSE LENGTH=2325
thellun_all_c12396	Thlg0099152	1.99287	1.32682	2.60365	1.35729	5.9407	5.40634	4.92798	5.78169	5.01553	3.56705	5.10317	4.47355	3.69402	6.55338e-05	2.71966	0.0011034	None	NA
thellun_all_c44026	Thlg0407068	2.44786	3.66186	2.83779	1.29484	5.8628	6.63933	5.01511	7.49332	1.26007	2.71861	1.30696	1.31785	3.69205	0.00221062	-0.909718	0.18482	AT3G56700.1	Symbols: FAR6 | fatty acid reductase 6 | chr3:20999731-21002058 REVERSE LENGTH=1584
thellun_all_rep_c7049	Thlg0054885	1.28231	1.34758	1.2817	1.31351	4.83315	5.33358	5.10127	4.72507	6.86758	7.46683	6.47132	6.91049	3.69199	1.78574e-07	5.62278	1.56632e-07	None	NA
thellun_all_rep_c40552	Thlg0318791	5.38749	5.31696	5.7038	5.95534	9.66533	9.45246	8.7569	9.25014	9.20737	10.52	9.60035	10.4873	3.69031	5.27554e-06	4.36287	1.89701e-05	AT1G23720.1	Symbols: | Proline-rich extensin-like family protein | chr1:8388655-8391342 FORWARD LENGTH=2688
thellun_all_rep_c18996	Thlg0151993	7.38782	6.5387	6.61595	6.65082	10.3578	10.4882	10.045	11.0574	10.8206	11.18	11.1291	10.9782	3.68877	1.4405e-05	4.22869	1.08461e-06	AT1G69840.1	Symbols: | SPFH/Band 7/PHB domain-containing membrane-associated protein family | chr1:26293932-26295150 REVERSE LENGTH=861
thellun_all_c15020	Thlg0120335	4.9448	4.8706	4.93723	5.52386	8.60451	8.53063	8.87165	9.02427	5.01782	4.5391	4.76125	4.18442	3.68864	1.25062e-06	-0.443478	0.106095	AT3G52720.1	Symbols: CAH1, ATACA1, ACA1 | alpha carbonic anhydrase 1 | chr3:19538804-19541116 REVERSE LENGTH=855
thellun_all_rep_c4399	Thlg0032909	10.8642	10.4186	10.5097	10.5187	14.2037	13.7444	14.2346	14.8772	13.3564	13.7612	13.7438	13.6098	3.68718	6.49427e-06	3.03999	5.13013e-07	AT4G34710.1	Symbols: ADC2, SPE2, ATADC2 | arginine decarboxylase 2 | chr4:16560315-16562450 REVERSE LENGTH=2136
thellun_all_rep_c3482	Thlg0025383	8.57544	7.82735	6.94906	7.31459	11.6606	11.3304	11.4654	10.9579	10.19	10.4297	10.3283	10.256	3.68696	7.12605e-05	2.63438	0.000313589	None	NA
thellun_all_rep_c19136	Thlg0153146	11.0118	10.6359	10.7234	9.70369	14.6512	14.2747	13.5713	14.3221	13.5036	14.2508	13.8319	14.1929	3.68617	5.31561e-05	3.4261	4.86967e-05	None	NA
thellun_all_c31541	Thlg0249368	4.70404	4.1189	3.74967	2.59007	7.65087	6.82259	7.63379	7.79684	6.36877	6.88757	7.45713	7.41776	3.68535	0.000311098	3.24214	0.000743892	None	NA
thellun_all_rep_c3857	Thlg0028473	10.7032	10.339	10.0317	9.1068	13.9975	13.7753	12.935	14.2115	14.488	14.9879	14.4411	14.8915	3.68466	0.00016048	4.65694	1.50965e-05	AT5G54490.1	Symbols: PBP1 | pinoid-binding protein 1 | chr5:22121458-22121841 FORWARD LENGTH=384
thellun_all_c45017	Thlg0408551	4.83345	4.81665	4.75575	4.12134	8.23989	8.30986	7.89798	8.81629	8.60582	9.50531	9.05858	8.96531	3.68421	6.92327e-06	4.40196	2.25319e-06	AT2G16900.1	Symbols: | Arabidopsis phospholipase-like protein (PEARLI 4) family | chr2:7323857-7325374 REVERSE LENGTH=1149
thellun_all_rep_c38666	Thlg0396300	9.43597	8.77056	8.82987	8.65461	12.831	12.3752	12.1188	13.0868	13.2374	13.5962	12.9146	13.3466	3.6802	1.19219e-05	4.35093	1.23309e-06	None	NA
thellun_all_c32882	Thlg0259731	3.45829	3.04133	2.12525	1.24215	6.39838	6.41103	5.62981	6.12927	6.66134	7.31398	6.46197	6.85259	3.67537	0.000431169	4.35571	0.000169045	None	NA
thellun_all_c39575	Thlg0398399	1.75606	1.24907	1.36467	1.27768	5.60536	5.28675	4.96817	4.48691	6.14021	6.62551	5.79161	6.47466	3.67493	8.91756e-06	4.84613	5.6572e-07	None	NA
thellun_all_c15356	Thlg0123092	8.62661	8.28183	9.00483	8.35983	12.165	11.9809	11.6376	13.1674	11.6277	11.8352	12.2467	12.0949	3.66945	5.78608e-05	3.38285	3.9796e-06	AT4G25030.1	Symbols: | unknown protein; BEST Arabidopsis thaliana protein match is: unknown protein (TAIR:AT5G45410.3); Has 125 Blast hits to 125 proteins in 36 species: Archae - 2; Bacteria - 31; Metazoa - 0; Fungi - 4; Plants - 88; Viruses - 0; Other Eukaryotes - 0 (source: NCBI BLink). | chr4:12865336-12866638 FORWARD LENGTH=1035
thellun_all_c30160	Thlg0238916	5.14359	3.96709	4.65422	3.371	8.38547	8.0925	7.93573	7.39896	7.53891	8.62814	7.6633	8.02608	3.66919	0.00016159	3.68013	0.000200504	None	NA
thellun_all_c8255	Thlg0064949	8.59354	8.50157	8.95765	9.36108	12.4	12.1775	12.0679	13.4425	11.6571	12.1423	12.0732	12.0771	3.66852	6.12581e-05	3.13396	8.57171e-06	AT3G11170.1	Symbols: FAD7, FADD | fatty acid desaturase 7 | chr3:3499959-3502126 FORWARD LENGTH=1341
thellun_all_rep_c5362	Thlg0040866	12.5919	11.8982	12.1803	11.9987	16.0079	15.748	15.4776	16.1044	14.9108	15.4604	15.1213	15.2211	3.66719	2.13568e-06	3.0111	4.12054e-06	None	NA
thellun_all_c11472	Thlg0091605	8.15784	5.87198	6.18104	5.83779	10.4508	10.2846	10.2817	9.69578	9.50986	9.96891	9.45417	9.68979	3.66605	0.000720539	3.14352	0.00144027	None	NA
thellun_all_c14824	Thlg0118800	6.686	6.23855	6.09525	4.4431	9.49053	9.64754	9.11236	9.87169	10.1233	10.5992	10.49	10.5769	3.6648	0.000391326	4.58164	9.82838e-05	None	NA
thellun_all_rep_c5033	Thlg0038172	9.0293	7.45119	7.81554	6.06434	11.1101	11.6289	11.6908	10.5895	11.9212	12.5759	12.2479	12.5651	3.66473	0.00146807	4.73746	0.000285755	AT5G64110.1	Symbols: | Peroxidase superfamily protein | chr5:25654575-25655946 REVERSE LENGTH=993
thellun_all_c9683	Thlg0076722	3.27379	3.29834	3.72546	3.91586	7.24855	7.1938	6.05883	8.36462	1.90546	1.30245	3.46383	1.34992	3.66309	0.000319728	-1.54794	0.0265221	AT3G21670.1	Symbols: | Major facilitator superfamily protein | chr3:7626942-7628954 REVERSE LENGTH=1773
thellun_all_c39877	Thlg0313749	5.17077	4.34149	4.06527	3.61924	7.60844	8.56994	7.35147	8.31808	5.79086	6.96366	6.06521	6.67112	3.66279	0.000153355	2.07352	0.00271412	None	NA
thellun_all_c32507	Thlg0256769	8.83845	8.58946	8.82751	7.63058	12.4927	11.9535	11.9367	12.1499	12.7793	13.6482	12.788	13.3292	3.6617	2.39455e-05	4.66466	1.24146e-05	None	NA
thellun_all_rep_c15966	Thlg0128133	3.8387	3.75397	3.17402	2.6999	7.38756	6.95368	6.29408	7.47061	5.40942	5.90651	5.61415	6.2346	3.65984	7.06874e-05	2.42452	0.000282662	AT2G47800.1	Symbols: ATMRP4, EST3, MRP4, ABCC4 | multidrug resistance-associated protein 4 | chr2:19574944-19580383 FORWARD LENGTH=4551
thellun_all_c36148	Thlg0285222	3.37876	2.99097	2.85202	2.05589	7.29067	5.87947	6.34105	6.39945	5.67415	5.40817	4.63557	5.7207	3.65825	0.000103381	2.54023	0.000501514	None	NA
thellun_all_c22874	Thlg0182940	4.51899	4.34055	4.12945	4.76892	8.36193	7.61319	7.78833	8.61586	5.99009	6.15332	6.1461	5.97158	3.65535	1.0575e-05	1.62579	2.90978e-05	AT4G23500.1	Symbols: | Pectin lyase-like superfamily protein | chr4:12264640-12267074 FORWARD LENGTH=1488
thellun_all_rep_c7742	Thlg0060649	10.5592	10.5277	9.94328	9.70486	14.1748	13.7193	13.637	13.8184	15.4132	15.6912	15.6569	15.2903	3.65362	5.59451e-06	5.32914	4.72306e-07	AT3G28580.1	Symbols: | P-loop containing nucleoside triphosphate hydrolases superfamily protein | chr3:10715736-10717238 FORWARD LENGTH=1503
thellun_all_rep_c46979	Thlg0356362	11.5951	11.2728	11.0818	11.5907	15.1151	14.5105	15.0951	15.4321	13.5233	14.8579	14.5323	14.5564	3.65311	3.93276e-06	2.98238	8.21288e-05	AT3G03780.1	Symbols: ATMS2, MS2 | methionine synthase 2 | chr3:957602-960740 FORWARD LENGTH=2298
thellun_all_rep_c3062	Thlg0021905	12.5755	12.1303	12.2369	12.1505	16.0163	15.8049	15.8319	16.0521	15.385	15.8124	15.5407	15.3407	3.65301	8.76671e-08	3.24637	5.97307e-07	AT4G34710.1	Symbols: ADC2, SPE2, ATADC2 | arginine decarboxylase 2 | chr4:16560315-16562450 REVERSE LENGTH=2136
thellun_all_c25229	Thlg0201546 Thlg0201548	1.88678	1.35894	1.62832	2.26875	5.59011	5.81698	4.98179	5.36378	5.57284	6.21358	5.96698	6.25287	3.65247	8.70631e-06	4.21587	2.70869e-06	None	NA
thellun_all_rep_c7021	Thlg0054658	10.8014	8.9344	9.72631	10.458	13.6694	12.7516	13.3526	14.7553	11.949	12.3807	11.9619	11.9028	3.65216	0.000818437	2.06856	0.00293915	AT5G61820.1	Symbols: | FUNCTIONS IN: molecular_function unknown; INVOLVED IN: biological_process unknown; LOCATED IN: vacuole; EXPRESSED IN: 24 plant structures; EXPRESSED DURING: 15 growth stages; CONTAINS InterPro DOMAIN/s: Stress up-regulated Nod 19 (InterPro:IPR011692); Has 30201 Blast hits to 17322 proteins in 780 species: Archae - 12; Bacteria - 1396; Metazoa - 17338; Fungi - 3422; Plants - 5037; Virus…
thellun_all_rep_c21104	Thlg0168534	1.71765	1.14338	1.96377	1.14387	5.53084	4.01153	4.83655	6.19706	4.53243	5.38991	5.04618	5.01025	3.65183	0.000384473	3.50252	1.35388e-05	None	NA
thellun_all_c11359	Thlg0090651	6.20077	5.64908	6.15043	5.36995	9.92926	9.64956	9.01952	9.3772	9.35349	10.2108	10.2527	10.6703	3.65133	1.23582e-05	4.27926	1.58219e-05	None	NA
thellun_all_c11214	Thlg0089443 Thlg0089445	10.2551	9.74236	9.57941	9.77287	13.5666	13.5671	12.7816	14.0349	12.3662	12.6655	12.8225	12.7684	3.65013	1.79887e-05	2.81822	3.98005e-06	None	NA
thellun_all_rep_c20217	Thlg0161480	13.8681	12.9507	13.0853	12.9657	16.8852	16.8825	16.8365	16.8638	16.4654	16.9403	16.8825	16.982	3.64957	3.00024e-06	3.6001	6.90731e-06	AT4G01850.1	Symbols: SAM-2, MAT2, SAM2, AtSAM2 | S-adenosylmethionine synthetase 2 | chr4:796298-797479 REVERSE LENGTH=1182
thellun_all_c43194	Thlg0405747	1.73707	1.25268	1.26744	1.28585	4.98586	4.71757	4.39741	6.02826	5.93347	6.4954	6.41396	6.703	3.64652	6.4974e-05	5.0007	2.74683e-07	AT5G66870.1	Symbols: ASL1, LBD36 | ASYMMETRIC LEAVES 2-like 1 | chr5:26706621-26707562 FORWARD LENGTH=942
thellun_all_c42591	Thlg0333271	10.4563	9.83382	9.864	9.89961	13.6737	13.4064	13.1893	14.3681	12.136	12.5355	12.7262	12.4689	3.64596	1.74472e-05	2.45322	1.43614e-05	AT5G19440.1	Symbols: | NAD(P)-binding Rossmann-fold superfamily protein | chr5:6556493-6558123 FORWARD LENGTH=981
thellun_all_rep_c19460	Thlg0155646	6.75142	6.76085	6.8787	7.06433	10.5917	10.2879	9.80877	11.347	9.54603	10.1454	9.9411	9.7731	3.64502	3.31424e-05	2.98757	9.03356e-07	AT5G64240.2	Symbols: AtMC3, MC3 | metacaspase 3 | chr5:25695836-25697249 FORWARD LENGTH=1089
thellun_all_c19904	Thlg0159099	6.11465	6.82355	6.50255	7.30308	10.6423	10.2344	10.3621	10.0715	8.76418	8.91352	9.00774	8.85848	3.64163	1.24727e-05	2.20002	0.000138692	None	NA
thellun_all_rep_c1253	Thlg0007458	7.82753	7.29854	7.45075	7.17838	11.2615	11.1747	10.2975	11.5874	10.1995	10.8361	10.7241	10.7809	3.64149	2.28171e-05	3.19634	4.24871e-06	AT4G24380.1	Symbols: | INVOLVED IN: 10-formyltetrahydrofolate biosynthetic process, folic acid and derivative biosynthetic process; EXPRESSED IN: 24 plant structures; EXPRESSED DURING: 15 growth stages; CONTAINS InterPro DOMAIN/s: Serine hydrolase (InterPro:IPR005645); BEST Arabidopsis thaliana protein match is: alpha/beta-Hydrolases superfamily protein (TAIR:AT5G65400.1); Has 30201 Blast hits to 17322 prote…
thellun_all_rep_c469	Thlg0002025	13.7166	12.8428	12.9637	12.9085	16.7742	16.7742	16.6988	16.7469	16.3569	16.8365	16.8025	16.8763	3.64063	2.05778e-06	3.61018	5.13945e-06	AT1G02500.1	Symbols: SAM1, SAM-1, MAT1, AtSAM1 | S-adenosylmethionine synthetase 1 | chr1:519037-520218 FORWARD LENGTH=1182
thellun_all_c21335	Thlg0170391	6.53755	6.57266	6.55247	6.44303	10.4798	9.99355	9.74343	10.4513	11.6249	11.9393	11.7575	11.7695	3.64059	1.0176e-06	5.24639	3.98372e-10	AT5G14930.2	Symbols: SAG101 | senescence-associated gene 101 | chr5:4828754-4830769 FORWARD LENGTH=1614
thellun_all_rep_c40723	Thlg0320055	9.7334	8.17527	8.62594	8.3886	12.722	12.5986	12.2945	11.8642	12.9295	13.8231	12.9163	13.7116	3.63903	9.32935e-05	4.61432	3.58765e-05	None	NA
thellun_all_rep_c11434	Thlg0091276	4.00478	4.18995	3.97415	3.75722	7.68486	7.46303	7.13961	8.18676	7.25389	7.66509	6.96536	7.44038	3.63704	4.86174e-06	3.34965	1.21293e-06	AT3G53960.1	Symbols: | Major facilitator superfamily protein | chr3:19978306-19980886 REVERSE LENGTH=1809
thellun_all_c32716	Thlg0379437	6.9092	6.07177	5.44416	5.92971	9.80877	9.69904	9.41375	9.98003	9.60499	9.88382	9.87846	10.0573	3.63669	3.15477e-05	3.76743	2.21594e-05	AT5G14700.1	Symbols: | NAD(P)-binding Rossmann-fold superfamily protein | chr5:4740502-4743327 REVERSE LENGTH=1107
thellun_all_c28275	Thlg0364660	5.34737	5.1735	5.55385	5.06086	8.90072	8.84579	8.52554	9.40899	9.27695	9.79202	9.56082	9.66297	3.63637	2.51485e-06	4.2893	1.38884e-07	AT2G16900.1	Symbols: | Arabidopsis phospholipase-like protein (PEARLI 4) family | chr2:7323857-7325374 REVERSE LENGTH=1149
thellun_all_rep_c36879	Thlg0290962	9.40276	8.27195	8.89382	9.03946	12.2939	12.3735	12.0771	13.4081	12.3089	12.8115	12.7483	12.6013	3.63618	7.32112e-05	3.71549	7.49839e-06	AT3G14640.1	Symbols: CYP72A10 | cytochrome P450, family 72, subfamily A, polypeptide 10 | chr3:4919856-4921787 FORWARD LENGTH=1545
thellun_all_rep_c36012	Thlg0389348	3.23377	2.81222	3.00777	3.29234	6.74303	6.81733	6.362	6.96726	6.58291	6.80412	6.1536	6.199	3.63588	6.69736e-07	3.34838	2.22104e-06	AT1G52565.1	Symbols: | unknown protein; FUNCTIONS IN: molecular_function unknown; INVOLVED IN: biological_process unknown; LOCATED IN: endomembrane system; BEST Arabidopsis thaliana protein match is: unknown protein (TAIR:AT3G15760.1); Has 35333 Blast hits to 34131 proteins in 2444 species: Archae - 798; Bacteria - 22429; Metazoa - 974; Fungi - 991; Plants - 531; Viruses - 0; Other Eukaryotes - 9610 (source:…
Thlg0002025	Thlg0002025	13.7612	12.8541	12.9953	12.8926	16.792	16.7827	16.7118	16.7535	16.3691	16.8467	16.8133	16.8805	3.63419	2.71269e-06	3.6016	6.27525e-06	AT1G02500.1	Symbols: SAM1, SAM-1, MAT1, AtSAM1 | S-adenosylmethionine synthetase 1 | chr1:519037-520218 FORWARD LENGTH=1182
thellun_all_c9742	Thlg0077215	8.43595	7.69416	7.74339	7.58878	11.3882	11.0371	11.1381	12.4266	12.3307	12.8456	13.0291	12.1797	3.63192	6.66108e-05	4.73071	2.73982e-06	AT4G20840.1	Symbols: | FAD-binding Berberine family protein | chr4:11157916-11159535 FORWARD LENGTH=1620
thellun_all_rep_c3572	Thlg0026140	10.8223	10.1313	10.1778	10.2424	14.1244	14.0022	13.4798	14.2848	12.4299	12.6736	12.6966	12.7018	3.62934	4.94444e-06	2.28201	1.21309e-05	None	NA
thellun_all_rep_c3384	Thlg0024587	10.6366	9.6646	9.88776	9.58387	13.8752	13.6154	13.3396	13.4542	13.4987	14.2757	13.8062	14.2105	3.62789	9.75589e-06	4.00457	1.12003e-05	AT1G22590.2	Symbols: AGL87 | AGAMOUS-like 87 | chr1:7983511-7984002 FORWARD LENGTH=492
thellun_all_c32408	Thlg0378462	2.38766	1.46411	2.45638	1.44689	5.65996	5.05415	5.86921	5.68137	4.66591	4.47545	5.49943	5.03554	3.62741	3.41341e-05	2.98032	0.000166001	AT5G60890.1	Symbols: ATMYB34, ATR1, MYB34 | myb domain protein 34 | chr5:24495029-24496220 FORWARD LENGTH=888
thellun_all_c32382	Thlg0255786 Thlg0255788	6.05415	6.78923	6.38189	6.6328	10.0061	10.7903	9.01826	10.5506	13.3796	13.8926	13.8028	14.1847	3.62679	0.000141898	7.35042	6.43648e-08	AT4G18540.1	Symbols: | unknown protein; Has 209 Blast hits to 205 proteins in 54 species: Archae - 0; Bacteria - 17; Metazoa - 2; Fungi - 150; Plants - 40; Viruses - 0; Other Eukaryotes - 0 (source: NCBI BLink). | chr4:10221203-10223028 REVERSE LENGTH=1563
thellun_all_rep_c46582	Thlg0411397	8.27471	6.78276	7.25934	6.94793	11.3481	11.313	10.7996	10.3099	11.504	12.4113	11.4441	12.3261	3.62646	0.000123901	4.6052	3.56452e-05	AT1G21310.1	Symbols: ATEXT3, RSH, EXT3 | extensin 3 | chr1:7453693-7454988 REVERSE LENGTH=1296
thellun_all_c11288	Thlg0090055	7.69615	7.01352	6.86725	7.1468	10.8206	10.5697	10.475	11.3377	10.353	10.5983	10.3817	10.3847	3.61982	9.51463e-06	3.24848	2.53561e-06	AT1G23800.1	Symbols: ALDH2B7, ALDH2B | aldehyde dehydrogenase 2B7 | chr1:8412238-8414804 REVERSE LENGTH=1605
thellun_all_c24784	Thlg0198178	4.84798	5.1438	5.36289	5.29597	9.03562	8.9027	8.26351	8.92773	9.47474	9.94862	9.60657	9.66667	3.61973	2.40151e-06	4.51149	9.66911e-08	None	NA
thellun_all_rep_c39869	Thlg0313707	7.32084	6.3793	6.83731	5.21591	10.1225	9.80399	9.89358	10.41	9.81947	10.045	9.96731	10.1411	3.61918	0.00025252	3.55487	0.000233744	None	NA
thellun_all_rep_c37841	Thlg0394193	9.21228	8.15706	8.2113	8.40568	12.3608	11.7534	11.4444	12.8957	10.5753	10.9848	10.9089	10.8577	3.61701	0.000109802	2.33509	0.000107179	AT1G70782.1	Symbols: CPuORF28 | conserved peptide upstream open reading frame 28 | chr1:26696093-26696245 REVERSE LENGTH=153
thellun_all_rep_c11817	Thlg0094476	6.30339	5.75597	4.02728	6.58557	9.54139	9.17167	8.73289	9.69335	9.55271	9.74701	9.67555	9.64287	3.61677	0.00104481	3.98648	0.000445338	None	NA
thellun_all_c8082	Thlg0063462 Thlg0063465	1.71216	1.39334	1.91122	1.41409	5.73586	5.22945	5.05151	4.86193	2.48009	2.96726	2.90989	7.72424	3.61198	3.74451e-06	2.41267	0.100879	None	NA
thellun_all_c22049	Thlg0176325 Thlg0176327	3.45956	3.31048	2.82278	2.9047	6.97895	6.42247	5.9413	7.59871	2.90541	3.72887	4.71167	1.29963	3.61098	8.88796e-05	0.0370134	0.96165	AT1G80325.1	NA
thellun_all_rep_c2763	Thlg0019457	13.4798	13.1618	13.056	12.6807	16.6363	16.6888	16.6557	16.8242	17.024	17.1558	17.1476	17.093	3.60673	7.17642e-07	4.01054	3.48945e-07	None	NA
thellun_all_rep_c23858	Thlg0191055 Thlg0191059	4.40065	3.58318	4.11502	1.2825	7.39418	7.14489	6.52197	6.74439	8.88502	9.61059	8.71493	9.2077	3.60602	0.00269007	5.75922	0.000228453	None	NA
thellun_all_c7502	Thlg0058625	5.28304	5.98448	5.43093	5.29702	9.15368	9.05778	8.50946	9.6947	5.2071	4.4802	4.37539	5.35087	3.60503	1.77954e-05	-0.645481	0.0737157	AT1G58520.2	Symbols: RXW8 | lipases;hydrolases, acting on ester bonds | chr1:21729913-21738165 FORWARD LENGTH=3126
thellun_all_c13411	Thlg0107515	4.02728	4.1729	4.46345	4.51355	7.69565	7.50117	7.48675	8.90951	7.26935	7.85045	7.8825	7.64136	3.60398	5.73686e-05	3.36662	1.65756e-06	AT5G05580.1	Symbols: FAD8 | fatty acid desaturase 8 | chr5:1664331-1666345 FORWARD LENGTH=1308
thellun_all_rep_c44310	Thlg0344172	10.6758	10.0655	10.0866	10.1001	13.9415	13.862	13.3673	14.1723	12.3415	12.5663	12.5772	12.6225	3.60377	3.76912e-06	2.29485	7.44105e-06	None	NA
thellun_all_c36297	Thlg0390145	8.42437	7.41009	7.64006	6.67942	11.0708	11.3561	10.9981	11.141	12.9125	13.502	13.3637	13.2009	3.603	6.48931e-05	5.7063	5.58239e-06	AT4G39030.1	Symbols: EDS5, SID1 | MATE efflux family protein | chr4:18185740-18188898 FORWARD LENGTH=1632
thellun_all_rep_c30729	Thlg0373008 Thlg0373011	10.7084	9.71414	9.96708	9.18079	13.5912	13.4226	13.1213	13.847	12.4182	12.7427	12.5043	12.8627	3.60294	5.0792e-05	2.73934	0.000176605	AT5G04340.1	Symbols: C2H2, CZF2, ZAT6 | zinc finger of Arabidopsis thaliana 6 | chr5:1216321-1217037 REVERSE LENGTH=717
thellun_all_rep_c14750	Thlg0118216	9.68592	9.28306	9.71784	9.09478	13.4944	13.0225	12.388	13.2868	12.2072	12.7018	12.3369	12.6947	3.60253	1.49863e-05	3.03977	4.85576e-06	AT5G18310.2	Symbols: | unknown protein; FUNCTIONS IN: molecular_function unknown; INVOLVED IN: biological_process unknown; LOCATED IN: plasma membrane; EXPRESSED IN: 22 plant structures; EXPRESSED DURING: 13 growth stages; Has 60 Blast hits to 60 proteins in 14 species: Archae - 0; Bacteria - 0; Metazoa - 7; Fungi - 0; Plants - 53; Viruses - 0; Other Eukaryotes - 0 (source: NCBI BLink). | chr5:6061759-606291…
thellun_all_c45580	Thlg0350700	6.88526	5.97139	5.29823	5.47403	9.74594	9.02452	9.18035	10.0815	8.75797	9.81739	8.96223	9.50133	3.60084	0.000163174	3.3525	0.000237611	AT1G62560.1	Symbols: FMO GS-OX3 | flavin-monooxygenase glucosinolate S-oxygenase 3 | chr1:23159912-23162551 FORWARD LENGTH=1389
thellun_all_rep_c44529	Thlg0345216	9.83998	8.9461	8.81105	8.54743	12.6131	12.5536	12.768	12.6109	12.4905	12.5846	12.4189	12.4277	3.60028	1.48266e-05	3.44429	1.87248e-05	None	NA
thellun_all_c15281	Thlg0122489	7.51459	7.78632	7.77025	7.49274	11.3409	11.311	10.7464	11.5583	10.8134	11.4545	11.1486	11.5145	3.59818	1.42702e-06	3.59179	1.01658e-06	AT1G75020.1	Symbols: LPAT4 | lysophosphatidyl acyltransferase 4 | chr1:28171779-28173357 FORWARD LENGTH=1137
thellun_all_rep_c26066	Thlg0207807	5.61832	5.55073	4.88654	4.59848	8.90061	8.52951	8.42692	9.18919	9.83869	10.1786	10.19	9.96845	3.59804	2.26776e-05	4.8804	1.63678e-06	None	NA
thellun_all_c27396	Thlg0217886	12.2629	12.3283	12.2586	12.2182	15.9507	16.0742	15.6805	15.7547	15.5388	15.7609	15.5059	15.706	3.59804	1.97598e-08	3.36091	3.96965e-09	AT3G17800.2	Symbols: | Protein of unknown function (DUF760) | chr3:6091248-6092873 REVERSE LENGTH=1284
thellun_all_c41045	Thlg0401475	11.3912	11.031	11.0471	11.069	14.627	14.5904	14.6139	15.0979	12.9363	14.0097	13.9415	14.0447	3.59771	3.35359e-07	2.59844	8.84389e-05	AT4G27070.1	Symbols: TSB2 | tryptophan synthase beta-subunit 2 | chr4:13586564-13588619 FORWARD LENGTH=1428
thellun_all_c29204	Thlg0367955	2.03478	2.16157	4.35609	1.40185	6.39428	6.39554	5.02176	6.52994	4.49568	4.74124	9.04684	3.92839	3.59681	0.00274851	3.06446	0.0624667	None	NA
thellun_all_rep_c6826	Thlg0053008	11.1943	11.2335	10.7383	10.4453	14.8408	14.2054	14.3274	14.6182	15.9302	16.2763	16.1135	15.8627	3.5951	5.2519e-06	5.14283	3.15341e-07	None	NA
thellun_all_c28435	Thlg0225762	7.37731	6.89828	6.56064	6.86833	10.7118	10.5898	9.82165	10.9585	9.64212	9.89028	10.0212	10.017	3.5943	1.95697e-05	2.96652	4.45588e-06	AT5G38120.1	Symbols: 4CL8 | AMP-dependent synthetase and ligase family protein | chr5:15213773-15216137 FORWARD LENGTH=1653
thellun_all_c42293	Thlg0331137	2.74803	1.28617	2.89152	1.28387	5.71506	5.62215	5.16312	6.08309	4.65291	5.0877	5.05717	4.04332	3.59346	0.000302467	2.65788	0.0019215	None	NA
thellun_all_c15828	Thlg0126980	3.9814	2.89765	3.09741	5.34206	7.64844	7.38913	7.02742	7.62351	5.44758	6.2608	5.67551	6.05604	3.5925	0.000777284	2.03035	0.0133729	None	NA
thellun_all_rep_c30869	Thlg0244281	9.93976	9.05595	8.95981	8.61207	12.7158	12.628	12.8627	12.7165	12.5778	12.6551	12.4917	12.5414	3.58883	1.58897e-05	3.42459	1.99914e-05	None	NA
thellun_all_rep_c6273	Thlg0048394	6.42174	6.93612	6.86393	6.75716	10.4145	10.6506	9.557	10.7117	8.32113	8.19804	8.42572	8.34716	3.5887	1.69504e-05	1.57827	1.38817e-05	AT4G21500.1	Symbols: | unknown protein; FUNCTIONS IN: molecular_function unknown; INVOLVED IN: biological_process unknown; LOCATED IN: endomembrane system; BEST Arabidopsis thaliana protein match is: unknown protein (TAIR:AT4G05018.1); Has 20 Blast hits to 20 proteins in 8 species: Archae - 0; Bacteria - 0; Metazoa - 0; Fungi - 0; Plants - 17; Viruses - 0; Other Eukaryotes - 3 (source: NCBI BLink). | chr4:11…
thellun_all_c42625	Thlg0404646	1.78604	1.42739	1.56817	1.20468	5.24254	4.97733	5.23552	4.88293	5.82522	6.60212	5.92381	6.61025	3.58801	3.85715e-07	4.74378	1.22286e-06	AT2G32800.1	Symbols: AP4.3A | protein kinase family protein | chr2:13916478-13919033 FORWARD LENGTH=2556
thellun_all_c28915	Thlg0366933	4.86328	3.97415	4.10374	3.80196	7.53127	7.969	7.28199	8.30296	7.83314	8.50065	7.99518	8.17042	3.58552	3.36792e-05	3.93906	7.1424e-06	AT2G35658.2	Symbols: | unknown protein; FUNCTIONS IN: molecular_function unknown; INVOLVED IN: biological_process unknown; LOCATED IN: cellular_component unknown; BEST Arabidopsis thaliana protein match is: unknown protein (TAIR:AT4G16840.1); Has 30201 Blast hits to 17322 proteins in 780 species: Archae - 12; Bacteria - 1396; Metazoa - 17338; Fungi - 3422; Plants - 5037; Viruses - 0; Other Eukaryotes - 2996 …
thellun_all_c15431	Thlg0123710	2.94268	1.87412	2.49509	1.26294	5.98003	5.78918	4.67388	6.47378	3.05028	3.52149	3.02062	3.40024	3.58551	0.000498825	1.10445	0.0290879	AT5G45330.1	Symbols: DCP5-L | decapping 5-like | chr5:18363701-18366544 REVERSE LENGTH=1716
thellun_all_c20910	Thlg0166957	5.80005	4.00736	5.22945	1.38544	7.46703	7.78186	7.57653	7.93883	8.65853	9.73622	9.59472	10.4548	3.58549	0.0109013	5.5055	0.00191315	AT2G26560.1	Symbols: PLP2, PLA IIA, PLA2A | phospholipase A 2A | chr2:11293912-11295708 REVERSE LENGTH=1224
thellun_all_c12754	Thlg0102152	8.35725	8.07001	8.23903	7.65302	11.8429	11.5693	11.462	11.7826	10.2242	10.538	10.6615	10.7766	3.5844	9.75493e-07	2.47027	1.46722e-05	AT4G39230.1	Symbols: | NmrA-like negative transcriptional regulator family protein | chr4:18266024-18267604 REVERSE LENGTH=927
thellun_all_c12839	Thlg0102872	6.55993	6.73591	6.56794	6.26707	10.1554	10.4345	9.0711	10.803	9.98292	10.1743	10.4009	10.2881	3.58329	8.73591e-05	3.67883	1.41378e-07	AT1G72540.1	Symbols: | Protein kinase superfamily protein | chr1:27314932-27316669 REVERSE LENGTH=1353
thellun_all_rep_c2471	Thlg0017032	10.4131	10.9966	11.0979	10.1712	14.5934	14.3732	13.6325	14.4089	12.7865	12.9642	12.8796	12.8895	3.58228	2.46907e-05	2.21023	6.81041e-05	AT5G52760.1	Symbols: | Copper transport protein family | chr5:21386919-21387540 FORWARD LENGTH=381
thellun_all_rep_c3854	Thlg0028440	11.8539	11.9442	11.8844	11.836	15.544	15.7194	15.3018	15.282	14.9957	15.4132	15.0194	15.1897	3.58219	4.769e-08	3.2749	5.18078e-08	AT3G17800.2	Symbols: | Protein of unknown function (DUF760) | chr3:6091248-6092873 REVERSE LENGTH=1284
thellun_all_c29846	Thlg0236450	2.0164	1.33809	3.50029	3.12496	6.55247	5.482	5.83915	6.42374	6.85986	7.98697	7.31036	7.40061	3.5794	0.000675149	4.89452	0.000111205	AT3G12710.1	Symbols: | DNA glycosylase superfamily protein | chr3:4040572-4041828 REVERSE LENGTH=939
thellun_all_c33568	Thlg0265001	4.42663	4.18939	4.26697	4.16855	7.83473	8.02724	7.08332	8.41462	7.83081	8.55744	8.01211	8.23068	3.57709	1.58516e-05	3.89488	4.06209e-07	AT1G29690.1	Symbols: CAD1 | MAC/Perforin domain-containing protein | chr1:10379310-10381861 REVERSE LENGTH=1686
thellun_all_rep_c5520	Thlg0042175	1.23829	1.24629	1.26527	1.26652	5.44553	3.83083	4.68427	5.36319	4.27662	4.83476	4.15027	4.63884	3.57687	7.52585e-05	3.22103	9.24524e-07	AT2G23540.1	Symbols: | GDSL-like Lipase/Acylhydrolase superfamily protein | chr2:10024366-10026058 FORWARD LENGTH=1164
thellun_all_c20617	Thlg0164677	5.60269	3.43819	6.2117	3.72626	8.53189	8.96554	8.30929	7.47722	6.41775	7.38817	7.48655	7.14768	3.57627	0.00316114	2.36533	0.0173324	AT2G40330.1	Symbols: PYL6, RCAR9 | PYR1-like 6 | chr2:16845177-16845824 REVERSE LENGTH=648
thellun_all_c25374	Thlg0202687	2.16557	2.39164	1.53539	2.18819	5.68512	5.56275	4.54729	6.78827	4.43526	7.27759	4.47249	4.92871	3.57566	0.000354407	3.20832	0.00377563	None	NA
thellun_all_rep_c25342	Thlg0202440	11.7129	11.5108	11.5406	11.0011	14.8579	14.8437	14.8562	15.4973	15.4604	16.096	15.9368	15.9406	3.57243	3.70857e-06	4.4171	6.74266e-07	AT3G49120.1	Symbols: ATPERX34, PERX34, PRXCB, ATPCB, PRX34 | peroxidase CB | chr3:18207819-18210041 FORWARD LENGTH=1062
thellun_all_rep_c14349	Thlg0115045	1.47257	2.75642	1.20806	1.71715	5.40736	5.40357	5.07349	5.55516	4.67653	5.19176	5.21539	4.69584	3.57135	5.49967e-05	3.15633	0.000143219	AT1G52565.1	Symbols: | unknown protein; FUNCTIONS IN: molecular_function unknown; INVOLVED IN: biological_process unknown; LOCATED IN: endomembrane system; BEST Arabidopsis thaliana protein match is: unknown protein (TAIR:AT3G15760.1); Has 35333 Blast hits to 34131 proteins in 2444 species: Archae - 798; Bacteria - 22429; Metazoa - 974; Fungi - 991; Plants - 531; Viruses - 0; Other Eukaryotes - 9610 (source:…
thellun_all_c24153	Thlg0193392	9.03251	8.35477	8.39281	7.7501	11.9127	11.948	11.9127	12.0408	12.4591	12.5119	12.475	12.4889	3.57099	1.00534e-05	4.10115	4.3231e-06	None	NA
thellun_all_c18556	Thlg0148635	6.41775	5.54346	5.46528	6.07231	9.81968	9.19085	9.21882	9.54915	8.77263	8.652	8.64972	9.7242	3.56993	1.16967e-05	3.07494	0.000109635	AT3G51895.1	Symbols: SULTR3;1, AST12 | sulfate transporter 3;1 | chr3:19251503-19255677 REVERSE LENGTH=1977
thellun_all_rep_c3077	Thlg0022035	1.49226	1.51841	1.4396	1.77746	5.11528	5.27614	4.62604	5.48417	3.63729	2.27525	2.11334	2.51564	3.56847	1.85993e-06	1.07845	0.0221644	None	NA
thellun_all_c20663	Thlg0165044	3.75076	2.3139	3.371	1.31611	6.26387	6.50724	6.03392	6.21411	8.31376	9.60462	9.23553	9.4609	3.56685	0.000688112	6.46576	4.59972e-05	AT1G02390.1	Symbols: ATGPAT2, GPAT2 | glycerol-3-phosphate acyltransferase 2 | chr1:480921-483163 FORWARD LENGTH=1593
cluster223	Thlg0413027	10.8733	10.1268	10.3033	10.2234	13.8115	13.6094	13.6898	14.6745	12.9001	13.8005	13.7226	13.9246	3.5646	2.06763e-05	3.20525	3.06718e-05	AT4G01850.1	Symbols: SAM-2, MAT2, SAM2, AtSAM2 | S-adenosylmethionine synthetase 2 | chr4:796298-797479 REVERSE LENGTH=1182
thellun_all_rep_c6586	Thlg0051042	14.9765	14.7269	13.9748	13.9804	17.9544	18.0533	17.9599	17.9464	15.9971	16.3373	15.9424	15.9663	3.56384	9.09007e-06	1.64617	0.000951754	None	NA
thellun_all_c14539	Thlg0116492	6.95768	6.36652	6.558	5.98401	10.1498	10.0196	9.84231	10.1084	9.66728	9.9114	9.73812	9.71697	3.5635	2.97264e-06	3.29189	4.20098e-06	None	NA
thellun_all_c14070	Thlg0112813	3.8949	3.29088	4.49367	4.47097	8.07564	7.59638	6.93423	7.79632	7.24129	8.60872	7.76226	8.77155	3.56304	7.67314e-05	4.05835	0.000117208	AT1G69160.1	Symbols: | unknown protein; BEST Arabidopsis thaliana protein match is: unknown protein (TAIR:AT3G13980.1); Has 173 Blast hits to 172 proteins in 54 species: Archae - 0; Bacteria - 0; Metazoa - 25; Fungi - 33; Plants - 84; Viruses - 2; Other Eukaryotes - 29 (source: NCBI BLink). | chr1:26000315-26001280 FORWARD LENGTH=966
thellun_all_rep_c6510	Thlg0050385	3.52464	3.64068	3.41365	2.40335	6.87747	6.96229	6.53574	6.84952	7.76463	7.7023	7.78424	7.59258	3.56068	2.14115e-05	4.46536	4.53514e-06	None	NA
thellun_all_c41532	Thlg0325717	7.51407	7.27328	7.18529	6.50435	10.8285	10.6191	10.3886	10.8805	9.79012	9.75702	9.10772	9.30341	3.55993	6.46638e-06	2.37032	0.00013294	AT3G55980.1	Symbols: SZF1, ATSZF1 | salt-inducible zinc finger 1 | chr3:20776857-20778599 FORWARD LENGTH=1743
thellun_all_c13415	Thlg0107550	8.41462	8.0956	8.00465	8.52246	11.8982	11.7543	11.1229	12.4954	12.0828	12.1357	11.8477	11.946	3.55838	2.5236e-05	3.74373	1.8329e-07	AT3G20300.1	Symbols: | Protein of unknown function (DUF3537) | chr3:7079832-7081809 REVERSE LENGTH=1359
thellun_all_rep_c12413	Thlg0099268	6.52062	5.89691	6.42878	5.14319	9.49359	9.84615	9.13666	9.73447	8.05825	8.79075	8.69381	8.93061	3.55534	5.56094e-05	2.62098	0.000399269	None	NA
thellun_all_c34559	Thlg0272800	9.93656	9.52532	9.94843	8.45585	13.1745	12.844	12.7292	13.3396	14.2887	15.046	14.7702	14.7288	3.55531	8.27452e-05	5.24191	9.64584e-06	None	NA
thellun_all_c9477	Thlg0075061	10.1296	9.55686	9.53722	8.87901	13.1409	12.8126	13.1831	13.1485	12.3435	12.5502	12.4266	12.439	3.54558	1.20088e-05	2.91415	2.95256e-05	None	NA
thellun_all_rep_c8684	Thlg0068546	11.1833	11.1037	11.8879	11.3523	15.228	14.8068	14.6758	14.9904	12.0588	11.6318	11.9375	11.9552	3.54343	3.03364e-06	0.514031	0.0416033	AT1G33670.1	Symbols: | Leucine-rich repeat (LRR) family protein | chr1:12201963-12203330 FORWARD LENGTH=1368
thellun_all_c20252	Thlg0161751	7.64588	6.09295	7.07703	6.6601	10.0648	10.4708	10.3255	10.7828	9.84442	10.6622	10.3038	10.4519	3.54198	6.42963e-05	3.44659	8.82924e-05	AT1G74590.1	Symbols: ATGSTU10, GSTU10 | glutathione S-transferase TAU 10 | chr1:28023887-28024666 REVERSE LENGTH=699
thellun_all_rep_c392	Thlg0001543	12.7466	11.9898	11.8696	11.6296	15.7388	15.5697	15.0834	15.9927	14.8186	15.574	15.1762	15.2155	3.53726	2.62195e-05	3.13719	3.43365e-05	None	NA
thellun_all_rep_c41737	Thlg0402966	9.26183	7.64788	8.18542	7.90289	12.1566	12.0486	11.7041	11.2367	12.4255	13.3171	12.4063	13.1242	3.53697	0.000135173	4.56876	3.87955e-05	AT1G21310.1	Symbols: ATEXT3, RSH, EXT3 | extensin 3 | chr1:7453693-7454988 REVERSE LENGTH=1296
thellun_all_rep_c4032	Thlg0029927	6.47072	7.45346	7.43937	6.76713	11.071	10.1827	9.75444	11.2644	7.95187	7.2938	7.55497	7.59429	3.53547	0.0001878	0.566067	0.0907065	AT4G15660.1	Symbols: | Thioredoxin superfamily protein | chr4:8925928-8926236 FORWARD LENGTH=309
thellun_all_rep_c34628	Thlg0273350	7.60626	7.59784	7.10846	8.23203	11.3136	11.2665	10.2809	11.8246	11.7062	11.6545	11.7554	11.8112	3.53528	0.00011068	4.09566	2.1551e-06	AT1G65310.1	Symbols: ATXTH17, XTH17 | xyloglucan endotransglucosylase/hydrolase 17 | chr1:24257262-24258319 FORWARD LENGTH=849
thellun_all_c38539	Thlg0303850	7.08735	5.29859	6.16382	4.6342	9.52298	9.278	9.20633	9.31325	9.84683	10.3972	10.2098	10.1091	3.53415	0.000588388	4.34474	0.000206438	AT4G18010.1	Symbols: IP5PII, AT5PTASE2, 5PTASE2 | myo-inositol polyphosphate 5-phosphatase 2 | chr4:9991194-9994099 REVERSE LENGTH=1941
thellun_all_c20936	Thlg0167152	6.47696	6.45581	6.48881	6.41935	10.4845	9.81653	9.69533	9.98083	8.12853	8.801	8.53516	8.5459	3.53406	9.32793e-07	2.04241	6.46775e-06	AT1G70630.1	Symbols: | Nucleotide-diphospho-sugar transferase family protein | chr1:26632118-26633991 FORWARD LENGTH=1614
thellun_all_c15817	Thlg0126886	7.5775	7.76079	7.77009	7.4138	11.3261	11.2577	10.6086	11.4654	10.8139	11.3079	11.1357	11.4122	3.53389	2.6812e-06	3.53687	4.81381e-07	AT1G75020.1	Symbols: LPAT4 | lysophosphatidyl acyltransferase 4 | chr1:28171779-28173357 FORWARD LENGTH=1137
thellun_all_c30952	Thlg0373801	2.30285	1.53508	2.42552	2.00559	5.83882	5.83044	4.5884	6.14084	5.10744	5.73889	5.48503	5.74907	3.53237	0.000113206	3.45285	8.71241e-06	AT3G06130.1	Symbols: | Heavy metal transport/detoxification superfamily protein | chr3:1853048-1854673 REVERSE LENGTH=1422
thellun_all_c25905	Thlg0206647	10.4826	8.42538	8.33849	9.23763	12.7134	12.7367	12.8652	12.2922	10.1021	10.5155	10.7197	11.0497	3.53083	0.000460769	1.47569	0.0329406	None	NA
thellun_all_c8494	Thlg0066918	14.2696	13.8522	13.9176	12.9921	17.3065	17.1771	17.3967	17.2624	16.553	16.7635	16.9227	16.9699	3.52783	1.37985e-05	3.04442	4.13973e-05	AT3G16530.1	Symbols: | Legume lectin family protein | chr3:5624586-5625416 REVERSE LENGTH=831
thellun_all_c43233	Thlg0337663	3.25328	3.35009	3.41424	3.80748	7.20652	7.29185	6.03451	7.38144	1.42967	1.93155	1.42814	2.32598	3.52231	4.67539e-05	-1.67744	0.000523217	AT3G21670.1	Symbols: | Major facilitator superfamily protein | chr3:7626942-7628954 REVERSE LENGTH=1773
thellun_all_c12773	Thlg0102310	5.91164	5.61957	6.03375	5.87267	9.42473	9.54101	9.00634	9.55285	7.90474	8.89006	8.33901	8.75059	3.52183	4.75605e-07	2.61169	3.44478e-05	AT3G57550.2	Symbols: AGK2, GK-2 | guanylate kinase | chr3:21307269-21309193 FORWARD LENGTH=1173
thellun_all_rep_c35633	Thlg0281215	8.61102	8.08977	8.21938	8.07137	11.9094	11.668	10.9527	12.5399	11.0313	11.7639	11.6186	11.5691	3.51962	5.71371e-05	3.24782	3.84235e-06	AT4G24380.1	Symbols: | INVOLVED IN: 10-formyltetrahydrofolate biosynthetic process, folic acid and derivative biosynthetic process; EXPRESSED IN: 24 plant structures; EXPRESSED DURING: 15 growth stages; CONTAINS InterPro DOMAIN/s: Serine hydrolase (InterPro:IPR005645); BEST Arabidopsis thaliana protein match is: alpha/beta-Hydrolases superfamily protein (TAIR:AT5G65400.1); Has 30201 Blast hits to 17322 prote…
thellun_all_c9404	Thlg0074460	5.79189	5.77812	5.98056	5.71506	9.37982	9.74141	8.81723	9.40421	7.64347	8.23408	7.90492	7.6278	3.51926	2.15347e-06	2.03616	1.12383e-05	None	NA
thellun_all_c8931	Thlg0070581	2.82278	2.41687	2.81998	2.67153	6.38908	6.07279	5.78864	6.55692	5.87001	6.53511	6.18045	6.1563	3.51907	1.88063e-06	3.50268	7.46552e-07	AT1G69050.1	Symbols: | unknown protein; Has 9 Blast hits to 9 proteins in 4 species: Archae - 0; Bacteria - 0; Metazoa - 0; Fungi - 0; Plants - 9; Viruses - 0; Other Eukaryotes - 0 (source: NCBI BLink). | chr1:25961975-25962259 FORWARD LENGTH=285
thellun_all_c11660	Thlg0093179 Thlg0093181	8.40056	7.81345	8.03466	7.04438	11.6812	11.3104	10.7751	11.6018	10.8443	11.4894	11.2704	11.5453	3.51886	5.83336e-05	3.4641	4.21615e-05	AT4G17500.1	Symbols: ATERF-1, ERF-1 | ethylene responsive element binding factor 1 | chr4:9759405-9760211 FORWARD LENGTH=807
thellun_all_c42027	Thlg0329259	10.5038	10.0671	10.0715	10.077	13.9862	13.5933	13.0564	14.1524	13.9324	14.3349	13.9633	14.195	3.51721	1.1682e-05	3.92657	1.64679e-07	None	NA
thellun_all_c35111	Thlg0277157	7.3021	7.04365	6.47196	6.02205	9.72973	10.9978	9.4639	10.7142	6.80231	7.86894	7.33427	7.7728	3.51645	0.000295097	0.73464	0.099149	None	NA
thellun_all_c19106	Thlg0152887	11.3965	10.8902	11.0401	10.8504	14.6854	14.3973	14.2696	14.8897	12.9809	13.3055	13.2091	13.0887	3.51617	1.47139e-06	2.10174	6.22927e-06	None	NA
thellun_all_rep_c13419	Thlg0107588	12.8121	12.0421	12.2223	11.9633	15.8484	15.6132	15.5205	16.1177	15.583	16.3977	16.236	16.2054	3.51501	5.4479e-06	3.8456	6.35769e-06	AT4G30530.1	GGP1
thellun_all_c16376	Thlg0131479	9.66704	8.23053	7.60543	8.29848	12.3875	11.524	11.3587	12.5838	10.9514	11.4666	11.279	11.7446	3.51312	0.000576727	2.91002	0.000775316	AT1G76130.1	Symbols: ATAMY2, AMY2 | alpha-amylase-like 2 | chr1:28561647-28563914 FORWARD LENGTH=1242
thellun_all_rep_c30383	Thlg0371901	11.3395	10.0317	10.7889	8.75893	13.6397	13.8483	14.0857	13.383	15.1049	15.9338	15.6822	15.8791	3.5094	0.000910089	5.42022	9.37872e-05	AT3G04717.1	NA
thellun_all_c32672	Thlg0258042	6.29627	5.7867	5.59445	5.32068	9.22621	9.30638	9.10914	9.37681	7.71031	7.9076	7.86641	8.04046	3.50511	3.26894e-06	2.13167	6.36879e-05	AT2G40090.1	Symbols: ATATH9, ATH9 | ABC2 homolog 9 | chr2:16737685-16740303 REVERSE LENGTH=1617
thellun_all_c21200	Thlg0169339	7.96258	7.26558	7.05958	6.47171	10.7845	10.9604	11.0159	10.018	11.2826	12.0337	11.7942	11.9889	3.50485	9.81596e-05	4.58499	1.27191e-05	None	NA
thellun_all_c23556	Thlg0188530	1.46682	2.13141	2.38927	1.51256	4.95599	6.03704	4.44846	6.07203	3.37166	3.11282	3.84598	2.18649	3.50337	0.000280904	1.25423	0.0238372	AT5G47230.1	Symbols: ERF5, ATERF-5, ATERF5 | ethylene responsive element binding factor 5 | chr5:19180072-19180974 FORWARD LENGTH=903
thellun_all_c18049	Thlg0144718	4.98143	4.40464	4.35934	3.98348	7.98047	8.14438	7.54288	8.07028	8.9796	8.22954	8.29773	8.22324	3.50228	7.53385e-06	4.00031	6.70658e-06	None	NA
thellun_all_c12851	Thlg0102987	9.89552	9.4776	9.85687	8.34806	13.0497	12.7617	12.5704	13.2009	14.1552	14.9093	14.6057	14.5206	3.50117	0.000103867	5.15318	1.21783e-05	None	NA
thellun_all_c33480	Thlg0264326	7.20157	7.4124	7.54924	6.98102	10.8885	10.8574	10.1996	11.1933	10.3697	11.1014	10.8021	10.91	3.49864	7.09392e-06	3.50975	2.10986e-06	AT1G75020.1	Symbols: LPAT4 | lysophosphatidyl acyltransferase 4 | chr1:28171779-28173357 FORWARD LENGTH=1137
thellun_all_c15217	Thlg0121970	5.39396	4.46415	4.06574	4.20641	7.96795	8.02584	8.11433	8.01297	7.25816	7.52468	7.71297	7.95606	3.4977	2.41368e-05	3.0804	9.04854e-05	AT4G16670.1	Symbols: | Plant protein of unknown function (DUF828) with plant pleckstrin homology-like region | chr4:9385326-9387570 FORWARD LENGTH=1290
thellun_all_c10004	Thlg0079416	8.45718	7.72878	7.76691	7.04416	11.3142	11.3351	11.1973	11.1406	11.9576	11.9215	11.8184	11.9308	3.49756	2.06375e-05	4.15781	7.22733e-06	None	NA
thellun_all_rep_c37140	Thlg0292956	6.69425	6.09441	6.06935	5.81389	9.63075	9.62838	9.77438	9.60765	9.10807	9.7219	9.63867	9.61199	3.49232	1.69384e-06	3.35218	7.03013e-06	None	NA
thellun_all_c13473	Thlg0108027	7.23331	7.08554	7.11449	7.00455	10.6207	10.6211	10.0702	11.0949	12.2003	12.5603	11.9823	12.1871	3.49225	3.44138e-06	5.12303	1.7137e-08	AT3G59350.1	Symbols: | Protein kinase superfamily protein | chr3:21932930-21934883 FORWARD LENGTH=1227
thellun_all_c25379	Thlg0202720	11.6846	11.0539	11.2833	10.9773	15.0677	14.5481	14.3305	15.017	15.2782	15.7277	15.0751	15.3549	3.49101	6.62815e-06	4.10919	1.13336e-06	None	NA
thellun_all_rep_c27936	Thlg0221963	1.96265	1.27829	1.24504	1.28796	5.31964	5.18046	4.07002	5.1646	3.2403	1.32682	2.90098	1.48138	3.49019	4.80774e-05	0.793885	0.175538	None	NA
thellun_all_c42650	Thlg0333742	7.32145	6.85616	5.66753	4.75018	9.6341	9.52114	9.73013	9.66869	10.1433	10.4989	9.71556	10.0133	3.48969	0.00098147	3.94391	0.000616617	None	NA
Thlg0001543	Thlg0001543	12.9001	12.0159	11.9576	11.7165	15.7729	15.6213	15.1151	16.0397	14.898	15.5997	15.2455	15.1824	3.48967	3.77972e-05	3.08386	4.62659e-05	None	NA
thellun_all_rep_c36768	Thlg0391447	9.33612	7.91228	8.40611	8.11842	12.2907	12.2337	11.8095	11.3935	12.5314	13.5598	12.5689	13.3796	3.48861	9.07489e-05	4.5667	3.26424e-05	AT1G21310.1	Symbols: ATEXT3, RSH, EXT3 | extensin 3 | chr1:7453693-7454988 REVERSE LENGTH=1296
thellun_all_c7786	Thlg0060993	11.9197	11.8243	12.6666	12.0649	15.9771	15.4657	15.3535	15.6329	12.7674	12.4787	12.6643	12.8042	3.48845	5.58386e-06	0.559802	0.0327906	None	NA
thellun_all_c21500	Thlg0171724 Thlg0171725	1.59377	1.53045	1.78914	1.3287	4.67913	6.71744	4.81275	3.98396	1.38413	2.83779	1.86677	1.42501	3.48781	0.00106981	0.317906	0.400001	AT1G15825.1	Symbols: | hydroxyproline-rich glycoprotein family protein | chr1:5448149-5448529 REVERSE LENGTH=381
thellun_all_c18930	Thlg0151475 Thlg0151476	12.2009	12.2841	12.2182	11.5835	15.7589	15.7277	14.9869	15.7609	15.0278	15.6246	15.1254	15.5112	3.48691	8.73701e-06	3.25054	5.84271e-06	AT3G57450.1	Symbols: | unknown protein; Has 65 Blast hits to 65 proteins in 11 species: Archae - 0; Bacteria - 0; Metazoa - 0; Fungi - 0; Plants - 65; Viruses - 0; Other Eukaryotes - 0 (source: NCBI BLink). | chr3:21262028-21262318 FORWARD LENGTH=291
thellun_all_rep_c37605	Thlg0296589	8.57969	8.24394	7.64136	8.10534	11.4403	11.6376	11.155	12.2674	11.0756	11.4983	11.2197	11.3646	3.48247	2.74598e-05	3.14698	6.35254e-06	AT5G42050.1	Symbols: | DCD (Development and Cell Death) domain protein | chr5:16815630-16816932 FORWARD LENGTH=1050
thellun_all_rep_c10883	Thlg0086660	7.50726	6.24778	6.7181	6.93612	10.3552	10.2538	10.3237	10.4009	9.92686	10.353	10.495	10.4098	3.48108	1.15262e-05	3.44384	2.1717e-05	AT5G52640.1	Symbols: HSP81-1, ATHS83, HSP81.1, HSP83, ATHSP90.1, AtHsp90-1, HSP90.1 | heat shock protein 90.1 | chr5:21352542-21355147 FORWARD LENGTH=2118
thellun_all_c43866	Thlg0341610	3.8236	2.48542	2.77151	2.96185	6.80667	6.96079	6.10298	6.09441	7.33288	7.85234	7.23532	7.90685	3.48062	7.94243e-05	4.57125	9.84052e-06	None	NA
thellun_all_c13033	Thlg0104492	2.01253	1.30306	1.2793	1.29302	5.421	5.24941	5.40357	3.73295	6.08324	7.27225	6.63091	7.26426	3.47976	0.000234088	5.34069	4.06827e-06	AT5G41590.1	Symbols: | Protein of unknown function (DUF567) | chr5:16632221-16633896 REVERSE LENGTH=666
thellun_all_c42059	Thlg0329500	10.3544	9.39751	10.2306	8.64603	13.2561	13.3749	12.3985	13.5176	12.7947	13.3856	13.3487	13.6388	3.47963	0.000316837	3.63481	0.000162387	None	NA
thellun_all_rep_c46264	Thlg0410826	8.39523	6.9266	7.41591	7.10166	11.2804	11.1336	10.7579	10.5774	11.6411	12.3834	11.5536	12.2086	3.47747	7.74857e-05	4.48681	2.47605e-05	AT1G21310.1	Symbols: ATEXT3, RSH, EXT3 | extensin 3 | chr1:7453693-7454988 REVERSE LENGTH=1296
thellun_all_rep_c18496	Thlg0148200	12.9459	12.089	12.3223	11.9741	15.8941	15.665	15.5059	16.1761	15.638	16.4625	16.2687	16.2687	3.47745	1.11093e-05	3.82664	9.86379e-06	AT4G30530.1	GGP1
thellun_all_c6157	Thlg0047423 Thlg0047424	11.5406	11.2724	11.322	11.3355	14.736	14.8252	14.8019	15.0028	13.0699	14.1083	13.9766	14.1014	3.47387	1.17431e-08	2.44644	7.63345e-05	None	NA
thellun_all_c39258	Thlg0309204	1.81724	2.09373	2.80941	1.60521	6.29607	4.61293	5.0174	6.28718	6.15799	6.56976	6.1506	6.65555	3.472	0.000478499	4.30208	6.45328e-06	None	NA
thellun_all_rep_c25130	Thlg0200803	4.59805	4.17803	3.18273	2.86592	6.97945	7.25796	6.92991	7.53566	10.6298	11.3233	10.5033	10.8085	3.46957	0.000197583	7.11005	3.87241e-06	AT5G47740.2	Symbols: | Adenine nucleotide alpha hydrolases-like superfamily protein | chr5:19338688-19339683 FORWARD LENGTH=741
thellun_all_c21579	Thlg0172379	7.37906	7.39666	7.25775	7.09763	10.6888	10.9092	10.1366	11.2702	8.86136	8.97997	8.84353	8.68229	3.46843	8.17297e-06	1.55901	2.73908e-06	None	NA
thellun_all_c41360	Thlg0324522	1.16991	1.18032	1.65773	1.18979	4.19306	5.06648	4.70572	5.10557	5.00096	5.19496	5.06437	5.29787	3.46827	7.40651e-06	3.8401	1.34862e-07	None	NA
thellun_all_c36563	Thlg0288520	2.18124	2.38927	2.22379	1.41209	5.85243	5.76655	4.48471	5.97411	3.62354	3.70056	3.64509	4.24444	3.46785	0.000149516	1.75181	0.000557168	AT3G02800.1	Symbols: | Tyrosine phosphatase family protein | chr3:606638-607704 REVERSE LENGTH=612
thellun_all_c24832	Thlg0198564	1.36415	1.24649	1.23792	2.73092	4.93642	5.02905	4.6428	5.83956	4.64473	5.37032	5.37771	5.75036	3.46709	0.00023379	3.64091	0.000149463	None	NA
thellun_all_c28027	Thlg0222668	7.18898	6.97308	6.95225	6.77887	10.3134	10.5893	10.2961	10.5604	8.77357	9.21121	8.94294	8.99844	3.46651	8.77631e-08	2.00824	3.41535e-06	AT2G40090.1	Symbols: ATATH9, ATH9 | ABC2 homolog 9 | chr2:16737685-16740303 REVERSE LENGTH=1617
cluster460	Thlg0360837	10.7583	10.3306	10.5137	10.2404	13.8298	14.0824	13.8766	13.9196	13.3047	13.7903	13.7402	13.9709	3.46635	1.58683e-07	3.24077	1.99815e-06	AT4G10040.1	Symbols: CYTC-2 | cytochrome c-2 | chr4:6277083-6278281 FORWARD LENGTH=339
thellun_all_rep_c80	Thlg0000159	7.64925	7.80531	9.28253	8.30317	11.8224	11.946	10.8619	12.2732	5.30836	4.28468	4.47582	4.42461	3.4658	0.000345951	-3.6367	0.000159556	None	NA
Thlg0000159	Thlg0000159	7.65302	7.74164	9.33954	8.39047	11.7925	11.9067	10.9455	12.3355	5.27148	5.17847	5.04159	5.20842	3.46388	0.000383882	-3.10618	0.00021519	None	NA
thellun_all_c19862	Thlg0158770	7.77864	7.35861	7.34684	7.03037	10.9211	10.9975	10.6525	10.794	10.6905	11.3317	11.0099	11.2577	3.46266	9.46147e-07	3.69383	2.2257e-06	AT4G35080.3	Symbols: | high-affinity nickel-transport family protein | chr4:16698384-16700012 FORWARD LENGTH=1170
thellun_all_c19474	Thlg0155761	6.92383	6.09196	6.25084	6.07785	9.61591	9.7246	9.46068	10.3933	9.31484	9.89608	9.84996	9.84085	3.46251	1.95321e-05	3.38932	8.35873e-06	AT2G15480.1	Symbols: UGT73B5 | UDP-glucosyl transferase 73B5 | chr2:6758817-6760452 FORWARD LENGTH=1455
thellun_all_c6700	Thlg0051974	9.04292	8.78706	9.21035	8.41539	12.4673	12.2072	11.9926	12.6301	12.9099	13.2868	13.7612	13.2206	3.46037	4.53431e-06	4.43069	1.91666e-06	None	NA
thellun_all_c6860	Thlg0053297	7.32909	8.17022	7.93909	8.26012	11.3086	11.4884	10.864	11.8772	8.53775	8.07403	8.14335	8.1976	3.4599	2.40727e-05	0.313555	0.228142	AT5G24120.1	Symbols: SIGE, SIG5, ATSIG5 | sigma factor E | chr5:8157794-8159746 REVERSE LENGTH=1554
thellun_all_rep_c43436	Thlg0339008	7.56666	7.98013	8.45448	7.96779	11.3552	10.4719	11.8506	12.1307	10.6784	11.1132	10.2662	10.5045	3.45985	0.000144464	2.6483	4.6437e-05	None	NA
thellun_all_rep_c44912	Thlg0347091	8.92773	8.71529	8.87999	8.51079	12.1624	12.4052	12.147	12.1561	11.9043	12.1383	12.226	12.4414	3.45921	8.12953e-08	3.41902	3.93124e-07	None	NA
thellun_all_rep_c22722	Thlg0181705	5.135	4.92636	4.16066	4.07536	8.17942	7.80502	7.60387	8.53775	7.73404	8.43648	8.10492	8.21078	3.45717	5.0892e-05	3.54721	2.43152e-05	AT1G07150.1	Symbols: MAPKKK13 | mitogen-activated protein kinase kinase kinase 13 | chr1:2194279-2195778 REVERSE LENGTH=1500
thellun_all_c37429	Thlg0295234	6.84849	6.57208	6.25124	6.18288	10.0331	10.0495	9.38644	10.1946	9.18961	9.66746	9.30468	9.54899	3.45225	6.54954e-06	2.96401	4.23484e-06	AT5G13820.1	Symbols: TBP1, ATBP-1, ATBP1, ATTBP1, HPPBF-1 | telomeric DNA binding protein 1 | chr5:4461694-4464355 FORWARD LENGTH=1923
thellun_all_rep_c46285	Thlg0353896	7.03799	7.39162	7.04299	8.35645	11.2717	10.778	10.7386	10.8495	8.02071	7.24379	7.77377	8.14609	3.45218	4.82543e-05	0.33883	0.39456	AT5G59845.1	Symbols: | Gibberellin-regulated family protein | chr5:24111443-24111808 FORWARD LENGTH=270
thellun_all_rep_c25736	Thlg0205418	3.96334	4.06387	3.04658	3.3582	7.6661	6.28791	6.26945	8.01539	6.00713	6.22438	5.76358	5.79631	3.45172	0.000549301	2.33985	0.000119545	AT1G79180.1	Symbols: ATMYB63, MYB63 | myb domain protein 63 | chr1:29786509-29787589 FORWARD LENGTH=885
thellun_all_c20812	Thlg0166193	1.3958	3.05586	1.45861	1.815	5.79952	4.72848	5.84692	5.15236	4.49246	6.14084	5.68473	6.28002	3.4505	0.000329327	3.7182	0.000564949	AT3G05858.1	Symbols: | unknown protein; FUNCTIONS IN: molecular_function unknown; INVOLVED IN: biological_process unknown; LOCATED IN: cellular_component unknown; BEST Arabidopsis thaliana protein match is: unknown protein (TAIR:AT5G26620.1); Has 30201 Blast hits to 17322 proteins in 780 species: Archae - 12; Bacteria - 1396; Metazoa - 17338; Fungi - 3422; Plants - 5037; Viruses - 0; Other Eukaryotes - 2996 …
thellun_all_c7500	Thlg0058603	5.63527	4.31754	4.62925	4.80738	8.46237	8.38343	8.36092	7.97633	7.92053	8.0791	8.21293	8.55757	3.44841	2.69133e-05	3.34518	3.91701e-05	AT5G52640.1	Symbols: HSP81-1, ATHS83, HSP81.1, HSP83, ATHSP90.1, AtHsp90-1, HSP90.1 | heat shock protein 90.1 | chr5:21352542-21355147 FORWARD LENGTH=2118
thellun_all_c16123	Thlg0129421	6.4182	5.7248	5.49114	5.40789	9.33566	8.81872	8.89727	9.77654	8.91654	9.36791	9.48256	9.19627	3.44654	3.69596e-05	3.48031	1.08102e-05	AT1G08050.1	Symbols: | Zinc finger (C3HC4-type RING finger) family protein | chr1:2499088-2501311 REVERSE LENGTH=1926
thellun_all_c25132	Thlg0200819	6.78032	6.35948	6.75104	6.12313	9.94085	9.67845	9.69493	10.4842	8.62831	8.93061	8.91614	8.96257	3.44613	8.30037e-06	2.35592	1.10978e-05	AT2G42280.1	Symbols: | basic helix-loop-helix (bHLH) DNA-binding superfamily protein | chr2:17611428-17613163 REVERSE LENGTH=1080
thellun_all_c16607	Thlg0133330	10.05	8.95546	9.29203	9.03505	12.7451	12.7604	13.0045	12.6058	13.9381	14.5564	14.5291	14.2958	3.44582	1.21683e-05	4.9967	2.3321e-06	None	NA
thellun_all_rep_c13256	Thlg0106247	2.96866	2.69334	2.07284	3.22517	6.27119	5.94851	5.88246	6.63956	4.72423	4.57869	5.00242	4.16269	3.44543	2.73394e-05	1.87701	0.000817458	None	NA
thellun_all_c8907	Thlg0070378	5.69957	5.10954	5.44973	5.88501	9.19069	8.70706	8.37676	9.64854	8.3423	8.48404	8.54758	8.48849	3.4448	4.15302e-05	2.92964	2.74449e-06	None	NA
thellun_all_rep_c10635	Thlg0084644	8.51697	7.52985	7.34525	7.41926	10.9963	10.6766	10.8897	12.026	10.0204	10.8231	10.8767	10.8318	3.44434	0.000147913	2.93516	0.000139598	AT1G80300.1	Symbols: NTT1, ATNTT1 | nucleotide transporter 1 | chr1:30191954-30194280 FORWARD LENGTH=1875
thellun_all_c25692	Thlg0205077 Thlg0205083	3.28781	3.42665	3.72887	3.43684	6.53993	6.81322	6.45829	7.84259	5.06948	5.00734	5.40037	5.65374	3.44346	4.70699e-05	1.81269	5.05658e-05	AT5G55400.1	Symbols: | Actin binding Calponin homology (CH) domain-containing protein | chr5:22455535-22458950 REVERSE LENGTH=2145
thellun_all_c28647	Thlg0365993	2.79592	2.21075	2.50395	2.51334	6.18427	5.58519	6.1152	5.90766	4.5615	5.25484	4.93484	4.71968	3.44209	1.31786e-06	2.36172	1.74759e-05	AT4G16780.1	Symbols: ATHB-2, HAT4, ATHB2, HB-2 | homeobox protein 2 | chr4:9449291-9450604 FORWARD LENGTH=855
thellun_all_rep_c3063	Thlg0021914	8.59931	9.06235	8.81778	8.5125	12.0855	12.6403	11.6237	12.4061	10.9105	10.2239	10.1892	9.99319	3.44093	9.59578e-06	1.5812	0.000524461	None	NA
thellun_all_c37208	Thlg0293477	5.49715	5.14319	4.95427	3.47179	8.53516	8.25571	7.75238	8.28684	8.1989	8.3413	7.5495	8.0638	3.44093	0.000352448	3.27178	0.000479417	None	NA
thellun_all_c30903	Thlg0373609	7.29487	6.18771	5.8909	5.92575	9.63007	9.43582	9.81298	10.1836	10.1821	10.6326	10.5371	10.3909	3.4408	8.2851e-05	4.11088	2.09158e-05	None	NA
thellun_all_c37062	Thlg0392185	6.17064	6.05001	6.26252	5.99534	9.66418	9.75317	8.78886	10.0307	7.39027	8.0589	7.29212	7.59182	3.4396	1.59821e-05	1.46365	0.000189638	AT4G35940.1	Symbols: | unknown protein; BEST Arabidopsis thaliana protein match is: unknown protein (TAIR:AT2G17787.1); Has 45288 Blast hits to 24095 proteins in 1140 species: Archae - 93; Bacteria - 2895; Metazoa - 13424; Fungi - 2873; Plants - 1183; Viruses - 123; Other Eukaryotes - 24697 (source: NCBI BLink). | chr4:17021672-17023593 FORWARD LENGTH=1356
thellun_all_c9902	Thlg0078539 Thlg0078544	7.33994	7.752	7.41293	6.16285	10.4031	10.9541	10.0965	10.9633	11.437	11.6689	11.7376	11.4753	3.43733	0.000151031	4.41279	1.6327e-05	None	NA
thellun_all_c45476	Thlg0350232	2.93489	2.54819	4.74354	1.77482	6.19152	6.4255	5.66102	7.46664	6.44594	7.24734	7.22097	7.23148	3.43581	0.00340152	4.03607	0.000867153	None	NA
thellun_all_c15490	Thlg0124196	10.4287	9.4208	9.73676	10.0941	13.3016	13.3439	12.9088	13.869	12.8024	13.3345	13.2499	13.1578	3.43572	2.37282e-05	3.21608	1.28399e-05	AT3G14650.1	Symbols: CYP72A11 | cytochrome P450, family 72, subfamily A, polypeptide 11 | chr3:4922206-4924165 FORWARD LENGTH=1539
thellun_all_c30862	Thlg0373486	4.3788	4.0237	3.69246	4.40916	7.53229	7.39983	8.27471	7.04016	11.1709	11.2396	11.4088	11.577	3.43572	3.18756e-05	7.22303	2.34504e-08	AT4G15400.1	Symbols: | HXXXD-type acyl-transferase family protein | chr4:8812121-8813428 REVERSE LENGTH=1308
thellun_all_rep_c41157	Thlg0323071	8.9347	7.99751	8.44533	8.66502	12.3071	12.153	11.7992	11.5247	12.3921	13.4745	12.5254	13.3764	3.43538	1.30086e-05	4.43147	1.34392e-05	AT2G43150.1	Symbols: | Proline-rich extensin-like family protein | chr2:17945893-17946531 FORWARD LENGTH=639
thellun_all_c32651	Thlg0257898	2.06933	1.3613	1.29288	2.19375	6.01848	4.32272	4.48131	5.83579	5.05901	5.99137	5.65191	6.01577	3.43526	0.000473831	3.9502	1.82528e-05	None	NA
thellun_all_c19187	Thlg0153544	10.3682	9.602	9.89008	9.48022	13.3439	13.5241	12.9795	13.2252	12.9312	13.3882	13.0882	13.3147	3.43306	5.40853e-06	3.34542	5.59487e-06	AT2G15480.1	Symbols: UGT73B5 | UDP-glucosyl transferase 73B5 | chr2:6758817-6760452 FORWARD LENGTH=1455
thellun_all_c9708	Thlg0076922	4.09048	2.86329	3.46875	2.31589	7.06932	6.11212	6.29301	6.99159	3.8859	4.95513	3.9698	4.12134	3.4319	0.00027538	1.04844	0.0606926	None	NA
thellun_all_rep_c16311	Thlg0130974	7.14768	6.75534	6.63207	6.28171	10.1946	10.3621	9.36525	10.6068	8.83359	9.3772	8.67382	9.0374	3.42799	4.13382e-05	2.2763	6.8413e-05	None	NA
thellun_all_rep_c18382	Thlg0147328	1.48068	2.72294	2.46923	2.1189	5.45835	5.51813	5.32186	6.20324	6.11938	7.61451	7.15461	7.81988	3.42745	4.96233e-05	4.97915	3.91223e-05	None	NA
thellun_all_rep_c24754	Thlg0197978	4.11674	3.22033	3.28445	2.97212	6.9066	6.50352	7.03668	6.8425	5.05183	5.44553	5.05901	5.08315	3.42392	1.5882e-05	1.76147	0.000576212	AT1G69850.1	Symbols: ATNRT1:2, NTL1, NRT1:2 | nitrate transporter 1:2 | chr1:26296945-26300407 REVERSE LENGTH=1758
thellun_all_rep_c5761	Thlg0044155	8.76081	8.57367	8.24328	8.69184	12.2926	11.8138	12.3981	11.4427	9.78265	9.65369	9.38574	9.55902	3.41939	9.3669e-06	1.02787	0.000351929	AT2G38400.2	Symbols: AGT3 | alanine:glyoxylate aminotransferase 3 | chr2:16083779-16086115 FORWARD LENGTH=1482
thellun_all_c22554	Thlg0180385	6.61635	6.88991	7.00863	7.11311	10.9579	10.8056	9.55106	9.98816	9.59244	9.9713	9.36629	9.99237	3.41867	6.77077e-05	2.8236	5.18076e-06	None	NA
thellun_all_rep_c14253	Thlg0114301	14.3948	12.7536	12.8424	12.1627	16.4528	16.4625	16.6483	16.2585	17.0294	17.142	16.9699	17.015	3.41717	0.000400729	4.00069	0.000158278	AT1G76930.1	Symbols: ATEXT4, ORG5, ATEXT1, EXT1, EXT4 | extensin 4 | chr1:28895449-28896853 REVERSE LENGTH=882
thellun_all_c43778	Thlg0406705	11.5486	11.2615	11.3668	10.9859	14.5395	14.6069	14.9904	14.6946	14.3554	15.1229	14.9673	14.9879	3.41711	5.47729e-07	3.56767	2.49233e-06	AT2G38860.2	Symbols: YLS5 | Class I glutamine amidotransferase-like superfamily protein | chr2:16233629-16235207 REVERSE LENGTH=1197
thellun_all_rep_c32749	Thlg0258637	2.02161	4.41183	2.36227	3.63945	6.73666	6.45192	5.92323	6.98953	5.04024	4.12461	5.16485	5.52261	3.41654	0.00128728	1.85428	0.0260309	AT4G39800.1	Symbols: MI-1-P SYNTHASE, MIPS1, ATMIPS1, ATIPS1 | myo-inositol-1-phosphate synthase 1 | chr4:18469659-18471893 REVERSE LENGTH=1536
thellun_all_c11785	Thlg0094196	6.15499	5.62656	6.02026	5.79016	9.57694	9.01932	9.26574	9.38504	9.44784	9.97206	9.92311	10.1442	3.41377	8.51962e-07	3.97381	7.76669e-07	None	NA
thellun_all_rep_c19009	Thlg0152099 Thlg0152100	1.77687	1.96265	1.65889	2.23255	5.27789	5.43788	4.89917	5.66784	4.1875	4.38909	4.19339	5.11455	3.41296	2.94486e-06	2.56339	5.33018e-05	None	NA
thellun_all_c29705	Thlg0369722	1.34348	2.7406	1.38435	1.46411	4.76634	5.90572	4.04872	5.8608	8.01721	6.79315	8.18104	7.57118	3.41226	0.00091063	5.90751	1.33642e-05	AT5G40000.1	Symbols: | P-loop containing nucleoside triphosphate hydrolases superfamily protein | chr5:16011072-16012484 REVERSE LENGTH=1413
thellun_all_rep_c38066	Thlg0300128 Thlg0394742	5.92655	5.78741	5.92817	5.9474	9.28253	9.42135	9.00387	9.51919	9.16718	9.64355	9.7512	9.63979	3.40935	1.13646e-07	3.65305	1.7184e-07	AT4G09460.1	Symbols: AtMYB6, MYB6 | myb domain protein 6 | chr4:5993019-5994038 FORWARD LENGTH=711
thellun_all_c12844	Thlg0102918	6.45041	5.94989	5.39117	5.2513	9.48361	9.42263	8.4108	9.3558	9.6789	9.62616	10.0466	10.0045	3.40751	9.85816e-05	4.07835	9.0305e-06	None	NA
thellun_all_rep_c15280	Thlg0122475	5.47264	5.4316	5.80193	5.68581	9.05078	8.85505	8.62206	9.48437	9.01604	9.63198	9.28327	9.29143	3.40507	2.85369e-06	3.70768	3.3448e-07	AT1G10740.1	Symbols: | alpha/beta-Hydrolases superfamily protein | chr1:3568343-3570466 REVERSE LENGTH=1422
thellun_all_rep_c13650	Thlg0109460	3.43134	3.46587	1.47501	1.88307	6.31626	8.02071	4.66084	4.87524	3.56439	2.45638	1.77434	2.88752	3.40444	0.0107359	0.106835	0.872846	None	NA
thellun_all_rep_c6117	Thlg0047090	1.61391	3.0405	2.31692	2.44596	6.09139	6.39407	4.87287	5.6751	1.86223	1.47911	3.95921	3.40889	3.40404	0.000248335	0.323036	0.644381	None	NA
thellun_all_rep_c11985	Thlg0095862	6.79387	7.2361	6.89573	7.42307	10.5769	10.3405	9.91703	11.1262	10.4287	11.1809	10.9268	11.0356	3.40297	2.3881e-05	3.80581	2.35197e-06	AT2G02010.1	Symbols: GAD4 | glutamate decarboxylase 4 | chr2:474375-476495 REVERSE LENGTH=1482
thellun_all_rep_c23525	Thlg0188286	7.33544	7.86526	8.26629	7.73457	11.1027	10.2491	11.6403	11.8196	10.3777	10.8495	9.98134	10.0671	3.4025	0.000147341	2.51852	9.44259e-05	AT3G15450.1	Symbols: | Aluminium induced protein with YGL and LRDR motifs | chr3:5213050-5213998 FORWARD LENGTH=762
thellun_all_rep_c43454	Thlg0339137	14.6662	13.0135	13.1063	12.3396	16.6686	16.7342	16.8718	16.4597	17.1747	17.2542	17.1225	17.2076	3.40218	0.000491582	3.90837	0.000213878	AT1G76930.1	Symbols: ATEXT4, ORG5, ATEXT1, EXT1, EXT4 | extensin 4 | chr1:28895449-28896853 REVERSE LENGTH=882
thellun_all_c38921	Thlg0306667	1.53074	1.17065	1.40858	1.1684	5.10504	4.2837	4.43766	5.05616	5.18244	5.97973	4.71436	5.20876	3.40105	5.85052e-06	3.95173	7.43435e-06	None	NA
thellun_all_c29369	Thlg0368549	6.6666	6.64406	6.81188	6.20108	9.98788	10.1248	9.69833	10.1102	9.61846	10.0021	9.82074	10.0767	3.39942	8.47531e-07	3.2986	1.09009e-06	None	NA
thellun_all_rep_c40684	Thlg0319766 Thlg0319768	6.59257	7.06433	7.51001	7.01414	10.3512	9.52967	10.8367	11.0589	9.63568	10.1635	9.31747	9.54866	3.39884	0.000121171	2.62107	5.42962e-05	AT3G15450.1	Symbols: | Aluminium induced protein with YGL and LRDR motifs | chr3:5213050-5213998 FORWARD LENGTH=762
thellun_all_rep_c4423	Thlg0033120	12.6988	12.2865	12.212	12.4251	15.7609	15.706	15.6865	16.0637	15.9083	16.4844	16.5959	16.2204	3.39871	3.03431e-07	3.89667	7.93573e-07	None	NA
thellun_all_rep_c20336	Thlg0162419	12.4272	10.8377	11.0374	10.096	14.5771	14.5994	14.8915	13.9168	15.3451	15.7459	15.1417	15.5852	3.39661	0.000670379	4.35489	0.000133106	AT1G76930.1	Symbols: ATEXT4, ORG5, ATEXT1, EXT1, EXT4 | extensin 4 | chr1:28895449-28896853 REVERSE LENGTH=882
thellun_all_rep_c3637	Thlg0026656	13.732	13.3047	13.6209	12.8476	16.7266	16.6742	16.8481	16.8311	16.7453	17.0067	17.0092	16.8889	3.39367	2.88037e-06	3.53624	2.62793e-06	None	NA
thellun_all_c23165	Thlg0185290	1.58726	1.28231	1.28387	2.75976	5.14453	5.18616	4.28936	5.86227	7.00769	7.06748	6.98843	7.09288	3.39228	0.000386946	5.31082	5.35135e-06	AT5G57550.1	Symbols: XTR3, XTH25 | xyloglucan endotransglucosylase/hydrolase 25 | chr5:23305055-23306384 REVERSE LENGTH=855
thellun_all_c29632	Thlg0234806	3.75871	3.56705	2.92967	2.22918	6.31529	6.38209	6.01363	7.33752	7.81911	8.61527	8.52829	8.56412	3.39098	0.00028089	5.26055	1.09327e-05	AT5G44480.1	Symbols: DUR | NAD(P)-binding Rossmann-fold superfamily protein | chr5:17921515-17923643 FORWARD LENGTH=1311
thellun_all_rep_c4005	Thlg0029710	6.99783	7.39045	7.39183	8.41276	11.3406	10.8491	10.7694	10.7972	8.07028	7.36415	7.78186	8.20193	3.39087	5.08195e-05	0.306337	0.421387	AT5G59845.1	Symbols: | Gibberellin-regulated family protein | chr5:24111443-24111808 FORWARD LENGTH=270
thellun_all_c7045	Thlg0054848	3.95619	3.83731	4.47249	3.71603	7.43981	7.10615	6.79189	8.20582	6.22273	6.6215	6.36282	6.62204	3.39041	6.52697e-05	2.46177	1.45559e-05	AT5G18670.1	Symbols: BMY3, BAM9 | beta-amylase 3 | chr5:6226138-6227999 FORWARD LENGTH=1611
thellun_all_c22607	Thlg0180804	8.00509	6.44057	6.68113	7.23574	10.8964	9.41695	10.4635	11.1468	8.20709	8.70921	8.56583	8.84626	3.39026	0.000596319	1.49147	0.00717781	AT1G05562.1	NA
thellun_all_c44390	Thlg0344565 Thlg0407624	4.61985	4.92871	5.35132	5.45168	8.53008	8.01443	7.94471	9.42305	6.20954	6.7842	6.87173	6.76657	3.39018	0.000131174	1.57012	0.00068163	AT2G41540.1	Symbols: GPDHC1 | 6-phosphogluconate dehydrogenase family protein | chr2:17326801-17328654 FORWARD LENGTH=1389
thellun_all_c19132	Thlg0153107	5.36842	4.13814	3.98607	3.63729	8.13627	7.37322	7.18844	7.98946	4.6974	4.6072	5.02244	4.98586	3.38937	0.000256955	0.545749	0.21205	AT1G79470.1	Symbols: | Aldolase-type TIM barrel family protein | chr1:29894772-29896661 REVERSE LENGTH=1512
thellun_all_c37847	Thlg0298412	5.67951	5.8717	6.05238	5.33859	9.18079	8.90161	8.77885	9.63797	8.36366	8.44172	8.25068	8.49018	3.38926	8.71314e-06	2.65101	3.23868e-06	AT5G18670.1	Symbols: BMY3, BAM9 | beta-amylase 3 | chr5:6226138-6227999 FORWARD LENGTH=1611
thellun_all_rep_c31922	Thlg0252253	2.96185	2.9661	3.19181	3.44278	6.0261	6.5204	6.11128	7.45787	4.8583	4.83843	5.45924	5.64812	3.38828	6.6564e-05	2.06039	0.000126759	AT5G55400.1	Symbols: | Actin binding Calponin homology (CH) domain-containing protein | chr5:22455535-22458950 REVERSE LENGTH=2145
thellun_all_c39257	Thlg0309197	2.44853	2.19716	2.48455	2.48009	6.20494	5.53876	5.31673	6.09168	3.27637	4.15351	3.68816	3.61732	3.38545	5.42607e-06	1.28126	0.000567504	AT3G19400.1	Symbols: | Cysteine proteinases superfamily protein | chr3:6725510-6726878 FORWARD LENGTH=1089
thellun_all_rep_c16873	Thlg0135551	7.60297	7.59548	7.76015	6.97847	10.856	11.0631	10.6862	10.8382	11.1259	11.4249	11.5306	11.5853	3.37659	2.0003e-06	3.93242	1.15272e-06	AT2G20562.1	Symbols: | unknown protein; LOCATED IN: endomembrane system; BEST Arabidopsis thaliana protein match is: unknown protein (TAIR:AT2G31090.1); Has 70 Blast hits to 70 proteins in 13 species: Archae - 0; Bacteria - 0; Metazoa - 0; Fungi - 0; Plants - 70; Viruses - 0; Other Eukaryotes - 0 (source: NCBI BLink). | chr2:8850367-8850835 REVERSE LENGTH=222
thellun_all_c27780	Thlg0220822	5.78802	5.54862	5.05829	4.67304	8.78405	8.78072	8.01251	8.99106	7.83378	8.53673	7.879	8.78654	3.37509	5.06985e-05	2.99202	0.000129539	AT5G13820.1	Symbols: TBP1, ATBP-1, ATBP1, ATTBP1, HPPBF-1 | telomeric DNA binding protein 1 | chr5:4461694-4464355 FORWARD LENGTH=1923
thellun_all_c21354	Thlg0170552	8.04632	8.17905	7.99684	7.48453	11.1671	11.2728	11.3104	11.4514	11.5514	11.6992	11.6797	11.6061	3.37373	8.3577e-07	3.70742	3.65559e-07	AT5G55460.1	Symbols: | Bifunctional inhibitor/lipid-transfer protein/seed storage 2S albumin superfamily protein | chr5:22468698-22469133 FORWARD LENGTH=330
thellun_all_rep_c8464	Thlg0066678	12.2951	10.7657	10.9066	10.1425	14.4949	14.5145	14.7765	13.8178	15.1957	15.706	15.0539	15.5059	3.37342	0.000505707	4.3379	9.97182e-05	AT1G76930.1	Symbols: ATEXT4, ORG5, ATEXT1, EXT1, EXT4 | extensin 4 | chr1:28895449-28896853 REVERSE LENGTH=882
thellun_all_rep_c4561	Thlg0034226	12.2443	12.0052	12.0449	11.852	15.5697	15.253	15.2139	15.5957	14.5747	15.0156	14.9233	14.8636	3.37149	2.12205e-07	2.80769	5.04537e-07	None	NA
thellun_all_rep_c35676	Thlg0281583	6.12166	6.76751	6.28379	6.96694	9.93284	9.95069	9.05418	10.6857	4.76516	4.27571	4.46578	3.22517	3.37087	0.000129253	-2.35202	0.000931235	AT3G21670.1	Symbols: | Major facilitator superfamily protein | chr3:7626942-7628954 REVERSE LENGTH=1773
thellun_all_c33191	Thlg0262100	6.52849	5.82846	6.02743	5.72891	9.65066	8.89451	8.91862	10.1318	9.69395	9.85337	10.1467	10.0043	3.37058	7.11376e-05	3.89627	1.28809e-06	AT5G23530.1	Symbols: AtCXE18, CXE18 | carboxyesterase 18 | chr5:7933366-7934373 REVERSE LENGTH=1008
thellun_all_c6665	Thlg0051671	7.81554	7.38224	6.48738	6.79315	10.5189	10.4887	9.86782	11.077	8.8675	8.76795	8.76081	9.22777	3.36854	0.000126031	1.78643	0.00133345	AT5G15948.1	Symbols: CPuORF10 | conserved peptide upstream open reading frame 10 | chr5:5206432-5206587 FORWARD LENGTH=156
thellun_all_rep_c13654	Thlg0362806	8.76899	8.4004	8.52043	8.50024	11.7997	11.6526	11.732	12.4777	10.4628	11.5627	11.3481	11.4217	3.368	3.27117e-06	2.6513	5.3382e-05	AT4G27070.1	Symbols: TSB2 | tryptophan synthase beta-subunit 2 | chr4:13586564-13588619 FORWARD LENGTH=1428
thellun_all_c21006	Thlg0167716	7.11226	6.66789	6.78276	6.61923	10.1773	10.0432	9.47237	10.9556	9.15326	9.66766	9.60561	9.69047	3.36658	4.73696e-05	2.73371	3.47375e-06	AT5G26030.1	Symbols: FC1, FC-I, ATFC-I | ferrochelatase 1 | chr5:9096675-9098752 FORWARD LENGTH=1401
thellun_all_rep_c4104	Thlg0030444	7.92616	6.64599	6.8706	6.92944	10.6604	10.3859	10.4497	10.342	9.7405	9.79908	9.68677	10.0076	3.36646	2.60858e-05	2.71544	8.90095e-05	AT5G56030.2	Symbols: HSP81-2 | heat shock protein 81-2 | chr5:22686923-22689433 FORWARD LENGTH=2187
thellun_all_c35086	Thlg0276966	2.38612	1.72877	1.94229	2.195	5.71655	5.54617	5.30131	5.15017	1.28585	3.48563	1.26822	1.35371	3.3655	2.15642e-06	-0.214694	0.716892	None	NA
thellun_all_c26051	Thlg0207679	8.61376	7.96364	8.12217	7.94392	11.6976	11.3217	11.0895	11.9924	9.57376	9.88465	10.1318	9.68368	3.36445	1.13396e-05	1.65761	0.000160589	None	NA
thellun_all_rep_c23410	Thlg0187356	4.99667	5.26934	5.58919	5.12219	8.64321	7.57591	8.94707	9.26059	7.82352	8.42025	7.52881	7.87874	3.36234	0.000129541	2.66848	2.19832e-05	AT3G15450.1	Symbols: | Aluminium induced protein with YGL and LRDR motifs | chr3:5213050-5213998 FORWARD LENGTH=762
thellun_all_c34066	Thlg0268873	12.3666	12.1598	12.2323	11.746	15.493	15.487	15.7135	15.259	15.3991	16.1866	15.8535	15.9424	3.36195	8.39147e-07	3.71923	2.20638e-06	None	NA
thellun_all_c21040	Thlg0168013	8.37004	6.71477	7.25613	6.28843	10.883	10.6635	10.2813	10.2491	11.0497	11.6423	11.4837	11.4821	3.36186	0.000401496	4.2571	9.88469e-05	AT4G18010.1	Symbols: IP5PII, AT5PTASE2, 5PTASE2 | myo-inositol polyphosphate 5-phosphatase 2 | chr4:9991194-9994099 REVERSE LENGTH=1941
thellun_all_rep_c9483	Thlg0075107	5.25299	4.33544	4.50798	3.66075	7.76691	8.08643	7.56185	7.77512	9.29501	10.3891	9.71093	10.1614	3.35828	6.69734e-05	5.44982	1.08165e-05	None	NA
thellun_all_rep_c3765	Thlg0027745	14.7288	13.0774	13.1963	12.4683	16.7151	16.7964	16.8909	16.4878	17.1519	17.2111	17.1198	17.1771	3.35482	0.000469867	3.79727	0.000219725	AT1G76930.1	Symbols: ATEXT4, ORG5, ATEXT1, EXT1, EXT4 | extensin 4 | chr1:28895449-28896853 REVERSE LENGTH=882
thellun_all_rep_c30367	Thlg0240480	7.38387	7.03894	6.37858	6.95804	10.4353	10.2306	9.89796	10.6129	9.82074	10.6289	10.035	10.1138	3.35433	1.30375e-05	3.20973	2.14283e-05	None	NA
thellun_all_rep_c24259	Thlg0194200	7.59279	8.227	8.29485	7.95758	11.8696	10.936	10.5273	12.1549	8.86246	7.95085	8.14717	8.28183	3.35388	0.000192874	0.292522	0.291027	AT4G15670.1	Symbols: | Thioredoxin superfamily protein | chr4:8929237-8929545 FORWARD LENGTH=309
thellun_all_c44423	Thlg0344728	6.35658	5.59938	5.68875	5.10804	9.25097	9.00306	8.47515	9.42855	7.89088	8.35793	8.0979	8.17964	3.35124	5.30783e-05	2.4434	0.000111885	None	NA
thellun_all_c38286	Thlg0395373	2.49142	1.27291	2.02844	1.30097	4.52138	5.55614	5.14761	5.27233	5.61039	6.93874	6.40591	6.51749	3.35093	9.88377e-05	4.5947	2.84801e-05	None	NA
thellun_all_rep_c45550	Thlg0350602	2.37748	2.33557	2.78096	3.06483	6.06578	6.43584	5.87627	5.58267	4.71335	5.82108	5.38728	5.47623	3.35043	1.04933e-05	2.70978	8.45216e-05	None	NA
thellun_all_c12835	Thlg0102836	7.58909	7.02207	7.15643	6.52668	10.5423	10.528	9.89048	10.7351	9.70614	10.3402	9.91204	10.1102	3.35042	2.32763e-05	2.94359	2.68353e-05	None	NA
thellun_all_rep_c35121	Thlg0277240	5.57151	5.53139	5.38511	5.03974	8.73046	9.0372	7.90884	9.25136	7.06721	7.38518	7.10992	6.92803	3.35003	4.32464e-05	1.74065	2.8936e-05	AT3G55620.1	Symbols: emb1624 | Translation initiation factor IF6 | chr3:20634581-20636312 FORWARD LENGTH=738
thellun_all_rep_c35535	Thlg0388016	6.0491	6.86946	6.34206	6.94338	9.8463	9.98399	9.1201	10.6525	4.96469	4.08144	3.98446	4.08926	3.34972	0.000118822	-2.27104	0.000354254	AT3G21670.1	Symbols: | Major facilitator superfamily protein | chr3:7626942-7628954 REVERSE LENGTH=1773
thellun_all_rep_c15994	Thlg0128370	13.5813	13.2625	12.9948	13.394	16.7554	16.4812	16.7342	16.6457	15.859	16.6714	16.4003	16.4812	3.34599	3.24949e-07	3.04485	7.40703e-06	None	NA
thellun_all_c17258	Thlg0138680	5.49264	5.13012	5.14576	5.22499	8.453	8.42504	8.02196	9.47645	10.0253	10.5494	9.98003	10.0673	3.34574	4.59911e-05	4.90714	7.09542e-08	AT3G59350.1	Symbols: | Protein kinase superfamily protein | chr3:21932930-21934883 FORWARD LENGTH=1227
thellun_all_c34834	Thlg0275024	1.91552	2.90637	2.47122	1.28558	5.76567	5.20934	5.6653	5.31007	4.75301	4.76742	4.91655	4.33991	3.34292	0.000112525	2.54955	0.000475233	AT4G01680.2	Symbols: MYB55 | myb domain protein 55 | chr4:716222-717415 REVERSE LENGTH=1047
thellun_all_rep_c9396	Thlg0074399	12.2097	10.722	10.8632	10.0048	14.3905	14.4166	14.6566	13.7002	15.1813	15.6482	14.98	15.3782	3.34105	0.000568151	4.34698	0.000103603	AT1G76930.1	Symbols: ATEXT4, ORG5, ATEXT1, EXT1, EXT4 | extensin 4 | chr1:28895449-28896853 REVERSE LENGTH=882
thellun_all_c32357	Thlg0378284	10.3578	8.92235	8.63373	9.60657	13.0023	12.3103	12.0713	13.4967	11.0105	11.5047	10.9709	11.4608	3.34003	0.000567652	1.85661	0.00398415	AT1G77450.1	Symbols: anac032, NAC032 | NAC domain containing protein 32 | chr1:29100029-29100981 FORWARD LENGTH=762
thellun_all_c36874	Thlg0290930 Thlg0290935	1.23659	1.28864	1.24677	1.27599	5.51836	4.34738	3.26491	5.26981	4.77031	4.38617	4.54492	4.94898	3.33812	0.000618105	3.4006	1.58296e-07	None	NA
thellun_all_c13138	Thlg0105303	1.73634	2.9501	4.50906	3.63891	6.82933	6.19341	6.36951	6.7896	7.47413	8.57731	7.75238	7.8615	3.33686	0.00150501	4.70773	0.000298221	None	NA
thellun_all_c7901	Thlg0061931	6.56881	5.91064	6.3318	5.34714	9.3053	9.64457	9.01331	9.54191	11.7556	12.2967	11.8275	12.0679	3.33668	3.3e-05	5.94732	9.63763e-07	AT4G26470.1	Symbols: | Calcium-binding EF-hand family protein | chr4:13371377-13372343 FORWARD LENGTH=696
thellun_all_rep_c17069	Thlg0137117	5.94146	5.23156	4.01291	3.42167	7.89442	8.33134	7.67911	8.04614	9.35553	10.0166	10.1475	10.2172	3.33586	0.00128908	5.28233	0.000124521	None	NA
thellun_all_rep_c24635	Thlg0197016	9.52253	9.39289	8.53243	9.00985	12.5526	12.2891	11.9301	13.0245	12.6366	12.999	12.5276	12.6995	3.33463	4.59511e-05	3.60122	6.11757e-06	AT5G53588.1	Symbols: CPuORF50 | conserved peptide upstream open reading frame 50 | chr5:21771868-21771972 FORWARD LENGTH=105
thellun_all_c9185	Thlg0072675	12.2003	11.7568	11.8555	11.3741	15.2173	14.9984	15.253	15.0539	14.4516	15.2389	15.0531	15.0495	3.33399	1.64107e-06	3.15163	1.24271e-05	AT2G04400.1	IGPS
thellun_all_c44803	Thlg0408217	2.462	2.3544	2.02218	2.67727	6.24483	5.5824	5.21913	5.80463	6.10369	6.69768	6.40409	6.70072	3.33379	1.21493e-05	4.09758	8.1162e-07	AT3G57120.1	Symbols: | Protein kinase superfamily protein | chr3:21139099-21140469 FORWARD LENGTH=1371
thellun_all_c19692	Thlg0157470	1.42296	1.28015	1.54454	3.93506	5.53691	5.05261	5.37102	5.55073	4.25939	5.27371	5.61012	5.48255	3.33214	0.00204413	3.11077	0.00443781	None	NA
thellun_all_c22840	Thlg0182668	9.68346	9.90997	10.0757	10.008	13.4468	13.1632	12.9711	13.4218	13.8483	14.3905	13.7829	14.0349	3.33144	3.91705e-07	4.09486	2.43497e-07	None	NA
thellun_all_c9081	Thlg0071831	1.45795	1.75606	1.4133	2.69598	5.5564	5.2862	4.76352	5.04091	5.44197	6.25503	4.92705	5.59287	3.33093	6.84503e-05	3.72341	9.30507e-05	AT1G48020.1	Symbols: PMEI1, ATPMEI1 | pectin methylesterase inhibitor 1 | chr1:17716234-17716764 REVERSE LENGTH=531
thellun_all_c18320	Thlg0146830	6.28626	5.74201	6.41997	5.78893	9.52811	9.75034	8.51812	9.76092	8.63332	9.05778	8.70706	8.90061	3.33008	6.72009e-05	2.7654	8.1644e-06	AT2G47060.4	Symbols: | Protein kinase superfamily protein | chr2:19333116-19334759 REVERSE LENGTH=1194
thellun_all_rep_c5523	Thlg0042195	12.3515	12.1557	12.4448	12.0311	15.5722	15.4711	15.5532	15.706	15.3069	15.8484	15.7533	15.8921	3.32982	6.70427e-08	3.4544	7.3628e-07	AT2G29320.1	Symbols: | NAD(P)-binding Rossmann-fold superfamily protein | chr2:12592180-12593377 FORWARD LENGTH=810
thellun_all_c5944	Thlg0045736	11.2553	10.0557	9.67991	9.8317	13.4531	13.3379	13.7642	13.5858	14.1495	14.6303	14.4181	14.4856	3.32962	0.000105047	4.21524	2.83621e-05	None	NA
thellun_all_c28321	Thlg0364829	3.83305	4.41527	4.24158	4.18545	7.42134	7.65884	6.98634	7.92129	5.41699	6.57952	6.58928	6.82977	3.32812	7.37497e-06	2.18505	0.000673769	None	NA
thellun_all_c32523	Thlg0256900	5.30234	4.52047	4.53777	3.69246	8.00931	8.16881	7.22943	7.95373	4.75375	4.96753	5.20637	4.76669	3.32706	0.000140974	0.410323	0.279852	None	NA
thellun_all_rep_c21558	Thlg0172210	6.6892	6.453	6.01904	6.30537	9.61616	9.56604	9.78598	9.80093	10.007	10.3571	9.74759	9.84365	3.32563	6.02896e-07	3.62216	1.51999e-06	AT2G30020.1	Symbols: | Protein phosphatase 2C family protein | chr2:12814437-12815904 FORWARD LENGTH=1191
thellun_all_c27764	Thlg0220682	6.94424	6.44207	6.38473	6.24827	9.63653	9.96917	9.64956	10.0659	11.8387	12.3098	11.7269	12.0084	3.32546	2.06936e-06	5.46614	1.49431e-07	None	NA
thellun_all_c15276	Thlg0122440	7.98767	7.96333	8.43235	7.93974	11.4118	11.5812	10.5917	12.0389	11.2815	11.7298	11.3375	10.9219	3.32513	5.00056e-05	3.2369	3.85465e-06	AT3G57530.1	Symbols: CPK32, ATCPK32, CDPK32 | calcium-dependent protein kinase 32 | chr3:21296898-21299351 REVERSE LENGTH=1617
thellun_all_rep_c21248	Thlg0169718	4.24914	3.92985	4.29491	3.1933	7.2742	7.20176	6.63792	7.85171	6.52687	9.28977	7.16718	7.05958	3.3246	8.47265e-05	3.59405	0.00159747	None	NA
thellun_all_c29570	Thlg0369241	1.33699	1.24257	1.23986	2.27398	5.56068	4.36706	4.68228	4.78161	3.49042	3.30275	3.91033	3.25147	3.32455	8.66658e-05	1.96539	0.000527396	None	NA
thellun_all_rep_c4800	Thlg0036263	10.2524	10.1221	9.95534	9.3699	13.4313	12.9355	13.046	13.5802	14.5642	15.3499	15.2439	15.1934	3.32332	1.06686e-05	5.1629	1.14661e-06	None	NA
thellun_all_c35752	Thlg0282160	5.93022	5.60607	5.89199	4.95005	9.18353	8.90753	8.80231	8.77784	8.94916	9.55015	9.04258	9.34131	3.32322	9.9621e-06	3.62622	9.54637e-06	None	NA
thellun_all_c28768	Thlg0366407	6.41841	4.97056	4.54389	3.84648	8.08133	8.22725	7.75183	9.01119	11.5966	13.0774	11.9712	12.5919	3.32306	0.00152722	7.36445	2.46266e-05	AT3G02040.1	Symbols: SRG3 | senescence-related gene 3 | chr3:348505-349909 REVERSE LENGTH=1086
thellun_all_rep_c4777	Thlg0036051	4.55053	5.55958	5.66923	5.5393	8.42914	8.61624	8.37553	9.18836	4.99116	3.98396	2.4699	4.57869	3.32266	4.73128e-05	-1.32373	0.0733646	AT2G32530.1	Symbols: ATCSLB03, CSLB03, ATCSLB3 | cellulose synthase-like B3 | chr2:13809283-13813487 FORWARD LENGTH=2268
thellun_all_c29119	Thlg0231036	1.63588	1.40024	1.34717	1.41942	5.07912	5.01334	2.76156	6.23673	2.19018	1.43945	1.402	1.57822	3.32201	0.00387962	0.201788	0.338193	AT2G03750.1	Symbols: | P-loop containing nucleoside triphosphate hydrolases superfamily protein | chr2:1147968-1149023 REVERSE LENGTH=1056
thellun_all_c40129	Thlg0315655	6.57135	5.91712	6.06258	5.52792	9.33954	9.29082	8.77527	9.95703	11.4588	11.9409	11.5105	11.7788	3.32092	5.04106e-05	5.6525	4.23028e-07	AT5G57480.1	Symbols: | P-loop containing nucleoside triphosphate hydrolases superfamily protein | chr5:23279406-23280968 REVERSE LENGTH=1563
thellun_all_c13567	Thlg0108803	7.43051	7.67555	7.93038	7.50806	10.8066	11.0244	10.5432	11.43	10.9337	11.1625	11.0273	11.0419	3.31493	5.06673e-06	3.40522	1.27819e-07	None	NA
thellun_all_c9928	Thlg0078752	3.80686	3.60489	3.04172	2.91324	6.46326	6.32119	6.07702	7.76419	5.69836	6.29868	6.03349	5.9263	3.31474	0.000266599	2.64753	4.10145e-05	AT1G65840.1	Symbols: ATPAO4, PAO4 | polyamine oxidase 4 | chr1:24490173-24492728 FORWARD LENGTH=1494
thellun_all_c38129	Thlg0300612	10.3062	10.231	9.95216	9.38618	13.569	12.9416	13.1784	13.4451	14.6875	15.3897	15.2858	15.2173	3.31465	1.17287e-05	5.17618	1.06277e-06	None	NA
thellun_all_rep_c15519	Thlg0362944	1.93402	1.77314	2.02935	1.28602	5.15799	5.61296	5.40687	4.09699	4.63091	5.95306	6.39428	6.07327	3.31307	0.000117402	4.00724	7.8055e-05	None	NA
thellun_all_c14171	Thlg0113622	4.15979	4.167	3.87874	2.90884	6.97871	6.54807	7.05193	7.78612	6.45158	6.70184	7.32929	7.38313	3.31262	0.00015241	3.18787	0.000148804	AT4G26970.1	Symbols: ACO2 | aconitase 2 | chr4:13543077-13548427 FORWARD LENGTH=2988
thellun_all_c10030	Thlg0079610	1.9819	1.26863	1.6371	3.18548	5.47056	5.57405	4.60211	5.67648	6.48258	7.18719	6.67405	7.28141	3.31252	0.000473415	4.88803	4.02286e-05	AT2G01430.1	Symbols: ATHB17, ATHB-17, HB17 | homeobox-leucine zipper protein 17 | chr2:187798-190369 REVERSE LENGTH=828
thellun_all_rep_c43147	Thlg0337079	13.5405	13.1416	13.0202	13.3171	16.6134	16.3373	16.6112	16.6988	15.665	16.5318	16.2637	16.3977	3.31031	3.40209e-07	2.95969	1.10475e-05	AT3G03780.1	Symbols: ATMS2, MS2 | methionine synthase 2 | chr3:957602-960740 FORWARD LENGTH=2298
thellun_all_rep_c5016	Thlg0038042	7.63714	7.73366	7.97964	7.4267	11.131	11.1905	10.762	10.9328	11.3332	11.7947	11.6491	11.7854	3.30979	5.81592e-07	3.94632	2.64534e-07	AT2G20562.1	Symbols: | unknown protein; LOCATED IN: endomembrane system; BEST Arabidopsis thaliana protein match is: unknown protein (TAIR:AT2G31090.1); Has 70 Blast hits to 70 proteins in 13 species: Archae - 0; Bacteria - 0; Metazoa - 0; Fungi - 0; Plants - 70; Viruses - 0; Other Eukaryotes - 0 (source: NCBI BLink). | chr2:8850367-8850835 REVERSE LENGTH=222
thellun_all_rep_c4742	Thlg0035752	6.38833	5.5588	5.29408	4.76071	9.08185	8.46026	8.79447	8.90209	10.7536	11.2832	10.7383	10.9589	3.30919	9.88441e-05	5.433	5.53722e-06	AT5G46230.1	Symbols: | Protein of unknown function, DUF538 | chr5:18742593-18743024 REVERSE LENGTH=432
cluster182	Thlg0358530	5.11727	4.69769	4.39094	5.04906	8.61567	8.29773	8.0251	7.53248	5.51051	5.57301	5.66234	5.5533	3.304	2.45337e-05	0.76105	0.0043589	AT5G47920.1	Symbols: | unknown protein; BEST Arabidopsis thaliana protein match is: unknown protein (TAIR:AT5G13880.1); Has 1807 Blast hits to 1807 proteins in 277 species: Archae - 0; Bacteria - 0; Metazoa - 736; Fungi - 347; Plants - 385; Viruses - 0; Other Eukaryotes - 339 (source: NCBI BLink). | chr5:19403458-19404021 REVERSE LENGTH=564
thellun_all_rep_c2178	Thlg0014597	13.9368	13.5975	13.3456	13.6325	16.9626	16.8098	17.0381	16.9176	16.1997	16.8931	16.7393	16.7695	3.30392	2.4659e-07	3.02228	4.67709e-06	None	NA
thellun_all_c19202	Thlg0153657	7.25533	6.85411	6.76726	6.62006	10.2834	9.63515	10.0023	10.7834	8.64321	9.41352	9.56432	9.11057	3.30186	2.13794e-05	2.30871	8.00906e-05	AT2G35390.2	Symbols: | Phosphoribosyltransferase family protein | chr2:14895528-14897581 REVERSE LENGTH=1212
thellun_all_rep_c6776	Thlg0052597	10.9529	10.6182	10.6772	10.2504	13.7237	13.7537	14.25	13.9766	13.6195	14.3157	14.3046	14.1796	3.30134	2.25984e-06	3.48017	3.9541e-06	AT2G38860.2	Symbols: YLS5 | Class I glutamine amidotransferase-like superfamily protein | chr2:16233629-16235207 REVERSE LENGTH=1197
thellun_all_c39226	Thlg0308978 Thlg0308979	5.27371	5.2467	5.34435	5.90304	8.91049	8.44833	8.15057	9.45915	8.13128	8.38607	8.32512	8.32899	3.30018	5.30431e-05	2.85091	2.38597e-06	None	NA
thellun_all_rep_c18599	Thlg0148966	6.16807	6.13051	7.84349	6.82838	10.1521	10.1743	9.14623	10.6985	4.21356	3.31527	3.33027	3.45627	3.30017	0.000683557	-3.16377	0.000433828	AT2G10940.1	Symbols: | Bifunctional inhibitor/lipid-transfer protein/seed storage 2S albumin superfamily protein | chr2:4311160-4312035 REVERSE LENGTH=876
thellun_all_c36360	Thlg0286870	6.42949	5.99691	6.14194	6.3701	9.94379	9.68132	9.11767	9.39358	9.27214	10.7443	9.78173	10.7136	3.29948	3.65206e-06	3.89334	4.74716e-05	None	NA
thellun_all_c10785	Thlg0085857	7.99658	8.04445	7.971	8.45836	11.6972	11.2894	11.2351	11.4441	9.31308	9.34115	9.16424	9.37965	3.29886	6.86369e-07	1.18193	7.57781e-05	AT4G23500.1	Symbols: | Pectin lyase-like superfamily protein | chr4:12264640-12267074 FORWARD LENGTH=1488
thellun_all_c16485	Thlg0132331	7.72316	8.11696	8.72878	8.16599	11.577	11.3854	11.1766	11.7843	10.2189	10.7383	10.5972	10.7786	3.29709	1.0294e-05	2.39951	6.23762e-05	AT4G19030.1	Symbols: NLM1, NIP1;1, AT-NLM1, ATNLM1 | NOD26-like major intrinsic protein 1 | chr4:10421728-10423409 REVERSE LENGTH=891
thellun_all_c28011	Thlg0222525	2.29155	2.25883	2.82853	2.69809	5.61525	5.87423	5.87546	5.89779	5.28304	5.58111	5.62925	5.49084	3.29644	8.02486e-07	2.97681	1.71773e-06	AT1G15540.1	Symbols: | 2-oxoglutarate (2OG) and Fe(II)-dependent oxygenase superfamily protein | chr1:5342587-5343705 FORWARD LENGTH=963
thellun_all_c14117	Thlg0113182	12.628	12.5302	12.3585	12.5863	15.8885	15.9536	15.464	15.9771	15.8238	16.4549	16.3113	16.5224	3.29504	3.00066e-07	3.75234	5.35702e-07	None	NA
thellun_all_c9281	Thlg0073441	3.78741	2.80703	3.8387	3.42963	6.70746	6.87747	6.22273	7.23424	6.01421	6.19793	6.25457	6.45521	3.29478	4.66805e-05	2.76479	3.59756e-05	AT5G60710.1	Symbols: | Zinc finger (C3HC4-type RING finger) family protein | chr5:24410953-24414849 REVERSE LENGTH=2115
thellun_all_c6418	Thlg0049614 Thlg0049616	12.7451	12.1445	12.1719	12.3555	15.7688	15.6753	15.0278	16.1192	14.9904	14.9916	14.7214	14.5714	3.2935	1.71123e-05	2.46445	7.53297e-06	None	NA
thellun_all_c28166	Thlg0364294	5.09598	2.91324	3.31195	2.76217	6.89382	6.5432	7.39404	6.42569	6.98305	6.99533	6.8686	6.91934	3.29335	0.00128511	3.42075	0.00071353	AT3G23150.1	Symbols: ETR2 | Signal transduction histidine kinase, hybrid-type, ethylene sensor | chr3:8255156-8257560 FORWARD LENGTH=2322
thellun_all_c14863	Thlg0119067	10.6487	9.86502	10.495	9.36629	13.2289	13.2963	12.9879	14.034	13.2245	13.6737	13.6635	13.5433	3.29301	0.000115753	3.4325	3.47211e-05	AT1G13080.1	Symbols: CYP71B2 | cytochrome P450, family 71, subfamily B, polypeptide 2 | chr1:4459212-4460807 FORWARD LENGTH=1509
thellun_all_rep_c38122	Thlg0300542	1.37715	1.40974	1.38807	1.43257	5.13349	4.92424	4.0216	4.69909	3.03989	6.67599	1.45353	4.75608	3.29272	9.67607e-06	2.57949	0.0613922	AT1G01060.1	Symbols: LHY, LHY1 | Homeodomain-like superfamily protein | chr1:33992-37061 REVERSE LENGTH=1938
thellun_all_rep_c10015	Thlg0079507	11.9519	10.3852	10.5762	9.7472	14.0268	14.1014	14.3417	13.3564	14.7619	15.2105	14.5721	14.9916	3.29148	0.000654429	4.21888	0.00012651	AT1G76930.1	Symbols: ATEXT4, ORG5, ATEXT1, EXT1, EXT4 | extensin 4 | chr1:28895449-28896853 REVERSE LENGTH=882
thellun_all_rep_c36789	Thlg0290266	5.92728	5.63121	7.55213	6.50213	9.95823	9.76002	8.76041	10.2995	3.65103	3.62264	1.54569	6.1191	3.29136	0.000865137	-2.66857	0.0407055	None	NA
thellun_all_rep_c4253	Thlg0031699	6.26707	6.82791	6.54959	7.3499	10.0307	10.0823	9.23443	10.8118	4.76215	4.77093	4.81034	4.10419	3.29118	0.000165517	-2.13671	0.000299126	AT3G21670.1	Symbols: | Major facilitator superfamily protein | chr3:7626942-7628954 REVERSE LENGTH=1773
thellun_all_c14864	Thlg0119077	4.95455	4.01115	5.98432	4.33813	8.38501	7.8506	7.62925	8.5866	8.47743	8.79578	8.69852	8.7939	3.29083	0.000519944	3.86937	0.000120536	AT5G23530.1	Symbols: AtCXE18, CXE18 | carboxyesterase 18 | chr5:7933366-7934373 REVERSE LENGTH=1008
thellun_all_rep_c1662	Thlg0010530	6.88788	6.72279	7.42548	6.31767	9.93872	11.0066	9.77752	9.78821	9.56895	9.47564	8.85848	9.32633	3.28932	0.000119702	2.4689	0.00011445	AT1G52200.1	Symbols: | PLAC8 family protein | chr1:19442271-19443407 REVERSE LENGTH=573
thellun_all_c34732	Thlg0274183	9.87681	9.48218	9.93206	9.53968	12.986	13.0767	12.6207	13.3007	11.4269	11.8112	11.7243	11.8157	3.28836	1.86165e-06	1.98688	1.01155e-05	AT1G35190.1	Symbols: | 2-oxoglutarate (2OG) and Fe(II)-dependent oxygenase superfamily protein | chr1:12890544-12892632 FORWARD LENGTH=990
thellun_all_c36845	Thlg0391656	4.88683	4.43273	4.36002	4.43035	8.03736	7.2938	7.03141	8.89727	7.50278	7.98804	7.74354	7.6919	3.28748	0.000282468	3.20409	8.96554e-07	AT5G40760.1	Symbols: G6PD6 | glucose-6-phosphate dehydrogenase 6 | chr5:16311284-16314556 FORWARD LENGTH=1548
thellun_all_c15653	Thlg0125511	9.57734	8.71888	8.89827	8.80475	12.605	12.0585	11.9259	12.5521	12.7597	13.0803	13.0182	12.975	3.28555	1.52413e-05	3.95847	1.35967e-06	None	NA
thellun_all_rep_c9345	Thlg0073984	3.37465	2.94711	2.98861	2.16157	6.63151	6.0323	5.74015	6.20928	5.41092	5.75502	5.4892	5.23792	3.28532	4.5874e-05	2.60528	8.07375e-05	None	NA
thellun_all_rep_c23267	Thlg0186157	8.38322	7.97677	7.9548	8.41184	11.6358	11.4603	10.9449	11.8251	10.7583	10.8072	10.7994	10.8551	3.2849	6.76301e-06	2.62335	8.15193e-07	AT5G56980.1	Symbols: | unknown protein; FUNCTIONS IN: molecular_function unknown; INVOLVED IN: biological_process unknown; LOCATED IN: endomembrane system; EXPRESSED IN: 18 plant structures; EXPRESSED DURING: 12 growth stages; BEST Arabidopsis thaliana protein match is: unknown protein (TAIR:AT4G26130.1); Has 30201 Blast hits to 17322 proteins in 780 species: Archae - 12; Bacteria - 1396; Metazoa - 17338; Fu…
thellun_all_rep_c44073	Thlg0342821	2.95127	2.83503	2.65212	2.0975	6.13184	6.04364	5.58558	5.91432	5.14999	5.56622	5.07433	5.11041	3.28486	6.28778e-06	2.59126	2.33387e-05	None	NA
thellun_all_c10618	Thlg0084507	12.075	10.8118	9.98372	9.29031	13.9007	14.0815	13.544	13.7667	12.0525	13.312	13.2694	13.6482	3.28303	0.00168281	2.53032	0.0107161	None	NA
thellun_all_rep_c34610	Thlg0273186	12.3351	11.2832	11.4152	10.5045	14.4961	14.7633	14.589	14.8215	15.8719	16.4528	16.3767	16.1866	3.28297	0.000137865	4.83751	1.85528e-05	AT1G66700.1	Symbols: PXMT1 | S-adenosyl-L-methionine-dependent methyltransferases superfamily protein | chr1:24873460-24874690 REVERSE LENGTH=1062
thellun_all_rep_c35773	Thlg0282311	4.87287	4.92114	4.78112	4.20774	8.22607	7.82516	7.57189	8.29008	7.70808	8.15174	7.94033	7.90386	3.28258	8.84904e-06	3.23028	2.53386e-06	AT1G79160.1	Symbols: | unknown protein; BEST Arabidopsis thaliana protein match is: unknown protein (TAIR:AT1G16500.1); Has 104 Blast hits to 102 proteins in 13 species: Archae - 0; Bacteria - 0; Metazoa - 0; Fungi - 0; Plants - 104; Viruses - 0; Other Eukaryotes - 0 (source: NCBI BLink). | chr1:29779862-29780668 REVERSE LENGTH=720
thellun_all_c37877	Thlg0298643	8.07564	8.1118	8.00073	8.38635	11.7583	11.2557	11.253	11.4368	9.33711	9.38831	9.12964	9.28621	3.28235	4.9868e-07	1.14169	2.87378e-05	AT4G23500.1	Symbols: | Pectin lyase-like superfamily protein | chr4:12264640-12267074 FORWARD LENGTH=1488
thellun_all_c45004	Thlg0347525	3.97783	3.35761	3.68749	3.16428	6.95244	6.86946	6.72387	6.76657	6.51443	7.22141	6.95566	7.6196	3.28129	2.19657e-06	3.53098	2.0036e-05	AT3G26910.2	Symbols: | hydroxyproline-rich glycoprotein family protein | chr3:9915304-9918511 REVERSE LENGTH=1845
thellun_all_rep_c703	Thlg0003554	8.84035	9.26379	9.59244	9.18178	12.3147	11.6325	13.0762	12.98	11.7365	12.2274	11.1668	11.4314	3.28127	0.000112966	2.42091	0.000119391	None	NA
thellun_all_c11461	Thlg0091519	9.68247	8.77244	8.91352	9.34858	12.8188	12.1705	12.5919	12.2596	11.9776	11.5453	11.7213	12.8199	3.28095	1.39503e-05	2.83678	0.00019075	AT3G51895.1	Symbols: SULTR3;1, AST12 | sulfate transporter 3;1 | chr3:19251503-19255677 REVERSE LENGTH=1977
thellun_all_c26081	Thlg0207914	3.0566	2.52889	2.3212	3.39914	6.36805	6.02857	6.20606	5.82589	6.24081	7.68306	6.32642	6.90114	3.28068	1.97227e-05	3.9614	7.38662e-05	AT3G04530.1	Symbols: PPCK2, PEPCK2, ATPPCK2 | phosphoenolpyruvate carboxylase kinase 2 | chr3:1221546-1222456 FORWARD LENGTH=837
thellun_all_c7035	Thlg0054771	7.26643	7.39781	7.09514	7.39438	10.6079	10.6648	10.2842	10.7156	9.28206	9.6173	9.44315	9.58387	3.27968	1.62804e-07	2.19316	7.65021e-07	AT3G16910.1	Symbols: AAE7, ACN1 | acyl-activating enzyme 7 | chr3:5773231-5775411 REVERSE LENGTH=1710
thellun_all_rep_c15643	Thlg0125422	8.09326	7.31787	7.62996	7.4975	11.0023	10.8571	10.8234	10.9698	10.5679	11.1616	10.9033	11.1492	3.27848	1.31317e-06	3.31089	4.92696e-06	AT3G26910.2	Symbols: | hydroxyproline-rich glycoprotein family protein | chr3:9915304-9918511 REVERSE LENGTH=1845
thellun_all_rep_c22899	Thlg0183137	8.44631	8.37405	8.35396	8.39849	11.634	11.6868	11.0371	12.3274	11.1194	11.666	11.6151	11.654	3.27814	1.6814e-05	3.12042	3.99574e-07	AT3G22370.1	Symbols: AOX1A, ATAOX1A | alternative oxidase 1A | chr3:7906890-7908416 FORWARD LENGTH=1065
thellun_all_rep_c4678	Thlg0035195	11.4164	11.0871	11.6435	10.3092	14.4701	14.4077	14.454	14.2346	13.5678	14.4528	14.3669	14.6057	3.27756	3.26471e-05	3.13423	0.000154128	None	NA
thellun_all_rep_c45156	Thlg0408807	11.6715	10.8024	10.8351	10.9673	14.3494	14.195	14.1685	14.6704	13.9766	15.0015	14.9053	15.0067	3.27677	8.32915e-06	3.65349	2.82825e-05	AT1G02500.1	Symbols: SAM1, SAM-1, MAT1, AtSAM1 | S-adenosylmethionine synthetase 1 | chr1:519037-520218 FORWARD LENGTH=1182
thellun_all_rep_c3632	Thlg0026610	9.69705	8.35305	8.0795	8.21183	12.212	11.9587	11.1291	12.1398	11.948	13.0951	12.9529	13.4843	3.27452	0.000343386	4.28471	0.000134849	AT3G13650.1	Symbols: | Disease resistance-responsive (dirigent-like protein) family protein | chr3:4463056-4463616 FORWARD LENGTH=561
thellun_all_rep_c20899	Thlg0166864	5.78468	5.84212	7.46134	6.45225	9.85229	9.79507	8.72649	10.2644	3.85261	1.5301	3.82979	3.42126	3.27447	0.000667708	-3.22666	0.00306729	AT2G10940.1	Symbols: | Bifunctional inhibitor/lipid-transfer protein/seed storage 2S albumin superfamily protein | chr2:4311160-4312035 REVERSE LENGTH=876
thellun_all_c13028	Thlg0104444	1.99158	1.815	1.29316	1.31565	4.82328	5.16011	4.37464	5.15136	5.45454	7.49305	6.13218	6.65487	3.2735	1.3981e-05	4.82981	4.66647e-05	None	NA
thellun_all_c17932	Thlg0363124	3.64866	4.11674	4.3375	4.5349	7.45255	7.31957	7.69591	7.26266	4.63165	4.32665	4.68388	4.53316	3.27322	4.85958e-06	0.384385	0.111518	None	NA
thellun_all_c18852	Thlg0150854	8.04321	6.7172	5.74667	4.95223	9.68346	9.61146	9.22955	10.0191	8.04575	9.2701	9.37982	9.64824	3.27107	0.00308145	2.72115	0.0112984	AT1G61800.1	Symbols: GPT2, ATGPT2 | glucose-6-phosphate/phosphate translocator 2 | chr1:22824527-22826459 FORWARD LENGTH=1167
thellun_all_c12741	Thlg0102035	6.55034	4.7718	3.95259	3.95217	8.36296	7.96779	7.71652	8.26075	6.91216	7.69416	6.92204	6.84211	3.27028	0.00202817	2.2859	0.0121345	AT5G15120.1	Symbols: | Protein of unknown function (DUF1637) | chr5:4898814-4900351 FORWARD LENGTH=882
thellun_all_rep_c5470	Thlg0041757	8.09373	7.99518	8.01568	8.63791	11.4988	11.7802	11.1908	11.3529	10.9033	10.4546	10.7602	10.7118	3.27004	3.05545e-06	2.52187	7.90666e-06	AT5G45280.2	Symbols: | Pectinacetylesterase family protein | chr5:18346862-18349488 FORWARD LENGTH=1176
thellun_all_rep_c27612	Thlg0219465	8.208	7.34869	8.11002	6.73644	10.9455	10.9278	10.5595	11.0431	9.93406	10.3916	10.4762	10.2975	3.26816	0.000103728	2.67406	0.000336564	None	NA
thellun_all_rep_c2210	Thlg0014868	12.8188	11.3809	11.9626	12.5584	15.6132	14.9173	15.3236	15.9368	13.7501	14.197	13.6748	13.6577	3.26752	0.000151433	1.63971	0.0031674	AT5G61820.1	Symbols: | FUNCTIONS IN: molecular_function unknown; INVOLVED IN: biological_process unknown; LOCATED IN: vacuole; EXPRESSED IN: 24 plant structures; EXPRESSED DURING: 15 growth stages; CONTAINS InterPro DOMAIN/s: Stress up-regulated Nod 19 (InterPro:IPR011692); Has 30201 Blast hits to 17322 proteins in 780 species: Archae - 12; Bacteria - 1396; Metazoa - 17338; Fungi - 3422; Plants - 5037; Virus…
thellun_all_c31081	Thlg0374212	5.7951	5.28675	5.18545	4.85509	8.69125	8.24352	7.6954	9.55304	7.39612	8.19651	7.24523	7.52063	3.2652	0.000301439	2.30902	0.000194723	None	NA
thellun_all_c27687	Thlg0220073	3.59249	3.42912	3.31605	4.33457	7.11201	6.95566	6.33008	7.31773	6.70616	6.6031	6.66367	5.88517	3.26081	4.57647e-05	2.79647	8.72067e-05	AT5G55180.2	Symbols: | O-Glycosyl hydrolases family 17 protein | chr5:22388834-22390561 FORWARD LENGTH=1398
thellun_all_rep_c6614	Thlg0051274	9.13422	8.51792	8.87493	9.12681	12.2721	12.1383	11.626	12.6606	11.5203	11.6526	11.5517	11.5086	3.26076	1.51104e-05	2.64482	2.02274e-06	AT5G56980.1	Symbols: | unknown protein; FUNCTIONS IN: molecular_function unknown; INVOLVED IN: biological_process unknown; LOCATED IN: endomembrane system; EXPRESSED IN: 18 plant structures; EXPRESSED DURING: 12 growth stages; BEST Arabidopsis thaliana protein match is: unknown protein (TAIR:AT4G26130.1); Has 30201 Blast hits to 17322 proteins in 780 species: Archae - 12; Bacteria - 1396; Metazoa - 17338; Fu…
thellun_all_c33286	Thlg0262836	8.36366	7.87909	6.16625	8.5759	11.2665	10.9135	10.5248	11.32	11.4364	11.5196	11.4164	11.284	3.25999	0.00131481	3.66788	0.000542905	None	NA
Thlg0003554	Thlg0003554	8.92355	9.36525	9.69147	9.21059	12.3942	11.6213	13.1586	13.0516	11.7839	12.1735	11.2204	11.4304	3.25872	0.000157413	2.35434	0.000109227	None	NA
thellun_all_c21374	Thlg0170699	6.94086	7.03941	8.03756	7.28326	10.4773	10.5356	10.3137	11.0085	9.71454	9.94748	9.96747	9.87829	3.25852	2.93863e-05	2.55167	5.72534e-05	AT4G35110.3	Symbols: | Arabidopsis phospholipase-like protein (PEARLI 4) family | chr4:16712660-16714225 REVERSE LENGTH=1206
thellun_all_c16665	Thlg0133828	6.34301	5.39885	5.7068	3.83037	8.21555	8.82786	8.62483	8.64347	11.4014	12.5952	12.1947	12.4226	3.25817	0.00102502	6.83374	2.63057e-05	AT1G02390.1	Symbols: ATGPAT2, GPAT2 | glycerol-3-phosphate acyltransferase 2 | chr1:480921-483163 FORWARD LENGTH=1593
thellun_all_rep_c32483	Thlg0378709	13.6237	12.765	12.9809	12.6802	16.3319	16.1954	16.0252	16.5295	16.2054	16.6637	16.6637	16.6401	3.25808	9.56978e-06	3.53079	6.39686e-06	AT4G30530.1	GGP1
thellun_all_rep_c4477	Thlg0033581	3.8971	2.3266	2.81436	3.90313	6.68285	6.50974	5.73739	7.0392	5.76923	6.36304	6.70616	6.99836	3.257	0.000514814	3.2239	0.000508684	AT5G13900.1	Symbols: | Bifunctional inhibitor/lipid-transfer protein/seed storage 2S albumin superfamily protein | chr5:4481346-4481876 REVERSE LENGTH=456
thellun_all_rep_c1443	Thlg0008896	9.65198	9.62502	9.89577	9.28327	13.2667	13.1267	12.3564	12.7337	13.4277	13.956	13.2151	13.5335	3.25684	1.01358e-05	3.91908	1.15489e-06	None	NA
thellun_all_c11386	Thlg0090881 Thlg0090883	8.10235	7.25423	6.45447	5.68785	10.2098	10.183	10.0325	10.1006	8.19688	9.45779	8.86263	9.30442	3.25674	0.000776241	2.08071	0.0125288	None	NA
thellun_all_c7480	Thlg0058425	7.00594	6.53717	6.20954	5.91624	9.78724	9.62543	9.4178	9.85173	10.9764	11.4565	11.2435	11.4241	3.25333	1.35621e-05	4.85789	1.4582e-06	AT4G20460.1	Symbols: | NAD(P)-binding Rossmann-fold superfamily protein | chr4:11029767-11031765 REVERSE LENGTH=1236
thellun_all_rep_c25116	Thlg0200672	14.1814	13.2635	13.3503	13.0673	16.7695	16.7136	16.5346	16.8503	16.6557	16.9987	16.9662	16.9105	3.25135	1.42103e-05	3.41717	1.14075e-05	AT4G30530.1	GGP1
thellun_all_rep_c1744	Thlg0011130	5.41774	5.31964	5.83956	5.86462	9.22106	8.29115	8.53741	9.38308	6.95704	7.3648	6.52018	6.41322	3.24778	3.58454e-05	1.20342	0.00356612	AT4G27450.1	Symbols: | Aluminium induced protein with YGL and LRDR motifs | chr4:13727665-13728683 REVERSE LENGTH=753
thellun_all_c18705	Thlg0149715	12.6018	11.1805	12.7273	11.7878	15.3897	15.1357	14.9819	15.7775	13.6928	14.3925	14.2541	14.1055	3.24685	0.000195362	2.03689	0.00206725	AT1G76690.1	Symbols: OPR2, ATOPR2 | 12-oxophytodienoate reductase 2 | chr1:28778976-28780355 FORWARD LENGTH=1125
thellun_all_rep_c29252	Thlg0232012 Thlg0232013	6.08423	5.44868	5.7751	5.76835	9.09931	9.11808	8.86897	8.97491	6.69459	6.00281	6.43412	6.12063	3.24623	4.6294e-07	0.543948	0.0366915	None	NA
thellun_all_c26094	Thlg0208015	1.22384	1.26776	1.2185	1.24832	4.66441	4.86922	3.66822	4.74124	1.97882	3.46007	2.246	4.33087	3.24617	2.28123e-05	1.76434	0.0180656	None	NA
thellun_all_c16330	Thlg0131111	9.74862	9.26358	9.36819	9.26532	12.6541	12.6528	12.1147	13.2053	11.6996	12.1658	12.0155	12.0935	3.24528	1.30454e-05	2.58216	2.89512e-06	AT5G26030.1	Symbols: FC1, FC-I, ATFC-I | ferrochelatase 1 | chr5:9096675-9098752 FORWARD LENGTH=1401
thellun_all_rep_c45867	Thlg0351671	2.20741	1.22937	1.57546	1.26024	5.19824	4.42176	4.33935	5.29219	3.91703	4.74214	4.43342	5.27919	3.24476	7.3497e-05	3.02483	0.000165788	None	NA
thellun_all_c8397	Thlg0066133	9.73716	9.43379	9.73823	9.40568	12.8428	12.8729	12.424	13.1541	11.3001	11.6757	11.6142	11.6675	3.24475	1.66139e-06	1.98567	4.55634e-06	AT1G35190.1	Symbols: | 2-oxoglutarate (2OG) and Fe(II)-dependent oxygenase superfamily protein | chr1:12890544-12892632 FORWARD LENGTH=990
thellun_all_c32728	Thlg0379481	7.78632	7.52384	7.667	7.38476	11.0193	10.7802	10.0333	11.5074	9.51166	9.91539	9.78408	10.0114	3.24458	5.27676e-05	2.21514	3.89384e-06	AT1G50460.1	Symbols: HKL1, ATHKL1 | hexokinase-like 1 | chr1:18694031-18697429 FORWARD LENGTH=1497
thellun_all_rep_c32676	Thlg0258078	13.9731	13.662	13.3203	13.6378	16.9715	16.7514	16.9886	16.8593	16.1436	16.8763	16.7136	16.7266	3.24439	5.06334e-07	2.96672	7.71739e-06	None	NA
thellun_all_rep_c1059	Thlg0006044	9.98745	9.13181	8.78587	8.98966	12.5192	12.4198	11.8776	13.0487	11.9795	12.3861	11.9835	12.2732	3.24263	9.98772e-05	2.93185	4.80008e-05	None	NA
thellun_all_rep_c5312	Thlg0040446	5.49235	4.71	4.08885	4.66838	8.35948	7.33133	7.33752	8.89924	7.27465	8.64941	7.63081	7.68208	3.242	0.000541146	3.06935	0.00030098	AT1G17710.1	Symbols: | Pyridoxal phosphate phosphatase-related protein | chr1:6090763-6091975 REVERSE LENGTH=840
thellun_all_rep_c24869	Thlg0198849	6.79336	6.42828	6.33315	5.5437	9.68302	9.17276	9.06559	10.1357	10.3477	11.2733	11.0015	11.3938	3.23965	0.000106832	4.72946	1.05048e-05	AT1G55020.1	Symbols: LOX1, ATLOX1 | lipoxygenase 1 | chr1:20525798-20530143 FORWARD LENGTH=2580
thellun_all_c19547	Thlg0156333	3.26639	3.20798	3.30686	2.27472	6.43357	6.35126	5.7387	6.48408	4.65509	5.38077	5.36599	5.29327	3.23792	3.88104e-05	2.15979	0.000379049	AT5G66850.1	Symbols: MAPKKK5 | mitogen-activated protein kinase kinase kinase 5 | chr5:26695965-26699159 REVERSE LENGTH=2151
thellun_all_rep_c40729	Thlg0400878	11.5061	10.8597	11.5435	10.9037	14.414	14.2243	14.4402	14.6854	12.8567	12.7319	12.9312	12.5513	3.2377	4.53659e-06	1.56449	0.000254977	None	NA
Thlg0001965	Thlg0001965	14.2972	13.358	13.4565	13.1409	16.8428	16.8059	16.6401	16.9082	16.7581	17.0747	17.013	16.9676	3.2361	1.63463e-05	3.39022	1.32712e-05	AT4G30530.1	GGP1
thellun_all_c34527	Thlg0272531	8.19539	7.87553	7.96546	8.03578	11.2197	11.291	10.7892	11.7099	12.9737	13.4242	12.778	12.8848	3.23443	3.58427e-06	4.99713	6.47438e-08	None	NA
thellun_all_rep_c2675	Thlg0018723	8.4632	7.86819	6.55919	8.70725	11.3997	11.0157	10.722	11.3968	11.4354	11.6293	11.4911	11.3924	3.23407	0.000701787	3.58758	0.000306446	None	NA
thellun_all_rep_c8204	Thlg0064516	11.9416	10.3099	10.5478	9.74965	13.9288	14.0195	14.2635	13.2702	14.6778	15.1579	14.5128	14.98	3.23324	0.000735604	4.19487	0.000136316	None	NA
thellun_all_rep_c13930	Thlg0111683	5.67551	4.93685	5.00184	5.06031	8.81872	8.56774	8.01586	8.20456	9.14649	9.85439	9.26834	9.87021	3.23309	1.26204e-05	4.36623	2.60092e-06	AT3G28550.1	Symbols: | Proline-rich extensin-like family protein | chr3:10700873-10703929 REVERSE LENGTH=3057
thellun_all_c15833	Thlg0127016	6.37083	6.34415	6.0311	5.90697	9.55686	9.34451	9.29716	9.38472	9.26966	9.915	9.75478	9.94085	3.23255	2.56864e-07	3.55681	1.67602e-06	AT4G20460.1	Symbols: | NAD(P)-binding Rossmann-fold superfamily protein | chr4:11029767-11031765 REVERSE LENGTH=1236
thellun_all_c28341	Thlg0225032	3.04133	2.66981	2.81268	2.37402	6.36338	5.93808	5.87001	5.65634	5.30545	5.40307	4.8825	3.72356	3.23249	3.96253e-06	2.10418	0.00214767	AT5G64530.1	Symbols: ANAC104, XND1 | xylem NAC domain 1 | chr5:25795360-25796699 FORWARD LENGTH=564
thellun_all_rep_c6385	Thlg0049345	8.65656	8.43255	7.50242	8.02547	11.4786	11.1911	10.965	11.9034	11.599	12.002	11.4905	11.803	3.23027	5.93347e-05	3.56937	1.36092e-05	AT5G53588.1	Symbols: CPuORF50 | conserved peptide upstream open reading frame 50 | chr5:21771868-21771972 FORWARD LENGTH=105
thellun_all_c25699	Thlg0205121 Thlg0205125	4.15897	4.6185	4.6061	4.24406	7.71465	7.37233	7.96461	7.49253	4.99253	5.34902	4.85652	5.58789	3.22912	1.75761e-06	0.789583	0.00851108	AT5G66280.1	Symbols: GMD1 | GDP-D-mannose 4,6-dehydratase 1 | chr5:26476434-26477519 FORWARD LENGTH=1086
thellun_all_rep_c4130	Thlg0030655 Thlg0030657	6.39597	6.34779	8.07339	7.25533	10.3435	10.418	9.37013	10.8528	4.21527	2.81268	3.24458	3.67043	3.22801	0.000764769	-3.53238	0.000434087	AT2G10940.1	Symbols: | Bifunctional inhibitor/lipid-transfer protein/seed storage 2S albumin superfamily protein | chr2:4311160-4312035 REVERSE LENGTH=876
thellun_all_rep_c17789	Thlg0142710	6.62184	5.96751	6.04318	4.88654	9.20737	9.13631	8.89933	9.18639	9.3699	9.32103	9.29555	9.33107	3.22758	0.000123183	3.44962	7.6457e-05	None	NA
thellun_all_rep_c46309	Thlg0410919	2.92232	3.68749	2.33021	1.44168	7.15131	6.9024	3.86569	5.36872	3.90518	3.93782	4.21835	4.85674	3.22661	0.0114381	1.6341	0.0204977	None	NA
thellun_all_c39983	Thlg0314535	6.85542	6.8523	7.14459	6.65688	10.1113	9.93299	9.51902	10.844	8.76992	9.0711	9.05432	8.92314	3.22454	3.44084e-05	2.07733	2.67413e-06	AT5G44070.1	Symbols: CAD1, ARA8, ATPCS1, PCS1 | phytochelatin synthase 1 (PCS1) | chr5:17734876-17737672 FORWARD LENGTH=1458
cluster493	Thlg0361093	8.69533	7.99709	7.78199	8.13903	11.4317	11.6453	10.3692	12.0598	12.7743	12.7947	13.0232	13.146	3.22312	0.000222903	4.78117	5.38977e-07	AT3G25770.1	Symbols: AOC2 | allene oxide cyclase 2 | chr3:9406975-9407839 FORWARD LENGTH=762
thellun_all_rep_c4074	Thlg0030219	11.2781	11.3517	11.1393	11.3959	14.5276	14.476	14.4749	14.5734	13.1381	13.952	13.9392	14.0638	3.22171	3.06744e-09	2.48203	2.96296e-05	None	NA
thellun_all_c14531	Thlg0116433	2.91702	2.87681	2.15466	1.3295	5.37399	6.52754	4.60427	5.65895	7.26868	7.84748	8.51309	8.15209	3.22169	0.00104513	5.62583	1.75395e-05	AT2G18150.1	Symbols: | Peroxidase superfamily protein | chr2:7892298-7893586 REVERSE LENGTH=1017
thellun_all_rep_c38887	Thlg0306422	7.40665	7.29594	6.9562	6.32853	10.2658	10.143	9.52468	10.9358	9.65708	9.77752	9.33852	9.53232	3.22048	0.000142059	2.57953	6.05862e-05	None	NA
thellun_all_rep_c7801	Thlg0061105	8.93754	8.38669	8.46819	8.6506	11.642	11.8043	11.8739	11.9944	10.7829	11.6961	11.9545	11.7062	3.21789	4.94734e-07	2.92418	5.01683e-05	None	NA
thellun_all_rep_c15873	Thlg0127353	6.535	6.5968	6.98874	6.8082	10.0965	9.5625	9.41821	10.721	7.62815	7.89248	8.12999	8.1154	3.21736	4.97405e-05	1.20932	0.000249462	AT2G41540.1	Symbols: GPDHC1 | 6-phosphogluconate dehydrogenase family protein | chr2:17326801-17328654 FORWARD LENGTH=1389
thellun_all_rep_c28045	Thlg0222792	6.31659	6.46993	7.98453	7.21354	10.3252	10.307	9.33648	10.8795	3.98664	3.73047	3.75974	1.47565	3.21589	0.000665883	-3.75803	0.00176188	AT2G10940.1	Symbols: | Bifunctional inhibitor/lipid-transfer protein/seed storage 2S albumin superfamily protein | chr2:4311160-4312035 REVERSE LENGTH=876
thellun_all_rep_c3931	Thlg0029085	9.21998	8.97479	8.81238	7.97618	12.0806	11.9552	11.4199	12.3875	11.6198	11.8387	11.1148	11.3558	3.21498	7.57565e-05	2.73644	0.000122583	None	NA
thellun_all_rep_c37806	Thlg0394104	10.9092	10.5503	11.2462	9.88328	13.9684	13.8329	13.8407	13.805	13.1307	14.1144	13.8966	14.1206	3.21451	3.46475e-05	3.16831	0.000147825	None	NA
thellun_all_c34857	Thlg0275215	3.88861	2.94816	3.8012	3.52296	7.02719	6.71034	6.5451	6.7343	6.43412	6.68113	6.66898	6.87988	3.214	9.41774e-06	3.1258	1.00907e-05	None	NA
thellun_all_rep_c46541	Thlg0355212	7.16935	7.11139	7.10873	6.90046	10.2478	10.1588	9.8348	10.904	10.4368	11.0787	10.6941	10.7723	3.21388	8.7739e-06	3.673	2.47031e-07	None	NA
thellun_all_rep_c6199	Thlg0047800	10.0961	8.44851	7.54852	8.94149	12.0212	11.8324	11.8401	12.1957	11.1589	11.5399	11.2921	11.4127	3.21366	0.000986493	2.59223	0.00292325	None	NA
thellun_all_rep_c34956	Thlg0275959	8.1726	7.47165	6.62074	5.75296	10.3387	10.1556	10.1211	10.256	8.29374	9.63998	9.03446	9.40063	3.21335	0.000881211	2.08771	0.0132302	AT1G80830.1	Symbols: NRAMP1, PMIT1, ATNRAMP1 | natural resistance-associated macrophage protein 1 | chr1:30373066-30375644 REVERSE LENGTH=1599
Thlg0005738	Thlg0005738	8.58199	8.47988	8.50065	7.81175	11.7054	11.5691	10.9029	12.05	10.0996	10.329	9.16993	9.5645	3.21328	3.86793e-05	1.44718	0.00382012	None	NA
thellun_all_c29140	Thlg0367731	7.06748	6.77577	7.36415	7.12147	10.3108	10.0671	9.52049	11.2738	11.2669	11.6812	11.3675	11.4311	3.21081	0.000163083	4.35446	1.08996e-07	AT4G18950.1	Symbols: | Integrin-linked protein kinase family | chr4:10375685-10378129 FORWARD LENGTH=1380
thellun_all_rep_c42188	Thlg0403850	13.7402	13.0673	13.5858	13.1752	16.8344	16.3691	16.5692	16.6224	15.5937	16.0024	15.9816	15.9679	3.20661	2.54111e-06	2.49425	1.14895e-05	AT1G25275.3	Symbols: | unknown protein; FUNCTIONS IN: molecular_function unknown; INVOLVED IN: response to karrikin; LOCATED IN: endomembrane system; EXPRESSED IN: 23 plant structures; EXPRESSED DURING: 13 growth stages; Has 35333 Blast hits to 34131 proteins in 2444 species: Archae - 798; Bacteria - 22429; Metazoa - 974; Fungi - 991; Plants - 531; Viruses - 0; Other Eukaryotes - 9610 (source: NCBI BLink). |…
thellun_all_rep_c5085	Thlg0038590	8.70884	8.63449	8.79856	8.68406	11.7812	11.9329	11.3297	12.6082	11.3259	11.9764	11.8967	11.8494	3.20652	2.02198e-05	3.05559	9.72184e-07	AT3G22370.1	Symbols: AOX1A, ATAOX1A | alternative oxidase 1A | chr3:7906890-7908416 FORWARD LENGTH=1065
thellun_all_c32232	Thlg0377917	4.82942	4.32606	5.0139	4.01051	7.87658	7.89932	7.24878	7.97911	6.52994	6.54211	6.87792	7.00903	3.20598	2.96453e-05	2.19478	0.000149739	AT1G02110.1	Symbols: | Protein of unknown function (DUF630 and DUF632) | chr1:392939-395434 FORWARD LENGTH=2112
thellun_all_rep_c6578	Thlg0050970	11.0833	10.7109	10.5742	9.99537	13.7946	13.7216	13.3719	14.2958	13.869	14.2945	14.4572	14.281	3.20502	3.63012e-05	3.63447	8.036e-06	None	NA
thellun_all_rep_c7239	Thlg0056436	11.1681	10.4275	10.3755	9.85194	13.9501	13.7636	12.8973	14.0307	14.6525	15.5407	14.9467	15.0361	3.20466	0.000142174	4.58825	8.27843e-06	None	NA
Thlg0006044	Thlg0006044	9.92195	9.13335	8.76982	9.08724	12.4443	12.4029	11.8618	13.0162	11.9974	12.3581	12.0449	12.2788	3.20322	8.13708e-05	2.94171	2.87057e-05	None	NA
thellun_all_c35470	Thlg0387807	6.42849	5.58519	6.33831	4.8522	9.18455	9.11403	8.2113	9.50601	9.34326	10.0695	9.40027	9.88744	3.20292	0.000442946	3.87406	7.97558e-05	AT5G46780.1	Symbols: | VQ motif-containing protein | chr5:18979236-18979949 FORWARD LENGTH=714
thellun_all_c21213	Thlg0169450	6.67573	6.06477	6.25767	6.17318	9.58497	9.46245	9.2737	9.65081	8.97062	8.99769	9.18857	9.29046	3.20015	9.13515e-07	2.819	1.71876e-06	AT4G30850.1	Symbols: HHP2 | heptahelical transmembrane protein2 | chr4:15020540-15022278 REVERSE LENGTH=1077
thellun_all_c25250	Thlg0201714	8.53357	7.80986	8.0024	7.46182	11.0444	11.3735	11.4977	10.6901	11.4533	11.9541	11.9493	11.8823	3.1995	3.16404e-05	3.85784	5.13413e-06	AT5G25930.1	Symbols: | Protein kinase family protein with leucine-rich repeat domain | chr5:9050880-9053978 FORWARD LENGTH=3018
thellun_all_c23982	Thlg0192052	5.12219	5.05616	4.89917	4.9411	8.72119	8.88333	7.10737	8.10302	7.45015	7.10315	7.12434	7.45658	3.19908	0.00021989	2.2789	8.57581e-07	AT1G17420.1	Symbols: LOX3 | lipoxygenase 3 | chr1:5977512-5981384 FORWARD LENGTH=2760
thellun_all_rep_c26068	Thlg0207826	13.0113	12.6995	12.6322	12.8792	16.0397	15.7035	16.0617	16.2134	14.8828	15.8991	15.6103	15.6595	3.19902	4.18495e-07	2.70737	2.61066e-05	AT3G03780.1	Symbols: ATMS2, MS2 | methionine synthase 2 | chr3:957602-960740 FORWARD LENGTH=2298
thellun_all_rep_c4258	Thlg0031734	6.15481	6.29187	6.29511	6.43053	9.47078	9.61939	9.20698	9.66667	9.41712	9.55069	9.79676	9.85538	3.19788	1.64847e-07	3.36191	1.20811e-07	AT4G09460.1	Symbols: AtMYB6, MYB6 | myb domain protein 6 | chr4:5993019-5994038 FORWARD LENGTH=711
thellun_all_c35793	Thlg0282491	5.94639	5.65835	5.38148	4.99667	8.92253	8.63332	8.11374	9.10036	8.35922	8.63128	8.39369	8.50745	3.19676	3.70827e-05	2.97718	8.03725e-06	None	NA
thellun_all_rep_c20530	Thlg0363473	11.8794	10.3507	10.4139	9.5625	13.9273	13.8841	14.0472	13.1274	14.589	14.7254	14.4132	15.0539	3.19489	0.000908646	4.14377	0.000170458	None	NA
thellun_all_rep_c5043	Thlg0038263	2.7641	1.58009	1.64534	1.29494	5.15072	4.82601	5.28731	4.79895	2.57694	1.28983	1.30004	1.33064	3.19463	8.99547e-05	-0.196754	0.679433	AT3G59480.1	Symbols: | pfkB-like carbohydrate kinase family protein | chr3:21983103-21984440 FORWARD LENGTH=981
thellun_all_rep_c45035	Thlg0408578	3.18548	3.80863	2.9523	3.07642	6.19341	6.20241	5.92299	7.48238	4.64004	4.23697	4.13814	4.39812	3.19459	0.000201125	1.09761	0.00245898	AT5G02840.1	Symbols: LCL1 | LHY/CCA1-like 1 | chr5:648794-651212 FORWARD LENGTH=882
thellun_all_c16099	Thlg0129209	8.15728	6.74419	7.00352	5.79539	10.1536	10.077	9.70248	10.543	11.76	11.7169	11.6018	11.8034	3.1939	0.000814948	4.79542	6.38724e-05	AT2G44500.1	Symbols: | O-fucosyltransferase family protein | chr2:18374447-18376435 FORWARD LENGTH=1722
thellun_all_c11491	Thlg0091755	8.02216	8.19651	9.00504	8.39794	11.6051	11.6591	11.3949	11.7353	10.8604	11.0871	10.8334	10.8315	3.1932	7.88991e-06	2.49771	3.01028e-05	None	NA
thellun_all_rep_c13467	Thlg0107987	13.5666	12.9826	13.4199	13.0546	16.7136	16.3062	16.4239	16.3508	15.4253	15.9487	15.748	15.845	3.19267	1.3798e-06	2.4858	9.20456e-06	None	NA
thellun_all_rep_c19527	Thlg0363312	9.52035	7.74536	8.33499	7.93008	11.9384	11.8429	11.4605	11.0592	12.3295	13.1154	12.1859	12.8705	3.19258	0.000376538	4.24265	8.65963e-05	AT1G21310.1	Symbols: ATEXT3, RSH, EXT3 | extensin 3 | chr1:7453693-7454988 REVERSE LENGTH=1296
thellun_all_rep_c4418	Thlg0033074	8.00428	7.11449	6.8704	7.4384	10.2856	10.4752	10.5451	10.8868	10.4049	10.7704	11.1371	10.8017	3.19128	2.4853e-05	3.42164	2.11837e-05	None	NA
thellun_all_rep_c1592	Thlg0010006	12.0334	11.3426	11.4304	11.5504	14.9731	14.7081	14.4682	14.9723	14.1346	14.3998	14.0759	14.154	3.19123	3.42947e-06	2.60189	4.89291e-06	None	NA
thellun_all_c6670	Thlg0051716	10.1279	8.53993	7.85464	7.77761	11.9933	11.8614	11.3767	11.822	10.0626	10.3884	9.70106	9.98212	3.18836	0.00128493	1.45853	0.0412479	None	NA
thellun_all_c40008	Thlg0399373	3.94368	3.42503	3.59374	3.281	7.05451	6.6821	6.39763	6.86049	6.5401	6.59286	6.38716	6.50054	3.18782	3.82694e-06	2.9443	1.0996e-06	None	NA
thellun_all_rep_c17805	Thlg0142812	11.6582	10.0053	10.1913	9.40746	13.5879	13.6728	13.9063	12.844	14.3794	14.8699	14.1735	14.723	3.1872	0.000953969	4.22089	0.000156682	None	NA
thellun_all_c26145	Thlg0208406	6.29015	6.3507	6.17206	6.468	9.53684	9.42547	9.33954	9.72783	8.30388	9.46372	9.29372	9.29129	3.18719	8.04663e-08	2.76793	5.20011e-05	AT4G28420.2	Symbols: | Tyrosine transaminase family protein | chr4:14055687-14057409 FORWARD LENGTH=1350
thellun_all_rep_c38070	Thlg0394764	7.5909	6.06647	6.297	5.02804	9.63451	9.60951	9.59492	8.88696	10.2087	10.569	9.98271	10.5542	3.18587	0.00123804	4.08306	0.000293531	None	NA
thellun_all_rep_c1959	Thlg0012822	7.76569	6.95555	7.00903	6.62601	10.3347	10.4096	9.66563	10.6864	6.43316	6.78448	6.45873	6.70831	3.18503	6.37134e-05	-0.4929	0.103113	None	NA
thellun_all_c39808	Thlg0313244 Thlg0313250	3.72217	2.81268	3.64068	3.95826	6.86049	6.52949	6.43562	7.04787	4.86049	3.42167	4.37702	5.23049	3.18492	3.218e-05	0.938968	0.0895443	AT5G60250.1	Symbols: | zinc finger (C3HC4-type RING finger) family protein | chr5:24252226-24254710 FORWARD LENGTH=1968
thellun_all_rep_c461	Thlg0001965	14.3034	13.3804	13.4186	13.1236	16.8025	16.7535	16.5467	16.8612	16.7136	17.0049	16.9927	16.9528	3.18449	2.07579e-05	3.35953	1.52198e-05	AT4G30530.1	GGP1
thellun_all_rep_c5589	Thlg0042768	2.79174	1.97133	3.71853	2.76805	6.10888	6.09756	5.68253	6.09642	6.91116	7.05451	7.13043	7.00137	3.18394	0.000140008	4.21196	2.35624e-05	AT3G48100.1	Symbols: ARR5, ATRR2, IBC6, RR5 | response regulator 5 | chr3:17759112-17760740 REVERSE LENGTH=555
thellun_all_rep_c22017	Thlg0176049	3.57632	2.45888	2.75503	2.25946	5.79227	6.22913	5.37236	6.38354	3.03289	5.13209	5.02333	5.10954	3.18191	0.000133429	1.81204	0.0219644	None	NA
thellun_all_c20309	Thlg0162192	4.92798	4.55778	4.52138	4.26805	8.01745	8.01831	7.07441	7.89177	6.66873	7.21237	7.16459	7.48609	3.18169	2.01874e-05	2.56414	2.26923e-05	AT1G79450.1	Symbols: ALIS5 | ALA-interacting subunit 5 | chr1:29887831-29889904 FORWARD LENGTH=1053
thellun_all_c20760	Thlg0165794	6.10166	5.60769	5.7595	5.08412	8.93941	9.04334	8.1089	9.18798	7.27796	8.04131	8.02655	8.41001	3.18167	6.17919e-05	2.30071	0.00035458	None	NA
thellun_all_rep_c39328	Thlg0309686	7.0216	5.79227	6.14105	6.196	9.8128	9.53211	9.24441	9.28621	10.1231	10.879	10.2201	10.7797	3.18115	3.51542e-05	4.21275	1.26459e-05	AT3G54580.1	Symbols: | Proline-rich extensin-like family protein | chr3:20200927-20203782 REVERSE LENGTH=2856
thellun_all_c35896	Thlg0283282	6.83202	6.58803	6.63674	6.12927	9.81211	9.54267	9.07663	10.4702	9.86782	10.2773	10.1163	10.0376	3.1789	6.78677e-05	3.52822	8.54137e-07	None	NA
thellun_all_c18199	Thlg0145902	10.2042	9.89048	9.33909	9.48613	12.9057	12.8061	12.7367	13.185	12.3711	11.8374	12.2939	12.0028	3.17839	6.84302e-06	2.39633	4.89542e-05	None	NA
thellun_all_rep_c5140	Thlg0039053	8.04028	7.01796	7.80228	6.33037	10.6148	10.7109	10.1527	10.4257	9.59963	10.2377	10.0961	10.1696	3.1783	0.000237046	2.72805	0.000598523	None	NA
thellun_all_c20526	Thlg0163942	6.5017	5.71477	5.54862	5.8034	9.14424	8.96812	8.92949	9.23892	11.6018	11.8457	11.7667	11.7413	3.17807	7.32981e-06	5.84673	1.67981e-07	None	NA
thellun_all_c15932	Thlg0127850	12.7143	12.3834	12.0981	12.3038	15.635	15.5673	15.2937	15.712	16.2279	16.5496	16.0445	16.1594	3.1771	9.51445e-07	3.87046	4.33897e-07	None	NA
thellun_all_rep_c7605	Thlg0059484	3.64247	2.89528	3.61854	4.24158	6.88757	6.61236	5.61935	7.98399	4.63513	3.35761	3.33193	5.00242	3.17635	0.00127809	0.482307	0.382918	AT1G74670.1	Symbols: | Gibberellin-regulated family protein | chr1:28053378-28053893 FORWARD LENGTH=306
thellun_all_c30772	Thlg0373161	7.15053	6.71764	6.8594	6.78728	10.4059	9.90648	9.67728	10.2279	9.53018	9.82584	9.96065	9.72989	3.17569	2.7937e-06	2.88293	5.83129e-07	AT1G29160.1	Symbols: | Dof-type zinc finger DNA-binding family protein | chr1:10183797-10184324 REVERSE LENGTH=528
thellun_all_c43208	Thlg0337515	6.9124	6.24327	6.41896	6.40287	9.65772	9.24986	9.35241	10.4116	9.33367	9.6646	9.55775	9.44746	3.17351	4.19167e-05	3.0065	1.54614e-06	AT3G06350.1	Symbols: EMB3004, MEE32 | dehydroquinate dehydratase, putative / shikimate dehydrogenase, putative | chr3:1924536-1927701 REVERSE LENGTH=1812
cluster305	Thlg0413476	3.0807	1.20641	3.27893	2.449	6.03704	5.80082	5.21994	5.65116	3.04317	4.53841	4.09744	3.95997	3.17348	0.000700567	1.40599	0.0467011	AT5G54095.1	Symbols: | unknown protein; FUNCTIONS IN: molecular_function unknown; INVOLVED IN: N-terminal protein myristoylation; LOCATED IN: cellular_component unknown; EXPRESSED IN: 9 plant structures; EXPRESSED DURING: L mature pollen stage, M germinated pollen stage, 4 anthesis, C globular stage, petal differentiation and expansion stage; BEST Arabidopsis thaliana protein match is: unknown protein (TAIR:…
thellun_all_rep_c43280	Thlg0405903 Thlg0405904	10.9541	10.792	10.7264	10.656	13.6501	14.2346	13.1899	14.7448	11.5005	11.4106	11.4935	11.2299	3.17276	9.33302e-05	0.626466	0.000425662	AT2G36460.1	Symbols: | Aldolase superfamily protein | chr2:15296929-15298387 REVERSE LENGTH=1077
thellun_all_rep_c37436	Thlg0393134	6.69605	6.40879	6.546	6.48145	9.86977	9.48197	9.44577	10.0234	8.37733	8.52216	8.61323	8.404	3.17215	9.03421e-07	1.94611	3.67313e-07	AT2G44195.1	Symbols: | CBF1-interacting co-repressor CIR, N-terminal;Pre-mRNA splicing factor | chr2:18274806-18275539 FORWARD LENGTH=468
thellun_all_c17257	Thlg0138672	6.52113	5.76	5.69197	5.59558	9.06539	8.82479	8.73873	9.62376	8.69514	8.93208	8.94682	8.89625	3.171	3.55495e-05	2.9754	1.01997e-05	AT5G56350.1	Symbols: | Pyruvate kinase family protein | chr5:22820254-22822529 REVERSE LENGTH=1497
thellun_all_c10037	Thlg0079674	1.25367	1.27085	1.25248	1.28408	4.6182	4.70364	4.44665	3.97536	1.27637	1.30519	2.87439	1.35653	3.1707	1.18425e-06	0.437853	0.305429	None	NA
thellun_all_rep_c15649	Thlg0125477	5.4899	5.50592	3.87767	4.59141	8.18676	7.76443	7.75515	8.43235	9.84714	10.3597	9.7314	10.0179	3.16845	0.000306361	5.12279	1.74558e-05	AT5G45630.1	Symbols: | Protein of unknown function, DUF584 | chr5:18505915-18506259 REVERSE LENGTH=345
thellun_all_rep_c20400	Thlg0162929	6.99981	6.86646	8.61207	7.61475	10.8321	10.7932	9.8234	11.3172	4.52641	3.73731	4.18059	4.44481	3.16818	0.000771709	-3.301	0.000274906	AT2G10940.1	Symbols: | Bifunctional inhibitor/lipid-transfer protein/seed storage 2S albumin superfamily protein | chr2:4311160-4312035 REVERSE LENGTH=876
thellun_all_rep_c22469	Thlg0179682	7.30592	7.18817	7.31845	7.21649	10.3025	10.3105	10.0224	11.0619	10.5956	11.1468	10.8611	10.8526	3.16704	8.05951e-06	3.60676	7.79373e-08	AT3G07090.1	Symbols: | PPPDE putative thiol peptidase family protein | chr3:2243153-2244476 REVERSE LENGTH=798
thellun_all_c10128	Thlg0080383	9.87319	9.15164	9.40789	9.06917	12.5026	12.5088	12.1686	12.9891	12.0047	12.3307	12.4978	12.2455	3.16681	1.39719e-05	2.89423	8.58759e-06	AT5G51830.1	Symbols: | pfkB-like carbohydrate kinase family protein | chr5:21069709-21071450 FORWARD LENGTH=1032
thellun_all_c15440	Thlg0123779	7.74033	7.12692	7.10074	7.27812	10.3046	10.1024	10.2351	11.2665	10.1623	10.422	10.3891	10.2673	3.16563	4.67248e-05	2.99865	1.47212e-06	AT3G06350.1	Symbols: EMB3004, MEE32 | dehydroquinate dehydratase, putative / shikimate dehydrogenase, putative | chr3:1924536-1927701 REVERSE LENGTH=1812
thellun_all_rep_c4921	Thlg0037279 Thlg0037280	10.7462	10.6517	10.803	10.7748	13.847	14.1653	13.2973	14.3252	13.4823	14.0268	13.8134	13.9045	3.16479	8.95891e-06	3.06283	2.52817e-07	None	NA
thellun_all_rep_c4553	Thlg0034167	7.63643	7.52194	7.53184	7.5651	10.5777	10.6129	10.3427	11.3796	10.9486	11.5381	11.2418	11.2315	3.16438	8.43757e-06	3.67619	9.36097e-08	AT3G07090.1	Symbols: | PPPDE putative thiol peptidase family protein | chr3:2243153-2244476 REVERSE LENGTH=798
thellun_all_c28541	Thlg0226569	3.63474	3.8364	4.01115	3.5456	7.32322	7.16547	6.52062	6.67405	7.05535	7.32929	6.93771	7.21692	3.16387	6.816e-06	3.37785	2.7402e-07	AT1G08250.1	Symbols: ADT6 | arogenate dehydratase 6 | chr1:2588994-2590235 REVERSE LENGTH=1242
thellun_all_c10213	Thlg0081104	6.52134	6.26556	6.3536	5.5158	9.30759	9.21814	8.95805	9.82768	8.91049	9.04604	9.03289	8.87727	3.16379	3.35998e-05	2.8026	1.70285e-05	AT5G26920.1	Symbols: CBP60G | Cam-binding protein 60-like G | chr5:9475860-9478448 FORWARD LENGTH=1692
thellun_all_rep_c13810	Thlg0110762	8.43582	8.95362	9.22319	8.72529	11.8551	11.1151	12.4795	12.5428	11.237	11.6218	10.7451	10.8994	3.16368	0.000145703	2.29132	0.000110266	AT3G15450.1	Symbols: | Aluminium induced protein with YGL and LRDR motifs | chr3:5213050-5213998 FORWARD LENGTH=762
thellun_all_c14716	Thlg0117941	6.60683	5.7775	6.01684	4.82212	9.13981	8.98867	8.41215	9.33583	8.65329	9.11012	8.87855	9.40812	3.16329	0.000288373	3.2067	0.00021526	None	NA
thellun_all_rep_c5999	Thlg0046175	12.3981	12.2564	12.2428	12.3828	15.5087	15.5872	15.1275	15.7084	14.1863	14.6198	14.3069	14.266	3.16292	3.4544e-07	2.02474	1.15392e-06	None	NA
thellun_all_rep_c3049	Thlg0021797	13.6941	13.0657	13.7151	13.0718	16.5058	16.4063	16.5937	16.6919	15.5036	15.5243	15.6246	15.1063	3.16276	3.33783e-06	2.05301	7.78264e-05	AT1G78830.1	Symbols: | Curculin-like (mannose-binding) lectin family protein | chr1:29637141-29638508 REVERSE LENGTH=1368
Thlg0004072	Thlg0004072	12.4884	12.3703	12.399	12.2804	15.5502	15.5271	15.544	15.5626	14.8758	14.9425	14.638	14.6946	3.16145	4.56137e-10	2.40316	1.21549e-07	None	NA
thellun_all_rep_c29903	Thlg0236896	12.4347	12.2688	12.3257	12.2253	15.4896	15.4941	15.429	15.4817	14.8111	14.9173	14.5444	14.6303	3.16001	7.99081e-10	2.41217	2.61563e-07	None	NA
thellun_all_c13351	Thlg0107014 Thlg0107017	3.6521	3.60239	3.78954	3.43949	6.70831	6.87701	6.74908	6.78598	7.01517	6.45022	6.68984	6.66074	3.15922	1.86022e-08	3.08311	5.08743e-07	None	NA
thellun_all_c26571	Thlg0211589	7.26047	6.46152	7.18357	6.13433	10.1303	9.96457	9.38779	10.1931	8.47011	9.12855	8.98514	9.40159	3.15895	7.55009e-05	2.23638	0.000571988	AT1G59870.1	Symbols: PEN3, PDR8, ATPDR8, ABCG36, ATABCG36 | ABC-2 and Plant PDR ABC-type transporter family protein | chr1:22034661-22039844 FORWARD LENGTH=4410
thellun_all_rep_c17073	Thlg0137151	5.03311	3.0031	3.06483	2.74561	7.48913	7.31036	5.88475	5.79631	7.24582	6.87792	6.59814	6.51853	3.15847	0.00392192	3.34844	0.000922416	AT5G39890.1	Symbols: | Protein of unknown function (DUF1637) | chr5:15974543-15976013 FORWARD LENGTH=831
thellun_all_c32847	Thlg0379859	1.363	1.67445	1.85353	4.8155	6.15799	4.68862	4.90811	6.58374	1.50651	1.8066	1.50409	2.17559	3.15799	0.0143999	-0.678425	0.438822	None	NA
thellun_all_rep_c33444	Thlg0381727	13.7736	13.115	13.5845	13.1668	16.805	16.3452	16.5295	16.5912	15.6085	15.9663	15.9536	15.9613	3.15776	2.69843e-06	2.46247	1.04305e-05	AT1G25275.3	Symbols: | unknown protein; FUNCTIONS IN: molecular_function unknown; INVOLVED IN: response to karrikin; LOCATED IN: endomembrane system; EXPRESSED IN: 23 plant structures; EXPRESSED DURING: 13 growth stages; Has 35333 Blast hits to 34131 proteins in 2444 species: Archae - 798; Bacteria - 22429; Metazoa - 974; Fungi - 991; Plants - 531; Viruses - 0; Other Eukaryotes - 9610 (source: NCBI BLink). |…
thellun_all_c9026	Thlg0071372	4.45854	5.21516	3.83193	3.11757	7.1484	7.38876	6.68228	8.01882	6.07954	6.70697	6.45499	6.54807	3.15376	0.000972245	2.29159	0.00267272	None	NA
thellun_all_rep_c2669	Thlg0018669	7.84403	7.23793	8.37091	7.47744	10.8223	11.1943	10.9135	10.6107	7.00633	6.97871	6.83644	6.95685	3.15262	2.62635e-05	-0.787997	0.0195803	None	NA
thellun_all_c16844	Thlg0135298	4.85467	4.34338	4.44099	3.84383	7.57674	7.11714	7.05146	8.3474	7.68555	8.31234	8.25634	8.41462	3.15247	0.000130019	3.79649	7.16356e-06	AT5G01830.1	Symbols: | ARM repeat superfamily protein | chr5:320983-323007 FORWARD LENGTH=2025
thellun_all_rep_c25230	Thlg0363889	1.18846	1.20607	1.19438	1.19518	3.57078	4.99667	4.03445	4.79086	3.57547	3.5292	3.74867	3.78411	3.15217	7.72566e-05	2.46334	1.87551e-08	None	NA
Thlg0006668	Thlg0006668	12.1555	11.6115	11.9868	11.4783	15.3084	15.0207	14.6704	14.8394	13.3424	14.078	13.4542	14.072	3.15168	5.34146e-06	1.92866	0.000261972	AT3G10985.1	Symbols: SAG20, WI12, ATWI-12 | senescence associated gene 20 | chr3:3442776-3443108 FORWARD LENGTH=333
thellun_all_c28868	Thlg0229105	4.77054	4.08404	4.13006	3.65039	7.43605	7.38459	7.40094	7.0196	9.2554	9.51819	9.31933	9.44091	3.15154	1.54479e-05	5.2247	5.87312e-07	AT4G12120.1	Symbols: SEC1B, ATSEC1B | Sec1/munc18-like (SM) proteins superfamily | chr4:7256687-7260914 REVERSE LENGTH=1989
thellun_all_c15761	Thlg0126436	11.5545	11.4441	11.4828	10.1505	14.3948	14.3396	14.1814	14.3192	14.1369	14.1685	14.0566	13.853	3.15077	8.87006e-05	2.89579	0.000153167	None	NA
thellun_all_rep_c1017	Thlg0005738	8.66629	8.53952	8.49889	8.00328	11.7365	11.5853	10.8949	12.0904	10.1672	10.3586	9.12273	9.6259	3.14977	3.60791e-05	1.39162	0.00446726	None	NA
thellun_all_c37378	Thlg0294817	4.87435	5.68308	5.50221	4.48803	8.40204	8.30582	7.83525	8.60353	9.278	9.07384	9.19438	9.04617	3.14974	6.49829e-05	4.01118	7.60276e-06	None	NA
thellun_all_c32155	Thlg0254037	4.69087	4.69239	4.32703	5.92546	8.16935	8.12167	7.38518	8.55779	8.64688	9.17413	8.74306	9.08926	3.14956	0.000317335	4.0044	3.8309e-05	AT4G33920.1	Symbols: | Protein phosphatase 2C family protein | chr4:16260876-16262703 FORWARD LENGTH=1143
thellun_all_c22123	Thlg0176923	5.86365	5.40817	5.50175	4.61443	8.72497	8.68134	7.97474	8.60124	7.72661	7.89378	7.97474	8.30757	3.14857	5.9491e-05	2.62867	0.000101396	None	NA
thellun_all_c40322	Thlg0317101 Thlg0400070	7.17661	6.87969	7.19862	6.87332	10.1913	9.94935	9.6932	10.8861	9.82506	10.2393	10.1813	9.97605	3.14792	2.48813e-05	3.02337	4.34649e-07	AT4G24160.1	Symbols: | alpha/beta-Hydrolases superfamily protein | chr4:12539871-12542210 FORWARD LENGTH=1257
thellun_all_rep_c23140	Thlg0185101	10.0794	9.418	9.45503	9.55902	12.5508	12.4709	12.3648	13.7166	11.9803	12.7262	12.7926	12.8985	3.14791	0.000107725	2.97153	2.66705e-05	AT4G01850.1	Symbols: SAM-2, MAT2, SAM2, AtSAM2 | S-adenosylmethionine synthetase 2 | chr4:796298-797479 REVERSE LENGTH=1182
thellun_all_c45304	Thlg0349184	5.12319	5.10557	5.12287	4.65422	8.18348	8.33526	7.48495	8.59186	7.77058	8.34	8.08054	8.35305	3.14742	2.09125e-05	3.13458	2.25575e-06	AT2G41835.1	Symbols: | zinc finger (C2H2 type, AN1-like) family protein | chr2:17458020-17459414 REVERSE LENGTH=840
thellun_all_c13197	Thlg0105773	4.61191	5.08122	4.7925	5.36968	8.58091	7.89333	7.57521	8.3954	9.49948	10.0885	9.73244	10.1114	3.14739	3.21427e-05	4.89414	5.75e-07	AT3G52870.1	Symbols: | IQ calmodulin-binding motif family protein | chr3:19593365-19595686 REVERSE LENGTH=1371
thellun_all_c37722	Thlg0393859	5.4241	5.21151	4.25134	3.96547	8.10688	7.83683	7.18952	8.30833	6.06647	6.68326	6.1064	6.57952	3.14728	0.00034011	1.64581	0.00559001	None	NA
thellun_all_c12224	Thlg0097791	7.23148	7.01379	7.28973	6.87311	10.2247	10.0134	9.59727	11.1601	8.83908	9.11866	9.19139	9.278	3.14686	9.66207e-05	2.00475	6.00521e-06	AT5G44070.1	Symbols: CAD1, ARA8, ATPCS1, PCS1 | phytochelatin synthase 1 (PCS1) | chr5:17734876-17737672 FORWARD LENGTH=1458
thellun_all_c11902	Thlg0095146	10.984	10.4424	10.7022	10.3488	13.9512	13.6823	13.6577	13.7674	13.5176	13.7143	13.9912	13.7093	3.14531	1.01992e-06	3.11377	1.87907e-06	None	NA
thellun_all_rep_c6566	Thlg0050879	13.1373	12.5521	13.0162	12.6587	16.2384	15.8484	15.9083	15.9467	14.8299	15.369	15.1702	15.1957	3.14438	1.33383e-06	2.3001	1.39976e-05	AT1G25275.3	Symbols: | unknown protein; FUNCTIONS IN: molecular_function unknown; INVOLVED IN: response to karrikin; LOCATED IN: endomembrane system; EXPRESSED IN: 23 plant structures; EXPRESSED DURING: 13 growth stages; Has 35333 Blast hits to 34131 proteins in 2444 species: Archae - 798; Bacteria - 22429; Metazoa - 974; Fungi - 991; Plants - 531; Viruses - 0; Other Eukaryotes - 9610 (source: NCBI BLink). |…
thellun_all_rep_c776	Thlg0004072	12.5205	12.3448	12.4745	12.2285	15.5059	15.5243	15.5362	15.5697	14.873	14.8955	14.5764	14.6778	3.14198	6.50179e-09	2.3636	4.12926e-07	None	NA
thellun_all_rep_c1839	Thlg0011884	13.7381	13.0899	13.5659	13.1492	16.7514	16.3482	16.5318	16.4757	15.6167	16.1264	15.8791	15.9562	3.14102	2.20751e-06	2.50884	1.17971e-05	None	NA
thellun_all_rep_c34830	Thlg0386003	4.58957	5.14042	4.84733	3.47923	7.66873	7.84428	7.60339	7.49934	8.39703	8.21822	8.32369	8.58477	3.1398	0.000146495	3.86679	4.57073e-05	None	NA
thellun_all_rep_c41704	Thlg0402886	6.85011	6.23089	6.35948	6.22642	9.64883	9.75066	8.85184	9.97274	5.7071	6.48002	6.17344	5.93472	3.13929	3.36035e-05	-0.342905	0.173141	None	NA
thellun_all_c31468	Thlg0248779	8.6242	8.05551	8.31866	7.72489	11.3924	11.2349	11.0979	11.555	9.77267	9.78341	9.66474	9.88562	3.13926	6.52774e-06	1.59579	0.000187484	None	NA
thellun_all_c41927	Thlg0403297	7.01998	7.41868	7.71326	7.74385	10.7969	10.3103	10.0771	11.2615	8.28383	8.593	8.72497	8.63449	3.13752	5.66901e-05	1.08513	0.00137142	None	NA
thellun_all_rep_c12550	Thlg0100426	12.0323	11.8591	12.3495	11.426	15.1579	15.1275	14.6285	15.2937	14.0195	14.4899	14.2706	14.4833	3.13515	1.28397e-05	2.3991	3.74382e-05	None	NA
thellun_all_rep_c3171	Thlg0022847	10.2316	9.62616	9.70507	9.71752	13.1249	12.7763	12.8162	13.1019	11.6137	11.9515	11.8879	12.0215	3.13476	1.44607e-06	2.04856	1.6613e-05	AT5G18400.2	Symbols: | Cytokine-induced anti-apoptosis inhibitor 1, Fe-S biogenesis | chr5:6092955-6094876 REVERSE LENGTH=819
thellun_all_rep_c38619	Thlg0304456	6.62704	6.35527	6.46095	5.87152	9.67668	9.43196	8.77771	9.96606	8.20582	8.55426	7.4003	7.86894	3.1344	4.57524e-05	1.67863	0.00126536	None	NA
thellun_all_c18392	Thlg0147398	9.37922	9.6789	9.32417	9.58826	12.6935	12.5748	12.3916	12.8428	11.358	11.5479	11.4536	11.558	3.13304	2.94829e-07	1.98675	8.45344e-07	AT3G16910.1	Symbols: AAE7, ACN1 | acyl-activating enzyme 7 | chr3:5773231-5775411 REVERSE LENGTH=1710
thellun_all_rep_c4186	Thlg0031132	10.284	10.0403	9.93057	10.1556	13.2283	13.0175	13.0649	13.6316	11.866	11.852	12.147	11.8887	3.13297	1.10166e-06	1.83581	2.03044e-06	AT2G47800.1	Symbols: ATMRP4, EST3, MRP4, ABCC4 | multidrug resistance-associated protein 4 | chr2:19574944-19580383 FORWARD LENGTH=4551
thellun_all_c41150	Thlg0323009 Thlg0323012	8.77487	8.34892	8.51744	7.92087	11.6025	11.3623	11.3766	11.75	9.9534	10.0777	9.89505	10.1015	3.13232	4.59419e-06	1.61638	0.000128468	AT1G25560.1	Symbols: TEM1, EDF1 | AP2/B3 transcription factor family protein | chr1:8981891-8982976 REVERSE LENGTH=1086
thellun_all_rep_c7996	Thlg0062734	10.8192	10.6281	10.4742	10.206	13.7549	13.2823	13.8329	13.7829	13.1054	13.0014	13.6644	13.4786	3.1314	2.47837e-06	2.7806	9.29689e-06	None	NA
thellun_all_rep_c5432	Thlg0041452	5.04233	5.00936	4.71118	3.64828	7.93832	7.85153	7.65104	7.49411	8.088	8.54313	7.8819	8.19146	3.13096	9.51757e-05	3.57333	5.56154e-05	None	NA
thellun_all_rep_c22069	Thlg0176482	6.60762	6.44347	8.07403	7.27796	10.3405	10.3933	9.37696	10.8142	4.41049	3.98708	3.97415	4.25358	3.13049	0.000618189	-2.94445	0.000265463	AT2G10940.1	Symbols: | Bifunctional inhibitor/lipid-transfer protein/seed storage 2S albumin superfamily protein | chr2:4311160-4312035 REVERSE LENGTH=876
thellun_all_c8038	Thlg0063101	7.86766	7.46325	7.46882	7.34211	10.7261	10.656	10.1735	11.1076	9.68897	9.96236	9.7027	9.7027	3.13032	8.23082e-06	2.22872	2.78963e-06	AT5G04760.1	Symbols: | Duplicated homeodomain-like superfamily protein | chr5:1373752-1374529 REVERSE LENGTH=648
thellun_all_rep_c9299	Thlg0073608	5.73302	5.16259	5.56005	4.53352	8.50557	8.57993	8.04732	8.37553	8.68172	8.99541	8.79359	8.91341	3.12979	3.82512e-05	3.59874	1.2258e-05	None	NA
thellun_all_rep_c36668	Thlg0391188	1.46022	3.46519	2.55387	1.57037	5.3483	5.08315	5.455	5.67719	4.63669	4.53397	4.35151	4.06134	3.1285	0.000666231	2.13347	0.00466005	None	NA
thellun_all_c25668	Thlg0204875	1.74616	1.50452	1.30214	1.34493	4.89327	4.49975	4.42411	4.59088	4.04775	4.61563	4.71239	4.40991	3.12757	6.17825e-07	2.97198	2.96073e-06	AT1G35620.1	Symbols: ATPDIL5-2, ATPDI8, PDI8, PDIL5-2 | PDI-like 5-2 | chr1:13156504-13158280 FORWARD LENGTH=1323
thellun_all_c27745	Thlg0220519	9.61352	9.36475	9.50531	8.64018	12.591	12.2828	11.9507	12.8061	10.8489	11.0781	10.5326	10.85	3.12672	3.61794e-05	1.54646	0.000762659	None	NA
thellun_all_rep_c2090	Thlg0013860	9.88406	8.84276	8.94294	8.55461	12.2163	12.1435	12.0898	12.281	11.4494	11.4539	11.5987	11.4431	3.12656	3.84229e-05	2.43018	0.000158469	None	NA
thellun_all_rep_c42334	Thlg0331454	12.4848	11.5894	11.4863	11.6575	14.7878	14.7412	15.0531	15.1404	14.5564	15.0077	15.0736	14.9173	3.12615	1.58218e-05	3.08426	2.02201e-05	AT3G48990.1	Symbols: | AMP-dependent synthetase and ligase family protein | chr3:18159031-18161294 REVERSE LENGTH=1545
thellun_all_rep_c47377	Thlg0412078	11.184	10.8062	11.2717	10.6903	14.1083	13.8309	14.049	14.4682	13.8644	14.7976	14.5564	14.6894	3.12607	3.60353e-06	3.48892	9.11184e-06	AT2G29300.2	Symbols: | NAD(P)-binding Rossmann-fold superfamily protein | chr2:12588214-12589643 FORWARD LENGTH=861
thellun_all_rep_c1146	Thlg0006668	12.1331	11.6586	12.0005	11.5265	15.2937	15.046	14.6624	14.8201	13.3931	14.0857	13.4699	14.0472	3.12587	4.06602e-06	1.91931	0.000171374	AT3G10985.1	Symbols: SAG20, WI12, ATWI-12 | senescence associated gene 20 | chr3:3442776-3443108 FORWARD LENGTH=333
thellun_all_c38871	Thlg0306301	2.84411	1.52662	2.42123	2.5177	5.75765	5.78944	4.31008	5.95505	5.69492	6.06703	6.053	7.05451	3.12564	0.000596995	3.88995	7.37375e-05	AT5G61890.1	Symbols: | Integrase-type DNA-binding superfamily protein | chr5:24852639-24853744 REVERSE LENGTH=747
thellun_all_rep_c2230	Thlg0015045	9.6681	8.75648	9.07133	8.20526	12.0585	12.0477	11.8179	12.2762	11.1635	11.5594	11.2436	11.5962	3.12476	6.5762e-05	2.46536	0.000270886	None	NA
thellun_all_c9854	Thlg0078148	8.97101	8.71317	8.88134	8.66519	11.9409	11.8646	11.4354	12.4848	11.6155	12.1975	11.906	12.0628	3.12374	9.15044e-06	3.13776	6.11786e-07	AT3G10915.5	Symbols: | Reticulon family protein | chr3:3416101-3417497 REVERSE LENGTH=750
thellun_all_c22246	Thlg0177904	5.73917	5.88353	5.94612	5.41632	9.21569	8.90584	8.55235	8.80596	6.82032	6.81429	6.77257	6.74994	3.12368	2.43105e-06	1.043	0.000124606	None	NA
thellun_all_rep_c46022	Thlg0352484	2.9415	3.05257	2.19018	1.39034	5.56211	5.82552	4.31466	6.36435	4.0237	3.74967	4.51985	4.24487	3.12301	0.00169526	1.74088	0.00595681	None	NA
thellun_all_rep_c43801	Thlg0406760	13.3208	13.0045	12.8782	12.945	16.2669	16.1323	16.0106	16.2298	13.5653	14.3034	13.9934	14.0759	3.12276	1.5272e-07	0.947383	0.00205193	None	NA
thellun_all_rep_c3461	Thlg0025213 Thlg0025214	6.4269	7.04855	7.18898	7.34641	10.0829	10.0194	9.89608	10.4973	9.54623	9.29129	8.70484	9.00229	3.12122	1.26893e-05	2.13345	0.000223373	None	NA
thellun_all_rep_c32061	Thlg0253330	7.46703	6.67639	6.07578	6.63091	9.97493	9.62643	9.24961	10.4839	9.56304	9.97274	9.66179	9.82481	3.1212	0.000198238	3.04306	5.34674e-05	AT3G02910.1	Symbols: | AIG2-like (avirulence induced gene) family protein | chr3:649986-650549 FORWARD LENGTH=564
thellun_all_c45049	Thlg0347755	1.76322	2.53629	1.79827	3.40226	5.42131	5.22147	6.22669	5.1141	3.38073	5.3648	4.90308	5.90964	3.12088	0.000506676	2.51455	0.00926114	None	NA
Thlg0002648	Thlg0002648	4.04161	4.72366	3.36173	6.88076	7.6191	7.80277	7.33052	8.7321	5.74823	6.22358	5.74907	5.84476	3.11919	0.00893417	1.13947	0.189635	AT2G47770.1	Symbols: ATTSPO, TSPO | TSPO(outer membrane tryptophan-rich sensory protein)-related | chr2:19568701-19569291 FORWARD LENGTH=591
thellun_all_c39256	Thlg0309194	11.1334	10.0898	9.68711	8.15784	13.2654	12.9064	12.1394	13.2319	13.7337	14.3094	14.1357	13.8554	3.11875	0.00348835	4.24152	0.000525627	AT1G28480.1	Symbols: GRX480, roxy19 | Thioredoxin superfamily protein | chr1:10013634-10014047 REVERSE LENGTH=414
thellun_all_rep_c8881	Thlg0070152	14.5219	13.6181	13.6712	13.4018	16.8955	16.9334	16.8133	17.04	16.9941	17.161	17.1586	17.0893	3.11734	1.66295e-05	3.29747	1.16262e-05	AT4G30530.1	GGP1
thellun_all_c30603	Thlg0242235	2.15535	1.68612	2.20586	5.85496	5.88798	5.91345	5.83362	6.73331	4.35609	5.84782	7.55916	5.53139	3.11652	0.0198959	2.84804	0.0510936	None	NA
cluster121	Thlg0358025	8.70393	8.56028	8.64366	8.59608	11.6312	11.7359	11.3901	12.2113	11.9604	12.4561	12.0929	12.1607	3.11611	2.02376e-06	3.54157	5.74906e-08	AT3G07090.1	Symbols: | PPPDE putative thiol peptidase family protein | chr3:2243153-2244476 REVERSE LENGTH=798
thellun_all_rep_c45998	Thlg0410296	4.45029	4.73871	3.62988	5.76717	7.92643	7.70938	7.58061	7.83378	6.33345	5.04793	4.92464	4.886	3.11603	0.000436353	0.651489	0.289836	AT3G22840.1	Symbols: ELIP1, ELIP | Chlorophyll A-B binding family protein | chr3:8084628-8085445 REVERSE LENGTH=588
thellun_all_c17437	Thlg0140004	7.11692	6.81563	6.75244	6.46214	10.0317	10.0746	9.49006	10.0141	10.74	11.1654	10.5707	10.8486	3.11583	3.55078e-06	4.04439	5.72284e-07	AT4G33920.1	Symbols: | Protein phosphatase 2C family protein | chr4:16260876-16262703 FORWARD LENGTH=1143
thellun_all_rep_c33469	Thlg0381822	8.84339	8.06098	8.50315	8.70884	11.9803	11.8246	11.4034	11.3675	12.0247	13.0065	12.2043	12.9138	3.11486	9.87901e-06	4.00823	1.10688e-05	AT2G43150.1	Symbols: | Proline-rich extensin-like family protein | chr2:17945893-17946531 FORWARD LENGTH=639
thellun_all_c32069	Thlg0253400	5.97973	5.89599	6.03201	5.74383	9.16241	8.4755	8.69514	9.77771	8.30607	8.86934	8.87319	8.59073	3.1148	4.23789e-05	2.74694	1.65027e-06	None	NA
thellun_all_c13159	Thlg0105479	7.65884	6.97227	7.80795	6.79826	10.4292	10.3035	10.1013	10.8611	10.3084	10.7546	10.7565	10.9229	3.11444	4.37759e-05	3.37626	2.05615e-05	AT1G32170.1	Symbols: XTR4, XTH30 | xyloglucan endotransglucosylase/hydrolase 30 | chr1:11575434-11577776 FORWARD LENGTH=1032
thellun_all_c18235	Thlg0146188	4.98708	4.78533	4.89259	4.74012	7.89004	7.97677	7.44847	8.54535	9.45835	9.73552	9.29675	9.5075	3.11388	1.06096e-05	4.64825	9.54026e-09	AT2G43230.2	Symbols: | Protein kinase superfamily protein | chr2:17966475-17968446 FORWARD LENGTH=1323
thellun_all_rep_c34626	Thlg0273325	8.19479	7.94698	8.85418	8.35107	11.5832	11.1236	11.2338	11.8569	9.02048	8.79423	9.28706	9.2336	3.1126	1.81431e-05	0.747086	0.0151427	None	NA
thellun_all_rep_c42716	Thlg0404822	6.53017	6.44402	6.55604	6.41706	9.58387	9.51424	9.27214	10.0224	9.7938	10.366	10.0502	10.0038	3.11133	1.19387e-06	3.56662	1.10412e-07	None	NA
thellun_all_c44472	Thlg0345011	1.29534	1.34983	1.74513	1.43776	4.6974	4.54832	3.74187	5.27614	7.62567	7.79028	7.44002	7.42895	3.10892	8.40233e-05	6.11422	6.8159e-09	AT4G05100.1	Symbols: AtMYB74, MYB74 | myb domain protein 74 | chr4:2618557-2619790 FORWARD LENGTH=975
thellun_all_c11674	Thlg0093294	7.81155	6.86833	7.13335	6.61811	9.63292	10.1396	9.92291	11.1711	12.0605	12.479	12.5119	12.475	3.10879	0.00032055	5.27374	1.4043e-06	AT1G74450.1	Symbols: | Protein of unknown function (DUF793) | chr1:27982737-27983930 FORWARD LENGTH=1194
thellun_all_rep_c34549	Thlg0272713	10.114	9.37385	9.53569	9.51289	12.5697	12.4321	12.3654	13.6044	11.9572	12.6938	12.7119	12.882	3.10878	8.61488e-05	2.92714	3.14117e-05	AT4G01850.1	Symbols: SAM-2, MAT2, SAM2, AtSAM2 | S-adenosylmethionine synthetase 2 | chr4:796298-797479 REVERSE LENGTH=1182
thellun_all_c14728	Thlg0118028	6.80472	6.63918	6.98213	6.68643	9.98165	9.66	9.32839	10.5713	9.99278	10.4011	10.1648	10.172	3.10723	2.90606e-05	3.40456	9.04919e-08	AT1G30755.1	Symbols: | Protein of unknown function (DUF668) | chr1:10905991-10908773 REVERSE LENGTH=1848
thellun_all_rep_c28975	Thlg0367194	6.04012	6.28503	5.91366	5.41801	9.11903	9.30379	8.47217	9.19069	8.85959	9.82094	9.51546	9.90011	3.10721	2.13911e-05	3.60982	1.9496e-05	None	NA
thellun_all_rep_c20601	Thlg0164548	4.66313	3.96547	4.12507	4.18002	7.51656	7.63309	6.7197	7.49185	7.41113	7.41113	7.00227	7.2938	3.10688	1.9696e-05	3.04616	2.59848e-06	None	NA
thellun_all_c6838	Thlg0053109	6.47908	6.75306	7.02911	6.40252	9.84575	9.49325	9.38408	10.3678	8.92334	9.09195	8.87727	9.19994	3.10678	2.24273e-05	2.35718	6.3722e-06	AT5G18670.1	Symbols: BMY3, BAM9 | beta-amylase 3 | chr5:6226138-6227999 FORWARD LENGTH=1611
thellun_all_rep_c18403	Thlg0147490	6.67599	6.73905	6.06994	5.44973	9.82388	9.3886	9.28681	8.85801	10.5911	10.9966	10.5726	10.5459	3.10565	0.000135723	4.44287	8.72084e-06	None	NA
thellun_all_c25894	Thlg0206583	8.3423	8.05393	8.94707	7.92915	11.503	11.3672	11.0422	11.7772	10.5855	11.5306	11.7428	11.8284	3.10428	2.7977e-05	3.1037	0.000144355	AT3G26200.1	Symbols: CYP71B22 | cytochrome P450, family 71, subfamily B, polypeptide 22 | chr3:9589347-9590972 FORWARD LENGTH=1503
thellun_all_rep_c11283	Thlg0090019 Thlg0090020	6.9615	6.89847	8.57292	7.76059	10.7797	10.8136	9.77544	11.2393	4.43487	4.59498	4.3637	7.40841	3.10366	0.000818822	-2.34788	0.0308365	AT2G10940.1	Symbols: | Bifunctional inhibitor/lipid-transfer protein/seed storage 2S albumin superfamily protein | chr2:4311160-4312035 REVERSE LENGTH=876
thellun_all_c29410	Thlg0368670	3.41714	2.05648	3.44377	1.17635	5.72311	6.3793	4.81665	5.58729	5.9207	5.64751	6.2106	6.11278	3.10315	0.00285065	3.44946	0.000899974	None	NA
thellun_all_rep_c10576	Thlg0084149 Thlg0084150	3.59544	3.69344	3.92131	4.54457	7.05099	6.85616	6.66074	7.59385	6.12258	6.84073	6.73202	6.76033	3.10174	4.17814e-05	2.67522	6.08061e-05	AT3G24460.1	Symbols: | Serinc-domain containing serine and sphingolipid biosynthesis protein | chr3:8886160-8889717 REVERSE LENGTH=1230
thellun_all_c37573	Thlg0296341	7.16718	6.56518	6.55186	5.37271	9.48296	9.67536	9.03888	9.86648	9.88651	10.3261	10.3028	10.4437	3.10169	0.000297628	3.82555	6.93867e-05	AT4G23260.1	Symbols: CRK18 | cysteine-rich RLK (RECEPTOR-like protein kinase) 18 | chr4:12167528-12170055 REVERSE LENGTH=1980
thellun_all_c18616	Thlg0149073	1.96442	2.67854	2.96368	3.39178	6.14413	6.12096	5.50787	5.62702	4.09552	3.90388	3.74784	4.28007	3.10039	0.000101648	1.25722	0.00788271	AT5G19580.1	Symbols: | glyoxal oxidase-related protein | chr5:6607595-6609517 REVERSE LENGTH=1785
thellun_all_rep_c36590	Thlg0390984	12.3045	12.1073	12.4692	12.1407	15.3429	15.2024	15.2858	15.5917	15.1404	15.845	15.765	15.7968	3.10028	2.01884e-07	3.38137	1.7826e-06	AT2G29340.1	Symbols: | NAD-dependent epimerase/dehydratase family protein | chr2:12597131-12599009 FORWARD LENGTH=924
thellun_all_c14142	Thlg0113374	7.73063	7.73815	7.28569	7.66042	11.2921	10.8949	9.88562	10.7367	9.16396	9.72631	9.16447	9.6054	3.0986	6.37576e-05	1.81131	5.952e-05	AT5G65140.1	Symbols: TPPJ | Haloacid dehalogenase-like hydrolase (HAD) superfamily protein | chr5:26019878-26022077 REVERSE LENGTH=1113
thellun_all_c36951	Thlg0291552	6.44707	5.70603	5.9371	5.61832	9.27214	8.85117	8.78616	9.18522	8.72747	9.02953	9.11139	9.2699	3.09654	8.34993e-06	3.10744	7.45563e-06	AT1G78240.1	Symbols: TSD2, QUA2, OSU1 | S-adenosyl-L-methionine-dependent methyltransferases superfamily protein | chr1:29433173-29435815 REVERSE LENGTH=2055
thellun_all_c39497	Thlg0398273	11.7835	11.426	11.1064	11.2728	14.5573	14.3538	14.1319	14.9266	15.3098	15.6402	15.0993	15.2474	3.09526	8.51165e-06	3.92704	6.92005e-07	AT1G09070.1	Symbols: SRC2, (AT)SRC2 | soybean gene regulated by cold-2 | chr1:2927767-2928741 FORWARD LENGTH=975
thellun_all_c18816	Thlg0150590	2.60273	2.195	2.58952	1.79291	5.41675	5.09598	4.53697	6.51049	7.73336	7.66524	7.19613	7.67031	3.095	0.000510553	5.27122	4.40144e-07	None	NA
thellun_all_rep_c12927	Thlg0103604	5.0109	4.90855	4.26017	4.34055	7.65188	7.16637	7.34101	8.73901	7.22995	7.75471	7.98981	7.57213	3.09452	0.00025072	3.00661	2.01635e-05	AT1G20510.1	Symbols: OPCL1 | OPC-8:0 CoA ligase1 | chr1:7103645-7105856 REVERSE LENGTH=1641
thellun_all_rep_c4296	Thlg0032036 Thlg0032037	4.94704	5.50374	3.86255	7.64364	8.30317	8.43269	7.93204	9.6646	6.57741	6.83219	6.47051	6.70142	3.09388	0.0125351	1.15614	0.197902	AT2G47770.1	Symbols: ATTSPO, TSPO | TSPO(outer membrane tryptophan-rich sensory protein)-related | chr2:19568701-19569291 FORWARD LENGTH=591
thellun_all_c34211	Thlg0384158	1.41317	1.22032	2.13315	1.24907	5.01699	3.73295	4.90718	4.73281	1.89393	1.28024	2.56083	1.2547	3.09356	0.000144533	0.243499	0.540885	AT3G66656.1	Symbols: AGL91 | AGAMOUS-like 91 | chr3:2091262-2091798 REVERSE LENGTH=537
thellun_all_c36593	Thlg0288728	4.03664	4.13103	3.28781	5.1377	7.52139	7.11311	6.44735	7.88552	5.6186	5.53224	5.51813	5.99341	3.09354	0.000731258	1.5173	0.00863878	AT5G15948.1	Symbols: CPuORF10 | conserved peptide upstream open reading frame 10 | chr5:5206432-5206587 FORWARD LENGTH=156
thellun_all_rep_c2992	Thlg0021322	7.72661	5.57174	6.80802	5.0723	9.43864	9.8212	9.04431	9.24843	8.3294	8.6925	8.65045	8.4206	3.09347	0.00253984	2.22857	0.0104484	AT1G72416.3	Symbols: | Chaperone DnaJ-domain superfamily protein | chr1:27259125-27260109 REVERSE LENGTH=606
thellun_all_rep_c32600	Thlg0379080	7.49542	7.55336	7.49502	7.68029	10.8966	10.803	9.91453	10.9822	8.58745	9.0251	8.63664	8.80817	3.09306	1.75655e-05	1.20832	3.06799e-05	AT4G06477.1	NA
thellun_all_rep_c12135	Thlg0097076	11.0855	10.7422	11.2202	10.6104	13.955	13.6985	13.9224	14.4487	13.7729	14.5946	14.396	14.4871	3.09156	6.72311e-06	3.39805	6.56716e-06	AT2G29300.2	Symbols: | NAD(P)-binding Rossmann-fold superfamily protein | chr2:12588214-12589643 FORWARD LENGTH=861
thellun_all_c39440	Thlg0310535 Thlg0310538	3.03989	2.42886	2.77546	1.99594	5.12219	6.12534	5.15351	6.20494	7.47526	8.24702	7.6261	7.81106	3.09146	0.000167535	5.22982	1.55144e-06	AT1G14540.1	Symbols: | Peroxidase superfamily protein | chr1:4974233-4975600 REVERSE LENGTH=948
thellun_all_rep_c30666	Thlg0242696	2.14324	1.98318	3.94897	1.18611	5.95534	5.14647	5.2661	5.25758	3.07899	4.6438	3.63526	3.97169	3.091	0.00233224	1.51706	0.0638254	None	NA
thellun_all_c38771	Thlg0305577	6.96173	5.09968	6.43584	3.83926	8.63015	8.35948	7.83928	9.86897	8.59114	8.80306	9.33974	8.94367	3.09034	0.00945438	3.33528	0.00354154	AT1G22530.1	Symbols: PATL2 | PATELLIN 2 | chr1:7955773-7958326 REVERSE LENGTH=2052
thellun_all_rep_c12618	Thlg0101001	12.3815	12.2847	12.7567	11.68	15.2412	15.4065	15.765	15.0513	15.4622	16.2431	16.1724	16.3648	3.09031	2.65317e-05	3.78491	1.5762e-05	AT1G12010.1	Symbols: | 2-oxoglutarate (2OG) and Fe(II)-dependent oxygenase superfamily protein | chr1:4056274-4057670 FORWARD LENGTH=963
thellun_all_rep_c42741	Thlg0404872	10.7924	9.79854	8.24809	7.10138	12.2586	12.5073	12.5595	10.9737	12.9642	13.4386	12.7729	14.6069	3.08969	0.0138228	4.46055	0.00278432	AT1G73260.1	Symbols: ATKTI1, KTI1 | kunitz trypsin inhibitor 1 | chr1:27547410-27548057 REVERSE LENGTH=648
thellun_all_c15750	Thlg0126345	6.90899	7.59915	7.63757	8.19199	10.9975	10.5807	10.659	10.4505	10.3774	10.2619	10.0685	10.0946	3.0875	3.8517e-05	2.61619	7.32651e-05	None	NA
thellun_all_c24814	Thlg0198406	10.1659	9.67008	9.74069	9.84884	12.8028	12.9941	13.2144	12.7621	12.0848	12.9095	13.0437	12.8251	3.08697	8.80898e-07	2.85936	2.18794e-05	None	NA
thellun_all_rep_c32160	Thlg0254083	8.05688	8.19181	7.76059	7.77806	11.1449	11.3332	10.1933	11.461	11.1705	11.36	10.9483	11.1879	3.08627	5.55439e-05	3.21984	3.6706e-07	None	NA
thellun_all_c13141	Thlg0105332	4.30164	4.08061	4.26228	3.91703	7.48155	7.01778	7.55688	6.84798	5.1438	4.79743	4.14123	3.53186	3.08566	4.01604e-06	0.263189	0.50149	None	NA
thellun_all_c29655	Thlg0369541	6.16485	6.0912	6.0314	6.11539	9.26286	9.2422	8.71724	9.51572	7.86377	8.0744	7.73754	8.17431	3.08379	1.8056e-06	1.8618	1.83027e-06	AT1G07510.1	Symbols: ftsh10 | FTSH protease 10 | chr1:2305689-2309380 FORWARD LENGTH=2442
thellun_all_c29176	Thlg0231466	8.45921	8.93838	8.94105	8.83419	12.0352	11.7402	11.5838	12.1427	12.5872	13.0277	12.35	12.6306	3.08226	1.96581e-06	3.85567	6.97713e-07	None	NA
thellun_all_rep_c40780	Thlg0400983	9.29031	8.1719	8.53775	8.63904	11.9864	11.8095	11.6808	11.4848	12.1711	12.9632	12.1952	12.831	3.08063	1.98849e-05	3.88037	1.65686e-05	None	NA
thellun_all_c41618	Thlg0402671	2.95456	2.87317	3.34718	2.8291	6.1654	6.01756	5.61988	6.52351	5.44416	6.00298	6.20108	5.8892	3.08058	8.55423e-06	2.88335	6.81068e-06	None	NA
thellun_all_rep_c14019	Thlg0112419	6.35248	5.23679	5.83729	5.93532	8.75939	8.71905	8.76681	9.43221	11.9646	12.9134	12.0868	12.1711	3.07889	3.86548e-05	6.44351	8.7567e-07	AT1G09932.1	Symbols: | Phosphoglycerate mutase family protein | chr1:3230716-3233027 REVERSE LENGTH=783
thellun_all_rep_c5534	Thlg0042289	10.7414	10.4876	10.1425	10.1407	13.494	13.4054	13.2958	13.6289	13.2272	13.3617	13.185	13.0272	3.07794	1.38037e-06	2.82222	2.24819e-06	None	NA
thellun_all_c32840	Thlg0259368	2.44524	1.31415	2.07223	1.41284	5.00485	4.90936	3.80465	5.83645	2.6507	4.24371	3.8236	3.84336	3.07771	0.000816009	1.82923	0.00579042	AT4G30510.1	Symbols: ATATG18B, ATG18B, G18B | homolog of yeast autophagy 18 (ATG18) B | chr4:14905299-14906915 REVERSE LENGTH=939
thellun_all_c33930	Thlg0267821	10.7121	10.731	10.8127	10.7546	13.8126	14.1144	13.1775	14.2162	13.6098	14.018	13.6501	13.7658	3.07754	1.21773e-05	3.00831	6.3505e-08	None	NA
thellun_all_rep_c35170	Thlg0277622	6.84041	6.65274	6.72706	6.23313	9.74678	10.0317	8.76252	10.2105	7.97806	8.28461	8.11433	8.02044	3.07454	0.000118762	1.48602	5.86075e-05	AT3G55620.1	Symbols: emb1624 | Translation initiation factor IF6 | chr3:20634581-20636312 FORWARD LENGTH=738
thellun_all_rep_c38283	Thlg0395359	12.3566	12.2274	12.5264	12.2572	15.3949	15.3549	15.3869	15.5183	15.1199	15.757	15.6132	15.7985	3.07184	1.58006e-08	3.23023	1.3666e-06	AT2G29340.1	Symbols: | NAD-dependent epimerase/dehydratase family protein | chr2:12597131-12599009 FORWARD LENGTH=924
thellun_all_rep_c21107	Thlg0168564	1.70938	1.55742	2.5457	2.7018	5.19055	5.16432	4.93011	5.51476	1.16325	1.19528	1.30869	1.75825	3.07136	6.4847e-05	-0.772211	0.0525402	None	NA
thellun_all_rep_c10506	Thlg0083561	10.8508	10.4201	10.3274	10.5296	13.7927	13.6106	13.3155	13.6923	12.6698	13.1846	12.8857	13.1222	3.0708	1.01204e-06	2.43356	5.87119e-06	AT5G51040.3	Symbols: | unknown protein; FUNCTIONS IN: molecular_function unknown; INVOLVED IN: biological_process unknown; LOCATED IN: cellular_component unknown; EXPRESSED IN: 24 plant structures; EXPRESSED DURING: 15 growth stages; CONTAINS InterPro DOMAIN/s: Protein of unknown function DUF339 (InterPro:IPR005631). | chr5:20750700-20751790 FORWARD LENGTH=594
thellun_all_rep_c42948	Thlg0335752	10.889	10.6344	10.587	10.6581	13.6421	13.6911	13.3354	14.3809	12.3679	12.5433	12.5167	12.6073	3.07026	1.11358e-05	1.8167	6.4747e-07	None	NA
thellun_all_c16765	Thlg0134684	9.00941	8.55166	8.75648	8.09862	11.7413	11.5466	11.5301	11.8726	10.1456	10.184	9.97639	10.1913	3.06862	6.3574e-06	1.52029	0.000263959	AT1G25560.1	Symbols: TEM1, EDF1 | AP2/B3 transcription factor family protein | chr1:8981891-8982976 REVERSE LENGTH=1086
thellun_all_c16705	Thlg0134152	2.3125	2.18819	1.82241	1.32767	5.14761	5.14211	4.29491	5.33993	3.92938	2.03359	2.07104	1.35614	3.06845	7.53655e-05	0.434846	0.492323	None	NA
cluster73	Thlg0362145	12.0315	11.7126	11.9047	11.4336	14.9518	15.0931	14.2162	15.0931	14.1055	14.4341	14.1032	14.301	3.068	1.66738e-05	2.46537	3.63892e-06	AT2G41110.2	Symbols: CAM2 | calmodulin 2 | chr2:17140379-17141192 FORWARD LENGTH=486
thellun_all_c13757	Thlg0110333	7.3794	7.44234	7.17085	7.35213	10.2522	10.1333	10.2429	10.9832	11.4065	11.7436	11.728	11.7336	3.06673	5.42909e-06	4.31675	1.0823e-08	AT2G23790.1	Symbols: | Protein of unknown function (DUF607) | chr2:10125692-10127455 REVERSE LENGTH=1011
thellun_all_c29263	Thlg0232100	2.37876	1.37503	1.53844	1.34442	4.87126	4.56841	4.69087	4.7718	5.10467	5.79563	5.41142	5.40127	3.06642	1.86911e-05	3.76909	1.08102e-05	None	NA
thellun_all_rep_c5996	Thlg0046149	1.65889	1.35552	1.75286	1.3604	5.18353	4.63884	4.5343	4.02891	5.17042	5.88288	5.3137	4.82141	3.06448	2.14783e-05	3.76518	4.62147e-06	AT5G41540.1	Symbols: | Disease resistance protein (TIR-NBS-LRR class) family | chr5:16612659-16616063 REVERSE LENGTH=3117
thellun_all_c36461	Thlg0287698	8.45319	8.00553	7.92816	7.94319	11.3359	11.2418	10.8281	11.178	10.7686	11.5261	11.3368	11.4516	3.06345	1.67905e-06	3.18827	5.49493e-06	None	NA
thellun_all_rep_c5768	Thlg0044220	7.90828	7.09199	7.88932	6.20378	10.532	10.3477	9.90459	10.5581	10.4447	10.9123	10.9585	11.2455	3.06223	0.00039263	3.6169	0.000167931	AT4G20780.1	Symbols: CML42 | calmodulin like 42 | chr4:11133309-11133884 REVERSE LENGTH=576
thellun_all_rep_c23718	Thlg0189871	3.19534	3.30487	2.276	1.31937	5.64378	5.75016	4.88654	6.05981	4.55243	5.553	5.20081	5.62424	3.06117	0.00112863	2.70872	0.00207241	None	NA
thellun_all_rep_c47243	Thlg0412001	10.3264	9.26942	7.8506	6.53119	11.7687	11.8848	12.0101	10.5534	12.4727	12.8424	12.3204	14.0815	3.05982	0.014097	4.43481	0.00292682	AT1G73260.1	Symbols: ATKTI1, KTI1 | kunitz trypsin inhibitor 1 | chr1:27547410-27548057 REVERSE LENGTH=648
thellun_all_c34554	Thlg0272752	4.11756	3.12876	2.66476	4.32378	6.59925	6.82772	6.32767	6.71764	6.78217	8.00178	7.57385	7.99731	3.05935	0.000300039	4.03006	0.000172541	None	NA
thellun_all_c29001	Thlg0230150	5.25577	4.81317	4.09321	4.37842	7.82004	7.80629	6.9951	8.14841	6.71511	7.05068	7.11297	6.81272	3.05732	0.000131776	2.28773	0.000152229	AT1G06180.1	Symbols: ATMYB13, ATMYBLFGN, MYB13 | myb domain protein 13 | chr1:1889510-1891089 FORWARD LENGTH=741
thellun_all_c12288	Thlg0098301	4.22405	3.55195	3.4032	2.15535	6.87969	6.27194	5.88677	6.517	6.48497	7.24657	7.47332	7.26813	3.05521	0.000700535	3.78461	0.000228325	None	NA
thellun_all_rep_c5276	Thlg0040157	6.70361	6.54722	6.19814	6.10914	9.44396	9.50986	9.49702	9.32388	8.65161	8.80927	9.15085	9.01538	3.05415	8.18878e-07	2.51724	8.08376e-06	AT2G16720.1	Symbols: MYB7, ATMYB7, ATY49 | myb domain protein 7 | chr2:7255669-7256550 REVERSE LENGTH=810
thellun_all_c43281	Thlg0337966	4.27615	3.40278	3.637	3.35445	6.69443	6.62074	6.31529	7.25073	6.54761	7.15857	7.06351	6.99693	3.05271	4.15273e-05	3.27406	1.26892e-05	None	NA
thellun_all_c35837	Thlg0388840	5.43436	5.65047	5.85386	5.98168	9.14128	8.84813	8.2355	8.90484	8.3034	9.80877	8.99992	8.84757	3.05235	1.05444e-05	3.25982	6.59423e-05	AT4G00180.1	Symbols: YAB3 | Plant-specific transcription factor YABBY family protein | chr4:72804-75089 REVERSE LENGTH=723
thellun_all_c10803	Thlg0086011	7.57497	7.15053	7.43346	7.06865	10.5102	10.1335	9.79478	10.9978	9.62754	10.2943	9.77118	10.6738	3.05217	3.84995e-05	2.78479	4.73344e-05	AT3G57330.1	Symbols: ACA11 | autoinhibited Ca2+ATPase 11 | chr3:21211655-21216375 REVERSE LENGTH=3078
thellun_all_c8701	Thlg0068692	9.40462	9.42668	9.56339	9.48486	12.6506	12.4826	12.3629	12.5807	11.4415	12.0512	11.9317	11.9359	3.04929	1.14372e-08	2.37016	2.7466e-06	None	NA
thellun_all_rep_c12131	Thlg0097038	8.50642	8.43684	8.41631	7.68982	11.5282	11.2484	10.5988	11.8699	9.99604	10.2342	9.0175	9.45378	3.04898	9.18611e-05	1.41302	0.00549477	AT1G28370.1	Symbols: ERF11, ATERF11 | ERF domain protein 11 | chr1:9956351-9956851 REVERSE LENGTH=501
thellun_all_rep_c46236	Thlg0353623 Thlg0410763	12.1232	11.6904	11.6155	11.9253	15.2313	14.9831	14.1584	15.1752	12.6136	13.4266	12.8667	13.4556	3.04838	3.15449e-05	1.25204	0.00193125	AT5G25100.2	Symbols: | Endomembrane protein 70 protein family | chr5:8648374-8651015 REVERSE LENGTH=1956
thellun_all_c42418	Thlg0404304	6.66971	6.80667	7.21263	6.68622	9.85852	9.63867	9.55532	10.5155	9.36651	9.78654	9.73889	9.64149	3.04818	1.92339e-05	2.78955	2.09614e-06	AT4G04500.1	Symbols: CRK37 | cysteine-rich RLK (RECEPTOR-like protein kinase) 37 | chr4:2238411-2240767 FORWARD LENGTH=1941
thellun_all_c16646	Thlg0133658	6.60144	6.60569	6.63454	6.70987	9.72514	9.41053	9.42636	10.1821	9.93349	10.5003	10.4357	10.3538	3.04815	2.91543e-06	3.66795	1.31958e-07	AT1G67850.1	Symbols: | Protein of unknown function (DUF707) | chr1:25439204-25441904 FORWARD LENGTH=1215
thellun_all_c11158	Thlg0088961	5.90807	6.02052	6.01203	6.05858	9.0086	9.24736	8.30296	9.62983	8.78514	9.19842	8.68406	9.01461	3.04739	3.63903e-05	2.92076	3.16031e-07	AT3G10815.1	Symbols: | RING/U-box superfamily protein | chr3:3385009-3385608 REVERSE LENGTH=600
thellun_all_c41309	Thlg0324230	4.99898	5.1547	5.0971	4.7786	8.03972	8.2526	7.33945	8.58703	8.15349	8.77885	8.28018	8.65731	3.04735	3.30889e-05	3.46011	9.30138e-07	AT4G34390.1	Symbols: XLG2 | extra-large GTP-binding protein 2 | chr4:16441579-16444840 FORWARD LENGTH=2586
thellun_all_rep_c32210	Thlg0254495	4.09699	3.68156	4.42631	3.89381	7.07601	6.90679	6.41368	7.88596	4.54421	4.72542	5.0118	4.66528	3.04595	0.00011644	0.71201	0.0088759	AT4G34750.1	Symbols: | SAUR-like auxin-responsive protein family | chr4:16577566-16578018 FORWARD LENGTH=453
thellun_all_rep_c17579	Thlg0141110	9.87538	9.58636	9.72514	8.87151	12.8196	12.4152	11.896	13.1074	11.184	11.5706	11.3529	11.721	3.04496	0.000116066	1.94252	0.000249103	AT1G64070.1	Symbols: RLM1 | Disease resistance protein (TIR-NBS-LRR class) family | chr1:23779949-23783449 FORWARD LENGTH=2994
thellun_all_c36018	Thlg0284202	2.76156	2.63987	2.88619	1.33337	5.3222	5.43686	4.61443	6.42061	5.2444	5.51152	5.28173	5.65213	3.04328	0.00107604	3.0172	0.000192892	None	NA
thellun_all_c21684	Thlg0173267	10.0535	9.0086	8.68406	6.96173	12.0969	11.735	11.1076	11.9389	12.5176	13.0157	12.8199	12.6854	3.04261	0.00415135	4.08269	0.000761635	None	NA
thellun_all_c20791	Thlg0166031	8.58771	7.70835	8.23123	7.10095	10.987	11.1884	10.6744	10.9449	9.68469	10.4149	10.0868	10.3618	3.04161	0.000109938	2.22997	0.000868105	AT5G27420.1	Symbols: CNI1, ATL31 | carbon/nitrogen insensitive 1 | chr5:9684119-9685225 FORWARD LENGTH=1107
thellun_all_c41801	Thlg0403136	7.60358	7.73027	7.74898	7.84841	10.9741	10.432	10.5499	11.1287	7.72736	7.57842	6.88856	6.80351	3.03836	2.2634e-06	-0.483351	0.0915421	None	NA
thellun_all_rep_c3321	Thlg0024048	7.55166	7.18288	7.34551	7.21059	10.0757	10.7022	9.94876	10.7165	9.19571	8.77784	8.98345	8.77753	3.03814	8.90106e-06	1.61097	1.73573e-05	None	NA
thellun_all_c37518	Thlg0295923	2.7114	2.30857	1.86543	1.23969	5.34555	4.85856	4.6242	5.44364	2.89222	3.32527	3.73295	7.71701	3.03671	0.000179416	2.38559	0.0848705	AT3G47640.1	Symbols: PYE | basic helix-loop-helix (bHLH) DNA-binding superfamily protein | chr3:17568035-17569101 FORWARD LENGTH=723
thellun_all_rep_c17205	Thlg0138214	11.3971	10.6723	11.3675	10.6194	14.2541	13.8766	14.0539	14.018	12.5508	12.6157	12.479	12.2051	3.03656	1.07288e-05	1.44857	0.000769068	AT1G78830.1	Symbols: | Curculin-like (mannose-binding) lectin family protein | chr1:29637141-29638508 REVERSE LENGTH=1368
thellun_all_c25484	Thlg0203553	2.00559	1.35251	1.32069	1.34187	5.03617	4.12601	4.61743	4.38515	2.26034	2.73623	1.81872	1.42282	3.03603	2.13842e-05	0.554363	0.142609	AT4G28190.2	Symbols: ULT1 | Developmental regulator, ULTRAPETALA | chr4:13985753-13987050 FORWARD LENGTH=807
thellun_all_c17697	Thlg0141997 Thlg0141999	8.87493	8.7764	8.31215	8.49232	11.7162	11.7303	11.3451	11.8065	12.5209	12.8082	12.6188	12.7478	3.03557	1.69183e-06	4.05997	1.34128e-07	AT2G18193.1	Symbols: | P-loop containing nucleoside triphosphate hydrolases superfamily protein | chr2:7917621-7919184 REVERSE LENGTH=1488
thellun_all_c33357	Thlg0263363	4.07042	2.63042	3.98204	3.94945	6.53782	7.16691	6.19706	6.86833	4.95853	5.93022	5.75078	5.89127	3.03445	0.000281304	1.97462	0.00303346	AT5G05440.1	Symbols: PYL5, RCAR8 | Polyketide cyclase/dehydrase and lipid transport superfamily protein | chr5:1609374-1609985 FORWARD LENGTH=612
thellun_all_c44635	Thlg0345696	8.01905	7.86983	7.76934	7.02845	11.0762	10.8236	10.0096	10.9145	9.60888	9.84365	8.58199	9.02915	3.03431	8.46114e-05	1.59425	0.00445237	None	NA
thellun_all_c10248	Thlg0081414	9.37584	9.1856	9.50016	8.96375	12.3956	12.2967	11.7718	12.6953	10.9163	11.106	11.0313	11.3001	3.03352	1.03607e-05	1.83208	1.33962e-05	AT5G44070.1	Symbols: CAD1, ARA8, ATPCS1, PCS1 | phytochelatin synthase 1 (PCS1) | chr5:17734876-17737672 FORWARD LENGTH=1458
thellun_all_c6198	Thlg0047791	14.2552	12.5731	13.4081	11.199	16.096	15.8208	15.6246	16.0273	13.9823	14.5781	14.5994	15.0194	3.03334	0.00370355	1.68597	0.0490828	None	NA
thellun_all_c23903	Thlg0191432	9.08604	8.02116	7.11531	6.80494	10.8646	10.8299	10.4147	11.0508	10.0395	10.189	10.203	10.2675	3.03312	0.00123387	2.41787	0.00334255	None	NA
thellun_all_rep_c29805	Thlg0236127	10.7918	10.4373	10.4645	10.3257	13.6748	13.3774	13.1485	13.9501	12.5497	12.956	12.8872	13.0252	3.03288	5.40168e-06	2.34972	3.58592e-06	AT2G17420.1	Symbols: NTRA, ATNTRA, NTR2 | NADPH-dependent thioredoxin reductase A | chr2:7564357-7566219 FORWARD LENGTH=1137
cluster296	Thlg0359499	11.2488	11.0193	10.9392	11.1169	14.2279	14.0989	14.078	14.0458	12.9698	13.5364	13.2129	13.1711	3.03161	1.89822e-08	2.14154	3.97061e-06	None	NA
thellun_all_c31671	Thlg0250356	1.73846	1.55069	2.20833	1.65223	5.32411	4.6808	4.32272	4.94783	4.1717	4.86108	3.47993	4.78311	3.03144	2.23018e-05	2.53653	0.000362927	AT5G55970.1	Symbols: | RING/U-box superfamily protein | chr5:22668019-22669312 FORWARD LENGTH=1032
thellun_all_rep_c4974	Thlg0037695	7.9002	7.89023	8.5987	6.57338	10.7497	10.796	10.307	11.2284	12.2392	12.6872	12.8387	12.3404	3.02965	0.000608955	4.78575	3.87001e-05	None	NA
thellun_all_c7639	Thlg0059775	6.69364	6.36572	6.35268	5.58062	9.15085	9.16628	9.63653	9.15552	9.21364	10.0143	9.79793	9.6947	3.02913	2.6738e-05	3.43198	2.21972e-05	AT2G38860.2	Symbols: YLS5 | Class I glutamine amidotransferase-like superfamily protein | chr2:16233629-16235207 REVERSE LENGTH=1197
thellun_all_rep_c7765	Thlg0060829	6.55439	5.54584	6.27275	5.3648	9.29743	9.15552	8.70793	8.68713	9.01839	9.43279	8.98131	9.21882	3.02756	8.60436e-05	3.22838	4.05528e-05	AT3G22160.1	Symbols: | VQ motif-containing protein | chr3:7818148-7818726 REVERSE LENGTH=579
thellun_all_rep_c21190	Thlg0169243	4.5594	4.0551	5.03793	4.14759	7.21424	7.35861	7.08479	8.24779	7.5775	8.11102	8.3658	7.91773	3.02635	0.000123483	3.54301	1.47211e-05	AT4G03110.1	Symbols: AtRBP-DR1, RBP-DR1 | RNA-binding protein-defense related 1 | chr4:1376612-1379275 REVERSE LENGTH=1326
thellun_all_c33978	Thlg0383446	3.09622	1.91028	2.80991	1.38562	5.51408	5.37102	4.94164	5.48045	4.63441	5.38101	5.10127	5.98545	3.02629	0.000349882	2.97503	0.000871355	AT5G63800.1	Symbols: MUM2, BGAL6 | Glycosyl hydrolase family 35 protein | chr5:25530323-25535678 FORWARD LENGTH=2157
thellun_all_c21189	Thlg0169236	7.65751	7.5054	7.43605	7.68343	11.0009	10.7948	10.1415	10.4453	8.22975	8.90388	8.71148	8.8934	3.02504	5.11738e-06	1.11403	0.000581871	AT1G75388.1	Symbols: CPuORF5 | conserved peptide upstream open reading frame 5 | chr1:28291955-28292080 FORWARD LENGTH=126
thellun_all_rep_c17337	Thlg0139255	7.72816	6.97268	7.73658	6.94045	10.3796	10.5005	10.0114	10.5853	11.3558	11.7259	11.5964	11.9094	3.02473	2.2882e-05	4.3024	2.61148e-06	None	NA
thellun_all_rep_c29206	Thlg0367957	10.2176	9.10471	7.661	6.52558	11.6098	11.7496	11.858	10.3882	12.2775	12.6317	12.1485	13.8369	3.02418	0.0137484	4.34642	0.00285028	AT1G73260.1	Symbols: ATKTI1, KTI1 | kunitz trypsin inhibitor 1 | chr1:27547410-27548057 REVERSE LENGTH=648
thellun_all_rep_c35118	Thlg0277214	11.7648	11.6361	11.5517	11.435	14.5305	14.9093	13.9209	15.1229	12.3383	12.2951	12.1538	11.8597	3.02396	3.19303e-05	0.56481	0.00459566	None	NA
thellun_all_c26118	Thlg0208214	9.01446	8.27629	8.06045	8.52484	11.6376	11.1996	11.3277	11.8043	11.4385	11.4533	11.7615	11.8228	3.02329	1.83775e-05	3.14999	9.0637e-06	AT3G53180.1	Symbols: | glutamate-ammonia ligases;catalytics;glutamate-ammonia ligases | chr3:19707068-19711188 FORWARD LENGTH=2559
thellun_all_c15731	Thlg0126168	7.60807	7.30026	7.4419	6.75924	10.4439	10.5258	9.75641	10.4762	9.31845	9.5121	9.49809	9.56585	3.02322	2.37182e-05	2.19626	2.63862e-05	AT1G35620.1	Symbols: ATPDIL5-2, ATPDI8, PDI8, PDIL5-2 | PDI-like 5-2 | chr1:13156504-13158280 FORWARD LENGTH=1323
thellun_all_rep_c1317	Thlg0007946	6.22336	6.73961	6.74877	5.50308	9.35646	9.6494	9.52208	8.77832	10.1315	9.87567	10.0406	9.98037	3.02286	0.000135122	3.70334	1.67829e-05	AT3G47480.1	Symbols: | Calcium-binding EF-hand family protein | chr3:17496354-17496905 REVERSE LENGTH=552
thellun_all_rep_c11577	Thlg0092479	4.81317	4.51269	4.27484	4.26935	7.5119	7.09701	7.12583	8.22088	6.9814	7.34117	7.27993	7.16953	3.02139	4.71897e-05	2.72549	1.84338e-06	None	NA
thellun_all_c30988	Thlg0245162	8.57685	8.51564	9.11328	8.79876	11.7517	12.1624	11.0699	12.1048	9.09677	8.91966	9.1164	9.41143	3.02105	4.16377e-05	0.384931	0.0633164	AT5G11000.1	Symbols: | Plant protein of unknown function (DUF868) | chr5:3479166-3480335 REVERSE LENGTH=1170
thellun_all_rep_c10397	Thlg0082661	9.95395	9.19306	9.52572	9.66889	12.9626	12.5176	12.4771	12.4664	12.3916	13.1618	12.5902	13.0141	3.02052	5.03907e-06	3.20398	1.07561e-05	None	NA
thellun_all_c43623	Thlg0340190	10.1662	9.9693	9.95703	9.80508	13.0344	12.9227	13.0023	13.0202	11.5932	12.4668	12.1427	12.4342	3.0205	2.0008e-08	2.18483	5.33785e-05	AT4G27070.1	Symbols: TSB2 | tryptophan synthase beta-subunit 2 | chr4:13586564-13588619 FORWARD LENGTH=1428
thellun_all_c32373	Thlg0255726	3.97198	2.85887	3.74336	3.23736	6.71053	6.31218	5.62854	7.24033	5.58651	6.27142	5.93909	6.20676	3.02	0.000375705	2.54805	0.000132633	AT5G64240.2	Symbols: AtMC3, MC3 | metacaspase 3 | chr5:25695836-25697249 FORWARD LENGTH=1089
thellun_all_c17632	Thlg0141536	5.70654	5.22445	5.63189	5.42359	8.41276	8.26209	8.04793	9.33711	7.93247	8.40964	8.61166	8.48103	3.01835	6.0517e-05	2.86208	4.42744e-06	None	NA
thellun_all_c38353	Thlg0302420	4.77009	4.56841	5.13331	4.79711	8.17284	7.58646	8.18259	7.39236	5.60724	6.07702	5.65157	5.51732	3.01633	1.34065e-05	0.896055	0.00192871	None	NA
thellun_all_c13736	Thlg0110165	6.91614	6.58531	6.64576	6.09051	9.66965	9.49082	9.38714	9.7512	8.22779	8.34558	8.2158	8.32164	3.01528	4.09278e-06	1.71828	6.45887e-05	None	NA
thellun_all_c32804	Thlg0259076	5.11334	4.67125	4.49787	4.83843	7.85215	7.68982	7.70835	7.9266	10.4009	10.5637	10.513	10.5491	3.01401	7.40777e-07	5.72644	1.20527e-08	None	NA
thellun_all_rep_c31596	Thlg0375779	5.89861	5.43235	5.29072	5.31271	8.54743	8.51411	7.95533	8.97271	7.37481	7.71956	7.75471	7.66524	3.0138	2.08472e-05	2.14499	1.3278e-05	AT3G23210.1	Symbols: bHLH34 | basic helix-loop-helix (bHLH) DNA-binding superfamily protein | chr3:8283255-8284915 REVERSE LENGTH=963
thellun_all_rep_c4626	Thlg0034759	8.42025	7.7023	7.96688	7.59915	11.0186	10.6683	10.4939	11.5594	11.3827	11.7615	11.4189	11.7227	3.01291	5.43427e-05	3.64928	2.21873e-06	None	NA
thellun_all_rep_c4053	Thlg0030072	11.642	11.5773	11.4977	11.3597	14.4201	14.8461	13.8249	15.0346	12.2754	12.2051	12.0806	11.8016	3.01225	3.44405e-05	0.571521	0.00322599	None	NA
thellun_all_c13551	Thlg0108687	3.74469	3.21191	4.2197	2.17617	6.41083	6.15833	6.41347	6.41841	5.67602	6.39049	6.10448	5.97533	3.01214	0.00049716	2.69846	0.00112243	AT5G28770.2	Symbols: BZO2H3 | bZIP transcription factor family protein | chr5:10796648-10798147 REVERSE LENGTH=945
thellun_all_c21665	Thlg0173100	6.99936	6.28379	7.09199	5.36023	8.61261	10.3623	10.9843	7.80881	10.2069	11.0162	10.791	10.2065	3.00816	0.0117507	4.12128	9.64181e-05	None	NA
thellun_all_rep_c27296	Thlg0217072	5.57573	5.62316	5.95333	5.70487	9.06683	8.41094	8.49988	8.91098	5.77873	5.66494	4.81345	5.37399	3.00789	2.85802e-06	-0.306498	0.233631	AT2G41010.1	Symbols: ATCAMBP25, CAMBP25 | calmodulin (CAM)-binding protein of 25 kDa | chr2:17114015-17114731 REVERSE LENGTH=717
thellun_all_c38656	Thlg0396265	4.82806	5.03793	5.35174	5.7291	8.38268	8.13175	8.37769	8.08541	8.87772	9.64238	9.19328	9.58982	3.00768	7.56879e-06	4.0891	4.81178e-06	AT5G60720.1	Symbols: | Protein of unknown function, DUF547 | chr5:24418436-24422177 REVERSE LENGTH=2076
thellun_all_rep_c23064	Thlg0184494	10.7536	9.9301	10.1951	10.2501	13.4179	12.831	12.786	14.1206	12.6573	12.8939	12.7268	12.707	3.00664	0.000151769	2.46402	9.27439e-06	AT2G36880.1	Symbols: MAT3 | methionine adenosyltransferase 3 | chr2:15479721-15480893 REVERSE LENGTH=1173
thellun_all_c13970	Thlg0112024 Thlg0112028	4.94868	6.80556	7.09098	7.45308	9.36834	9.74069	9.42817	9.78622	7.94392	7.39236	7.60791	7.5475	3.00628	0.00184261	1.04834	0.115454	AT5G59400.2	Symbols: | FUNCTIONS IN: molecular_function unknown; INVOLVED IN: biological_process unknown; LOCATED IN: chloroplast; EXPRESSED IN: 23 plant structures; EXPRESSED DURING: 13 growth stages; BEST Arabidopsis thaliana protein match is: PGR5-like B (TAIR:AT4G11960.1); Has 30201 Blast hits to 17322 proteins in 780 species: Archae - 12; Bacteria - 1396; Metazoa - 17338; Fungi - 3422; Plants - 5037; Vi…
thellun_all_c42574	Thlg0404574	7.46352	6.84127	7.56343	6.40798	10.2551	10.2385	9.64992	10.147	8.80614	9.34788	9.21059	9.79399	3.00356	6.60924e-05	2.2206	0.00061469	AT1G59870.1	Symbols: PEN3, PDR8, ATPDR8, ABCG36, ATABCG36 | ABC-2 and Plant PDR ABC-type transporter family protein | chr1:22034661-22039844 FORWARD LENGTH=4410
thellun_all_rep_c37229	Thlg0293640	8.1998	7.99865	8.0936	7.80341	11.21	11.176	10.6143	11.1092	11.3735	11.6373	11.2815	11.5987	3.0035	1.63172e-06	3.44888	1.20786e-07	AT1G29690.1	Symbols: CAD1 | MAC/Perforin domain-containing protein | chr1:10379310-10381861 REVERSE LENGTH=1686
cluster606	Thlg0362015	9.06951	8.60967	8.26465	7.70476	11.4525	11.4501	11.254	11.4988	12.0799	12.2473	12.3608	12.3178	3.00171	5.0266e-05	3.83929	1.24948e-05	AT1G02930.1	Symbols: ATGSTF6, GST1, ERD11, ATGSTF3, GSTF6, ATGST1 | glutathione S-transferase 6 | chr1:661363-662191 REVERSE LENGTH=627
[truncated: 40,987 more rows]
