# Supplementary material for: Substantial reprogramming of the Eutrema salsugineum (Thellungiella salsuginea) transcriptome in response to UV and silver nitrate challenge
Source: BMC Plant Biol. 2015 Jun 12;15:137. doi: 10.1186/s12870-015-0506-5 (PMC4464140; doi:10.1186/s12870-015-0506-5)
Supplement: Additional file 6: Table S3. — Complete dataset for 14706 genes, for which both array and RNAseq data is available. [file 12870_2015_506_MOESM6_ESM.xlsx]

## Sheet: masterTable_arrayConsolidated_p
NGS	Unique reads (total in sample)				Fisher exact p-value (FDR) on unique read counts			log2(fold change(RPKM))			mapping stats n.i.					mapping stats UV					mapping stats Bc					mapping stats AgNO3					Ni_1	Ni_2	Ni_3	Ni_4	UV_1	UV_2	UV_5	UV_6	AgNO3_1	AgNO3_2	AgNO3_3	AgNO3_4	fold change log2(UV/Ni)	FDR-p-value test	Fold change log2(Ag/Ni)	FDR-p-value test	best Ath hit	Ath Gene Symbol	Ath annotation
	n.i. (17567426)	UV (14322990)	Bc (16287764)	AgNO3 (19065875)	UV vs n.i.	Bc vs n.i.	AgNO3 vs n.i.	UV vs n.i.	Bc vs n.i.	AgNO3 vs n.i.	log2(RPKM)	transcript length	unique reads	all reads	RPKM (all reads)	log2(RPKM)	transcript length	unique reads	all reads	RPKM (all reads)	log2(RPKM)	transcript length	unique reads	all reads	RPKM (all reads)	log2(RPKM)	transcript length	unique reads	all reads	RPKM (all reads)
Thhalv10019315m	4	4902	27	654	0	5.22e-05	1.42e-176	10.411	2.843	7.327	-1.377	410	4	4	0.385	9.034	410	4902	4902	524.364	1.466	410	27	27	2.763	5.95	410	654	654	61.809	5.085	3.061	3.453	3.9	16.011	15.923	14.873	16.121	12.572	12.867	12.035	12.226	11.8572	3.09013e-05	8.55025	2.14439e-05	AT2G41730.1
Thhalv10017489m	2	2118	15	277	0	0.00294596	1.54e-74	10.201	2.995	7.087	-2.363	406	2	2	0.194	7.838	406	2118	2118	228.793	0.632	406	15	15	1.55	4.724	406	277	277	26.437	3.637	3.471	2.913	2.51	14.096	14.537	13.386	13.902	9.957	10.277	10.482	10.468	10.8475	1.96757e-05	7.16325	1.07287e-05
Thhalv10004585m	1	9443	21	563	0	1.34e-05	5.07e-157	13.358	4.481	9.111	-4.763	1071	1	1	0.037	8.595	1071	9443	9443	386.691	-0.282	1071	21	21	0.823	4.348	1071	563	563	20.369	2.328	1.248	1.567	1.242	11.412	11.186	10.109	12.356	6.829	6.528	7.005	6.557	9.6695	4.64334e-05	5.1335	2.01852e-05	AT2G03760.1	AtSOT1,AtSOT12,ATST1,RAR047,SOT12,ST,ST1	sulphotransferase 12
Thhalv10007346m	1	1896	22	2439	0	6.99e-06	0	11.042	4.548	11.226	-5.49	1773	1	1	0.022	5.552	1773	1896	1896	46.9	-0.942	1773	22	22	0.521	5.736	1773	2439	2439	53.304	2.554	1.701	1.542	2.53	10.63	10.66	10.002	10.999	9.394	10.026	9.599	10.25	8.491	2.68269e-05	7.7355	1.25021e-05	AT1G30370.1	AtDLAH	alpha/beta-Hydrolases superfamily protein
Thhalv10009119m	6	1021	14	1774	0	0.141139	0	7.563	1.311	8.181	-0.785	408	6	6	0.58	6.778	408	1021	1021	109.751	0.526	408	14	14	1.44	7.396	408	1774	1774	168.481	7.886	6.438	6.59	6.528	15.795	15.367	14.7	15.022	15.511	16.172	15.48	15.932	8.3605	3.8419e-05	8.91325	1.25404e-05	AT1G07135.1		glycine-rich protein
Thhalv10001745m	1	1295	2	1047	0	0.744627	8.26e-294	10.492	1.089	10.006	-3.473	438	1	1	0.09	7.019	438	1295	1295	129.67	-2.384	438	2	2	0.192	6.533	438	1047	1047	92.626	3.888	3.398	3.264	3.56	12.174	11.307	11.038	11.987	10.791	11.296	11.12	11.439	8.099	2.56086e-05	7.634	4.97184e-06	AT2G44578.1		RING/U-box superfamily protein
Thhalv10001640m	28	2306	41	4929	0	0.139713	0	6.516	0.639	7.433	0.822	625	28	28	1.768	7.338	625	2306	2306	161.817	1.461	625	41	41	2.752	8.255	625	4929	4929	305.589	3.54	3.376	2.842	2.393	11.209	11.213	10.327	11.523	10.634	11.19	10.941	11.347	8.03025	3.33716e-05	7.99025	9.62133e-06	AT2G45760.1	BAL,BAP2	BON association protein 2
Thhalv10004977m	3	2217	17	1753	0	0.00340479	0	9.682	2.591	9.165	-2.237	558	3	3	0.212	7.445	558	2217	2217	174.251	0.354	558	17	17	1.278	6.928	558	1753	1753	121.732	5.899	4.473	4.326	4.169	12.832	12.322	12.108	13.171	12.439	12.652	12.174	12.338	7.8915	5.61648e-05	7.684	1.92215e-05	AT3G28210.1	PMZ,SAP12	zinc finger (AN1-like) family protein
Thhalv10007457m	2	2048	16	527	0	0.00166537	9.59e-145	10.153	3.089	8.016	-4.33	1587	2	2	0.05	5.823	1587	2048	2048	56.597	-1.241	1587	16	16	0.423	3.686	1587	527	527	12.867	2.988	1.23	1.217	1.24	9.86	9.588	8.739	10.054	7.697	8.804	8.546	8.502	7.8915	7.77186e-05	6.7185	5.62167e-05	AT1G01480.1	ACS2,AT-ACC2	1-amino-cyclopropane-1-carboxylate synthase 2
Thhalv10017342m	1	693	6	77	7.2e-238	0.123828	1.75e-20	9.589	2.673	6.24	-4.111	682	1	1	0.058	5.478	682	693	693	44.565	-1.438	682	6	6	0.369	2.129	682	77	77	4.375	5.261	1.373	1.81	1.818	10.862	10.347	10.047	10.425	6.896	8.125	7.519	7.891	7.85475	0.000513696	5.04225	0.00296556	AT2G40113.1		Pollen Ole e 1 allergen and extensin family protein
Thhalv10026695m	8	1661	37	660	0	1.47e-05	1.68e-171	7.85	2.298	6.34	-0.855	571	8	8	0.553	6.995	571	1661	1661	127.578	1.443	571	37	37	2.719	5.485	571	660	660	44.788	7.486	6.898	6.623	5.481	14.786	14.558	13.389	14.861	12.934	13.406	12.787	13.117	7.7765	8.86795e-05	6.439	4.22881e-05
Thhalv10025129m	3	253	1	112	3.66e-82	0.755714	1.74e-27	6.551	-1.496	5.196	-3.562	1398	3	3	0.085	2.989	1398	253	253	7.937	-5.058	1398	1	1	0.03	1.634	1398	112	112	3.104	2.83	1.332	1.997	1.299	9.816	9.413	8.943	10.039	9.035	9.466	8.671	9.164	7.68825	4.95369e-05	7.2195	2.05077e-05	AT4G37340.1	CYP81D3	cytochrome P450, family 81, subfamily D, polypeptide 3
Thhalv10017288m	3	1176	6	134	0	0.487789	2.63e-33	8.768	1.089	5.455	-2.401	625	3	3	0.189	6.367	625	1176	1176	82.522	-1.312	625	6	6	0.403	3.054	625	134	134	8.308	4.122	3.882	3.961	3.264	11.563	11.549	10.596	11.771	7.858	7.881	7.813	7.582	7.5625	2.96188e-05	3.97625	1.68979e-05	AT2G32020.1		Acyl-CoA N-acyltransferases (NAT) superfamily protein
Thhalv10020937m	10	2243	204	4591	0	2.94e-50	0	7.789	4.221	8.635	-0.942	1137	10	15	0.521	6.847	1137	2243	2985	115.14	3.279	1137	204	263	9.705	7.693	1137	4591	6071	206.899	4.423	3.757	3.973	3.239	11.272	11.263	10.724	11.389	10.88	11.49	10.688	11.011	7.314	2.60609e-05	7.16925	1.18765e-05	AT3G02840.1		ARM repeat superfamily protein
Thhalv10009598m	1	172	1	540	8.64e-58	1	1.75e-150	7.579	0.088	9.051	-3.316	393	1	1	0.1	4.263	393	172	172	19.195	-3.228	393	1	1	0.107	5.735	393	540	540	53.243	6.355	4.283	4.18	4.516	12.503	11.947	11.163	12.88	14.002	14.808	14.534	14.691	7.28975	0.000170812	9.67525	2.18513e-05	AT1G30135.1	JAZ8,TIFY5A	jasmonate-zim-domain protein 8
Thhalv10015490m	5	5121	12	749	0	0.168765	2.29e-201	10.153	1.352	7.201	-3.214	1830	5	5	0.108	6.939	1830	5121	5121	122.729	-1.862	1830	12	12	0.275	3.987	1830	749	749	15.859	1.158	2.592	1.159	1.16	9.071	8.931	7.811	9.407	6.629	6.814	6.32	6.984	7.28775	8.33861e-05	5.1695	5.62588e-05	AT5G13210.1		Uncharacterised conserved protein UCP015417, vWA
Thhalv10004510m	3	269	5	1166	1.25e-87	0.641505	7.4109846876187e-323	6.639	0.825	8.576	-3.128	1035	3	3	0.114	3.511	1035	269	269	11.399	-2.303	1035	5	5	0.203	5.448	1035	1166	1166	43.653	3.905	1.367	1.656	1.374	9.669	9.329	8.868	8.909	9.189	10.105	10.061	10.543	7.11825	0.00019396	7.899	9.35887e-05	AT5G67080.1	MAPKKK19	mitogen-activated protein kinase kinase kinase 19
Thhalv10027021m	12	1992	77	807	0	4.04e-13	4.57e-206	7.527	2.77	6.045	-1.024	963	12	12	0.492	6.503	963	1992	1992	90.721	1.746	963	77	77	3.355	5.021	963	807	807	32.472	6.433	5.053	5.431	4.312	12.43	12.489	11.603	12.863	10.012	10.015	9.813	10.363	7.039	0.000100412	4.7435	0.000148749	AT4G24570.1	DIC2	dicarboxylate carrier 2
Thhalv10028769m	2	2864	19	2570	0	0.000288521	0	10.636	3.336	10.301	-3.75	1062	2	2	0.074	6.886	1062	2864	2864	118.275	-0.414	1062	19	19	0.751	6.551	1062	2570	2570	93.771	6.556	5.869	6.371	6.448	13.197	13.046	13.35	13.401	11.275	12.187	12.588	12.988	6.9375	1.29692e-05	5.9485	3.8635e-05	AT4G08770.1		Peroxidase superfamily protein
Thhalv10004936m	19	1547	46	1348	0	0.000910828	0	6.5	1.365	6.123	-0.119	814	19	19	0.921	6.381	814	1547	1547	83.351	1.246	814	46	46	2.371	6.004	814	1348	1348	64.169	4.791	5.128	4.131	3.075	11.48	10.933	11.208	11.219	11.746	11.954	12.005	11.777	6.92875	8.01719e-05	7.58925	2.76761e-05	AT2G03300.1		Toll-Interleukin-Resistance (TIR) domain family protein
Thhalv10009342m	3	4753	102	8853	0	1.43e-27	0	10.782	5.176	11.501	-3.259	1133	3	3	0.104	7.523	1133	4753	4753	183.985	1.917	1133	102	102	3.777	8.242	1133	8853	8853	302.774	8.183	5.387	6.199	5.9	13.132	13.475	12.853	13.529	13.819	15.028	14.306	14.965	6.83	0.000212207	8.11225	8.49612e-05	AT1G32350.1	AOX1D	alternative oxidase 1D
Thhalv10011676m	3	927	76	2192	2.41554830003635e-314	1.09e-19	0	8.424	4.751	9.487	-3.317	1180	3	3	0.1	5.107	1180	927	927	34.454	1.434	1180	76	76	2.702	6.17	1180	2192	2192	71.981	7.138	4.601	3.934	5.416	12.289	11.199	11.81	12.336	13.354	14.002	13.75	13.942	6.63625	0.000426575	8.48975	8.47102e-05	AT1G52890.1	ANAC019,NAC019	NAC domain containing protein 19
Thhalv10027571m	15	814	16	349	9.21e-255	0.837824	2.07e-77	5.915	0.182	4.514	-0.868	1080	15	15	0.548	5.047	1080	814	814	33.056	-0.686	1080	16	16	0.622	3.646	1080	349	349	12.522	3.005	1.797	2.422	3.351	9.386	9.207	8.24	10.249	7.955	8.267	7.597	8.114	6.62675	0.000133571	5.3395	4.35808e-05	AT4G21440.1	ATM4,ATMYB102,MYB102	MYB-like 102
Thhalv10014575m	4	3071	85	1216	0	3.67e-21	0	9.737	4.498	8.222	-2.923	1197	4	4	0.132	6.814	1197	3071	3071	112.52	1.575	1197	85	85	2.979	5.299	1197	1216	1216	39.364	4.815	2.561	2.834	2.941	10.095	9.197	9.692	10.322	8.445	8.755	8.757	8.699	6.53875	0.00017405	5.37625	0.000153452	AT5G13330.1	Rap2.6L	related to AP2 6l
Thhalv10024762m	12	5143	62	7982	0	1.62e-09	0	8.896	2.458	9.351	-2.131	2074	12	12	0.228	6.765	2074	5143	5143	108.756	0.327	2074	62	62	1.254	7.22	2074	7982	7982	149.129	8.014	4.211	5.882	4.688	12.603	11.956	11.282	13.097	13.613	13.697	14.204	14.08	6.53575	0.00117622	8.19975	0.00021658	AT4G21680.1	NRT1.8	NITRATE TRANSPORTER 1.8
Thhalv10011683m	2	713	12	1112	1.66e-242	0.0154921	0	8.375	2.411	8.866	-3.017	958	2	3	0.124	5.358	958	713	896	41.019	-0.606	958	12	15	0.657	5.849	958	1112	1425	57.638	3.188	1.248	1.213	1.253	8.369	8.065	7.559	8.98	9.184	10.206	9.482	10.073	6.51775	0.00017533	8.01075	4.09996e-05	AT1G47510.1	5PTASE11,AT5PTASE11	inositol polyphosphate 5-phosphatase 11
Thhalv10000134m	34580	8645	19780	370	0	0	0	-1.702	-0.705	-6.465	9.33	2484	34580	40512	643.492	7.628	2484	8645	11200	197.747	8.625	2484	19780	23381	394.932	2.865	2484	370	467	7.285	3.866	3.999	4.021	4.515	10.555	10.48	10.009	11.193	5.798	4.798	5.52	5.849	6.459	3.04073e-05	1.391	0.00417311	AT2G22240.1	ATIPS2,ATMIPS2,MIPS2	myo-inositol-1-phosphate synthase 2
Thhalv10017278m	29	3886	215	2648	0	3.09e-38	0	7.219	2.979	6.487	0.356	894	29	29	1.28	7.575	894	3886	3886	190.638	3.335	894	215	215	10.09	6.843	894	2648	2648	114.773	9.064	7.746	8.218	6.505	14.71	14.526	13.555	14.538	11.972	12.542	12.266	12.732	6.449	0.000209761	4.49475	0.00046047	AT2G32030.1		Acyl-CoA N-acyltransferases (NAT) superfamily protein
Thhalv10018925m	23	7398	141	7919	0	6.92e-23	0	8.482	2.705	8.402	-0.378	1179	23	23	0.77	8.104	1179	7398	7398	275.197	2.327	1179	141	141	5.018	8.024	1179	7919	7919	260.264	6.436	5.128	6.083	5.746	12.707	12.08	11.402	12.967	9.855	10.462	10.301	10.793	6.44075	8.67471e-05	4.5045	5.87484e-05	AT1G80840.1	ATWRKY40,WRKY40	WRKY DNA-binding protein 40
Thhalv10013008m	53	857	18	31	1.59e-224	0.000413566	0.00964055	4.167	-1.47	-0.8	0.02	2063	53	53	1.014	4.187	2063	857	857	18.219	-1.45	2063	18	18	0.366	-0.78	2063	31	31	0.582	1.865	2.46	2.33	2.144	8.328	8.913	7.888	9.388	2.087	3.533	2.888	2.873	6.4295	4.67384e-05	0.6455	0.111204	AT5G01320.1		Thiamine pyrophosphate dependent pyruvate decarboxylase family protein
Thhalv10010690m	9	566	11	556	1.81e-179	0.783715	5.17e-141	6.662	0.694	6.379	-0.429	1222	9	23	0.743	6.233	1222	566	2096	75.225	0.265	1222	11	35	1.202	5.95	1222	556	1950	61.833	6.048	4.501	5.13	4.316	11.608	11.129	10.954	11.996	10.939	11.571	11.386	11.479	6.423	9.35096e-05	6.345	3.60071e-05	AT3G54150.1		S-adenosyl-L-methionine-dependent methyltransferases superfamily protein
Thhalv10025803m	2	765	27	2939	1.69e-260	2.18e-06	0	8.248	3.311	9.983	-3.21	1095	2	3	0.108	5.038	1095	765	820	32.843	0.101	1095	27	28	1.073	6.773	1095	2939	3091	109.381	4.934	3.722	4.071	5.307	10.854	10.826	10.056	11.737	12.509	12.641	12.556	12.526	6.35975	0.000125753	8.0495	1.42321e-05	AT4G30280.1	ATXTH18,XTH18	xyloglucan endotransglucosylase/hydrolase 18
Thhalv10011584m	59	8057	534	7531	0	3.64e-103	0	7.246	3.267	6.97	0.895	1252	59	59	1.859	8.141	1252	8057	8057	282.236	4.162	1252	534	534	17.896	7.865	1252	7531	7531	233.081	8.932	6.171	7.261	6.096	13.534	13.251	13.257	13.821	13.515	14.203	13.912	13.857	6.35075	0.00035328	6.75675	0.000176737	AT1G53990.1	GLIP3	GDSL-motif lipase 3
Thhalv10023565m	2	690	18	252	1.49e-234	0.000520187	2.26e-67	8.583	3.259	6.951	-4.004	1266	2	2	0.062	4.579	1266	690	690	23.903	-0.745	1266	18	18	0.597	2.947	1266	252	252	7.713	5.162	3.447	2.624	3.293	10.315	9.736	10.189	9.509	7.303	8.503	8.026	8.548	6.30575	0.000198216	4.4635	0.000719888	AT1G54890.1		Late embryogenesis abundant (LEA) protein-related
Thhalv10010287m	49	5753	326	6721	0	1.11e-54	0	7.056	2.911	7.099	0.285	1813	49	56	1.219	7.341	1813	5753	6704	162.173	3.196	1813	326	396	9.164	7.384	1813	6721	7815	167.028	6.039	4.909	4.372	3.79	11.119	10.815	10.456	11.925	10.624	10.967	10.693	10.689	6.30125	0.000197513	5.96575	7.7141e-05	AT3G50930.1	BCS1	cytochrome BC1 synthesis
Thhalv10022717m	3	1254	33	2005	0	3.47e-07	0	8.86	3.548	9.358	-3.345	1203	3	3	0.098	5.515	1203	1254	1254	45.717	0.203	1203	33	33	1.151	6.013	1203	2005	2005	64.581	2.741	1.516	1.411	1.514	8.4	7.665	7.785	8.526	8.262	8.801	8.776	8.82	6.2985	6.05217e-05	6.86925	1.66932e-05	AT2G17500.1		Auxin efflux carrier family protein
Thhalv10021221m	820	64	796	37	9.52e-136	0.519479	7.7e-207	-3.582	-0.242	-4.661	7.145	1392	820	4993	141.525	3.563	1392	64	375	11.815	6.903	1392	796	3971	119.694	2.484	1392	37	201	5.595	1.544	1.209	1.574	1.22	7.782	7.912	7.047	7.995	6.485	6.796	6.338	6.573	6.29725	2.56086e-05	5.16125	5.10806e-06	AT3G09600.1		Homeodomain-like superfamily protein
Thhalv10017926m	31	241	33	411	1.02e-50	0.751103	1.09e-78	3.112	0.179	3.703	0.501	864	31	31	1.416	3.613	864	241	241	12.233	0.68	864	33	33	1.603	4.204	864	411	411	18.433	2.23	2.641	2.962	1.374	8.64	8.886	7.938	8.814	6.175	7.114	6.741	6.968	6.26775	7.20259e-05	4.44775	0.000114364	AT2G40740.1	ATWRKY55,WRKY55	WRKY DNA-binding protein 55
Thhalv10014943m	9	1076	21	1311	0	0.0419949	0	7.054	1.311	7.161	-1.19	810	9	9	0.438	5.864	810	1076	1076	58.26	0.121	810	21	21	1.088	5.971	810	1311	1311	62.716	9.198	7.464	7.714	7.21	14.342	14.019	13.728	14.55	14.255	15.299	15.057	15.066	6.26325	0.000114627	7.02275	4.83576e-05	AT5G13080.1	ATWRKY75,WRKY75	WRKY DNA-binding protein 75
Thhalv10009585m	3	510	25	905	2.27e-170	3.94e-05	4.45e-249	7.562	3.147	8.21	-1.439	321	3	3	0.369	6.123	321	510	510	69.68	1.708	321	25	25	3.268	6.771	321	905	905	109.245	5.012	3.243	3.429	2.456	10.256	10.11	8.997	9.813	9.604	10.016	9.463	10.277	6.259	0.000247122	6.305	0.000113944	AT1G29290.1
Thhalv10018786m	26	3122	266	6523	0	4.18e-54	0	7.061	3.444	7.945	-0.105	1103	26	26	0.93	6.956	1103	3122	3122	124.137	3.339	1103	266	266	10.119	7.84	1103	6523	6523	229.155	6.866	5.322	5.29	3.486	11.215	11.635	11.263	11.769	11.6	12.931	12.811	13.048	6.2295	0.000447817	7.3565	0.000212435	AT3G44840.1		S-adenosyl-L-methionine-dependent methyltransferases superfamily protein
Thhalv10025150m	0	0	0	0	NA	NA	NA	3.507	-0.442	1.273	-1.756	1733	0	13	0.296	1.751	1733	0	133	3.366	-2.198	1733	0	9	0.218	-0.483	1733	0	32	0.716	3.191	2.403	1.866	2.397	8.963	8.742	7.794	9.15	6.549	6.499	6.425	6.732	6.198	7.47537e-05	4.087	4.25257e-05	AT4G19230.1	CYP707A1	cytochrome P450, family 707, subfamily A, polypeptide 1
Thhalv10013360m	28	4713	90	3494	0	4.58e-09	0	7.548	1.773	6.937	-0.744	1850	28	28	0.597	6.804	1850	4713	4713	111.73	1.029	1850	90	90	2.041	6.193	1850	3494	3494	73.183	3.467	3.225	3.431	2.785	9.284	9.814	8.13	10.015	5.904	6.917	6.73	7.401	6.08375	0.00010328	3.511	0.000171789	AT5G56960.1		basic helix-loop-helix (bHLH) DNA-binding family protein
Thhalv10006156m	66	6403	251	3963	0	1.02e-28	0	6.752	2.015	5.881	1.511	914	66	66	2.849	8.263	914	6403	6403	307.242	3.526	914	251	251	11.522	7.392	914	3963	3963	168.01	7.99	7.544	7.007	7.055	13.604	13.096	13.579	13.434	12.843	12.659	12.843	12.584	6.02925	3.01493e-05	5.33325	1.37091e-05	AT3G60420.1		Phosphoglycerate mutase family protein
Thhalv10017257m	19	8925	164	5052	0	2.9e-31	0	9.028	3.198	8.029	-0.083	794	19	19	0.944	8.945	794	8925	8925	492.982	3.115	794	164	164	8.666	7.946	794	5052	5052	246.548	11.199	8.542	9.445	9.347	15.817	15.648	15.667	15.515	14.499	15.487	15.567	15.176	6.0285	0.000220493	5.549	0.00026466	AT2G29460.1	ATGSTU4,GST22,GSTU4	glutathione S-transferase tau 4
Thhalv10029063m	30	2745	151	3450	0	9.45e-22	0	6.669	2.421	6.82	1.009	588	30	30	2.013	7.678	588	2745	2745	204.743	3.43	588	151	151	10.775	7.829	588	3450	3450	227.353	9.403	8.68	8.241	8.573	15.078	14.736	14.209	14.929	15.336	15.502	15.091	15.136	6.01375	4.10591e-05	6.542	1.07309e-05	AT4G09030.1	AGP10,ATAGP10	arabinogalactan protein 10
Thhalv10019743m	7	1418	58	563	0	3.39e-11	4.01e-146	7.815	3.139	6.304	-1.352	705	7	7	0.392	6.463	705	1418	1418	88.213	1.787	705	58	58	3.452	4.952	705	563	563	30.944	6.564	6.663	6.992	6.806	12.675	12.902	12.114	13.296	10.267	11.425	10.934	11.568	5.9905	3.05574e-05	4.29225	4.93831e-05	AT1G69930.1	ATGSTU11,GSTU11	glutathione S-transferase TAU 11
Thhalv10007957m	165	10234	822	6500	0	4.78e-115	0	6.131	2.452	5.293	2.661	1385	165	222	6.324	8.792	1385	10234	13998	443.261	5.113	1385	822	1142	34.596	7.954	1385	6500	8866	248.048	11.339	10.603	11.815	9.247	16.816	16.786	16.455	16.841	14.571	15.466	15.378	15.752	5.9735	0.000232719	4.54075	0.000671864	AT1G21100.1		O-methyltransferase family protein
Thhalv10018387m	729	31451	2911	52650	0	0	0	5.584	2.086	6.148	3.953	1857	729	729	15.489	9.537	1857	31451	31451	742.79	6.039	1857	2911	2911	65.772	10.101	1857	52650	52650	1098.61	8.026	6.497	7.607	5.361	12.576	12.642	12.832	13.265	12.625	13.868	13.686	13.773	5.956	0.000322785	6.61525	0.000179612	AT5G24550.1	BGLU32	beta glucosidase 32
Thhalv10007603m	500	30351	629	6279	0	1.62e-06	0	6.076	0.419	3.624	3.612	1614	500	500	12.223	9.688	1614	30351	30351	824.732	4.031	1614	629	629	16.352	7.236	1614	6279	6279	150.746	6.86	4.986	6.471	5.776	12.12	11.617	11.142	13.016	9.205	9.671	9.436	9.587	5.9505	0.000246721	3.4515	0.000436371	AT1G05680.1	UGT74E2	Uridine diphosphate glycosyltransferase 74E2
Thhalv10020681m	1	463	7	308	3.19e-158	0.0725409	4.11e-85	9.007	2.896	8.24	-5.316	1572	1	1	0.025	3.691	1572	463	463	12.917	-2.42	1572	7	7	0.187	2.924	1572	308	308	7.592	1.41	1.216	1.21	1.225	7.664	7.181	6.507	7.407	7.12	7.603	7.085	7.191	5.9245	2.96188e-05	5.9845	4.71063e-06	AT3G05390.1
Thhalv10000114m	16	7685	154	4205	0	7.58e-31	0	9.06	3.355	8.011	-1.504	1791	16	16	0.352	7.556	1791	7685	7686	188.212	1.851	1791	154	154	3.608	6.507	1791	4205	4205	90.976	7.443	5.569	6.464	5.538	12.044	12.304	11.813	12.527	10.097	11.865	11.736	11.51	5.9185	0.000132936	5.0485	0.000396939	AT2G22330.1	CYP79B3	cytochrome P450, family 79, subfamily B, polypeptide 3
Thhalv10009213m	12	831	75	3119	4.3e-265	1.25e-12	0	6.266	2.732	7.995	-0.184	538	12	12	0.88	6.082	538	831	831	67.743	2.548	538	75	75	5.849	7.811	538	3119	3119	224.642	9.388	8.571	8.745	7.082	14.523	14.562	13.768	14.417	15.941	16.512	15.985	16.359	5.871	0.000183786	7.75275	3.60349e-05	AT1G19020.1
Thhalv10017532m	1	869	9	811	7.18e-299	0.0236447	4.33e-227	9.916	3.258	9.637	-2.969	309	1	1	0.128	6.947	309	869	869	123.34	0.289	309	9	9	1.222	6.668	309	811	811	101.7	8.402	7.275	7.458	6.639	13.558	13.363	12.63	13.701	12.815	13.647	13.008	13.547	5.8695	0.000103556	5.81075	4.93831e-05	AT2G31945.1
Thhalv10020581m	3	435	16	703	1.46e-144	0.00577455	5.33e-192	7.332	2.504	7.846	-3.694	1532	3	3	0.077	3.638	1532	435	435	12.453	-1.19	1532	16	16	0.438	4.152	1532	703	703	17.781	3.458	2.554	1.847	1.248	8.141	8.363	7.507	8.545	9.51	10.213	9.794	9.942	5.86225	0.000191215	7.588	3.639e-05	AT3G10320.1		Glycosyltransferase family 61 protein
Thhalv10009957m	39	16601	162	19920	0	3.14e-20	0	8.886	2.143	8.97	-0.565	2277	39	39	0.676	8.321	2277	16601	16605	319.83	1.578	2277	162	162	2.985	8.405	2277	19920	19924	339.056	9.483	8.177	8.175	7.99	14.435	14.05	13.917	14.836	13.872	14.289	14.296	14.305	5.85325	8.47174e-05	5.73425	3.16699e-05	AT1G22400.1	ATUGT85A1,UGT85A1	UDP-Glycosyltransferase superfamily protein
Thhalv10000170m	203	14157	1001	28038	0	8.57e-139	0	6.277	2.391	7.084	2.586	1334	203	203	6.004	8.863	1334	14157	14160	465.534	4.977	1334	1001	1001	31.484	9.67	1334	28038	28047	814.683	9.3	7.82	8.608	7.261	14.013	13.964	13.78	14.639	14.163	15.383	15.217	15.174	5.85175	0.000143766	6.737	6.69174e-05	AT2G24850.1	TAT,TAT3	tyrosine aminotransferase 3
Thhalv10020723m	63	1888	192	6725	0	1.18e-17	0	5.058	1.697	6.712	0.683	1548	63	63	1.606	5.741	1548	1888	1888	53.49	2.38	1548	192	192	5.204	7.395	1548	6725	6725	168.337	5.769	3.519	3.97	3.065	10.051	9.514	10.211	9.916	11.282	11.836	12.357	12.11	5.84225	0.000331116	7.8155	7.72946e-05	AT3G11340.1		UDP-Glycosyltransferase superfamily protein
Thhalv10007541m	55	11	51	1	3.22e-06	1	2.23e-16	-0.284	0.249	-4.931	4.341	2042	55	1049	20.269	4.057	2042	11	775	16.645	4.59	2042	51	1172	24.081	-0.59	2042	1	35	0.664	2.826	2.407	2.255	2.188	8.432	8.443	7.621	8.491	5.584	7.026	4.736	6.307	5.82775	3.04069e-05	3.49425	0.000961716	AT1G01060.1	LHY,LHY1	Homeodomain-like superfamily protein
Thhalv10002544m	59	6294	67	4271	0	0.435571	0	6.89	0.273	6.152	0.775	1360	59	59	1.712	7.665	1360	6294	6294	202.97	1.048	1360	67	67	2.067	6.927	1360	4271	4271	121.688	7.041	5.517	5.654	5.876	12.077	11.95	11.168	12.12	10.851	11.444	10.936	11.341	5.80675	9.37469e-05	5.121	5.40157e-05	AT3G25250.1	AGC2,AGC2-1,AtOXI1,OXI1	AGC (cAMP-dependent, cGMP-dependent and protein kinase C) kinase family protein
Thhalv10016560m	217	5280	76	283	0	8.6e-14	0.0630859	4.758	-1.425	0.357	2.287	1754	217	217	4.881	7.045	1754	5280	5280	132.023	0.862	1754	76	76	1.818	2.644	1754	283	283	6.252	6.002	3.82	5.1	4.507	10.721	10.576	9.883	11.355	6.512	7.045	6.92	6.909	5.7765	0.000238349	1.98925	0.00877444	AT2G36750.1	UGT73C1	UDP-glucosyl transferase 73C1
Thhalv10015959m	14	46	5	121	1.54e-06	0.134445	3.35e-20	1.869	-1.397	3.085	-0.289	675	14	14	0.818	1.58	675	46	46	2.989	-1.686	675	5	5	0.311	2.796	675	121	121	6.946	3.794	2.803	3.175	2.639	8.858	9.457	7.9	9.273	9.613	10.189	9.626	9.556	5.76925	0.000106681	6.64325	1.32695e-05	AT5G12340.1
Thhalv10004971m	19	807	108	313	9.8e-247	6.54e-17	5.27e-64	5.561	2.596	4.016	0.177	663	19	19	1.131	5.738	663	807	807	53.383	2.773	663	108	108	6.835	4.193	663	313	313	18.293	4.542	3.575	3.212	4.431	9.826	9.626	9.066	10.304	9.11	10.035	9.377	9.91	5.7655	9.5528e-05	5.668	4.31536e-05	AT5G63130.1		Octicosapeptide/Phox/Bem1p family protein
Thhalv10029281m	26	6043	147	1421	0	6.84e-23	0	7.955	2.511	5.714	-0.231	1806	26	39	0.852	7.724	1806	6043	8705	211.395	2.28	1806	147	209	4.856	5.483	1806	1421	2084	44.713	7.964	6.893	7.733	7.667	13.496	12.8	13.197	13.804	11.193	11.565	11.664	11.555	5.76	4.67314e-05	3.93	3.48467e-05	AT4G01870.1		tolB protein-related
Thhalv10012997m	12	3503	23	1110	0	0.0904851	2.57e-290	8.342	1.028	6.506	-2.204	2181	12	12	0.217	6.138	2181	3503	3503	70.441	-1.176	2181	23	23	0.442	4.302	2181	1110	1110	19.721	4.104	4.226	3.626	3.499	10.053	9.219	9.149	10.059	8.196	8.919	9.096	8.898	5.75625	4.38447e-05	4.9135	1.99889e-05	AT5G54510.1	DFL1,GH3.6	Auxin-responsive GH3 family protein
Thhalv10014083m	54	5104	581	19286	0	5.84e-120	0	6.715	3.516	8.454	0.779	1242	54	54	1.715	7.494	1242	5104	5105	180.268	4.295	1242	581	581	19.628	9.233	1242	19286	19287	601.73	9.107	6.728	6.68	5.346	12.304	12.442	13.209	12.93	15.439	15.961	15.956	15.832	5.756	0.00110007	8.83175	0.000112551	AT5G19880.1		Peroxidase superfamily protein
Thhalv10016879m	26131	3731	20916	261	0	2.1e-55	0	-2.655	-0.232	-6.671	9.584	1343	26131	26131	767.7	6.929	1343	3731	3731	121.841	9.352	1343	20916	20916	653.451	2.913	1343	261	261	7.53	3.32	3.559	3.702	3.531	9.459	9.29	8.705	9.663	6.686	6.049	6.417	6.373	5.75125	2.59562e-05	2.85325	1.91189e-05	AT2G41250.1		Haloacid dehalogenase-like hydrolase (HAD) superfamily protein
Thhalv10019435m	38	3219	83	634	0	2.73e-05	2.43e-129	6.557	1.216	4.034	-0.273	1812	38	38	0.827	6.284	1812	3219	3219	77.912	0.943	1812	83	83	1.922	3.761	1812	634	634	13.558	5.12	3.899	4.335	4.177	10.241	9.837	10.187	10.246	7.364	7.928	8.08	8.311	5.745	3.70367e-05	3.538	0.000131758	AT1G71830.1	ATSERK1,SERK1	somatic embryogenesis receptor-like kinase 1
Thhalv10022578m	10128	14361	4931	6496	0	3.6362544782668e-317	1.26e-245	0.656	-0.95	-0.667	7.126	2861	10128	10129	139.688	7.782	2861	14361	14361	220.146	6.176	2861	4931	4931	72.315	6.459	2861	6496	6496	87.981	6.026	5.569	5.483	5.107	11.473	11.316	10.565	11.773	8.651	9.032	9.068	9.638	5.7355	4.81714e-05	3.551	6.72778e-05	AT2G16500.1	ADC1,ARGDC,ARGDC1,SPE1	arginine decarboxylase 1
Thhalv10006118m	97	616	83	19	4.44e-117	0.743547	7.24e-15	2.819	-0.136	-2.378	2.055	921	97	97	4.156	4.874	921	616	616	29.334	1.919	921	83	83	3.781	-0.323	921	19	19	0.799	5.407	4.893	5.421	5.303	11.003	11.024	10.204	11.708	5.404	5.178	5.578	4.778	5.72875	5.37638e-05	-0.0215	0.929947	AT3G61630.1	CRF6	cytokinin response factor 6
Thhalv10001003m	61	5886	221	2611	0	2.86e-24	0	6.745	1.946	5.394	1.314	968	61	61	2.486	8.059	968	5886	5886	266.679	3.26	968	221	221	9.579	6.708	968	2611	2611	104.518	9.63	8.612	9.485	7.866	15.077	14.537	13.912	14.895	13.392	14.162	13.65	14.04	5.707	0.000157304	4.91275	0.000119562	AT5G47220.1	ATERF-2,ATERF2,ERF2	ethylene responsive element binding factor 2
Thhalv10008152m	164	13093	559	7845	0	1.45e-56	0	6.471	1.857	5.554	1.945	1681	164	164	3.849	8.416	1681	13093	13093	341.598	3.802	1681	559	559	13.953	7.499	1681	7845	7845	180.835	9.418	8.885	9.394	8.121	14.573	14.605	14.445	14.914	12.598	13.509	13.188	13.782	5.67975	4.95369e-05	4.31475	0.000123218	AT1G18570.1	AtMYB51,BW51A,BW51B,HIG1,MYB51	myb domain protein 51
Thhalv10008912m	7	142	9	58	8.92e-40	0.752147	6.9e-10	4.495	0.451	3.025	-1.793	957	7	7	0.289	2.702	957	142	142	6.508	-1.342	957	9	9	0.395	1.232	957	58	58	2.348	4.892	3.557	3.01	2.314	9.926	8.092	9.982	8.468	8.904	10.362	8.859	9.57	5.67375	0.000769249	5.9805	0.000251539	AT1G15380.1		Lactoylglutathione lyase / glyoxalase I family protein
Thhalv10001870m	11	476	72	586	4.17e-146	1.78e-12	2.01e-146	5.588	2.799	5.709	-0.307	537	11	11	0.808	5.281	537	476	476	38.876	2.492	537	72	72	5.626	5.402	537	586	586	42.285	5.745	5.681	5.765	5.14	11.556	11.36	10.757	11.336	10.925	11.409	10.871	11.345	5.6695	2.69757e-05	5.55475	9.46796e-06	AT1G35210.1
Thhalv10028605m	95	16942	671	5401	0	9.4e-116	0	7.631	2.909	5.803	0.97	1913	95	95	1.959	8.601	1913	16942	16942	388.413	3.879	1913	671	671	14.717	6.773	1913	5401	5401	109.4	8.227	7.573	7.698	6.931	13.527	13.087	12.583	13.839	10.292	11.267	10.95	11.124	5.65175	8.1021e-05	3.301	0.000206731	AT4G11280.1	ACS6,ATACS6	1-aminocyclopropane-1-carboxylic acid (acc) synthase 6
Thhalv10014566m	1	17	19	6	2.53e-05	4.9e-05	0.169077	4.24	4.337	2.559	-4.734	1050	1	1	0.038	-0.494	1050	17	17	0.71	-0.397	1050	19	19	0.759	-2.175	1050	6	6	0.221	1.539	1.442	1.393	1.453	7.774	6.519	7.06	7.047	5.953	6.79	5.606	5.966	5.64325	3.34068e-05	4.622	2.04787e-05	AT5G52020.1		Integrase-type DNA-binding superfamily protein
Thhalv10000397m	8	382	8	44	1.54e-118	1	2.17e-06	5.73	0.089	2.433	-0.327	396	8	8	0.797	5.403	396	382	382	42.307	-0.238	396	8	8	0.848	2.106	396	44	44	4.305	6.551	6.686	6.542	6.213	11.934	12.816	11.206	12.57	8.891	9.469	8.998	9.003	5.6335	7.68138e-05	2.59225	3.18819e-05	AT2G21640.1
Thhalv10004608m	31	1573	126	578	0	1.13e-15	2.08e-121	5.81785	2.11185	4.19485	0.000155	1223	31	31	1	5.818	1223	1573	1573	56.409	2.112	1223	126	126	4.323	4.195	1223	578	578	18.313	6.094	5.798	4.617	4.29	10.633	10.684	10.796	11.13	8.516	9.25	8.403	8.657	5.611	0.00013423	3.50675	0.000700391	AT5G66650.1		Protein of unknown function (DUF607)
Thhalv10016558m	3006	24617	2577	5119	0	0.00985096	1.87e-87	3.187	-0.133	0.742	6.015	1834	3006	3007	64.691	9.202	1834	24617	24628	588.943	5.882	1834	2577	2578	58.979	6.757	1834	5119	5120	108.176	9.287	8.773	9.61	9.267	15.011	14.646	14.296	15.365	12.023	12.319	12.309	12.316	5.59525	4.10591e-05	3.0075	3.06855e-05	AT2G36800.1	DOGT1,UGT73C5	don-glucosyltransferase 1
Thhalv10005158m	3	160	5	378	1.5e-50	0.641505	4.66e-101	5.89	0.826	6.952	-1.739	395	3	3	0.3	4.151	395	160	160	17.765	-0.913	395	5	5	0.531	5.213	395	378	378	37.081	6.59	2.937	5.426	2.375	10.266	9.444	10.075	9.886	12.667	13.493	13.18	13.064	5.58575	0.00329684	8.769	0.000335948	AT2G14378.1		Protein of unknown function (DUF1278)
Thhalv10007297m	1	38	29	243	3.6e-12	6.97e-08	7.85e-67	5.438	4.996	7.917	-5.375	1637	1	1	0.024	0.063	1637	38	39	1.045	-0.379	1637	29	30	0.769	2.542	1637	243	246	5.823	6.302	4.268	4.815	2.807	10.157	10.322	9.92	10.127	10.414	11.482	11.412	11.564	5.5835	0.000794048	6.67	0.000330688	AT1G14070.1	FUT7	fucosyltransferase 7
Thhalv10009946m	5	1010	141	2990	0	9.4e-37	0	7.849	4.926	9.234	-3.032	1614	5	5	0.122	4.817	1614	1010	1037	28.179	1.894	1614	141	143	3.717	6.202	1614	2990	3066	73.608	6.787	4.651	5.356	3.062	10.548	10.691	10.35	10.595	10.852	11.871	11.804	11.99	5.582	0.00105098	6.66525	0.000430447	AT1G14080.1	ATFUT6,FUT6	fucosyltransferase 6
Thhalv10005132m	43	4452	206	2140	0	2.08e-28	0	6.846	2.349	5.611	1.037	827	43	43	2.052	7.883	827	4452	4452	236.099	3.386	827	206	206	10.451	6.648	827	2140	2140	100.269	9.069	7.68	7.283	7.75	13.83	13.312	12.894	14.066	13.056	13.288	12.829	13.329	5.58	0.000151157	5.18	6.75251e-05	AT5G64310.1	AGP1,ATAGP1	arabinogalactan protein 1
Thhalv10026465m	6	300	15	749	1.21e-93	0.0991931	1.23e-199	5.797	1.411	6.938	-1.512	675	6	6	0.351	4.285	675	300	300	19.492	-0.101	675	15	15	0.932	5.426	675	749	749	42.997	6.074	3.57	4.207	4.029	9.947	10.095	9.68	10.404	10.713	11.493	11.276	11.51	5.5615	0.000309771	6.778	9.46807e-05	AT4G17215.1		Pollen Ole e 1 allergen and extensin family protein
Thhalv10014326m	100	2263	647	2337	0	1.37e-106	0	4.653	2.782	4.52	1.949	1022	100	100	3.861	6.602	1022	2263	2264	97.156	4.731	1022	647	647	26.562	6.469	1022	2337	2337	88.607	7.774	5.846	5.563	6.116	11.947	11.953	10.57	13.025	12.258	12.29	12.156	12.397	5.549	0.00072051	5.9505	8.67314e-05	AT5G57560.1	TCH4,XTH22	Xyloglucan endotransglucosylase/hydrolase family protein
Thhalv10007873m	451	13272	1088	8815	0	1.85e-70	0	5.032	1.359	4.263	3.538	1532	451	451	11.615	8.57	1532	13272	13272	379.945	4.897	1532	1088	1088	29.798	7.801	1532	8815	8815	222.957	11.046	10.588	11.025	10.205	16.425	16.256	15.65	16.661	15.081	15.367	14.827	15.121	5.532	4.3057e-05	4.383	1.82192e-05	AT1G19770.1	ATPUP14,PUP14	purine permease 14
Thhalv10028855m	7	141	13	423	1.89e-39	0.302998	2.91e-107	4.485	0.982	5.891	-1.818	974	7	7	0.284	2.667	974	141	141	6.349	-0.836	974	13	13	0.56	4.073	974	423	423	16.828	4.388	2.407	3.851	1.863	8.328	8.925	8.278	8.934	9.567	10.325	10.202	10.327	5.489	0.000448004	6.978	0.000109068	AT4G04990.1		Protein of unknown function (DUF761)
Thhalv10026342m	20	1078	53	771	0	0.000116436	3.41e-185	5.905	1.495	5.243	0.056	759	20	20	1.04	5.961	759	1078	1078	62.29	1.551	759	53	53	2.93	5.299	759	771	771	39.361	5.749	5.081	5.481	5.391	11.386	10.861	10.393	11.015	9.854	10.691	10.072	10.706	5.48825	3.1736e-05	4.90525	1.83027e-05	AT4G15120.1		VQ motif-containing protein
Thhalv10021478m	21	279	44	423	2.82e-70	0.00520555	7.59e-91	3.885	1.156	4.307	-0.497	1169	21	21	0.709	3.388	1169	279	279	10.467	0.659	1169	44	44	1.579	3.81	1169	423	423	14.021	3.107	3.765	4.621	2.316	9.051	9.046	8.257	9.296	8.444	8.643	8.301	8.565	5.46025	0.00026759	5.036	0.000163719	AT3G07195.1		RPM1-interacting protein 4 (RIN4) family protein
Thhalv10017392m	12	81	16	12	1.28e-16	0.515387	0.906907	2.907	0.504	-0.026	-0.856	857	12	12	0.552	2.051	857	81	81	4.145	-0.352	857	16	16	0.783	-0.882	857	12	12	0.543	3.698	3.785	3.771	5.842	9.922	9.665	9.376	9.903	4.743	5.507	5.474	5.232	5.4425	0.000269363	0.965	0.153622	AT2G31980.1	AtCYS2,CYS2	PHYTOCYSTATIN 2
Thhalv10003430m	7	405	69	1350	9.17e-128	2.58e-14	0	6.007	3.39	7.565	-1.007	555	7	7	0.498	5	555	405	405	32.004	2.383	555	69	69	5.216	6.558	555	1350	1350	94.254	7.965	7.548	7.148	6.278	12.864	12.777	12.021	13.038	15.398	15.887	15.035	15.128	5.44025	0.000119252	8.12725	1.68173e-05	AT5G42380.1	CML37,CML39	calmodulin like 37
Thhalv10007100m	2	2	3	0	1	0.800483	0.291227	-1.332	-0.268	-5.621	3.557	2430	2	725	11.772	2.225	2430	2	259	4.675	3.289	2430	3	566	9.773	-2.064	2430	0	15	0.239	1.915	1.614	1.447	1.749	7.31	7.221	6.022	7.928	4.249	3.492	3.625	3.909	5.439	0.000108841	2.1375	0.000119956	AT1G01060.1	LHY,LHY1	Homeodomain-like superfamily protein
Thhalv10018492m	1745	2789	2342	2599	1.95e-110	9.64e-31	2.18e-24	0.842	0.52	0.554	5.813	1426	1745	2032	56.223	6.655	1426	2789	3276	100.755	6.333	1426	2342	2740	80.62	6.367	1426	2599	3037	82.525	4.369	3.634	3.615	3.717	9.622	9.079	8.585	9.787	8.936	9.485	9.582	9.482	5.4345	5.88785e-05	5.5375	1.20084e-05	AT1G73480.1		alpha/beta-Hydrolases superfamily protein
Thhalv10010208m	94	21	100	13	5.99e-09	0.514531	1.41e-17	-1.583	0.258	-3.149	7.515	2263	94	10490	182.895	5.932	2263	21	3150	61.048	7.773	2263	100	11797	218.725	4.366	2263	13	1204	20.616	5.353	5.294	5.306	5.573	10.871	10.86	10.358	11.106	7.776	7.379	7.278	7.259	5.41725	1.86906e-05	2.0415	3.94099e-05	AT3G54500.1
Thhalv10005182m	41	358	84	439	1.45e-78	8.42e-05	1.02e-77	3.279	1.123	3.394	1.75	481	41	41	3.363	5.029	481	358	358	32.642	2.873	481	84	84	7.327	5.144	481	439	439	35.365	7.648	7.382	7.595	7.203	13.112	13.091	12.1	13.173	11.485	12.333	11.831	12.359	5.412	4.02976e-05	4.545	1.76514e-05	AT5G64905.1	PROPEP3	elicitor peptide 3 precursor
Thhalv10011440m	187	2179	293	1345	0	8.85e-08	2.48e-195	3.695	0.736	2.82	1.898	1980	187	187	3.726	5.593	1980	2179	2179	48.265	2.634	1980	293	293	6.209	4.718	1980	1345	1345	26.322	6.398	6.784	6.555	7.222	12.267	11.957	11.963	12.414	11.636	11.963	11.396	11.703	5.4105	2.60609e-05	4.93475	1.2781e-05	AT1G49450.1		Transducin/WD40 repeat-like superfamily protein
Thhalv10019113m	18	1441	61	803	0	9.18e-07	1.42e-196	6.476	1.85	5.454	-0.246	842	18	18	0.843	6.23	842	1441	1441	75.058	1.604	842	61	61	3.04	5.208	842	803	803	36.954	7.111	6.579	6.446	6.661	12.382	11.818	11.728	12.394	10.383	11.055	10.849	11.476	5.38125	2.96188e-05	4.2415	3.23742e-05	AT1G78460.1		SOUL heme-binding family protein
Thhalv10018875m	110	2919	239	1323	0	1.51e-13	9.39e-243	4.882	1.208	3.562	1.771	1272	110	110	3.412	6.653	1272	2919	2919	100.645	2.979	1272	239	239	7.884	5.333	1272	1323	1323	40.302	4.838	4.543	3.964	3.35	9.527	9.746	8.864	10.016	7.959	8.514	8.092	8.446	5.3645	0.000113863	4.079	0.000100435	AT1G68340.1		Protein of unknown function (DUF1639)
Thhalv10019748m	4	45	6	59	1.3e-11	0.678712	1.75e-12	3.645	0.674	3.857	-0.587	237	4	4	0.666	3.058	237	45	45	8.327	0.087	237	6	6	1.062	3.27	237	59	59	9.646	4.218	3.524	4.622	1.816	8.663	9.372	8.047	9.474	9.463	10.429	9.724	10.06	5.344	0.00083086	6.374	0.0001965	AT1G68765.1	IDA	Putative membrane lipoprotein
Thhalv10025482m	26	6565	94	3492	0	1.41e-10	0	8.132	1.943	7.043	-1.002	2055	26	26	0.499	7.13	2055	6565	6565	140.109	0.941	2055	94	94	1.919	6.041	2055	3492	3492	65.845	3.118	2.858	2.809	2.863	8.585	8.163	7.619	8.6	7.036	7.821	7.1	7.581	5.32975	3.21528e-05	4.4725	1.38023e-05	AT4G22590.1		Haloacid dehalogenase-like hydrolase (HAD) superfamily protein
Thhalv10017972m	1099	6767	2509	8082	0	1.73e-147	0	2.775	1.28	2.853	5.041	1317	1099	1099	32.925	7.816	1317	6767	6767	225.348	6.321	1317	2509	2509	79.933	7.894	1317	8082	8082	237.789	4.783	5.901	5.424	4.827	10.524	10.616	10.146	10.951	10.636	10.774	10.012	10.143	5.3255	5.56584e-05	5.1575	3.15329e-05	AT2G40000.1	ATHSPRO2,HSPRO2	ortholog of sugar beet HS1 PRO-1 2
Thhalv10014751m	450	1401	688	307	1.02e-158	6.3e-16	5.98e-10	1.791	0.701	-0.578	4.333	881	450	450	20.153	6.124	881	1401	1401	69.744	5.034	881	688	688	32.766	3.755	881	307	307	13.503	4.998	4.623	4.328	4.846	9.982	10.216	9.347	10.541	8.616	9.022	8.668	8.709	5.32275	4.64334e-05	4.055	1.21387e-05	AT5G04830.1		Nuclear transport factor 2 (NTF2) family protein
Thhalv10009265m	0	61	0	15	2.09e-21	NA	0.000130444	8.13	1.896	5.45	-3.194	722	0	2	0.109	4.936	722	61	504	30.615	-1.298	722	0	7	0.407	2.256	722	15	89	4.777	11.186	9.611	10.405	8.93	15.824	15.115	15.273	15.19	12.196	12.646	12.893	13.242	5.3175	0.000247655	2.71125	0.00378504	AT1G25275.3
Thhalv10016542m	325	15433	1048	11838	0	1.51e-99	0	5.74	1.791	5.157	3.032	2108	325	437	8.179	8.772	2108	15433	21017	437.264	4.823	2108	1048	1422	28.303	8.189	2108	11838	15871	291.737	10.0663	9.47564	10.0422	9.2072	15.2233	15.0361	14.4738	15.2847	13.746	14.3669	13.9007	14.2587	5.30662	1.45114e-06	4.37023	2.73726e-06	AT2G38470.1	WRKY33	WRKY DNA-binding protein 40
Thhalv10021131m	6	351	11	93	6.44e-111	0.365756	2.03e-19	6.023	0.963	3.928	-2.382	1234	6	6	0.192	3.641	1234	351	351	12.475	-1.419	1234	11	11	0.374	1.546	1234	93	93	2.92	3.926	3.638	3.934	3.829	9.405	9.042	8.827	9.238	8.004	8.839	7.647	8.27	5.29625	1.37954e-05	4.35825	2.70167e-05	AT3G16150.1		N-terminal nucleophile aminohydrolases (Ntn hydrolases) superfamily protein
Thhalv10029091m	178	9583	612	8018	0	1.32e-62	0	5.903	1.87	5.467	3.191	769	178	178	9.133	9.094	769	9583	9583	546.536	5.061	769	612	612	33.391	8.658	769	8018	8018	404.016	8.912	8.165	8.459	7.246	13.812	13.277	13.076	13.786	13.018	13.549	13.377	13.502	5.29225	0.000107476	5.166	4.97412e-05	AT4G02380.1	AtLEA5,SAG21	senescence-associated gene 21
Thhalv10007341m	11	2505	84	3384	0	1.71e-15	0	7.983	3.021	8.239	-1.977	1709	11	11	0.254	6.006	1709	2505	2505	64.285	1.044	1709	84	84	2.062	6.262	1709	3384	3384	76.727	9.223	8.332	8.437	9.219	14.082	14.287	13.339	14.647	13.728	14.314	13.812	13.733	5.286	8.73078e-05	5.094	2.07196e-05	AT1G30700.1		FAD-binding Berberine family protein
Thhalv10019130m	32	2689	97	807	0	2.92e-09	1.11e-180	6.545	1.688	4.63	0.781	735	32	32	1.718	7.326	735	2689	2689	160.453	2.469	735	97	97	5.537	5.411	735	807	807	42.545	9.447	9.359	8.998	8.417	14.669	14.065	13.5	15.071	12.662	12.948	12.113	12.394	5.271	0.000124249	3.474	9.03457e-05	AT1G76600.1
Thhalv10011071m	2	24	1	50	1.41e-06	1	6.86e-12	3.737	-0.911	4.618	-1.709	258	2	2	0.306	2.028	258	24	24	4.08	-2.62	258	1	1	0.163	2.909	258	50	50	7.509	4.347	3.439	5.847	3.761	9.981	9.157	9.086	10.243	10.182	11.095	10.606	10.836	5.26825	0.000483366	6.33125	0.000112536	AT3G48450.1		RPM1-interacting protein 4 (RIN4) family protein
Thhalv10008463m	8	620	68	1080	1.95e-199	2.4e-13	1.6e-288	6.428	3.176	7.05	-1.689	1018	8	8	0.31	4.739	1018	620	620	26.711	1.487	1018	68	68	2.803	5.361	1018	1080	1080	41.109	6.729	5.223	5.922	4.62	10.985	10.949	10.829	10.787	10.439	11.287	11.109	11.298	5.264	0.000170218	5.40975	0.000124051	AT1G28190.1
Thhalv10026404m	1	17	7	7	2.53e-05	0.0725409	0.100085	4.24	2.896	2.781	-3.84	565	1	1	0.07	0.4	565	17	17	1.32	-0.944	565	7	7	0.52	-1.059	565	7	7	0.48	1.446	1.227	1.237	1.255	7.53	6.67	5.57	6.448	5.302	5.595	5.2	5.83	5.26325	0.000115978	4.1905	9.42997e-06	AT4G19430.1
Thhalv10021307m	88	1027	462	743	7.55e-247	3.76e-67	9.1e-118	3.698	2.481	3.052	1.743	1037	88	88	3.348	5.441	1037	1027	1027	43.435	4.224	1037	462	462	18.693	4.795	1037	743	743	27.763	7.388	6.975	6.049	6.114	11.871	11.821	11.22	12.574	10.876	11.206	10.644	10.833	5.24	0.000140061	4.25825	7.95542e-05	AT3G19580.1	AZF2,ZF2	zinc-finger protein 2
Thhalv10006244m	16	2709	160	3260	0	1.85e-32	0	7.556	3.411	7.645	-0.407	837	16	16	0.754	7.149	837	2709	2709	141.947	3.004	837	160	160	8.021	7.238	837	3260	3260	150.921	10.428	9.923	9.123	8.469	14.927	14.693	14.283	14.973	15.727	16.145	15.772	15.607	5.23325	0.000178007	6.327	4.68174e-05	AT3G61190.1	BAP1	BON association protein 1
Thhalv10025056m	2313	263	1367	63	1.97626258336499e-322	1.12e-39	0	-2.985	-0.671	-5.225	5.662	1803	2313	2314	50.638	2.677	1803	263	263	6.397	4.991	1803	1367	1367	31.811	0.437	1803	63	63	1.354	3.562	3.257	2.175	3.732	8.44	8.311	8.476	8.42	6.149	5.854	5.634	5.505	5.23025	8.00533e-05	2.604	0.000916432	AT4G15490.1	UGT84A3	UDP-Glycosyltransferase superfamily protein
Thhalv10016563m	25	2030	155	4473	0	2.08e-25	0	6.497	2.721	7.457	-0.789	1704	25	25	0.579	5.708	1704	2030	2031	52.274	1.932	1704	155	155	3.817	6.668	1704	4473	4473	101.716	6.97	6.577	6.671	6.884	12.447	11.9	11.672	11.986	11.185	11.985	11.756	12.198	5.22575	2.39532e-05	5.0055	1.50246e-05	AT2G35710.1		Nucleotide-diphospho-sugar transferases superfamily protein
Thhalv10019031m	135	5484	659	2687	0	5.74e-91	0	5.497	2.376	4.289	2.365	1034	135	135	5.151	7.862	1034	5484	5484	232.606	4.741	1034	659	659	26.741	6.654	1034	2687	2687	100.694	5.872	5.538	5.813	5.499	11.039	11.146	10.505	10.92	8.128	9.073	8.795	9.384	5.222	1.96757e-05	3.1645	0.000112551	AT1G69920.1	ATGSTU12,GSTU12	glutathione S-transferase TAU 12
Thhalv10014780m	1	128	3	215	1.09e-42	0.519479	8.3e-59	7.264	1.089	7.925	-1.551	925	1	8	0.341	5.713	925	128	1106	52.439	-0.462	925	3	16	0.726	6.374	925	215	1980	82.943	7.582	6.832	6.778	6.951	12.531	12.258	11.5	12.675	12.381	13.252	13.004	13.23	5.20525	6.35078e-05	5.931	1.4461e-05	AT5G13220.1	JAS1,JAZ10,TIFY9	jasmonate-zim-domain protein 10
Thhalv10002637m	158	210	30	1436	7.37e-06	4e-19	7.36e-235	0.563	-2.308	3.158	2.45	1141	158	158	5.464	3.013	1141	210	210	8.072	0.142	1141	30	30	1.103	5.608	1141	1436	1436	48.767	5.001	4.495	4.004	3.066	9.598	9.12	8.709	9.931	11.939	12.367	12.875	12.306	5.198	0.000230584	8.23025	2.0957e-05	AT3G24420.1		alpha/beta-Hydrolases superfamily protein
Thhalv10016593m	519	759	445	462	1.3e-24	0.370185	0.00317775	0.701	-0.133	-0.194	3.836	1434	519	519	14.28	4.537	1434	759	759	23.213	3.703	1434	445	445	13.02	3.642	1434	462	462	12.484	5.968	6.781	6.755	6.235	11.481	11.847	11.043	12.066	10.605	10.918	11.359	11.217	5.1745	5.39048e-05	4.59	2.27396e-05	AT2G38780.1
Thhalv10001780m	2	15	6	14	0.000577673	0.284302	0.00742385	3.853	2.089	3.781	-2.349	402	2	2	0.196	1.504	402	15	26	2.837	-0.26	402	6	8	0.835	1.432	402	14	28	2.699	4.86	4.266	4.853	4.688	10.195	9.878	9.9	9.329	8.297	8.794	8.492	8.872	5.15875	3.07544e-05	3.947	1.61822e-05	AT2G44080.1	ARL	ARGOS-like
Thhalv10022105m	11	304	37	1515	1.43e-88	0.000234058	0	4.941	1.839	7.08	-0.496	612	11	11	0.709	4.445	612	304	304	21.785	1.343	612	37	37	2.537	6.584	612	1515	1515	95.922	6.389	5.932	6.204	4.576	10.922	11.35	10.546	10.861	11.526	12.64	12.575	12.808	5.1445	0.000164888	6.612	6.07707e-05	AT3G21520.1	AtDMP1,DMP1	DUF679 domain membrane protein 1
Thhalv10026678m	29	1000	233	243	2.37e-298	3.95e-43	3.83e-39	5.26	3.095	3.041	1.049	553	29	29	2.069	6.309	553	1000	1000	79.308	4.144	553	233	233	17.678	4.09	553	243	243	17.027	7.298	7.331	6.585	6.909	12.195	11.992	11.535	12.821	10.627	10.713	10.35	10.589	5.105	6.60072e-05	3.539	2.02451e-05	AT4G18422.1
Thhalv10024985m	440	31310	1674	23276	0	6.73e-188	0	6.306	2.017	5.7	3.336	1719	440	440	10.099	9.642	1719	31310	31321	799.104	5.353	1719	1674	1674	40.859	9.036	1719	23276	23282	524.811	9.036	7.979	8.646	8.275	13.718	13.251	13.28	14.083	12.393	13.346	13.233	13.269	5.099	5.68778e-05	4.57625	4.49938e-05	AT4G37370.1	CYP81D8	cytochrome P450, family 81, subfamily D, polypeptide 8
Thhalv10017726m	28	599	103	1215	1.49e-166	7.27e-12	6.38e-296	4.571	1.968	5.413	0.692	684	28	28	1.615	5.263	684	599	599	38.407	2.66	684	103	103	6.318	6.105	684	1215	1215	68.83	6.286	4.902	5.34	4.72	10.562	10.639	9.718	10.671	10.088	11.422	11.08	11.532	5.0855	0.000140151	5.7185	8.73044e-05	AT2G35980.1	ATNHL10,NHL10,YLS9	Late embryogenesis abundant (LEA) hydroxyproline-rich glycoprotein family
Thhalv10019372m	230	793	392	584	2.12e-99	7.87e-13	8.1e-30	1.967	0.92	1.389	3.883	789	230	295	14.752	5.85	789	793	1038	57.698	4.803	789	392	525	27.919	5.272	789	584	787	38.651	7.531	6.525	6.705	8.852	12.862	12.265	11.781	13.026	12.063	12.474	12.546	12.237	5.08025	0.000538963	4.92675	0.00026463
Thhalv10014334m	64	595	115	178	3.84e-133	6.97e-05	2.5e-11	3.37	0.934	1.45	1.493	897	64	64	2.815	4.863	897	595	595	29.092	2.427	897	115	115	5.379	2.943	897	178	178	7.689	7.226	5.946	6.895	5.353	11.487	11.566	10.881	11.79	8.888	9.606	9.115	9.404	5.076	0.00021695	2.89825	0.00137706	AT5G14730.1
Thhalv10006564m	611	29250	1957	80324	0	2.52e-184	0	5.733	1.768	7.012	2.5	4263	611	611	5.655	8.233	4263	29250	29250	300.922	4.268	4263	1957	1957	19.261	9.512	4263	80324	80324	730.11	5.991	4.682	5.261	4.721	10.139	9.978	10.011	10.823	10.535	11.725	11.696	11.948	5.074	9.55963e-05	6.31225	4.50013e-05	AT1G15520.1	ABCG40,ATABCG40,ATPDR12,PDR12	pleiotropic drug resistance 12
Thhalv10022110m	1	456	61	1437	8.43e-156	1.31e-17	0	8.986	6.02	10.463	-4.443	858	1	1	0.046	4.543	858	456	456	23.309	1.577	858	61	61	2.983	6.02	858	1437	1437	64.897	8.015	6.64	6.825	8.792	13.203	12.476	11.894	12.983	13.976	14.479	13.763	13.869	5.071	0.000488316	6.45375	8.23702e-05	AT3G23250.1	ATMYB15,ATY19,MYB15	myb domain protein 15
Thhalv10016085m	219	3147	337	4662	0	2.29e-08	0	3.998	0.711	4.386	2.73	1302	219	219	6.637	6.728	1302	3147	3147	106.006	3.441	1302	337	337	10.86	7.116	1302	4662	4662	138.746	10.012	9.756	9.772	9.975	15.445	14.826	14.238	15.271	14.789	15.326	14.714	14.873	5.06625	4.64334e-05	5.04675	6.71705e-06	AT5G22630.1	ADT5	arogenate dehydratase 5
Thhalv10024861m	254	24763	1210	30609	0	9.51e-164	0	6.761	2.35	6.887	2.434	1869	254	256	5.404	9.195	1869	24763	24982	586.221	4.784	1869	1210	1227	27.545	9.321	1869	30609	30850	639.594	10.222	9.27	9.872	8.48	14.55	14.796	14.355	14.371	14.212	15.111	14.997	15.047	5.057	0.000120179	5.38075	7.66518e-05	AT4G39950.1	CYP79B2	cytochrome P450, family 79, subfamily B, polypeptide 2
Thhalv10014064m	85	182	17	168	6.18e-14	3.18e-10	9.78e-06	1.251	-2.233	0.957	1.666	1057	85	85	3.173	2.917	1057	182	182	7.552	-0.567	1057	17	17	0.675	2.623	1057	168	168	6.159	2.769	1.431	4.443	2.125	7.835	7.728	7.031	8.368	7.002	7.512	7.215	7.494	5.0485	0.00103357	4.61375	0.000844809	AT5G54300.1		Protein of unknown function (DUF761)
Thhalv10025015m	940	575	572	22	1.08e-07	8.15e-15	2.54e-261	-1.352	-0.799	-5.699	9.7	1864	940	39283	831.515	8.348	1864	575	13845	325.755	8.901	1864	572	21231	477.898	4.001	1864	22	770	16.007	9.778	10.032	9.746	10.356	14.916	15.253	14.71	15.165	10.844	10.592	10.473	10.715	5.033	2.56086e-05	0.678	0.00872623	AT4G35090.1	CAT2	catalase 2
Thhalv10009217m	80	2572	47	662	0	0.0316464	4.22e-104	5.159	-0.679	3.022	2.495	560	80	80	5.637	7.654	560	2572	2572	201.431	1.816	560	47	47	3.521	5.517	560	662	662	45.807	7.905	7.356	7.16	7.45	13.022	12.248	12.245	12.469	11.563	12.06	11.669	11.894	5.02825	3.59683e-05	4.32875	1.32999e-05	AT1G24575.1
Thhalv10013336m	0	0	1	3	NA	0.63105	0.313903	-0.237	1.075	1.785	0.533	1500	0	55	1.447	0.296	1500	0	42	1.228	1.608	1500	1	109	3.049	2.318	1500	3	193	4.986	4.87	3.718	3.946	1.774	8.573	8.218	8.632	8.977	9.502	10.129	10.184	10.107	5.023	0.000868791	6.4035	0.0002142	AT5G17330.1	GAD,GAD1	glutamate decarboxylase
Thhalv10021315m	10	5	12	2	0.524206	0.797443	0.0275519	-1.276	0.275	-2.917	3.428	1224	10	334	10.767	2.152	1224	5	124	4.443	3.703	1224	12	380	13.026	0.511	1224	2	45	1.425	2.284	3.106	2.802	2.751	7.811	7.727	7.155	8.327	6.139	6.424	5.795	6.043	5.01925	5.50189e-05	3.3645	3.25127e-05	AT3G12320.1
Thhalv10025906m	515	19577	1860	28762	0	1.47e-198	0	5.401	1.941	5.777	3.838	1421	515	515	14.3	9.239	1421	19577	19577	604.221	5.779	1421	1860	1860	54.92	9.615	1421	28762	28762	784.302	10.702	9.83	9.877	9.56	14.875	15.066	14.929	15.132	15.214	15.811	15.667	15.722	5.00825	3.95741e-05	5.61125	1.66623e-05	AT4G36990.1	AT-HSFB1,ATHSF4,HSF4,HSFB1	heat shock factor 4
Thhalv10017151m	583	6619	1494	2943	0	8.17e-106	0	3.645	1.445	2.293	4.076	1390	583	594	16.861	7.721	1390	6619	6689	211.052	5.521	1390	1494	1521	45.912	6.369	1390	2943	2964	82.627	5.076	4.748	4.301	4.66	9.941	9.555	9.245	10.057	8.832	9.219	8.976	8.959	5.00325	3.72821e-05	4.30025	1.16436e-05	AT2G37970.1	SOUL-1	SOUL heme-binding family protein
Thhalv10009026m	3	75	13	250	3.8e-22	0.0262768	2.51e-65	4.797	2.204	6.355	-2.029	483	3	3	0.245	2.768	483	75	75	6.81	0.175	483	13	13	1.129	4.326	483	250	250	20.056	5.464	5.395	4.64	3.555	9.602	9.579	9.782	10.06	12.097	12.522	11.575	12.04	4.99225	0.000204955	7.295	3.8027e-05	AT1G15010.1
Thhalv10027885m	17	353	24	132	5.57e-98	0.347836	5.53e-21	4.528	0.586	2.93	-0.471	930	17	17	0.721	4.057	930	353	353	16.647	0.115	930	24	24	1.083	2.459	930	132	132	5.5	5.547	3.954	4.162	4.169	9.54	9.599	8.983	9.603	7.378	8.225	8.182	7.986	4.97325	0.000128356	3.48475	0.000377769	AT3G27880.1		Protein of unknown function (DUF1645)
Thhalv10008447m	105	9791	183	8832	0	8.51e-07	0	6.695	0.89	6.368	1.848	1151	105	105	3.599	8.543	1151	9791	9791	373.074	2.738	1151	183	183	6.671	8.216	1151	8832	8832	297.332	10.82	10.274	10.381	9.747	15.226	15.299	15.295	15.253	13.823	15.362	15.088	15.235	4.96275	3.12816e-05	4.5715	0.000121607	AT1G25220.1	ASB1,TRP4,WEI7	anthranilate synthase beta subunit 1
Thhalv10005490m	10	192	30	73	6.41e-53	0.0022767	1.1e-11	4.416	1.674	2.842	-0.336	498	10	10	0.792	4.08	498	192	192	16.909	1.338	498	30	30	2.528	2.506	498	73	73	5.68	5.697	4.269	5.381	5.552	10.197	10.313	9.487	10.74	8.162	8.628	8.446	8.583	4.9595	0.000150534	3.23	0.000224343	AT5G62865.1
Thhalv10021660m	16	1535	255	2621	0	2.12e-59	0	6.737	4.083	7.33	-0.249	750	16	16	0.842	6.488	750	1535	1535	89.762	3.834	750	255	255	14.266	7.081	750	2621	2621	135.414	7.222	6.426	6.334	5.092	10.959	11.671	11.091	11.172	10.133	11.533	11.906	12.412	4.95475	0.000227197	5.2275	0.000483352	AT3G22600.1		Bifunctional inhibitor/lipid-transfer protein/seed storage 2S albumin superfamily protein
Thhalv10016408m	16	175	27	127	8.2e-42	0.133015	2.07e-20	4.891	1.47	3.995	4.08	2224	16	953	16.907	8.971	2224	175	25447	501.817	5.55	2224	27	2483	46.844	8.075	2224	127	15481	269.726	9.583	8.895	9.419	8.628	14.249	13.792	13.546	14.707	12.231	12.664	12.401	12.433	4.94225	8.47174e-05	3.301	5.152e-05	AT2G40140.1	ATSZF2,CZF1,SZF2,ZFAR1	zinc finger (CCCH-type) family protein
Thhalv10007964m	434	9009	1521	9298	0	9.51e-158	0	4.548	1.901	4.412	3.731	1361	434	458	13.278	8.279	1361	9009	9638	310.579	5.632	1361	1521	1609	49.603	8.143	1361	9298	9932	282.772	10.262	9.564	10.551	8.996	14.88	14.705	14.287	15.233	11.896	12.591	12.682	12.996	4.933	0.00013652	2.698	0.00128226	AT1G21120.1		O-methyltransferase family protein
Thhalv10005694m	2	139	3	136	7.07e-45	0.800483	4.19e-35	6.272	0.674	6.062	-3.243	747	2	2	0.106	3.029	747	139	139	8.161	-2.569	747	3	3	0.169	2.819	747	136	136	7.055	5.488	4.092	4.415	4.791	9.979	9.549	9.136	9.829	10.368	10.375	10.377	10.307	4.92675	9.47997e-05	5.66025	1.88938e-05	AT5G24600.1		Protein of unknown function, DUF599
Thhalv10008391m	5	1269	38	1759	0	2.13e-07	0	8.14	3.014	8.432	-2.221	920	5	5	0.214	5.919	920	1269	1269	60.495	0.793	920	38	38	1.733	6.211	920	1759	1759	74.086	8.688	7.437	7.94	7.891	13.015	12.9	12.918	12.828	13.382	13.886	13.658	13.927	4.92625	4.3057e-05	5.72425	1.68726e-05	AT1G08940.1		Phosphoglycerate mutase family protein
Thhalv10023545m	127	5315	449	5644	0	2.89e-47	0	5.54	1.91	5.448	1.64	1608	127	127	3.116	7.18	1608	5315	5315	144.964	3.55	1608	449	449	11.716	7.088	1608	5644	5644	136.006	7.177	6.848	6.9	6.75	11.804	11.926	11.316	12.255	11.106	11.606	11.436	11.416	4.9065	3.05574e-05	4.47225	7.16844e-06	AT1G63720.1
Thhalv10021011m	4	574	66	574	1.59e-190	8.8e-16	5.01e-154	7.317	4.133	7.138	-3.217	1468	4	4	0.108	4.1	1468	574	574	17.149	0.916	1468	66	66	1.886	3.921	1468	574	574	15.151	4.661	1.954	1.678	2.119	7.108	7.121	7.806	7.998	8.641	9.074	9.04	9.259	4.90525	0.0013861	6.4005	0.00026517	AT3G04070.1	anac047,NAC047	NAC domain containing protein 47
Thhalv10025563m	590	14915	1094	11374	0	1.08e-42	0	4.813	0.98	4.243	4.187	1278	590	590	18.215	9	1278	14915	14915	511.842	5.167	1278	1094	1094	35.917	8.43	1278	11374	11374	344.858	9.104	8.43	8.044	8.935	13.58	13.524	13.278	13.728	13.505	13.576	13.563	13.533	4.89925	4.3057e-05	4.916	1.64503e-05	AT4G34230.1	ATCAD5,CAD-5,CAD5	cinnamyl alcohol dehydrogenase 5
Thhalv10021545m	69	1204	93	484	2.00244806259457e-320	0.043653	7.6e-70	4.277	0.519	2.784	1.464	987	69	69	2.758	5.741	987	1204	1204	53.5	1.983	987	93	93	3.953	4.248	987	484	484	19.001	4.409	3.984	4.517	3.768	9.342	9.342	8.179	9.397	6.879	7.537	6.834	7.38	4.8955	9.04071e-05	2.988	8.60139e-05	AT3G02800.1		Tyrosine phosphatase family protein
Thhalv10013044m	141	2013	129	958	0	1	5.65e-135	3.988	-0.04	2.738	1.538	1916	141	141	2.904	5.526	1916	2013	2013	46.078	1.498	1916	129	129	2.825	4.276	1916	958	958	19.374	5.555	4.526	4.836	5.297	9.964	9.619	9.246	10.9	8.6	9.321	9.587	9.306	4.87875	0.000168891	4.15	5.837e-05	AT5G13370.1		Auxin-responsive GH3 family protein
Thhalv10007557m	513	33675	1411	9586	0	2.09e-110	0	6.189	1.548	4.198	3.542	1738	513	513	11.646	9.731	1738	33675	33675	849.77	5.09	1738	1411	1411	34.063	7.74	1738	9586	9586	213.72	10.468	9.473	9.919	9.671	14.912	14.157	14.78	15.172	12.613	13.722	13.402	13.382	4.8725	6.53445e-05	3.397	0.000135084	AT1G12200.1		Flavin-binding monooxygenase family protein
Thhalv10023390m	83	7722	424	9852	0	1.34e-60	0	6.692	2.441	6.865	0.794	1889	83	83	1.734	7.486	1889	7722	7722	179.284	3.235	1889	424	424	9.418	7.659	1889	9852	9852	202.093	8.559	6.86	7.644	6.782	12.48	12.291	11.764	12.672	12.27	12.738	12.304	12.667	4.8405	0.00023095	5.0335	9.451e-05	AT1G62300.1	ATWRKY6,WRKY6	WRKY family transcription factor
Thhalv10014454m	81	616	80	275	3.07e-127	0.814115	4.56e-22	3.079	0.071	1.737	2.046	774	81	81	4.129	5.125	774	616	616	34.905	2.117	774	80	80	4.337	3.783	774	275	275	13.767	4.684	4.928	4.706	3.971	9.577	9.304	9.173	9.595	8.151	8.662	8.241	8.584	4.84	3.59683e-05	3.83725	3.22032e-05	AT5G19490.1		Histone superfamily protein
Thhalv10021821m	19	536	100	182	5.34e-156	4.96e-15	2.73e-31	4.971	2.485	3.234	0.928	394	19	19	1.903	5.899	394	536	536	59.664	3.413	394	100	100	10.649	4.162	394	182	182	17.899	5.858	5.579	5.626	4.483	10.167	10.238	9.689	10.81	8.804	8.682	8.103	8.214	4.8395	0.000126191	3.06425	0.000323492	AT5G05300.1
Thhalv10026455m	3	129	9	30	4.2e-40	0.160516	7.64e-06	5.579	1.674	3.296	-2.315	589	3	3	0.201	3.264	589	129	129	9.605	-0.641	589	9	9	0.641	0.981	589	30	30	1.974	5.463	4.589	4.574	4.617	9.644	10.156	8.792	10.007	7.133	7.415	7.585	7.624	4.839	0.000117667	2.6285	0.000129891	AT4G28330.1
Thhalv10021415m	1356	1682	388	1514	3.58e-30	1.57e-108	0.541627	0.463	-1.717	0.133	5.371	1293	1356	1356	41.378	5.834	1293	1682	1682	57.052	3.654	1293	388	388	12.591	5.504	1293	1514	1514	45.372	5.226	4.669	4.892	4.312	9.722	9.698	9.402	9.615	9.716	10.482	9.926	10.132	4.8345	2.9437e-05	5.28925	1.51714e-05	AT3G14770.1		Nodulin MtN3 family protein
Thhalv10013041m	431	20815	446	28637	0	0.19672	0	5.747	0.138	6.028	3.005	2118	431	431	8.029	8.752	2118	20815	20815	431.017	3.143	2118	446	446	8.835	9.033	2118	28637	28637	523.914	9.79	8.949	9.352	8.698	14.124	13.942	13.837	14.219	13.872	14.704	14.662	14.803	4.83325	4.28591e-05	5.313	2.81366e-05	AT5G05730.1	AMT1,ASA1,JDL1,TRP5,WEI2	anthranilate synthase alpha subunit 1
Thhalv10010863m	23	703	17	409	1.12e-206	0.672209	2.99e-85	5.086	-0.347	4.126	0.18	801	23	23	1.133	5.266	801	703	703	38.492	-0.167	801	17	17	0.89	4.306	801	409	409	19.786	4.233	3.819	3.923	3.916	9.085	8.716	8.351	9.057	7.467	8.33	8.045	8.21	4.8295	2.7167e-05	4.04025	1.82204e-05	AT3G52360.1
Thhalv10027971m	1800	10137	2063	12320	0	3.22e-10	0	2.646	0.285	2.749	6.4	841	1800	1800	84.448	9.046	841	10137	10137	528.636	6.685	841	2063	2063	102.923	9.149	841	12320	12320	567.64	10.962	10.657	11.051	11.02	15.73	15.642	15.628	15.982	16.107	16.613	16.532	16.553	4.823	1.29692e-05	5.52875	4.97184e-06	AT5G39720.1	AIG2L	avirulence induced gene 2 like protein
Thhalv10014332m	43	64	45	12	0.00412759	0.737002	1.62e-05	0.477	-0.054	-1.321	5.606	1159	43	1431	48.716	6.083	1159	64	1792	67.811	5.552	1159	45	1296	46.917	4.285	1159	12	583	19.491	5.55	4.98	5.369	5.057	9.862	10.382	9.464	10.511	7.924	8.173	8.135	8.372	4.81575	5.24155e-05	2.912	2.1453e-05	AT5G02230.1		Haloacid dehalogenase-like hydrolase (HAD) superfamily protein
Thhalv10021704m	376	151	368	25	5.98e-14	0.63105	1.91e-87	-1.164	0.058	-3.937	4.381	712	376	376	20.836	3.217	712	151	151	9.301	4.439	712	368	368	21.686	0.444	712	25	25	1.361	4.523	4.234	4.644	4.439	9.309	9.53	8.512	9.637	6.729	6.626	6.528	6.629	4.787	4.9044e-05	2.168	1.29442e-05	AT3G17609.2	HYH	HY5-homolog
Thhalv10006577m	61	2163	181	1949	0	2.99e-16	0	5.301	1.658	4.972	-0.75	4048	61	61	0.595	4.551	4048	2163	2163	23.435	0.908	4048	181	181	1.876	4.222	4048	1949	1949	18.656	3.815	3.888	3.616	3.608	8.626	8.517	7.873	9.012	8.565	8.518	8.575	8.354	4.77525	4.13348e-05	4.77125	4.2345e-06	AT1G02520.1	PGP11	P-glycoprotein 11
Thhalv10018511m	199	2775	497	7874	0	2.42e-34	0	3.954	1.409	5.28	2.284	1612	199	199	4.871	6.238	1612	2775	2775	75.499	3.693	1612	497	497	12.936	7.564	1612	7874	7874	189.273	6.513	6.697	6.133	4.86	11.059	10.738	9.97	11.479	12.183	12.435	12.046	12.253	4.76075	0.000398905	6.1785	4.16104e-05	AT1G73805.1		Calmodulin binding protein-like
Thhalv10009368m	4	57	2	25	2.73e-15	0.809049	0.000423856	3.985	-0.911	2.618	-2.386	825	4	4	0.191	1.599	825	57	57	3.03	-3.297	825	2	2	0.102	0.232	825	25	25	1.174	1.66	1.417	1.378	1.441	6.506	6.092	6.215	6.121	5.102	5.865	5.756	6.263	4.7595	1.28146e-05	4.2725	2.47479e-05	AT1G02570.1
Thhalv10001584m	11	553	124	796	4.13e-172	2.25e-26	1.29e-204	5.804	3.584	6.151	-0.932	828	11	11	0.524	4.872	828	553	553	29.291	2.652	828	124	124	6.284	5.219	828	796	796	37.251	3.863	2.589	2.226	1.352	7.228	7.514	6.98	7.329	6.47	7.392	6.944	6.86	4.75525	0.000432916	4.409	0.000482643	AT2G47190.1	ATMYB2,MYB2	myb domain protein 2
Thhalv10015151m	1	24	4	31	1.44e-07	0.335041	5.88e-08	4.738	2.089	4.928	-2.737	263	1	1	0.15	2.001	263	24	24	4.002	-0.648	263	4	4	0.638	2.191	263	31	31	4.567	3.42	1.206	1.513	1.203	6.304	6.952	6.339	6.711	6.823	7.878	7.896	8.299	4.741	0.000513696	5.8885	0.000219232
Thhalv10000876m	43	437	56	94	4.65e-101	0.200467	0.000188585	3.498	0.47	1.102	-0.261	2033	43	43	0.835	3.237	2033	437	437	9.427	0.209	2033	56	56	1.156	0.841	2033	94	94	1.792	3.909	3.534	2.921	3.088	7.861	8.503	7.677	8.352	7.462	7.125	6.67	6.762	4.73525	6.62913e-05	3.64175	6.9473e-05	AT5G45340.1	CYP707A3	cytochrome P450, family 707, subfamily A, polypeptide 3
Thhalv10008728m	12	278	61	476	7.38e-79	2.76e-09	4.83e-115	4.687	2.435	5.284	-0.757	800	12	12	0.592	3.93	800	278	278	15.24	1.678	800	61	61	3.199	4.527	800	476	476	23.056	7.215	5.991	6.338	3.666	10.47	10.621	10.469	10.509	10.45	11.384	11.403	11.613	4.71475	0.00192464	5.41	0.00101353	AT1G18980.1		RmlC-like cupins superfamily protein
Thhalv10004164m	233	4817	782	24508	0	9.87e-78	0	4.525	1.841	6.693	2.434	1701	233	233	5.405	6.959	1701	4817	4825	124.405	4.275	1701	782	785	19.363	9.127	1701	24508	24550	559.249	6.139	5.381	5.199	4.799	10.12	10.327	9.452	10.472	11.078	11.531	11.18	11.653	4.71325	0.000112815	5.981	1.82204e-05	AT5G25260.1		SPFH/Band 7/PHB domain-containing membrane-associated protein family
Thhalv10007041m	201	2513	411	1699	0	2.38e-20	2.21e-268	3.797	1.121	3.053	1.837	2220	201	201	3.572	5.634	2220	2513	2513	49.646	2.958	2220	411	411	7.768	4.89	2220	1699	1699	29.655	3.378	2.932	3.617	2.572	7.824	7.563	7.247	8.707	6.206	6.815	6.749	6.634	4.7105	0.000144316	3.47625	6.5386e-05	AT1G11050.1		Protein kinase superfamily protein
Thhalv10000821m	91	1714	105	1939	0	0.237893	0	4.388	0.295	4.387	0.858	1981	91	91	1.812	5.246	1981	1714	1714	37.946	1.153	1981	105	105	2.224	5.245	1981	1939	1939	37.927	4.336	3.876	4.115	3.991	8.707	8.629	8.699	9.119	8.772	9.321	9.244	9.209	4.709	1.86906e-05	5.057	7.16844e-06	AT2G01330.1		nucleotide binding
Thhalv10008068m	29	1532	29	310	0	0.896924	4.57e-55	5.876	0.089	3.392	-0.07	1201	29	29	0.953	5.806	1201	1532	1532	55.945	0.019	1201	29	29	1.013	3.322	1201	310	310	10.002	1.833	2.37	1.998	1.358	6.855	6.346	5.719	7.467	4.264	4.152	4.592	4.385	4.707	0.000197064	2.4585	0.000132614	AT1G01030.1	NGA3	AP2/B3-like transcriptional factor family protein
Thhalv10018854m	409	4600	473	9831	0	0.00331738	0	3.644	0.298	4.561	3.722	1223	409	409	13.195	7.366	1223	4600	4600	164.959	4.02	1223	473	473	16.227	8.283	1223	9831	9832	311.511	10.836	9.704	9.453	10.222	15.22	14.483	14.265	15.024	16.094	16.13	16.116	16.223	4.69425	0.000133571	6.087	1.7054e-05	AT1G74020.1	SS2	strictosidine synthase 2
Thhalv10001173m	22	124	24	555	5.12e-23	0.7861	1.17e-124	2.647	0.214	4.631	0.855	480	22	22	1.808	3.502	480	124	124	11.33	1.069	480	24	24	2.098	5.486	480	555	555	44.803	5.02	4.962	5.836	4.206	10.029	9.105	9.19	10.451	11.803	13.137	12.018	12.252	4.68775	0.000276201	7.2965	2.8644e-05	AT2G01300.1
Thhalv10000303m	14	676	40	1509	1.88e-209	0.000608413	0	5.746	1.603	6.726	-0.747	927	14	14	0.596	4.999	927	676	676	31.982	0.856	927	40	40	1.81	5.979	927	1509	1509	63.077	10.184	9.588	9.493	10.266	14.983	14.413	13.985	14.883	15.942	16.274	16.126	16.302	4.68325	7.29483e-05	6.27825	8.38693e-06	AT2G22470.1	AGP2,ATAGP2	arabinogalactan protein 2
Thhalv10019106m	70	3797	434	4500	0	6.71e-70	0	5.915	2.721	5.981	1.502	975	70	70	2.833	7.417	975	3797	3798	170.842	4.223	975	434	434	18.677	7.483	975	4500	4502	178.92	10.252	9.541	9.704	8.684	14.372	14.343	13.714	14.481	13.913	14.586	14.067	14.209	4.68225	0.000122976	4.6485	6.1751e-05	AT4G39670.1		Glycolipid transfer protein (GLTP) family protein
Thhalv10022642m	3027	362	1649	10	0	7.35e-69	0	-2.912	-0.788	-8.268	5.931	1958	3027	3027	60.997	3.019	1958	362	362	8.108	5.143	1958	1649	1649	35.336	-2.337	1958	10	10	0.198	1.863	4.791	4.312	4.323	8.596	8.465	7.819	9.06	4.114	3.006	2.195	2.709	4.66275	0.00153199	-0.81625	0.365094	AT2G15020.1
Thhalv10028767m	240	286	21	820	3.26e-05	1.67e-43	4.29e-64	0.405	-3.426	1.746	2.374	1827	240	240	5.183	2.779	1827	286	286	6.865	-1.052	1827	21	21	0.482	4.12	1827	820	820	17.391	3.987	3.4	3.919	2.222	8.093	8.23	7.477	8.335	8.281	8.643	8.872	8.792	4.65175	0.000249694	5.265	7.76476e-05	AT4G10310.1	ATHKT1,HKT1	high-affinity K+ transporter 1
Thhalv10022544m	504	7378	506	10212	0	0.343015	0	4.024	0.094	4.315	2.737	2983	504	504	6.666	6.761	2983	7378	7378	108.475	2.831	2983	506	506	7.117	7.052	2983	10212	10212	132.653	5.587	5.625	6.651	6.179	10.453	10.207	10.801	11.158	10.935	11.418	11.341	11.37	4.64425	9.0522e-05	5.2555	1.83849e-05	AT2G18700.1	ATTPS11,ATTPSB,TPS11	trehalose phosphatase/synthase 11
Thhalv10025483m	1	22	1	12	6.39e-07	1	0.00600995	4.612	0.088	3.559	-4.841	1131	1	1	0.035	-0.229	1131	22	22	0.853	-4.753	1131	1	1	0.037	-1.282	1131	12	12	0.411	3.304	1.389	1.353	1.437	6.758	6.096	6.54	6.642	8.408	9.181	8.713	8.911	4.63825	0.000369342	6.9325	5.1842e-05	AT4G36880.1	CP1	cysteine proteinase1
Thhalv10014011m	27	56	36	16	0.000103863	0.285348	0.0920282	1.872	0.913	-0.151	0.448	1388	27	48	1.364	2.32	1388	56	158	4.992	1.361	1388	36	85	2.569	0.297	1388	16	44	1.228	4.921	4.283	4.178	4.015	9.292	8.734	8.616	9.248	6.542	7.18	6.826	7.042	4.62325	5.14406e-05	2.54825	0.000142211	AT5G51680.1		hydroxyproline-rich glycoprotein family protein
Thhalv10004090m	239	8	208	59	4.93e-50	0.651521	8.35e-30	-4.887	-0.099	-2.134	2.415	1946	239	263	5.332	-2.472	1946	8	8	0.18	2.316	1946	208	231	4.981	0.281	1946	59	61	1.215	9.624	7.623	8.29	7.493	13.089	12.582	12.457	13.358	11.506	12.401	12.226	12.219	4.614	0.00048175	3.8305	0.000722976	AT5G65380.1		MATE efflux family protein
Thhalv10007516m	23	441	20	110	2.48e-120	0.967071	4.59e-13	4.424	-0.112	2.232	-0.783	1561	23	23	0.581	3.641	1561	441	444	12.475	-0.895	1561	20	20	0.538	1.449	1561	110	110	2.731	4.57	4.339	4.597	5.101	9.373	8.767	8.978	9.897	8.157	8.848	8.173	8.227	4.602	7.0562e-05	3.6995	3.08888e-05	AT1G10010.1	AAP8,ATAAP8	amino acid permease 8
Thhalv10026576m	30	802	90	1407	3.69e-231	1.35e-08	0	4.893	1.674	5.525	0.821	670	30	30	1.767	5.714	670	802	802	52.498	2.495	670	90	90	5.636	6.346	670	1407	1407	81.372	9.76	8.659	9.603	8.436	13.903	14.008	13.154	13.786	13.621	14.534	13.744	14.277	4.59825	0.000147421	4.9295	7.44813e-05	AT4G36500.1
Thhalv10021888m	1	6	1	2	0.0735913	1	1	2.818	1.286	1.683	1.714	493	1	41	3.281	4.532	493	6	260	23.13	3	493	1	94	8	3.397	493	2	134	10.532	12.148	11.488	10.755	10.478	15.832	15.75	15.875	15.799	15.552	15.896	15.878	15.932	4.59675	0.000140163	4.59725	8.79416e-05	AT3G22240.1
Thhalv10004087m	1219	11460	1904	5805	0	1.01e-45	0	3.384	0.755	2.214	4.949	1709	1219	1338	30.891	8.333	1709	11460	12569	322.554	5.704	1709	1904	2123	52.122	7.163	1709	5805	6322	143.341	10.686	8.69	9.219	8.728	14.023	13.504	13.779	14.396	12.513	13.419	13.402	13.321	4.59475	0.000398927	3.833	0.000655721	AT5G65380.1		MATE efflux family protein
Thhalv10002839m	4	25	5	76	1.18e-05	0.856387	1.09e-16	2.797	0.411	4.222	-1.853	570	4	4	0.277	0.944	570	25	25	1.924	-1.442	570	5	5	0.368	2.369	570	76	76	5.167	1.485	1.163	1.175	1.174	6.119	6.315	4.87	6.054	7.517	8.003	7.373	7.706	4.59025	0.00010121	6.4005	4.97184e-06	AT3G46080.1		C2H2-type zinc finger family protein
Thhalv10014563m	21	111	51	105	5.46e-20	0.000456405	6.87e-13	2.555	1.369	2.296	-0.193	947	21	21	0.875	2.362	947	111	111	5.141	1.176	947	51	51	2.26	2.103	947	105	105	4.296	1.612	2.06	2.465	1.293	6.832	7.071	5.649	6.192	6.453	5.978	5.614	5.94	4.5785	0.000190691	4.13875	5.66564e-05	AT5G22380.1	anac090,NAC090	NAC domain containing protein 90
Thhalv10002675m	4	50	4	25	3.82e-13	1	0.000423856	3.796	0.088	2.618	-1.88	581	4	4	0.272	1.916	581	50	50	3.774	-1.792	581	4	4	0.289	0.738	581	25	25	1.667	5.168	4.052	3.612	3.291	9.199	8.35	8.445	8.374	8.05	8.302	8.681	8.547	4.56125	0.000283055	4.36425	0.000170437	AT2G05910.1		Protein of unknown function (DUF567)
Thhalv10013417m	264	3032	265	955	0	0.524564	1.01e-79	3.644	0.124	1.787	3.098	1488	264	323	8.565	6.742	1488	3032	3631	107.02	3.222	1488	265	331	9.333	4.885	1488	955	1135	29.556	8.623	7.837	7.675	7.803	12.877	11.994	12.002	13.265	11.578	12.012	11.799	11.807	4.55	0.000156595	3.8145	2.90138e-05	AT5G13750.1	ZIFL1	zinc induced facilitator-like 1
Thhalv10011999m	6	42	10	23	3.02e-09	0.477924	0.00704289	2.994	1.089	1.913	-2.528	1365	6	6	0.173	0.466	1365	42	43	1.382	-1.439	1365	10	12	0.369	-0.615	1365	23	23	0.653	7.199	6.348	5.519	5.361	10.757	10.776	9.947	11.123	9.898	8.508	9.412	8.547	4.544	0.00037596	2.9845	0.0026264	AT1G43910.1		P-loop containing nucleoside triphosphate hydrolases superfamily protein
Thhalv10018795m	665	26889	1227	29842	0	3.71e-47	0	5.496	0.971	5.467	4.347	1299	665	670	20.351	9.843	1299	26889	27206	918.542	5.318	1299	1227	1235	39.89	9.814	1299	29842	30178	900.201	12.987	12.346	12.443	12.09	17.098	16.997	16.971	16.96	16.658	17.044	17.001	16.947	4.54	2.85301e-05	4.446	1.47529e-05	AT1G74100.1	ATSOT16,ATST5A,CORI-7,SOT16	sulfotransferase 16
Thhalv10022784m	10	710	19	2367	5.62e-227	0.130978	0	6.303	1.015	7.861	-1.265	948	10	10	0.416	5.038	948	710	710	32.847	-0.25	948	19	19	0.841	6.596	948	2367	2367	96.749	7.168	6.354	6.308	6.528	11.402	11.111	10.365	11.638	11.518	11.994	11.98	12.389	4.5395	0.000107182	5.38075	1.6568e-05	AT2G15760.1		Protein of unknown function (DUF1645)
Thhalv10016314m	5639	43919	8311	53026	0	2e-160	0	3.114	0.648	3.207	6.486	2482	5639	5639	89.642	9.6	2482	43919	43920	776.076	7.134	2482	8311	8311	140.495	9.693	2482	53026	53030	827.901	9.106	7.76	7.744	8.17	13.079	12.462	12.133	13.263	12.363	12.79	12.381	12.535	4.53925	0.000201132	4.32225	6.44756e-05	AT2G37040.1	ATPAL1,PAL1	PHE ammonia lyase 1
Thhalv10013038m	1	7	1	1	0.0399672	1	1	2.96	0.089	-0.026	-5.783	2172	1	1	0.018	-2.823	2172	7	7	0.141	-5.694	2172	1	1	0.019	-5.809	2172	1	1	0.018	2.265	1.875	1.801	1.402	6.269	6.062	5.535	7.623	5.303	6.293	6.079	6.339	4.5365	0.000343046	4.16775	4.8882e-05	AT5G13370.1		Auxin-responsive GH3 family protein
Thhalv10026964m	29	484	208	1851	3.49e-128	1.82e-36	0	4.226	2.952	5.993	0.067	1092	29	29	1.048	4.293	1092	484	488	19.599	3.019	1092	208	211	8.107	6.06	1092	1851	1880	66.71	6.035	5.951	5.238	3.802	9.79	10.156	9.217	10.007	10.846	11.054	10.503	10.618	4.536	0.000619288	5.49875	0.00015166	AT5G17680.1		disease resistance protein (TIR-NBS-LRR class), putative
Thhalv10017534m	34	117	14	149	1.14e-15	0.0232391	4.38e-16	1.935	-1.192	2.105	1.077	636	34	34	2.109	3.012	636	117	117	8.068	-0.115	636	14	14	0.924	3.182	636	149	149	9.078	4.24	1.297	4.704	1.275	7.493	7.91	7.431	6.816	5.251	5.941	6.322	5.789	4.5335	0.00596858	2.94675	0.028357	AT2G40330.1	PYL6,RCAR9	PYR1-like 6
Thhalv10025675m	15	459	29	469	3.06e-135	0.0528421	1.43e-109	5.088	1.04	4.94	-1.115	1282	15	15	0.462	3.973	1282	459	459	15.702	-0.075	1282	29	29	0.949	3.825	1282	469	469	14.176	6.838	5.688	5.187	5.188	10.565	9.826	10	10.636	10.404	10.822	10.577	10.571	4.5315	0.000248081	4.86825	7.93365e-05	AT4G22770.1		AT hook motif DNA-binding family protein
Thhalv10022278m	10	172	6	15	2.22e-46	0.630675	0.622353	4.257	-0.648	0.559	-0.862	717	10	10	0.55	3.395	717	172	172	10.521	-1.51	717	6	6	0.351	-0.303	717	15	15	0.811	7.092	6.563	7.04	7.388	11.916	11.631	11.221	11.436	11.218	12.538	11.574	12.468	4.53025	3.85834e-05	4.92875	5.7556e-05	AT3G16280.1		Integrase-type DNA-binding superfamily protein
Thhalv10018319m	1440	297	861	359	4.43e-132	6.71e-24	4.26e-172	-2.125	-0.653	-2.03	4.81	2025	1440	1440	28.057	2.685	2025	297	297	6.432	4.157	2025	861	861	17.84	2.78	2025	359	359	6.87	3.341	3.882	3.508	3.957	8.035	8.033	8.082	8.648	8.142	8.15	7.482	7.69	4.5275	3.42111e-05	4.194	1.89331e-05	AT1G78230.1		Outer arm dynein light chain 1 protein
Thhalv10011446m	73	6037	791	1207	0	2.13e-163	6.06e-245	6.526	3.536	4.03	0.8	1654	73	73	1.741	7.326	1654	6037	6050	160.422	4.336	1654	791	796	20.192	4.83	1654	1207	1214	28.441	8.022	7.316	6.381	5.966	11.548	11.66	10.681	11.906	10.816	9.31	10.129	9.36	4.5275	0.000528724	2.9825	0.00366322	AT1G43910.1		P-loop containing nucleoside triphosphate hydrolases superfamily protein
Thhalv10008998m	11	492	84	273	1.68e-151	1.71e-15	1.83e-61	5.636	3.022	4.607	-0.702	706	11	11	0.615	4.934	706	492	492	30.564	2.32	706	84	84	4.992	3.905	706	273	273	14.984	9.385	8.756	9.296	8.398	13.531	13.655	13.044	13.714	11.799	12.09	11.571	12.23	4.52725	6.28743e-05	2.96375	0.000129769	AT1G21550.1		Calcium-binding EF-hand family protein
Thhalv10024979m	300	21717	1859	48198	0	3.82e-298	0	6.339	2.754	7.311	3.256	1797	300	435	9.551	9.595	1797	21717	31687	773.351	6.01	1797	1859	2760	64.442	10.567	1797	48198	70339	1516.72	10.072	8.569	9.424	7.808	13.332	13.397	13.706	13.528	13.686	14.439	14.391	14.433	4.5225	0.000413885	5.269	0.000176731	AT4G37410.1	CYP81F4	cytochrome P450, family 81, subfamily F, polypeptide 4
Thhalv10021491m	191	152	6	5	0.888719	9.83e-45	6.5e-53	-0.177	-4.904	-5.282	3.118	868	191	191	8.682	2.941	868	152	152	7.68	-1.786	868	6	6	0.29	-2.164	868	5	5	0.223	3.124	2.838	3.289	1.602	7.956	6.667	6.248	8.004	3.303	2.267	3.137	2.618	4.5055	0.000805895	0.118	0.819605	AT1G19050.1	ARR7	response regulator 7
Thhalv10006708m	2180	16562	1910	4893	0	0.142389	1.86e-187	3.078	-0.102	1.141	4.645	3437	2180	2180	25.026	7.723	3437	16562	16562	211.338	4.543	3437	1910	1910	23.317	5.786	3437	4893	4893	55.164	9.188	9.345	9.299	9.202	13.831	13.796	13.021	14.379	11.074	11.098	11.085	11.049	4.49825	6.58465e-05	1.818	4.71063e-06	AT1G10170.1	ATNFXL1,NFXL1	NF-X-like 1
Thhalv10013680m	56	5148	110	2910	0	1.16e-05	0	6.675	1.063	5.674	0.427	1643	56	56	1.345	7.102	1643	5148	5148	137.418	1.49	1643	110	110	2.809	6.101	1643	2910	2910	68.63	7.272	6.443	6.529	6.006	11.127	10.642	10.89	11.575	10.599	11.558	11.033	11.36	4.496	0.000100412	4.575	5.34673e-05	AT5G07440.1	GDH2	glutamate dehydrogenase 2
Thhalv10025357m	112	3892	218	3436	0	4.79e-10	0	5.271	1.049	4.913	1.696	1364	112	112	3.24	6.967	1364	3892	3892	125.142	2.745	1364	218	218	6.706	6.609	1364	3436	3436	97.611	8.348	7.632	7.812	7.269	12.359	12.306	11.617	12.738	11.147	11.582	11.475	11.641	4.48975	9.68947e-05	3.696	4.06503e-05	AT4G21390.1	B120	S-locus lectin protein kinase family protein
Thhalv10025610m	63	1515	89	804	0	0.0291667	4.65e-151	4.768	0.619	3.669	0.873	1357	63	63	1.832	5.641	1357	1515	1544	49.901	1.492	1357	89	91	2.814	4.542	1357	804	816	23.301	6.255	6.011	5.978	5.353	10.419	10.176	10.095	10.809	9.511	9.822	9.576	9.643	4.4755	4.88399e-05	3.73875	2.0133e-05	AT4G23920.1	ATUGE2,UGE2	UDP-D-glucose/UDP-D-galactose 4-epimerase 2
Thhalv10024435m	166	894	284	1419	6.53e-155	1.23e-09	1.45e-225	2.582	0.863	3.069	1.343	2582	166	166	2.537	3.925	2582	894	894	15.185	2.206	2582	284	284	4.615	4.412	2582	1419	1419	21.295	3.732	2.948	2.657	1.324	7.148	6.984	6.467	7.96	8.036	8.421	8.381	8.464	4.4745	0.000832237	5.66025	0.000115254	AT4G39270.1		Leucine-rich repeat protein kinase family protein
Thhalv10010153m	5516	24942	2083	29448	0	1.79e-295	0	2.329	-1.317	2.39	6.454	2487	5516	5525	87.653	8.783	2487	24942	24984	440.585	5.137	2487	2083	2086	35.192	8.844	2487	29448	29497	459.579	6.572	5.694	5.766	6.205	10.848	10.142	9.843	11.289	10.001	10.354	10.078	10.121	4.47125	0.000169415	4.07925	1.92224e-05	AT3G53260.1	ATPAL2,PAL2	phenylalanine ammonia-lyase 2
Thhalv10016545m	3465	40914	4067	24286	0	1.99e-23	0	3.707	0.314	2.776	6.205	1874	3465	3503	73.753	9.912	1874	40914	41179	963.718	6.519	1874	4067	4096	91.707	8.981	1874	24286	24443	505.409	8.718	7.985	7.824	8.191	13.079	12.34	11.833	13.329	11.792	12.374	12.063	12.153	4.46575	0.000179545	3.916	2.50127e-05	AT2G30490.1	ATC4H,C4H,CYP73A5,REF3	cinnamate-4-hydroxylase
Thhalv10009241m	117	4068	341	1996	0	3.2e-29	0	5.272	1.632	4.067	3.224	494	117	117	9.345	8.496	494	4068	4068	361.158	4.856	494	341	341	28.963	7.291	494	1996	1996	156.564	7.839	7.934	8.166	7.287	12.477	12.53	11.584	12.49	10.864	11.374	10.664	11.184	4.46375	7.63139e-05	3.215	6.0805e-05	AT1G32920.1
Thhalv10016586m	69	272	62	114	6.23e-39	0.952109	0.00956295	2.132	-0.065	0.699	0.737	1633	69	69	1.667	2.869	1633	272	272	7.305	0.672	1633	62	62	1.593	1.436	1633	114	114	2.705	4.365	3.932	4.063	3.619	8.637	8.302	9.21	7.629	6.642	7.979	7.771	7.638	4.44975	0.000139304	3.51275	0.000143336	AT2G39980.1		HXXXD-type acyl-transferase family protein
Thhalv10008040m	53	1777	131	1400	0	1.81e-09	9.67359699808876e-316	5.22	1.394	4.697	0.816	1188	53	53	1.76	6.036	1188	1777	1777	65.602	2.21	1188	131	131	4.627	5.513	1188	1400	1400	45.664	7.42	6.83	7.14	6.68	11.402	11.589	10.861	11.989	10.226	11.177	11.017	11.134	4.44275	7.11261e-05	3.871	4.92496e-05	AT1G33030.1		O-methyltransferase family protein
Thhalv10005051m	60	1135	360	1665	1.91e-307	4.63e-57	0	4.394	2.674	4.769	1.565	800	60	60	2.959	5.959	800	1135	1135	62.223	4.239	800	360	360	18.881	6.334	800	1665	1665	80.646	9.385	8.519	8.172	7.697	12.815	13.079	12.981	12.632	12.844	13.333	12.742	13.028	4.4335	0.000147258	4.5435	8.53361e-05	AT5G65300.1
Thhalv10000270m	757	4909	1191	2951	0	1.6e-29	1.14e-264	2.849	0.742	1.936	4.683	1163	757	757	25.682	7.532	1163	4909	4909	185.122	5.425	1163	1191	1191	42.968	6.619	1163	2951	2951	98.321	7.412	6.254	6.915	6.324	11.276	10.989	10.618	11.746	9.863	10.23	10.146	10.182	4.431	0.000137926	3.379	8.84668e-05	AT2G23320.1	WRKY15	WRKY DNA-binding protein 15
Thhalv10018467m	436	7388	1252	4835	0	1.29e-103	0	4.235	1.611	3.445	3.333	1707	436	436	10.078	7.568	1707	7388	7388	189.818	4.944	1707	1252	1252	30.774	6.778	1707	4835	4835	109.754	7.916	6.814	6.989	6.533	11.415	11.257	11.132	12.121	10.548	11.033	10.938	11.028	4.41825	0.000152224	3.82375	8.72411e-05	AT1G71140.1		MATE efflux family protein
Thhalv10007488m	1	24	5	23	1.44e-07	0.205555	8.08e-06	4.001	1.7	3.839	0.127	1951	1	54	1.092	4.128	1951	24	778	17.489	1.827	1951	5	165	3.548	3.966	1951	23	787	15.631	9.967	8.921	10.02	8.426	13.742	13.727	13.444	14.049	12.735	13.501	13.486	13.313	4.407	0.000223241	3.92525	0.000269289	AT1G08930.1	ERD6	Major facilitator superfamily protein
Thhalv10025702m	31	1793	165	839	0	1.77e-24	1.65e-190	6.006	2.501	4.732	-0.091	1303	31	31	0.939	5.915	1303	1793	1793	60.35	2.41	1303	165	165	5.313	4.641	1303	839	839	24.95	9.487	7.219	7.571	8.418	12.899	12.571	12.263	12.588	10.11	10.357	10.274	10.003	4.4065	0.000534956	2.01225	0.0111648	AT4G33420.1		Peroxidase superfamily protein
Thhalv10020279m	18	4912	48	18586	0	0.000231559	0	8.245	1.504	9.986	-1.618	2180	18	18	0.326	6.627	2180	4912	4912	98.82	-0.114	2180	48	48	0.924	8.368	2180	18586	18586	330.36	2.419	1.409	4.082	1.574	6.719	6.852	6.663	6.841	6.513	8.259	7.891	8.251	4.39775	0.00105773	5.3575	0.000732534	AT3G01420.1	ALPHA-DOX1,DIOX1,DOX1,PADOX-1	Peroxidase superfamily protein
Thhalv10013443m	0	0	0	0	NA	NA	NA	-0.038	0.175	0.043	0.947	1658	0	81	1.928	0.909	1658	0	71	1.878	1.122	1658	0	86	2.176	0.99	1658	0	85	1.987	9.306	8.401	8.628	7.635	12.942	12.746	13.053	12.802	14.007	14.791	14.51	14.616	4.39325	0.000130175	5.9885	3.3351e-05	AT5G17330.1	GAD,GAD1	glutamate decarboxylase
Thhalv10008766m	18	255	37	269	2.27e-65	0.0124308	1.35e-53	3.977	1.129	3.876	-0.034	727	18	18	0.977	3.943	727	255	255	15.383	1.095	727	37	37	2.135	3.842	727	269	269	14.338	7.784	7.34	7.333	7.203	12.082	11.648	11.335	12.165	10.985	11.355	11.035	11.331	4.3925	4.3057e-05	3.7615	1.21542e-05	AT1G21010.1
Thhalv10014557m	480	11576	1712	14496	0	1.66e-180	0	4.744	1.923	4.89	4.239	1003	480	480	18.882	8.983	1003	11576	11576	506.176	6.162	1003	1712	1712	71.617	9.129	1003	14496	14496	560.023	12.532	12.151	12.186	11.182	16.526	16.335	16.09	16.667	16.958	17.018	16.903	16.918	4.39175	9.58338e-05	4.9365	2.58175e-05	AT5G06320.1	NHL3	NDR1/HIN1-like 3
Thhalv10018849m	9	2796	53	6118	0	9.86e-09	0	8.643	2.896	9.648	-2.276	1720	9	9	0.206	6.367	1720	2796	3236	82.513	0.62	1720	53	63	1.537	7.372	1720	6118	7355	165.696	6.623	5.971	5.587	5.394	10.48	10.23	9.799	10.572	9.218	10.215	9.8	10.147	4.3765	0.00010121	3.95125	0.00011233	AT1G80820.1	ATCCR2,CCR2	cinnamoyl coa reductase
Thhalv10024935m	636	11719	941	2666	0	4.11e-19	1.61e-257	4.356	0.654	2.042	3.86	1728	636	636	14.522	8.216	1728	11719	11719	297.434	4.514	1728	941	941	22.848	5.902	1728	2666	2666	59.783	8.769	7.299	8.059	7.554	12.429	12.073	12.035	12.628	9.847	10.369	10.358	10.205	4.371	0.000134538	2.2745	0.00115326	AT4G34138.1	UGT73B1	UDP-glucosyl transferase 73B1
Thhalv10008539m	94	1861	250	1383	0	3.6e-19	4.55e-271	4.46	1.5	3.853	1.673	1163	94	94	3.189	6.133	1163	1861	1861	70.18	3.173	1163	250	250	9.019	5.526	1163	1383	1383	46.079	7.479	7.177	7.117	7.253	11.711	11.486	11.021	12.274	11.075	11.318	11.077	11.289	4.3665	6.46517e-05	3.93325	4.97184e-06	AT1G15430.1		Protein of unknown function (DUF1644)
Thhalv10013104m	1050	25645	1749	29879	0	3.45e-51	0	4.763	0.825	4.805	4.488	1846	1050	1050	22.442	9.251	1846	25645	25645	609.277	5.313	1846	1749	1749	39.753	9.293	1846	29879	29879	627.181	10.635	9.678	9.963	9.907	14.51	14.069	14.515	14.554	13.497	13.965	14.092	14.079	4.36625	4.48809e-05	3.8625	3.42396e-05	AT5G17380.1		Thiamine pyrophosphate dependent pyruvate decarboxylase family protein
Thhalv10021125m	20	542	30	733	8.41e-157	0.215666	6.27e-175	4.913	0.674	5.17	-0.938	1512	20	20	0.522	3.975	1512	542	542	15.721	-0.264	1512	30	30	0.832	4.232	1512	733	733	18.785	5.204	4.344	4.133	3.866	9.046	8.58	8.255	9.122	9.352	9.966	9.42	9.649	4.364	0.000135176	5.21	2.97032e-05	AT3G04060.1	anac046,NAC046	NAC domain containing protein 46
Thhalv10014244m	289	1691	956	2857	5.33e-306	1.6e-93	0	2.701	1.815	3.279	3.195	1245	289	289	9.159	5.896	1245	1691	1691	59.569	5.01	1245	956	956	32.218	6.474	1245	2857	2857	88.92	9.993	9.047	9.307	9.167	13.9	13.939	12.773	14.338	14.36	14.675	14.809	14.627	4.359	0.000200803	5.23925	1.30632e-05	AT5G64260.1	EXL2	EXORDIUM like 2
Thhalv10010032m	85	2687	430	2367	0	5.71e-61	0	5.135	2.427	4.773	2.226	717	85	85	4.677	7.361	717	2687	2687	164.358	4.653	717	430	430	25.163	6.999	717	2367	2367	127.92	11.52	10.995	10.864	10.173	15.598	15.3	14.708	15.324	14.176	14.747	14.061	14.566	4.3445	0.000115677	3.4995	0.000122203	AT1G27730.1	STZ,ZAT10	salt tolerance zinc finger
Thhalv10016730m	105	1208	216	4609	4.94e-289	3.74e-11	0	3.676	1.129	5.43	1.467	1499	105	105	2.764	5.143	1499	1208	1208	35.343	2.596	1499	216	216	6.046	6.897	1499	4609	4609	119.142	8.397	8.031	8.044	7.274	12.35	12.536	11.706	12.505	12.537	13.071	12.817	13.419	4.33775	9.0966e-05	5.0245	2.75686e-05	AT2G35930.1	PUB23	plant U-box 23
Thhalv10010558m	264	9972	505	9692	0	1.65e-21	0	5.392	1.024	5.172	3.101	1214	264	264	8.58	8.493	1214	9972	9972	360.253	4.125	1214	505	505	17.454	8.273	1214	9692	9692	309.352	10.25	9.529	9.778	9.258	13.986	13.754	13.984	14.44	12.776	13.679	13.666	13.737	4.33725	5.56322e-05	3.76075	8.34373e-05	AT3G54640.1	TRP3,TSA1	tryptophan synthase alpha chain
Thhalv10016544m	200	5351	977	6505	0	9.36e-135	0	4.894	2.37	4.992	2.105	1853	200	202	4.301	6.999	1853	5351	5403	127.88	4.475	1853	977	982	22.235	7.097	1853	6505	6548	136.928	10.434	9.244	9.379	9.43	14.218	13.698	13.363	14.555	13.495	14.214	13.978	13.917	4.33675	0.000177727	4.27925	5.18746e-05	AT2G30490.1	ATC4H,C4H,CYP73A5,REF3	cinnamate-4-hydroxylase
Thhalv10019355m	760	82	22	3	1.85e-109	1.37e-179	3.22e-235	-3.06	-5.022	-8.011	5.497	664	760	760	45.16	2.437	664	82	82	5.416	0.475	664	22	22	1.39	-2.514	664	3	3	0.175	4.856	3.995	4.544	5.62	9.19	8.989	7.829	10.333	5.902	4.742	4.913	5.621	4.3315	0.00113643	0.54075	0.293711	AT1G74670.1		Gibberellin-regulated family protein
Thhalv10020787m	2159	9329	1862	5163	0	0.0515702	3.91e-226	2.264	-0.124	1.232	5.808	1520	2159	2159	56.043	8.072	1520	9329	9329	269.175	5.684	1520	1862	1862	51.398	7.04	1520	5163	5163	131.618	9.428	8.359	7.307	8.419	12.902	12.81	12.138	12.976	11.046	11.588	11.368	11.51	4.32825	0.000395809	2.99975	0.00107281	AT3G23000.1	ATSR2,ATSRPK1,CIPK7,PKS7,SnRK3.10	CBL-interacting protein kinase 7
Thhalv10025031m	0	22	5	27	5.12e-08	0.0587848	5.17e-08	4.421	2.411	4.544	-0.503	1845	0	33	0.706	3.918	1845	22	636	15.118	1.908	1845	5	165	3.752	4.041	1845	27	784	16.466	9.505	9.691	10.421	9.561	14.293	14.042	13.548	14.593	12.316	13.039	12.822	12.959	4.3245	9.27219e-05	2.9895	0.000111245	AT4G33050.3	EDA39	calmodulin-binding family protein
Thhalv10007672m	473	18852	585	4030	0	1.43e-05	0	5.469	0.395	3.065	3.602	1537	473	473	12.142	9.071	1537	18852	18852	537.932	3.997	1537	585	585	15.97	6.667	1537	4030	4030	101.599	12.167	11.388	12.47	11.689	16.316	16.251	15.824	16.608	13.091	13.294	13.87	14.061	4.32125	8.02542e-05	1.6505	0.00419155	AT1G03220.1		Eukaryotic aspartyl protease family protein
Thhalv10027966m	20	1302	73	2465	0	1.33e-08	0	6.177	1.956	6.919	0.097	738	20	20	1.069	6.274	738	1302	1302	77.375	2.053	738	73	73	4.15	7.016	738	2465	2465	129.425	9.716	7.928	8.319	8.416	13.337	12.459	13.079	12.768	14.83	16.083	15.767	16.048	4.316	0.000281821	7.08725	4.23938e-05	AT5G39730.1		AIG2-like (avirulence induced gene) family protein
Thhalv10020257m	72	1650	145	5437	0	2.04e-07	0	4.671	1.099	6.213	0.348	2232	72	72	1.273	5.019	2232	1650	1650	32.422	1.447	2232	145	145	2.726	6.561	2232	5437	5437	94.389	5.487	4.717	4.587	4.797	8.914	9.381	8.964	9.541	9.369	10.487	10.527	10.561	4.303	5.61613e-05	5.339	3.72611e-05	AT3G12580.1	ATHSP70,HSP70	heat shock protein 70
Thhalv10004930m	55	1520	351	1853	0	1.59e-57	0	4.941	2.762	5.048	1.267	902	55	55	2.406	6.208	902	1520	1520	73.906	4.029	902	351	351	16.327	6.315	902	1853	1853	79.603	7.318	7.36	7.112	5.758	11.241	11.205	10.63	11.637	10.783	11.506	11.288	11.163	4.29125	0.000289586	4.298	0.000143013	AT5G64810.1	ATWRKY51,WRKY51	WRKY DNA-binding protein 51
Thhalv10014297m	42	1758	543	1061	0	4.83e-119	1.3e-237	5.54	3.781	4.633	0.672	1040	42	42	1.593	6.212	1040	1758	1758	74.136	4.453	1040	543	543	21.907	5.305	1040	1061	1061	39.531	6.854	6.118	5.791	4.668	10.315	9.958	9.795	10.471	9.417	9.864	9.14	9.463	4.277	0.000437339	3.61325	0.000610008	AT5G22250.1		Polynucleotidyl transferase, ribonuclease H-like superfamily protein
Thhalv10026087m	10	190	106	189	2.85e-52	3.23e-22	2.03e-40	4.401	3.495	4.214	-1.164	884	10	10	0.446	3.237	884	190	190	9.426	2.331	884	106	106	5.031	3.05	884	189	189	8.285	6.284	6.179	5.651	5.603	10.366	10.299	9.936	10.168	9.302	9.29	8.785	9.31	4.263	3.53662e-05	3.2425	3.97581e-05	AT4G24110.1
Thhalv10020868m	307	4084	477	2554	0	6.52e-12	0	3.887	0.725	3.031	3.081	1431	307	307	8.465	6.968	1431	4084	4084	125.167	3.806	1431	477	477	13.986	6.112	1431	2554	2554	69.158	8.054	7.25	7.715	7.493	11.972	11.78	11.42	12.379	10.959	11.648	11.478	11.519	4.25975	6.36465e-05	3.773	2.82328e-05	AT3G05200.1	ATL6	RING/U-box superfamily protein
Thhalv10004354m	260	10673	789	23263	0	4.22e-70	0	5.512	1.69	6.457	2.82	1453	260	260	7.06	8.332	1453	10673	10673	322.155	4.51	1453	789	789	22.784	9.277	1453	23263	23263	620.381	11.252	10.446	10.535	10.208	15.132	14.773	14.351	15.222	15.503	15.985	15.781	15.815	4.25925	9.04934e-05	5.16075	1.51714e-05	AT5G35735.1		Auxin-responsive family protein
Thhalv10003681m	1683	5770	5037	4623	0	0	1.1e-260	1.931	1.671	1.432	4.615	2709	1683	1683	24.512	6.546	2709	5770	5770	93.414	6.286	2709	5037	5037	78.014	6.047	2709	4623	4623	66.126	6.495	3.371	4.808	3.961	8.683	8.837	9.344	8.735	10.065	10.903	10.323	10.721	4.241	0.00209967	5.84425	0.000400069	AT5G49360.1	ATBXL1,BXL1	beta-xylosidase 1
Thhalv10028794m	6	46	26	85	2.41e-10	0.000511757	2.33e-17	2.474	1.674	3.242	-1.194	993	6	11	0.437	1.28	993	46	55	2.429	0.48	993	26	33	1.394	2.048	993	85	106	4.136	2.782	2.56	2.969	1.483	6.616	7.17	6.091	6.862	5.491	6.206	5.487	5.494	4.23625	0.000234294	3.221	0.000351034	AT4G11070.1	AtWRKY41,WRKY41	WRKY family transcription factor
Thhalv10008639m	9	60	47	15	1.23e-12	2.44e-07	0.497153	2.89	2.473	0.711	-1.375	921	9	9	0.386	1.515	921	60	60	2.857	1.098	921	47	47	2.141	-0.664	921	15	15	0.631	3.178	1.617	1.472	1.81	6.464	5.793	5.156	7.598	6.04	5.945	5.627	6.192	4.2335	0.00161776	3.93175	0.000211479	AT1G21910.1		Integrase-type DNA-binding superfamily protein
Thhalv10010734m	27	240	24	79	2.79e-53	0.976054	6.55e-06	3.304	-0.082	1.522	0.676	667	27	27	1.597	3.98	667	240	240	15.781	0.594	667	24	24	1.51	2.198	667	79	79	4.589	4.835	5.385	5.414	4.531	9.728	9.274	9.202	8.88	6.276	7.891	7.036	7.74	4.22975	7.49667e-05	2.1945	0.00360113	AT3G47380.1		Plant invertase/pectin methylesterase inhibitor superfamily protein
Thhalv10018886m	2	2	2	4	1	1	0.758559	1.313	0.394	1.378	-0.883	1237	2	17	0.542	0.43	1237	2	38	1.347	-0.489	1237	2	21	0.712	0.495	1237	4	45	1.41	2.792	3.165	3.584	3.594	6.098	5.908	5.741	12.303	6.648	6.891	6.607	6.521	4.22875	0.0552587	3.383	2.94851e-05	AT1G75180.1		Erythronate-4-phosphate dehydrogenase family protein
Thhalv10020534m	1408	12447	2649	10807	0	7.06e-106	0	3.298	1.009	2.916	5.195	1573	1408	1460	36.621	8.493	1573	12447	12922	360.284	6.204	1573	2649	2763	73.699	8.111	1573	10807	11225	276.513	9.138	8.107	8.535	7.817	12.643	12.527	12.07	13.256	12.252	12.809	12.706	12.598	4.22475	0.000186501	4.192	5.557e-05	AT3G14690.1	CYP72A15	cytochrome P450, family 72, subfamily A, polypeptide 15
Thhalv10000381m	1	251	10	136	5.54e-85	0.013218	7.09e-37	8.124	3.411	7.062	-3.756	533	1	1	0.074	4.368	533	251	251	20.653	-0.345	533	10	10	0.787	3.306	533	136	136	9.887	9.004	7.466	6.948	7.585	12.175	12.11	11.684	11.923	10.001	10.69	10.006	10.406	4.22225	0.000365833	2.525	0.00292172	AT2G22860.1	ATPSK2,PSK2	phytosulfokine 2 precursor
Thhalv10010726m	55	1705	453	3162	0	4.33e-84	0	5.106	3.13	5.819	1.334	861	55	55	2.52	6.44	861	1705	1705	86.849	4.464	861	453	453	22.075	7.153	861	3162	3162	142.304	10.361	9.654	10.023	8.723	13.85	14.044	14.027	13.689	13.854	14.454	14.449	14.444	4.21225	0.000165906	4.61	8.41712e-05	AT3G50770.1	CML41	calmodulin-like 41
Thhalv10014095m	44	674	72	294	1.24e-174	0.00815647	1.21e-41	4.09	0.799	2.714	0.425	1293	44	44	1.343	4.515	1293	674	674	22.862	1.224	1293	72	72	2.336	3.139	1293	294	294	8.811	5.14	4.504	4.315	4.621	8.919	8.945	8.106	9.453	7.65	8.515	8.079	8.177	4.21075	0.00012073	3.46025	5.11941e-05	AT5G02270.1	ATNAP9,NAP9	non-intrinsic ABC protein 9
Thhalv10016436m	318	4774	803	19067	0	5.76e-56	0	4.061	1.425	5.88	2.704	1925	318	318	6.518	6.765	1925	4774	4774	108.767	4.129	1925	803	803	17.502	8.584	1925	19067	19067	383.804	6.558	5.676	6.414	5.474	9.95	10.347	9.914	10.738	11.235	12.135	11.678	12.048	4.20675	0.000122062	5.7435	2.5485e-05	AT2G39200.1	ATMLO12,MLO12	Seven transmembrane MLO family protein
Thhalv10018997m	104	1174	617	804	2.9e-279	8.25e-97	5.39e-122	3.65	2.658	2.925	1.831	1153	104	104	3.559	5.481	1153	1174	1174	44.656	4.489	1153	617	617	22.453	4.756	1153	804	804	27.02	8.016	6.974	6.777	6.594	11.448	11.147	11.489	11.082	9.761	9.947	9.687	10.148	4.20125	0.000128424	2.7955	0.000384949	AT1G69490.1	ANAC029,ATNAP,NAP	NAC-like, activated by AP3/PI
Thhalv10028684m	150	6097	975	6468	0	7.1e-161	0	5.498	2.789	5.404	1.906	1579	150	150	3.748	7.404	1579	6097	6097	169.347	4.695	1579	975	975	25.908	7.31	1579	6468	6468	158.725	8.276	8.23	6.63	6.794	11.672	11.443	11.517	12.098	12.159	11.94	12.455	11.779	4.2	0.000429626	4.60075	0.000192225	AT4G01550.1	anac069,NAC069	NAC domain containing protein 69
Thhalv10024546m	30785	25962	26466	22398	0.000116534	1.78e-18	0	-0.093	-0.129	-0.485	8.859	2616	30785	30785	464.315	8.766	2616	25962	25962	435.255	8.73	2616	26466	26466	424.484	8.374	2616	22398	22398	331.764	7.907	7.864	7.786	7.985	12.271	12.16	11.418	12.461	10.36	11.023	10.697	11.245	4.192	4.76899e-05	2.94575	3.93493e-05	AT4G30210.2	AR2,ATR2	P450 reductase 2
Thhalv10005192m	93	1961	154	1315	0	3.14e-05	9.32e-255	4.55	0.816	3.795	2.647	586	93	93	6.262	7.197	586	1961	1961	146.765	3.463	586	154	154	11.026	6.442	586	1315	1315	86.953	12.502	11.879	11.889	11.575	16.236	16.204	15.855	16.306	15.422	15.814	15.65	15.484	4.189	4.22472e-05	3.63125	2.55346e-05	AT5G27760.1		Hypoxia-responsive family protein
Thhalv10021558m	120	575	124	141	3.55e-93	0.573537	0.607964	2.413	0.136	0.207	2.54	814	120	120	5.817	4.953	814	575	575	30.98	2.676	814	124	124	6.392	2.747	814	141	141	6.712	7.975	8.17	7.211	6.902	12.116	11.944	11.468	11.485	8.901	9.871	9.375	9.8	4.18875	0.000140432	1.92225	0.00364469	AT3G18560.1
Thhalv10017011m	173	1599	198	2054	0	0.0916612	0	3.361	0.283	3.543	2.386	1306	173	173	5.227	5.747	1306	1599	1599	53.697	2.669	1306	198	198	6.361	5.929	1306	2054	2054	60.942	5.949	5.383	5.495	4.997	9.882	9.556	8.821	10.319	9.749	10.095	9.828	9.954	4.1885	0.000182896	4.4505	1.49555e-05	AT2G39650.1		Protein of unknown function (DUF506)
Thhalv10028148m	88	994	162	28	1.22e-236	6.04e-07	2.4e-09	3.65	0.969	-1.678	2.435	642	88	88	5.408	6.085	642	994	994	67.904	3.404	642	162	162	10.587	0.757	642	28	28	1.69	7.138	7.176	7.024	6.309	11.15	11.47	10.399	11.366	8.196	8.451	7.656	8.145	4.1845	0.000108976	1.20025	0.00593271	AT5G40690.1
Thhalv10028643m	355	9912	555	7604	0	6.29e-14	0	4.956	0.733	4.395	3.039	1704	355	355	8.22	7.995	1704	9912	9912	255.115	3.772	1704	555	555	13.666	7.434	1704	7604	7604	172.914	8.72	8.228	8.222	8.145	12.461	12.293	12.284	12.986	11.761	12.394	12.279	12.208	4.17725	3.9476e-05	3.83175	1.66394e-05	AT4G11820.2	EMB2778,FKP1,HMGS,MVA1	hydroxymethylglutaryl-CoA synthase / HMG-CoA synthase / 3-hydroxy-3-methylglutaryl coenzyme A synthase
Thhalv10008760m	2	26	2	49	3.67e-07	1	1.28e-11	3.853	0.088	4.588	-3.024	642	2	2	0.123	0.829	642	26	26	1.776	-2.936	642	2	2	0.131	1.564	642	49	49	2.957	2.293	1.952	2.449	2.027	6.086	6.965	5.59	6.788	6.748	7.412	6.692	6.915	4.177	0.00013509	4.7615	1.20369e-05	AT1G59590.1	ZCF37	ZCF37
Thhalv10023588m	93	75	26	31	1	3.23e-08	2.67e-09	-0.157	-1.75	-1.611	1.623	1191	93	93	3.081	1.466	1191	75	75	2.762	-0.127	1191	26	26	0.916	0.012	1191	31	31	1.009	7.135	7.038	5.511	6.461	10.801	10.567	10.116	11.325	9.721	8.95	8.825	9.024	4.166	0.000372921	2.59375	0.0015982	AT1G64380.1		Integrase-type DNA-binding superfamily protein
Thhalv10004124m	1	113	2	13	1.47e-37	0.744627	0.00334419	6.702	1.843	3.319	0.872	1725	1	80	1.83	7.574	1725	113	7495	190.558	2.715	1725	2	270	6.567	4.191	1725	13	813	18.262	11.537	9.344	10.25	11.078	14.887	13.994	14.539	15.427	13.099	13.675	13.064	13.057	4.1595	0.00097233	2.6715	0.00313163	AT5G61820.1
Thhalv10023234m	222	4011	366	1958	0	5.01e-11	1.44021791870768e-315	4.328	0.81	3.115	1.549	2993	222	222	2.927	5.877	2993	4011	4011	58.775	2.359	2993	366	366	5.131	4.664	2993	1958	1958	25.349	7.237	6.825	6.848	6.999	11.31	10.953	10.75	11.525	10.031	10.594	10.344	10.401	4.15725	3.59557e-05	3.36525	1.32999e-05	AT1G63440.1	HMA5	heavy metal atpase 5
Thhalv10003619m	705	16217	1854	20639	0	4.25e-136	0	4.677	1.484	4.846	3.094	3257	705	705	8.54	7.771	3257	16217	16217	218.372	4.578	3257	1854	1854	23.884	7.94	3257	20639	20639	245.544	8.017	7.653	8.029	7.37	12.053	11.978	11.232	12.406	10.943	11.641	11.267	11.607	4.15	9.20177e-05	3.59725	3.23326e-05	AT5G47910.1	ATRBOHD,RBOHD	respiratory burst oxidase homologue D
Thhalv10018113m	1466	5367	754	1232	0	4.24e-40	8.49e-11	2.018	-0.878	-0.276	4.815	2751	1466	1963	28.154	6.833	2751	5367	7152	114.02	3.937	2751	754	1004	15.313	4.539	2751	1232	1650	23.241	7.548	6.994	7.002	7.12	11.357	11.38	10.607	11.895	9.293	9.685	9.659	9.726	4.14375	9.43041e-05	2.42475	4.08842e-05	AT1G74750.1		Pentatricopeptide repeat (PPR) superfamily protein
Thhalv10020495m	507	16400	1807	6021	0	2.33e-190	0	5.169	1.923	3.544	3.485	1786	507	507	11.201	8.654	1786	16400	16400	402.723	5.408	1786	1807	1807	42.451	7.029	1786	6021	6021	130.631	11.621	10.843	10.955	10.554	15.187	15.117	15.09	15.143	13.031	13.144	13.211	13.188	4.141	4.64334e-05	2.15025	0.000231494	AT3G18830.1	ATPLT5,ATPMT5,PMT5	polyol/monosaccharide transporter 5
Thhalv10022374m	2	280	49	157	4.24e-93	7.59e-13	4.33e-41	7.282	4.703	6.268	-3.064	660	2	2	0.12	4.218	660	280	280	18.606	1.639	660	49	49	3.115	3.204	660	157	157	9.218	1.24	1.262	1.26	1.277	5.747	5.274	5.342	5.229	3.218	3.389	3.642	3.571	4.13825	1.67371e-05	2.19525	1.28583e-05	AT3G23240.1	ATERF1,ERF1	ethylene response factor 1
Thhalv10025420m	35	47	53	33	0.0398796	0.0573351	0.698117	0.578	0.688	-0.110581	0.108	1281	35	35	1.078	0.686	1281	47	47	1.609	0.796	1281	53	53	1.736	-0.00258	1281	33	33	0.998	2.026	2.034	2.166	1.998	5.358	6.014	8.53	4.805	4.431	5.023	5.256	5.428	4.12075	0.00486427	2.9785	5.51229e-05	AT4G36850.1		PQ-loop repeat family protein / transmembrane family protein
Thhalv10006505m	213	1954	598	1396	0	2.37e-48	1.14e-191	3.35	1.578	2.686	3.539	723	213	213	11.624	6.889	723	1954	1954	118.53	5.117	723	598	598	34.704	6.225	723	1396	1396	74.818	6.003	6.145	6.029	5.846	10.31	9.795	9.514	10.879	9.507	9.535	9.14	9.017	4.11875	0.000105511	3.294	1.28684e-05	AT3G56880.1		VQ motif-containing protein
Thhalv10023453m	243	8147	675	7570	0	8.61e-54	0	5.223	1.563	4.937	2.417	1795	243	243	5.341	7.64	1795	8147	8163	199.448	3.98	1795	675	675	15.778	7.354	1795	7570	7581	163.652	10.619	9.585	8.481	8.846	13.777	13.054	13.294	13.88	12.798	13.6	13.063	13.747	4.1185	0.000650135	3.91925	0.000625829	AT1G62570.1	FMO GS-OX4	flavin-monooxygenase glucosinolate S-oxygenase 4
Thhalv10005864m	7	21	8	130	0.00313075	0.900128	4.96e-28	1.737	0.281	4.189	-2.763	1875	7	7	0.147	-1.026	1875	21	21	0.491	-2.482	1875	8	8	0.179	1.426	1875	130	130	2.687	4.025	3.311	4.124	4.336	8.545	8.178	7.467	8.077	8.335	9.636	9.178	9.622	4.11775	0.000113863	5.24375	4.97875e-05	AT3G63280.1	ATNEK4,NEK4	NIMA-related kinase 4
Thhalv10025447m	0	0	0	0	NA	NA	NA	0.738	-1.911	0.296	-2.945	1215	0	4	0.13	-2.207	1215	0	6	0.217	-4.856	1215	0	1	0.035	-2.649	1215	0	5	0.159	4.724	4.164	4.641	4.234	9.004	8.583	7.957	8.689	8.504	9.832	9.045	9.928	4.1175	6.80219e-05	4.8865	5.7556e-05	AT4G37610.1	BT5	BTB and TAZ domain protein 5
Thhalv10003936m	582	35040	4302	60314	0	0	0	6.062	2.974	6.662	3.675	1884	582	610	12.775	9.737	1884	35040	36658	853.358	6.649	1884	4302	4507	100.373	10.337	1884	60314	62889	1293.46	9.441	9.763	8.977	8.467	14.014	13.016	12.922	13.166	15.114	15.102	15.583	14.929	4.1175	0.00020411	6.02	1.8291e-05	AT3G28510.1		P-loop containing nucleoside triphosphate hydrolases superfamily protein
Thhalv10008026m	19	422	43	236	2.18e-118	0.00267994	1.39e-44	4.626	1.267	3.609	-0.994	1493	19	19	0.502	3.632	1493	422	422	12.396	0.273	1493	43	43	1.208	2.615	1493	236	236	6.125	4.486	4.267	3.533	4.672	8.809	7.968	7.889	8.76	6.327	7.292	6.521	6.908	4.117	0.000161217	2.5225	0.00056781	AT1G08630.1	THA1	threonine aldolase 1
Thhalv10018222m	751	5273	1315	2108	0	2.35e-44	1.01e-123	2.964	0.897	1.463	3.664	2338	751	751	12.674	6.628	2338	5273	5273	98.914	4.561	2338	1315	1315	23.599	5.127	2338	2108	2108	34.937	7.072	6.79	6.908	5.959	10.566	10.733	10.941	10.957	9.637	10.06	10.261	10.077	4.117	7.06779e-05	3.3265	8.90813e-05	AT1G15460.1	ATBOR4,BOR4	HCO3- transporter family
Thhalv10009701m	5	9	1	4	0.240368	0.359257	0.813321	1	-2.234	-0.348	-2.837	1410	5	5	0.14	-1.837	1410	9	9	0.28	-5.071	1410	1	1	0.03	-3.185	1410	4	4	0.11	3.134	3.125	3.303	2.995	7.508	6.732	6.937	7.841	6.44	6.971	6.557	6.511	4.11525	6.90981e-05	3.4805	1.01168e-05	AT1G10010.1	AAP8,ATAAP8	amino acid permease 8
Thhalv10005717m	129	3255	465	6206	0	5.53e-50	0	4.81	1.939	5.562	2.695	786	129	129	6.476	7.505	786	3255	3255	181.624	4.634	786	465	465	24.822	8.257	786	6206	6206	305.948	12.361	11.723	11.894	11.053	15.832	16.134	15.892	15.61	15.367	15.921	15.995	15.769	4.10925	9.28059e-05	4.00525	6.07707e-05	AT5G48540.1		receptor-like protein kinase-related family protein
Thhalv10003845m	471	3552	741	5638	0	1.12e-18	0	3.068	0.743	3.556	3.217	1998	471	471	9.301	6.285	1998	3552	3552	77.969	3.96	1998	741	741	15.561	6.773	1998	5638	5638	109.342	6.724	6.329	6.474	6.3	10.646	10.48	10.15	10.975	9.767	9.724	9.958	10.094	4.106	3.59683e-05	3.429	9.62133e-06	AT5G66620.1	DAR6	DA1-related protein 6
Thhalv10003958m	4630	15441	2739	12563	0	2.92e-78	0	1.89	-0.669	1.414	6.347	2244	4630	4630	81.408	8.237	2244	15441	15441	301.784	5.678	2244	2739	2739	51.213	7.761	2244	12563	12563	216.935	7.657	7.036	7.166	6.512	11.203	10.912	10.741	11.923	10.52	11.066	10.947	10.942	4.102	0.000162373	3.776	4.49271e-05	AT5G64300.1	ATGCH,ATRIBA1,GCH,RFD1	GTP cyclohydrolase II
Thhalv10016835m	150	5037	449	11541	0	1.4e-39	0	5.222	1.67	6.239	2.232	1260	150	150	4.697	7.454	1260	5037	5037	175.325	3.902	1260	449	449	14.952	8.471	1260	11541	11541	354.921	9.071	8.363	8.229	7.392	12.565	12.488	11.647	12.743	11.816	12.587	12.38	12.524	4.097	0.000312599	4.063	0.000142471	AT2G39420.1		alpha/beta-Hydrolases superfamily protein
Thhalv10023431m	4750	20879	5701	13232	0	2.44e-38	0	2.289	0.352	1.452	6.756	1734	4750	4750	108.083	9.045	1734	20879	20879	528.085	7.108	1734	5701	5701	137.947	8.208	1734	13232	13232	295.689	10.196	9.715	9.373	10.021	14.126	13.409	13.872	14.222	12.611	13.531	13.492	13.173	4.081	6.631e-05	3.3755	8.25717e-05	AT1G58360.1	AAP1,NAT2	amino acid permease 1
Thhalv10008073m	877	8651	985	4339	0	0.000139957	0	3.455	0.257	2.28	4.718	1315	877	877	26.314	8.173	1315	8651	8651	288.525	4.975	1315	985	986	31.46	6.998	1315	4339	4339	127.856	10.433	10.428	10.094	10.87	14.52	14.51	14.301	14.793	11.834	13.609	13.359	13.39	4.07475	3.3673e-05	2.59175	0.00188048	AT1G18590.1	ATSOT17,ATST5C,SOT17	sulfotransferase 17
Thhalv10004757m	681	1866	654	282	8.48e-184	0.672209	1.12e-45	1.606	0.03	-1.299	4.309	1356	681	681	19.815	5.915	1356	1866	1866	60.353	4.339	1356	654	654	20.236	3.01	1356	282	282	8.058	4.235	3.812	4.113	3.748	8.232	7.776	7.256	8.939	6.445	6.493	6.393	6.529	4.07375	0.000209346	2.488	1.58736e-05	AT5G64230.1
Thhalv10019207m	3	65	6	248	7.03e-19	0.487789	9.3e-65	4.59	1.089	6.344	-2.687	762	3	3	0.155	1.903	762	65	65	3.741	-1.598	762	6	6	0.33	3.657	762	248	248	12.611	6.076	3.923	4.969	4.994	9.369	8.953	8.885	9.04	9.348	9.463	9.327	9.386	4.07125	0.000418981	4.3905	0.000178269	AT1G80450.1		VQ motif-containing protein
Thhalv10007380m	1768	31065	2254	41604	0	1e-22	0	4.288	0.439	4.531	5.151	1963	1768	1768	35.536	9.439	1963	31065	31065	694.056	5.59	1963	2254	2254	48.177	9.682	1963	41604	41604	821.246	10.695	10.296	10.453	10.551	14.723	14.238	14.161	15.157	14.513	14.947	14.865	14.736	4.071	6.0076e-05	4.2665	6.32269e-06	AT1G22410.1		Class-II DAHP synthetase family protein
Thhalv10013439m	710	3153	807	2355	0	0.000278101	3.72e-175	2.359	0.105	1.812	6.584	1647	710	4005	95.945	8.943	1647	3153	18483	492.178	6.689	1647	807	4049	103.149	8.396	1647	2355	14321	336.929	11.437	11.096	11.257	11.123	15.336	15.305	15.008	15.543	13.491	15.011	14.383	14.53	4.06975	2.12925e-05	3.1255	0.000213356	AT4G27070.1	TSB2	tryptophan synthase beta-subunit 2
Thhalv10007663m	1928	7322	1953	2286	0	0.0160231	0.00692812	2.074	0.1	0.215	5.367	1870	1928	1956	41.27	7.441	1870	7322	7407	173.718	5.467	1870	1953	1971	44.224	5.582	1870	2286	2311	47.887	6.814	6.518	6.284	6.254	10.423	10.375	9.922	11.427	9.391	9.948	9.503	9.644	4.06925	0.000152681	3.154	2.19975e-05	AT1G27760.3	ATSAT32,SAT32	interferon-related developmental regulator family protein / IFRD protein family
Thhalv10008526m	4	1	18	1	0.472654	0.00594473	0.25961	-1.847	2.259	-2.026	-2.691	1019	4	4	0.155	-4.538	1019	1	1	0.043	-0.432	1019	18	18	0.741	-4.717	1019	1	1	0.038	4.308	4.876	4.797	3.945	8.48	9.31	7.888	8.483	7.834	7.425	8.027	7.566	4.05875	0.000191543	3.2315	7.0931e-05	AT2G47140.1		NAD(P)-binding Rossmann-fold superfamily protein
Thhalv10021539m	338	1077	36	868	4.35e-125	1.4e-56	1.27e-44	1.824	-3.143	1.334	3.932	874	338	338	15.259	5.756	874	1077	1077	54.044	0.789	874	36	36	1.728	5.266	874	868	868	38.483	7.907	8.083	7.907	8.59	12.416	12.187	11.711	12.391	11.74	12.66	12.178	12.708	4.0545	5.05143e-05	4.19975	3.81797e-05	AT3G05800.1	AIF1	AtBS1(activation-tagged BRI1 suppressor 1)-interacting factor 1
Thhalv10003662m	1932	4956	1740	6261	0	0.545643	0	1.509	-0.059	1.671	4.943	2503	1932	1952	30.77	6.452	2503	4956	4998	87.575	4.884	2503	1740	1762	29.536	6.614	2503	6261	6327	97.948	3.335	3.122	2.808	2.969	7.259	7.168	6.419	7.58	6.135	6.526	6.091	6.233	4.048	7.76766e-05	3.18775	1.47465e-05	AT5G66900.1		Disease resistance protein (CC-NBS-LRR class) family
Thhalv10027747m	6962	1013	4104	265	0	4.59e-119	0	-2.629	-0.674	-4.742	7.289	1757	6962	6962	156.341	4.66	1757	1013	1013	25.286	6.615	1757	4104	4104	98.005	2.547	1757	265	265	5.844	3.859	3.955	3.466	3.487	7.894	7.591	7.491	7.942	7.115	7.013	6.895	6.909	4.03775	2.7428e-05	3.29125	1.15843e-05	AT5G39660.1	CDF2	cycling DOF factor 2
Thhalv10020748m	257	3971	246	2920	0	0.837128	0	4.103	0.026	3.48	2.484	1812	257	257	5.596	6.587	1812	3971	3971	96.114	2.51	1812	246	246	5.696	5.964	1812	2920	2920	62.443	6.415	6.508	6.496	6.473	10.564	10.506	10.058	10.894	10.581	10.945	10.614	10.839	4.0325	3.01493e-05	4.27175	4.71063e-06	AT3G19970.1		alpha/beta-Hydrolases superfamily protein
Thhalv10022799m	395	357	338	275	0.21817	0.434488	2.54e-08	0.007	-0.136	-0.548	3.904	1041	395	395	14.971	3.911	1041	357	357	15.04	3.768	1041	338	338	13.623	3.356	1041	275	275	10.236	6.282	5.872	5.441	5.496	9.79	9.885	9.882	9.656	8.695	8.927	9.184	9.085	4.0305	3.88983e-05	3.2	4.38342e-05	AT2G16720.1	ATMYB7,ATY49,MYB7	myb domain protein 7
Thhalv10028542m	457	1379	273	1672	2.21e-151	3.77e-08	2.73e-140	1.746	-0.655	1.845	3.396	1713	457	457	10.526	5.142	1713	1379	1379	35.306	2.741	1713	273	273	6.687	5.241	1713	1672	1672	37.821	5.755	5.292	5.585	5.312	9.448	9.408	9.218	9.982	8.654	9.235	9.256	9.364	4.028	3.73539e-05	3.64125	1.93646e-05	AT4G12400.2		stress-inducible protein, putative
Thhalv10016613m	91	1028	194	1664	1.2e-244	8.17e-11	0	3.651	1.181	4.167	1.029	1759	91	91	2.041	4.68	1759	1028	1028	25.631	2.21	1759	194	194	4.628	5.196	1759	1664	1664	36.656	7.133	6.708	6.899	6.115	10.793	10.875	10.104	11.144	10.419	11.069	10.786	10.885	4.01525	0.000116994	4.076	3.18985e-05	AT2G31990.1		Exostosin family protein
Thhalv10001594m	0	22	1	6	5.12e-08	0.63105	0.0467479	7.112	2.98	5.586	-1.163	1060	0	12	0.447	5.949	1060	22	1493	61.773	1.817	1060	1	89	3.523	4.423	1060	6	587	21.458	7.953	8.522	8.31	7.817	11.925	12.697	11.674	12.338	11.312	10.7	11.537	10.918	4.008	8.63043e-05	2.96625	8.68319e-05	AT2G47130.1		NAD(P)-binding Rossmann-fold superfamily protein
Thhalv10021966m	291	134	311	75	5.11e-08	0.167298	1.24e-34	-0.966	0.184	-1.982	4.925	378	291	291	30.375	3.959	378	134	134	15.547	5.109	378	311	311	34.521	2.943	378	75	75	7.688	6.927	7.082	6.71	6.42	10.897	10.865	10.151	11.258	9.567	10.052	9.748	10.131	4.008	8.25829e-05	3.08975	3.1823e-05	AT3G21890.1		B-box type zinc finger family protein
Thhalv10027874m	68	883	218	882	5.44e-219	4.12e-21	2.27e-166	3.853	1.776	3.674	1.174	1189	68	68	2.257	5.027	1189	883	884	32.607	2.95	1189	218	219	7.728	4.848	1189	882	884	28.809	7.908	6.29	5.742	5.534	10.23	10.32	10.114	10.838	10.775	11.58	11.303	11.459	4.007	0.00107142	4.91075	0.000326757	AT5G39610.1	ANAC092,ATNAC2,ATNAC6,NAC2,NAC6,ORE1	NAC domain containing protein 6
Thhalv10028484m	359	2969	526	4775	0	1.22e-10	0	3.201	0.64	3.708	2.715	2157	359	359	6.567	5.916	2157	2969	2969	60.368	3.355	2157	526	526	10.232	6.423	2157	4775	4775	85.779	5.177	4.464	5.133	4.421	8.813	8.85	8.531	9.022	9.07	9.316	9.335	9.194	4.00525	5.24155e-05	4.43	1.58634e-05	AT4G04960.1		Concanavalin A-like lectin protein kinase family protein
Thhalv10003961m	42	132	40	61	3.85e-16	0.995488	0.21871	2	0.14	0.6	3.017	2027	42	416	8.097	5.017	2027	132	1496	32.368	3.157	2027	40	431	8.921	3.617	2027	61	642	12.273	5.407	5.099	5.358	4.618	9.097	8.837	8.744	9.817	7.901	8.519	8.344	8.496	4.00325	0.000109429	3.1945	5.02873e-05	AT5G62570.2		Calmodulin binding protein-like
Thhalv10021149m	1	369	71	42	1.02e-125	1.13e-20	1.09e-10	8.684	6.238	5.366	-4.621	971	1	1	0.041	4.063	971	369	370	16.712	1.617	971	71	71	3.068	0.745	971	42	42	1.676	5.71	3.308	3.324	3.427	7.896	7.747	7.974	8.148	6.283	7.263	6.587	8.154	3.999	0.00139663	3.1295	0.00741171	AT3G12500.1	ATHCHIB,B-CHI,CHI-B,HCHIB,PR-3,PR3	basic chitinase
Thhalv10006268m	450	155	475	14	4.94e-22	0.108762	4.04e-121	-1.385	0.167	-5.032	4.648	708	450	450	25.078	3.263	708	155	155	9.602	4.815	708	475	475	28.15	-0.384	708	14	14	0.766	4.466	4.55	4.059	4.309	8.373	8.502	7.834	8.671	5.759	5.762	5.328	4.66	3.999	4.29712e-05	1.03125	0.0149337	AT3G56290.1
Thhalv10025933m	465	347	210	393	0.279491	3.64e-18	0.00050186	-0.296	-1.082	-0.334	4.299	1020	465	509	19.689	4.003	1020	347	373	16.038	3.217	1020	210	226	9.296	3.965	1020	393	411	15.613	7.932	7.65	7.413	8.324	11.95	11.891	10.947	12.501	12.813	12.916	12.896	12.941	3.9925	0.000229936	5.06175	1.0286e-05	AT5G48070.1	ATXTH20,XTH20	xyloglucan endotransglucosylase/hydrolase 20
Thhalv10023722m	14	661	58	938	2.21e-204	1.05e-07	2.89e-239	5.714	2.139	6.04	0.017	546	14	14	1.012	5.731	546	661	661	53.095	2.156	546	58	58	4.457	6.057	546	938	938	66.568	8.128	7.765	7.55	7.868	11.896	11.728	12.186	11.46	11.169	11.595	11.62	11.421	3.98975	3.69393e-05	3.6235	1.28744e-05	AT1G63840.1		RING/U-box superfamily protein
Thhalv10003980m	1590	44756	3569	38073	0	1.47e-203	0	4.968	1.255	4.556	4.985	1981	1590	1590	31.668	9.953	1981	44756	44756	990.856	6.24	1981	3569	3569	75.591	9.541	1981	38073	38073	744.716	10.551	10.352	10.484	9.964	14.471	13.95	14.042	14.844	14.268	14.918	14.763	14.639	3.989	6.25171e-05	4.30925	1.31125e-05	AT5G26340.1	ATSTP13,MSS1,STP13	Major facilitator superfamily protein
Thhalv10004939m	3	31	1	4	4.48e-08	0.755714	1	3.522	-1.497	0.389	-2.849	853	3	3	0.139	0.673	853	31	31	1.594	-4.346	853	1	1	0.049	-2.46	853	4	4	0.182	1.956	1.448	1.494	1.339	5.994	5.132	5.334	5.722	2.361	4.514	2.701	3.509	3.98625	5.67588e-05	1.712	0.0192165	AT2G01610.1		Plant invertase/pectin methylesterase inhibitor superfamily protein
Thhalv10001593m	2	115	7	259	9.67e-37	0.185948	2.12e-69	5.998	1.896	6.99	-3.343	801	2	2	0.099	2.655	801	115	115	6.297	-1.447	801	7	7	0.367	3.647	801	259	259	12.529	5.898	6.367	6.309	5.64	9.863	10.496	9.542	10.247	9.167	8.779	9.362	8.945	3.9835	8.33077e-05	3.00975	4.83798e-05	AT2G47140.1		NAD(P)-binding Rossmann-fold superfamily protein
Thhalv10028380m	1121	7480	932	3947	0	0.0347387	2.18932120447888e-315	2.891	-0.178	1.792	3.721	3355	1121	1121	13.183	6.612	3355	7480	7485	97.846	3.543	3355	932	932	11.656	5.513	3355	3947	3953	45.655	6.92	6.385	6.03	6.22	10.715	10.041	9.812	10.91	9.448	9.828	9.622	9.961	3.98075	0.000138437	3.326	3.87411e-05	AT4G00900.1	ATECA2,ECA2	ER-type Ca2+-ATPase 2
Thhalv10009571m	7	117	177	364	1.36e-31	2.24e-45	5.48e-91	4.216	4.749	5.675	-1.007	555	7	7	0.498	3.209	555	117	117	9.246	3.742	555	177	177	13.381	4.668	555	364	364	25.414	5.04	4.81	3.931	2.601	8.138	7.638	7.992	8.511	9.903	9.713	9.104	9.26	3.97425	0.00129329	5.3995	0.000245914	AT5G38700.1
Thhalv10027730m	230	671	307	675	1.05e-71	0.000106107	2.91e-43	1.698	0.506	1.528	2.41	1707	230	230	5.316	4.108	1707	671	671	17.24	2.916	1707	307	307	7.546	3.938	1707	675	675	15.322	3.753	3.637	4.327	3.765	8.075	8.47	6.889	7.867	6.687	7.003	6.757	7.021	3.95475	0.000221823	2.9965	2.58156e-05	AT5G41100.1
Thhalv10010389m	127	559	444	1430	1.78e-85	2.92e-46	5.2e-256	2.29	1.894	3.467	1.694	1549	127	127	3.235	3.984	1549	559	559	15.827	3.588	1549	444	444	12.027	5.161	1549	1430	1430	35.772	6.084	6.131	5.971	5.316	9.733	9.78	9.394	10.409	9.697	9.622	9.18	9.375	3.9535	9.56751e-05	3.593	3.05525e-05	AT3G52450.1	PUB22	plant U-box 22
Thhalv10022129m	77	1480	98	7866	0	0.0879068	0	4.417	0.437	6.649	0.132	2772	77	77	1.096	4.549	2772	1480	1480	23.416	0.569	2772	98	98	1.483	6.781	2772	7866	7866	109.956	3.686	2.416	3.462	3.627	7.158	7.052	6.99	7.8	10.177	10.634	10.092	10.195	3.95225	0.000183909	6.97675	1.4316e-05	AT3G22910.1		ATPase E1-E2 type family protein / haloacid dehalogenase-like hydrolase family protein
Thhalv10003431m	19	89	26	60	4.96e-15	0.369727	4.07e-05	2.38	0.541	1.632	0.329	597	19	19	1.256	2.709	597	89	89	6.538	0.87	597	26	26	1.827	1.961	597	60	60	3.894	2.447	2.756	2.439	1.585	7.042	6.27	5.532	6.19	5.15	3.841	4.725	4.218	3.95175	0.000288988	2.17675	0.00220738	AT5G44210.1	ATERF-9,ATERF9,ERF9	erf domain protein 9
Thhalv10000844m	175	5817	899	14874	0	2.17e-128	0	5.208	2.438	6.373	2.151	1626	175	183	4.441	7.359	1626	5817	6086	164.155	4.589	1626	899	933	24.075	8.524	1626	14874	15448	368.137	5.421	4.366	5.14	3.94	8.473	8.704	8.119	9.37	8.584	9.623	9.399	9.573	3.94975	0.000391646	4.578	0.000121049	AT5G44390.1		FAD-binding Berberine family protein
Thhalv10012384m	100	3145	194	2614	0	5.22e-09	0	5.128	1.045	4.682	2.094	924	100	100	4.27	7.222	924	3145	3145	149.277	3.139	924	194	194	8.809	6.776	924	2614	2614	109.621	12.152	11.451	11.489	11.391	15.788	15.513	15.454	15.509	14.417	15.518	15.119	15.283	3.94525	3.72821e-05	3.4635	9.38027e-05	AT1G55920.1	ATSERAT2;1,SAT1,SAT5,SERAT2;1	serine acetyltransferase 2;1
Thhalv10010514m	256	4986	1109	8442	0	1.55e-139	0	4.437	2.204	5.018	3.096	1181	256	256	8.553	7.533	1181	4986	4986	185.16	5.3	1181	1109	1109	39.4	8.114	1181	8442	8442	276.983	8.798	7.892	8.288	6.717	12.114	11.863	11.497	11.985	12.389	12.984	12.204	12.524	3.941	0.000516426	4.6015	0.000198717	AT3G52400.1	ATSYP122,SYP122	syntaxin of plants 122
Thhalv10014915m	1	70	8	52	6.37e-23	0.041807	1.68e-13	6.282	3.089	5.675	-3.868	576	1	1	0.068	2.414	576	70	70	5.33	-0.779	576	8	8	0.583	1.807	576	52	52	3.498	5.292	4.186	4.221	3.825	8.461	8.506	8.002	8.289	7.493	7.857	7.601	7.531	3.9335	0.000161982	3.2395	0.000183042	AT3G09032.1
Thhalv10014309m	2	1	0	0	1	0.644043	0.291227	-0.262	-1.767	-2.367	1.29	1226	2	76	2.446	1.028	1226	1	57	2.039	-0.477	1226	0	21	0.719	-1.077	1226	0	15	0.474	3.554	3.685	3.965	3.301	7.351	7.758	6.796	8.325	5.073	4.513	5.992	4.83	3.93125	0.000187502	1.47575	0.00805283	AT5G06980.4
Thhalv10024035m	59	551	244	591	2.43e-123	5.96e-30	1.4e-101	3.376	2.137	3.298	1.872	636	59	59	3.66	5.248	636	551	551	37.996	4.009	636	244	244	16.097	5.17	636	591	591	36.007	6.49	6.339	6.431	4.398	9.923	9.929	9.345	10.145	9.782	10.077	9.706	9.889	3.921	0.000958818	3.949	0.000558159	AT1G59590.1	ZCF37	ZCF37
Thhalv10010037m	86	954	341	821	6.64e-226	3.86e-40	8e-138	3.894	2.107	3.391	2.71	844	86	140	6.545	6.604	844	954	1872	97.276	4.817	844	341	567	28.187	6.101	844	821	1495	68.637	7.881	7.841	8.111	7.843	11.68	11.654	11.287	12.718	11.256	11.78	11.44	11.615	3.91575	0.000132074	3.60375	9.32566e-06
Thhalv10022730m	3	7	1	4	0.170017	0.755714	1	2.221	-1.025	1.762	1.65	1496	3	119	3.139	3.871	1496	7	499	14.629	0.625	1496	1	55	1.543	3.412	1496	4	411	10.646	5.619	5.383	5.589	4.961	9.25	9.256	8.894	9.809	9.623	10.307	10.023	9.978	3.91425	6.41253e-05	4.59475	1.36177e-05	AT2G16900.1		Arabidopsis phospholipase-like protein (PEARLI 4) family
Thhalv10007228m	99	2413	59	869	0	0.0178154	3.44e-140	4.76	-0.658	3.108	1.073	1857	99	99	2.103	5.833	1857	2413	2413	56.989	0.415	1857	59	59	1.333	4.181	1857	869	869	18.133	6.239	5.981	6.209	5.999	10.207	9.901	9.785	10.172	9.648	8.839	9.541	8.846	3.90925	1.86906e-05	3.1115	5.33921e-05	AT1G61350.1		ARM repeat superfamily protein
Thhalv10014189m	29	728	41	664	7.62e-208	0.178907	3.87e-146	4.802	0.588	4.491	-0.125	1248	29	29	0.917	4.677	1248	728	728	25.584	0.463	1248	41	41	1.378	4.366	1248	664	664	20.616	5.118	4.595	4.701	4.391	8.694	8.588	8.056	9.103	7.91	8.562	8.413	8.36	3.909	8.14687e-05	3.61	2.38107e-05	AT5G55560.1		Protein kinase superfamily protein
Thhalv10004994m	6	121	19	27	5.48e-34	0.0205327	0.00113732	4.486	1.751	2.143	-1.547	692	6	6	0.342	2.939	692	121	121	7.669	0.204	692	19	19	1.152	0.596	692	27	27	1.512	5.528	5.106	5.026	4.549	9.345	8.998	8.945	8.555	6.738	7.726	6.91	7.485	3.9085	7.54346e-05	2.1625	0.000850586	AT5G67620.1
Thhalv10018963m	0	2	0	8	0.260888	NA	0.0127387	4.002	0.674	5.122	0.105	1247	0	34	1.076	4.107	1247	2	490	17.233	0.779	1247	0	51	1.716	5.227	1247	8	1205	37.444	9.178	8.208	8.395	8.328	12.294	12.592	12.052	12.783	12.817	13.15	13.123	12.915	3.903	8.95591e-05	4.474	1.83175e-05	AT1G69840.1		SPFH/Band 7/PHB domain-containing membrane-associated protein family
Thhalv10009964m	145	1367	240	254	4.59e-306	1.21e-07	7.08e-06	3.39	0.816	0.783	3.246	603	145	145	9.488	6.636	603	1367	1367	99.425	4.062	603	240	240	16.7	4.029	603	254	254	16.322	7.172	7.008	6.376	7.137	10.947	10.835	10.068	11.427	9.049	8.915	8.485	8.473	3.896	0.000168313	1.80725	0.000587478	AT1G20823.1		RING/U-box superfamily protein
Thhalv10010596m	14	284	40	195	1.15e-78	0.000608413	1.74e-38	4.495	1.603	3.774	-0.811	969	14	14	0.57	3.684	969	284	284	12.854	0.792	969	40	40	1.732	2.963	969	195	195	7.798	3.856	4.385	4.163	5.138	8.549	7.837	8.198	8.514	6.957	7.186	7.618	7.223	3.889	0.000140685	2.8605	0.000234721	AT3G50760.1	GATL2	galacturonosyltransferase-like 2
Thhalv10000955m	39	405	96	420	1.76e-94	4.58e-07	1.19e-74	3.529	1.389	3.403	0.505	1084	39	39	1.42	4.034	1084	405	405	16.386	1.894	1084	96	96	3.716	3.908	1084	420	420	15.013	4.425	4.022	4.62	4.324	8.236	8.235	8.001	8.454	7.852	8.212	8.058	8.107	3.88375	2.68586e-05	3.7095	1.02897e-05	AT5G46080.1		Protein kinase superfamily protein
Thhalv10010623m	430	6322	1566	3366	0	1.01e-168	0	4.03	1.953	2.942	3.818	1203	430	430	14.103	7.848	1203	6322	6322	230.48	5.771	1203	1566	1566	54.618	6.76	1203	3366	3366	108.419	12.829	12.429	12.279	11.387	16.324	16.052	15.77	16.312	15.189	15.337	14.609	14.994	3.8835	0.00016034	2.80125	0.000425976	AT3G44260.1		Polynucleotidyl transferase, ribonuclease H-like superfamily protein
Thhalv10015302m	6	11506	47	13153	0	4.72e-09	0	11.058	3.059	11.072	-2.21	1095	6	6	0.216	8.848	1095	11506	11506	460.844	0.849	1095	47	47	1.801	8.862	1095	13153	13153	465.446	7.108	6.572	5.95	6.141	10.6	9.873	9.71	11.086	10.099	10.099	10.349	10.218	3.8745	0.000350943	3.7485	4.60227e-05	AT5G07010.1	ATST2A,ST2A	sulfotransferase 2A
Thhalv10019566m	682	702	646	813	2.98e-05	0.819994	0.102641	0.194	0.01	0.227	4.676	1053	682	682	25.554	4.87	1053	702	702	29.238	4.686	1053	646	646	25.74	4.903	1053	813	813	29.917	6.116	6.167	6.756	5.49	9.828	10.52	9.841	9.834	8.171	8.953	8.768	8.763	3.8735	0.000130647	2.5315	0.000425185	AT1G68840.1	EDF2,RAP2.8,RAV2,TEM2	related to ABI3/VP1 2
Thhalv10016943m	795	536	757	539	0.00123077	0.744663	4.96e-17	-0.416	0.018	-0.587	4.74	1174	795	795	26.718	4.324	1174	536	536	20.024	4.758	1174	757	757	27.054	4.153	1174	539	539	17.79	7.009	6.118	6.516	6.19	10.073	10.422	10.171	10.634	9.37	10.179	9.924	10.252	3.86675	6.40203e-05	3.473	7.97307e-05	AT2G37540.1		NAD(P)-binding Rossmann-fold superfamily protein
Thhalv10024765m	91	1088	131	378	3.27e-263	0.00376371	2.91e-37	3.732	0.614	2.028	1.04	1746	91	91	2.056	4.772	1746	1088	1088	27.329	1.654	1746	131	131	3.148	3.068	1746	378	378	8.389	6.557	6.363	6.765	6.152	10.389	9.936	10.241	10.729	8.379	8.445	8.39	8.203	3.8645	4.63487e-05	1.895	5.63394e-05	AT4G16480.1	ATINT4,INT4	inositol transporter 4
Thhalv10014037m	73	840	70	570	3.51e-201	0.956612	3.36e-87	3.677	0.028	2.941	0.962	1479	73	73	1.947	4.639	1479	840	840	24.909	0.99	1479	70	70	1.986	3.903	1479	570	571	14.96	3.851	4.379	4.968	4.738	8.166	8.273	7.872	9.066	7.057	7.758	7.372	7.744	3.86025	0.000201922	2.99875	0.000165507	AT5G55970.1		RING/U-box superfamily protein
Thhalv10006818m	857	16060	1650	18419	0	1.14e-69	0	4.381	1.034	4.4	3.611	2767	857	857	12.22	7.992	2767	16060	16060	254.554	4.645	2767	1650	1650	25.02	8.011	2767	18419	18419	257.938	8.215	8.042	8.152	7.493	12.085	11.772	11.459	12.023	11.147	12.076	11.584	12.201	3.85925	4.95377e-05	3.7765	6.4849e-05	AT1G14040.1		EXS (ERD1/XPR1/SYG1) family protein
Thhalv10010467m	279	6595	1061	4958	0	3.1e-119	0	4.716	2.016	4.126	3.009	1367	279	279	8.053	7.725	1367	6595	6595	211.587	5.025	1367	1061	1061	32.565	7.135	1367	4958	4958	140.539	9.656	9.644	9.435	8.891	13.1	13.281	12.923	13.755	12.849	13.24	13.171	13.08	3.85825	7.49471e-05	3.6785	1.96043e-05	AT3G48850.1	PHT3;2	phosphate transporter 3;2
Thhalv10009337m	7	63	11	23	1.08e-14	0.510181	0.0144576	3.322	0.741	1.69	-1.536	801	7	7	0.345	1.786	801	63	63	3.449	-0.795	801	11	11	0.576	0.154	801	23	23	1.113	1.271	1.285	1.283	1.287	5.473	4.973	4.708	5.402	2.061	1.327	3.046	1.356	3.8575	3.54513e-05	0.666	0.174227	AT1G20310.1
Thhalv10024122m	6	26	17	7	8.42e-05	0.0464637	1	2.268	1.591	0.197	-2.099	1014	6	6	0.233	0.169	1014	26	26	1.125	-0.508	1014	17	17	0.703	-1.902	1014	7	7	0.267	1.361	1.514	1.445	1.78	4.814	5.1	5.003	6.6	3.345	5.935	4.772	3.983	3.85425	0.000391592	2.98375	0.00313632	AT1G56600.1	AtGolS2,GolS2	galactinol synthase 2
Thhalv10009705m	78	1178	284	1882	1.59e-303	5.37e-31	0	4.07	1.957	4.569	0.997	1581	78	80	1.997	5.067	1581	1178	1208	33.51	2.954	1581	284	292	7.749	5.566	1581	1882	1933	47.376	8.4	7.683	8.253	8.084	11.921	12.043	11.7	12.155	12.09	11.925	11.582	11.666	3.84975	3.59557e-05	3.71075	1.82204e-05	AT1G30720.1		FAD-binding Berberine family protein
Thhalv10011142m	324	2223	453	2018	0	8.51e-08	5.06e-268	2.931	0.572	2.612	3.786	927	324	324	13.79	6.717	927	2223	2223	105.173	4.358	927	453	453	20.504	6.398	927	2018	2018	84.353	7.038	6.306	6.555	6.666	10.496	10.36	10.276	10.824	10.281	10.531	10.531	10.616	3.84775	3.92403e-05	3.8485	1.28684e-05	AT3G55560.1	AGF2,AHL15	AT-hook protein of GA feedback 2
Thhalv10001004m	2	38	2	256	3.91e-11	1	1.56e-68	4.4	0.088	6.973	-3.219	735	2	2	0.107	1.181	735	38	38	2.267	-3.131	735	2	2	0.114	3.754	735	256	256	13.496	4.176	2.735	2.688	2.355	6.748	6.946	6.613	7.029	10.242	10.899	10.109	10.341	3.8455	0.00037478	7.40925	2.65021e-05	AT5G47740.1		Adenine nucleotide alpha hydrolases-like superfamily protein
Thhalv10025048m	640	8550	1417	4265	0	3.07e-79	0	3.892	1.235	2.71	3.899	1693	640	640	14.915	7.791	1693	8550	8550	221.489	5.134	1693	1417	1417	35.117	6.609	1693	4265	4265	97.616	5.881	5.046	4.97	4.73	8.88	8.936	8.736	9.456	7.779	8.229	8.508	8.216	3.84525	0.000115333	3.02625	0.000151901	AT4G34131.1	UGT73B3	UDP-glucosyl transferase 73B3
Thhalv10008691m	763	39460	3039	46935	0	0	0	5.845	2.082	5.917	5.113	870	763	763	34.603	10.958	870	39460	39460	1989.21	7.195	870	3039	3039	146.562	11.03	870	46935	46935	2090.43	12.425	12.08	12.367	11.34	15.787	15.842	15.925	16.021	15.071	15.957	15.952	16.055	3.84075	7.65223e-05	3.70575	0.000121952	AT1G27130.1	ATGSTU13,GST12,GSTU13	glutathione S-transferase tau 13
Thhalv10017282m	22	201	37	120	3.12e-45	0.0606765	1.3e-15	3.408	0.942	2.487	-0.319	1526	22	31	0.802	3.089	1526	201	296	8.507	0.623	1526	37	56	1.54	2.168	1526	120	177	4.494	8.803	8.503	8.753	8.537	12.525	12.654	11.856	12.921	11.622	11.804	11.522	11.622	3.84	6.43002e-05	2.9935	7.44624e-06	AT2G38480.1		Uncharacterised protein family (UPF0497)
Thhalv10025565m	1232	10879	1555	15307	0	4.34e-15	0	3.295	0.425	3.609	5.09	1427	1232	1232	34.064	8.385	1427	10879	10879	334.356	5.515	1427	1555	1555	45.721	8.699	1427	15307	15307	415.647	10.337	10.049	10.698	10.106	14.14	14.032	13.671	14.703	13.644	13.832	14.137	14.053	3.839	8.14687e-05	3.619	1.74814e-05	AT4G25030.1
Thhalv10004581m	514	13373	6761	31906	0	0	0	4.854	3.806	5.929	3.901	1358	514	514	14.934	8.755	1358	13373	13373	431.89	7.707	1358	6761	6761	208.892	9.83	1358	31906	31906	910.397	13.425	11.785	12.378	10.903	15.788	16.163	16.196	15.696	16.393	16.835	16.7	16.754	3.838	0.00113546	4.54775	0.000366327	AT5G64120.1		Peroxidase superfamily protein
Thhalv10005860m	1210	13181	4770	8770	0	0	0	3.598	2.068	2.831	4.509	2097	1210	1210	22.767	8.107	2097	13181	13181	275.673	6.577	2097	4770	4770	95.44	7.34	2097	8770	8770	162.054	8.939	8.567	8.535	8.004	12.568	12.283	12.018	12.506	11.278	11.224	10.534	10.781	3.8325	5.80276e-05	2.443	0.000240728	AT3G55980.1	ATSZF1,SZF1	salt-inducible zinc finger 1
Thhalv10021746m	14	82	37	57	7.27e-16	0.00199078	2.17e-06	2.703	1.491	2	-0.088	587	14	14	0.941	2.615	587	82	82	6.127	1.403	587	37	37	2.645	1.912	587	57	57	3.763	2.947	2.587	4.009	2.292	6.729	6.878	6.401	7.139	6.751	6.822	6.3	6.258	3.828	0.000347468	3.574	0.000295229	AT3G15760.1
Thhalv10020414m	0	2	0	0	0.260888	NA	NA	1.514	-0.336	0.029	-0.17	2264	0	51	0.889	1.344	2264	2	131	2.538	-0.506	2264	0	38	0.704	-0.141	2264	0	53	0.907	11.489	10.323	10.687	10.626	14.587	14.474	14.335	15.03	13.892	14.33	14.303	14.254	3.82525	0.000111125	3.4135	6.89879e-05	AT3G09440.1		Heat shock protein 70 (Hsp 70) family protein
Thhalv10009187m	187	1556	332	1730	0	3.85e-12	3.21e-285	3.209	0.916	3.183	3.06	885	187	187	8.337	6.269	885	1556	1556	77.11	3.976	885	332	332	15.74	6.243	885	1730	1730	75.746	9.338	8.584	9.431	8.257	12.658	12.901	12.547	12.77	11.433	12.455	12.322	12.373	3.8165	0.000118627	3.24325	0.000325746	AT1G17147.1		VQ motif-containing protein
Thhalv10025615m	362	9814	1253	15946	0	2.03e-128	0	4.965	1.919	5.484	3.772	1369	362	474	13.661	8.737	1369	9814	13323	426.817	5.691	1369	1253	1686	51.673	9.256	1369	15946	21607	611.574	9.105	9.225	8.988	8.674	12.941	13.097	12.006	13.214	13.036	13.173	12.746	12.93	3.8165	0.000121793	3.97325	9.62133e-06	AT3G23280.1	XBAT35	XB3 ortholog 5 in Arabidopsis thaliana
Thhalv10000261m	985	10218	2295	15618	0	1.11e-139	0	3.527	1.309	3.96	4.833	1364	985	985	28.493	8.36	1364	10218	10218	328.545	6.142	1364	2295	2295	70.596	8.793	1364	15618	15618	443.68	12.57	12.447	12.476	12.012	16.374	16.238	15.737	16.421	16.64	16.813	16.763	16.699	3.81625	4.24545e-05	4.3525	6.37266e-06	AT2G23810.1	TET8	tetraspanin8
Thhalv10013866m	27	953	87	2032	3.51e-285	7.67e-09	0	5.294	1.777	6.208	-0.063	1113	27	27	0.957	5.231	1113	953	953	37.553	1.714	1113	87	87	3.28	6.145	1113	2032	2032	70.744	6.927	5.771	5.318	5.535	9.828	9.656	9.304	10.007	9.783	10.115	10.038	10.188	3.811	0.000301263	4.14325	0.000109606	AT5G14700.1		NAD(P)-binding Rossmann-fold superfamily protein
Thhalv10004672m	338	4399	653	5283	0	3.34e-28	0	3.828	1.049	3.902	3.77	1443	338	499	13.644	7.598	1443	4399	6376	193.787	4.819	1443	653	971	28.233	7.672	1443	5283	7596	203.975	9.211	8.928	9.442	8.645	12.962	12.925	12.392	13.172	12.283	12.868	12.552	12.628	3.80625	6.67762e-05	3.52625	2.70131e-05	AT5G61210.1	ATSNAP33,ATSNAP33B,SNAP33,SNP33	soluble N-ethylmaleimide-sensitive factor adaptor protein 33
Thhalv10020376m	34	1271	108	4631	0	1.14e-10	0	5.377	1.756	7.064	-0.467	1854	34	34	0.724	4.91	1854	1271	1271	30.066	1.289	1854	108	108	2.444	6.597	1854	4631	4631	96.788	5.282	3.187	3.908	4.381	8.001	7.892	7.234	8.847	10.967	11.494	11.005	11.472	3.804	0.00122845	7.045	3.63845e-05	AT3G13790.2	ATBFRUCT1,ATCWINV1	Glycosyl hydrolases family 32 protein
Thhalv10025091m	1	4	0	20	0.23989	1	5.04e-05	1.954	-0.847	3.752	1.082	2032	1	109	2.116	3.036	2032	4	380	8.202	0.235	2032	0	57	1.177	4.834	2032	20	1496	28.528	6.689	5.791	5.824	4.716	9.582	9.815	9.196	9.623	11.072	11.632	11.478	11.38	3.799	0.000427531	5.6355	5.6584e-05	AT4G39030.1	EDS5,SID1	MATE efflux family protein
Thhalv10018089m	88	7267	159	12982	0	1.41e-06	0	6.52	0.942	7.178	0.261	2898	88	88	1.198	6.781	2898	7267	7267	109.977	1.203	2898	159	159	2.302	7.439	2898	12982	12982	173.581	5.153	4.59	4.514	4.378	8.987	8.514	7.825	8.502	8.404	8.652	8.061	8.822	3.79825	0.000116838	3.826	3.04352e-05	AT1G72520.1		PLAT/LH2 domain-containing lipoxygenase family protein
Thhalv10026989m	3	1	1	7	0.701233	0.755714	0.425132	-1.432	-1.496	1.196	-3.518	1356	3	3	0.087	-4.95	1356	1	1	0.032	-5.014	1356	1	1	0.031	-2.322	1356	7	7	0.2	1.305	3.558	1.315	1.37	6.51	6.462	4.522	5.234	2.388	1.412	4.388	1.637	3.795	0.00438066	0.56925	0.571387	AT2G25150.1		HXXXD-type acyl-transferase family protein
Thhalv10028770m	1	69	40	423	1.39e-22	4.43e-11	1.7e-117	6.261	5.41	8.698	-4.742	1056	1	1	0.037	1.519	1056	69	69	2.866	0.668	1056	40	40	1.589	3.956	1056	423	423	15.522	5.542	5.211	3.435	2.019	8.322	6.96	7.887	8.174	9.446	10.464	10.214	10	3.784	0.00891729	5.97925	0.00083837	AT4G10490.1		2-oxoglutarate (2OG) and Fe(II)-dependent oxygenase superfamily protein
Thhalv10002454m	32	788	39	1976	3.26e-224	0.43631	0	4.774	0.374	5.922	-0.504	1791	32	32	0.705	4.27	1791	788	788	19.296	-0.13	1791	39	39	0.914	5.418	1791	1976	1976	42.751	3.426	3.715	4.031	4.046	7.833	7.366	7.187	7.953	7.248	7.714	8.043	8.28	3.78025	6.43757e-05	4.01675	3.85136e-05	AT3G25100.1	CDC45	cell division cycle 45
Thhalv10024789m	649	15041	1880	24254	0	3.78e-157	0	4.686	1.622	5.196	3.689	1998	649	653	12.895	8.375	1998	15041	15120	331.894	5.311	1998	1880	1891	39.711	8.885	1998	24254	24385	472.918	10.116	9.397	9.387	9.27	13.33	13.07	12.965	13.918	14.127	14.63	14.674	14.077	3.77825	0.000112006	4.8345	1.7847e-05	AT4G20830.1		FAD-binding Berberine family protein
Thhalv10022889m	4	40	6	4	7.77e-10	0.678712	1	3.475	0.674	-0.026	-2.182	716	4	4	0.22	1.293	716	40	40	2.45	-1.508	716	6	6	0.352	-2.208	716	4	4	0.216	2.726	1.34	1.573	2.304	6.26	5.49	5.376	5.925	3.344	4.075	3.901	3.701	3.777	0.000286629	1.7695	0.00417218	AT2G16060.1	AHB1,ARATH GLB1,ATGLB1,GLB1,HB1,NSHB1	hemoglobin 1
Thhalv10014025m	4660	1367	3320	95	1.51e-281	2.77e-30	0	-1.617	-0.4	-5.643	6.968	1469	4660	4660	125.163	5.351	1469	1367	1367	40.812	6.568	1469	3320	3321	94.854	1.325	1469	95	95	2.506	4.709	5.158	4.526	4.473	8.374	8.464	7.858	9.239	6.12	5.762	5.709	5.907	3.76725	0.000165906	1.158	0.00129669	AT5G02840.1	LCL1	LHY/CCA1-like 1
Thhalv10026554m	145	1934	484	1864	0	5.25e-48	0	3.89	1.828	3.658	3.043	694	145	145	8.244	6.933	694	1934	1934	122.22	4.871	694	484	484	29.261	6.701	694	1864	1864	104.075	11.773	11.723	11.322	10.369	15.365	15.166	14.429	15.294	15.094	15.662	15.115	15.385	3.76675	0.000320068	4.01725	0.000101979	AT4G27280.1		Calcium-binding EF-hand family protein
Thhalv10006318m	10	106	9	110	1.33e-25	1	1.95e-20	3.558	-0.064	3.433	-0.553	579	10	10	0.681	3.005	579	106	106	8.029	-0.617	579	9	9	0.652	2.88	579	110	110	7.362	7.65	6.43	6.566	6.979	10.667	10.745	10.623	10.657	8.826	9.646	9.471	10.029	3.76675	0.00010011	2.58675	0.000885888	AT3G61900.1		SAUR-like auxin-responsive protein family
Thhalv10021268m	325	4360	604	5357	0	5.5e-24	0	3.899	0.983	4.017	3.427	1192	325	325	10.758	7.326	1192	4360	4360	160.418	4.41	1192	604	604	21.26	7.444	1192	5357	5357	174.142	7.938	7.376	7.727	7.534	11.494	11.438	10.884	11.815	11.808	12.491	12.291	12.199	3.764	6.01506e-05	4.5535	1.15843e-05	AT3G01290.1		SPFH/Band 7/PHB domain-containing membrane-associated protein family
Thhalv10001752m	76	1298	148	1951	0	3.49e-07	0	4.246	1.05	4.656	3.171	333	76	76	9.005	7.417	333	1298	1298	170.952	4.221	333	148	148	18.648	7.827	333	1951	1951	227.024	12.562	11.677	12.169	11.381	15.747	15.896	15.439	15.762	15.434	16.117	15.844	16.095	3.76375	0.00010328	3.92525	6.65358e-05	AT2G46330.1	AGP16,ATAGP16	arabinogalactan protein 16
Thhalv10015578m	13	87	21	46	7.32e-18	0.22381	0.000117916	2.896	0.781	1.797	0.649	327	13	13	1.569	3.545	327	87	87	11.669	1.43	327	21	21	2.695	2.446	327	46	46	5.451	8.163	7.227	6.302	6.72	11.19	10.774	11.004	10.492	9.745	10.024	9.847	9.851	3.762	0.000459671	2.76375	0.000969161	AT5G17450.1		Heavy metal transport/detoxification superfamily protein
Thhalv10028615m	436	3687	828	5312	0	3.01e-34	0	3.233	1.014	3.581	3.301	1745	436	436	9.858	6.534	1745	3687	3687	92.666	4.315	1745	828	828	19.909	6.882	1745	5312	5312	117.956	8.232	8.2	8.096	8.049	11.915	11.989	11.549	12.159	11.46	11.881	11.878	12.081	3.75875	2.42637e-05	3.68075	9.62133e-06	AT2G46620.1		P-loop containing nucleoside triphosphate hydrolases superfamily protein
Thhalv10026663m	33	74	37	30	1.02e-06	0.63105	0.601252	1.318	0.254	-0.116	1.912	346	33	33	3.763	3.23	346	74	74	9.38	2.166	346	37	37	4.487	1.796	346	30	31	3.472	6.978	7.735	7.6	7.009	11.645	10.64	10.232	11.827	8.929	8.379	8.382	8.575	3.7555	0.000483224	1.23575	0.00321488
Thhalv10019556m	23	196	44	46	5.6e-43	0.0127253	0.0239984	3.243	1.024	0.973	0.23	774	23	23	1.172	3.473	774	196	196	11.106	1.254	774	44	44	2.385	1.203	774	46	46	2.303	5.592	5.351	5.146	5.525	9.631	8.94	8.492	9.541	7.656	7.622	6.525	6.84	3.7475	0.000112427	1.75725	0.0019782	AT1G66400.1	CML23	calmodulin like 23
Thhalv10016928m	136	2073	460	1398	0	2.49e-46	3.05e-241	2.926	1.215	2.164	3.113	1811	136	397	8.649	6.039	1811	2073	2716	65.774	4.328	1811	460	867	20.087	5.277	1811	1398	1812	38.77	8.408	7.437	7.325	7.243	11.327	11.159	11.357	11.556	10.995	11.113	11.14	11.095	3.7465	0.000109276	3.4825	6.7929e-05	AT2G31390.1		pfkB-like carbohydrate kinase family protein
Thhalv10011654m	39	1180	51	1003	0	0.208244	3.12e-225	5.102	0.524	4.707	2.096	1181	39	128	4.276	7.198	1181	1180	3954	146.835	2.62	1181	51	173	6.146	6.803	1181	1003	3404	111.686	11.671	11.1	11.581	10.562	15.088	14.878	14.504	15.429	14.012	14.689	14.519	14.45	3.74625	0.000161498	3.189	0.000123374	AT1G55450.2		S-adenosyl-L-methionine-dependent methyltransferases superfamily protein
Thhalv10001989m	24	116	17	50	8.46e-20	0.605873	0.0116121	2.426	-0.409	1.033	-0.476	1317	24	24	0.719	1.95	1317	116	116	3.863	-0.885	1317	17	17	0.542	0.557	1317	50	50	1.471	2.465	1.694	1.936	1.963	6.036	5.627	5.665	5.714	4.774	5.36	5.273	5.251	3.746	3.86368e-05	3.15	3.79849e-05	AT2G27430.1		ARM repeat superfamily protein
Thhalv10025791m	8	2	6	0	0.260888	0.895843	0.00453234	2.602	0.114	3.308	3.436	2770	8	760	10.825	6.038	2770	2	4151	65.723	3.55	2770	6	773	11.709	6.744	2770	0	7664	107.21	12.647	11.58	11.628	11.726	15.798	15.533	15.341	15.859	15.817	16.491	16.453	16.506	3.7375	0.000106681	4.4215	4.21033e-05	AT4G35640.1	ATSERAT3;2,SERAT3;2	serine acetyltransferase 3;2
Thhalv10010102m	380	5590	484	9306	0	1.53e-05	0	4.034	0.444	4.59	2.337	2967	380	380	5.053	6.371	2967	5590	5600	82.778	2.781	2967	484	486	6.873	6.927	2967	9306	9320	121.719	8.522	7.391	7.824	7.796	11.598	11.502	11.758	11.585	11.989	12.529	12.307	12.269	3.7275	7.1575e-05	4.39025	2.60829e-05	AT3G47780.1	ATATH6,ATH6	ABC2 homolog 6
Thhalv10014232m	87	16	212	264	1.04e-09	1.55e-14	1.97e-18	-1.176	1.015	-2.051	7.167	1516	87	5521	143.691	5.991	1516	16	2198	63.588	8.182	1516	212	10494	290.437	5.116	1516	264	1357	34.685	1.185	1.947	2.091	1.197	5.638	5.44	4.642	5.594	8.869	8.256	9.093	9.094	3.7235	0.000191931	7.223	1.27319e-05	AT5G14740.1	BETA CA2,CA18,CA2	carbonic anhydrase 2
Thhalv10014099m	562	11621	1197	5041	0	2.52e-62	0	4.523	1.18	3.139	4.118	1277	562	562	17.364	8.641	1277	11621	11621	399.113	5.298	1277	1197	1197	39.329	7.257	1277	5041	5041	152.962	10.953	10.295	10.355	10.395	14.292	14.149	13.742	14.657	12.642	12.971	13.054	12.974	3.7105	7.43126e-05	2.41075	5.41693e-05	AT5G19440.1		NAD(P)-binding Rossmann-fold superfamily protein
Thhalv10001814m	739	3173	695	2623	0	0.895305	5.17e-212	2.255	0	1.802	3.723	2208	739	739	13.206	5.978	2208	3173	3173	63.025	3.723	2208	695	695	13.207	5.525	2208	2623	2623	46.032	8.157	8.285	8.351	7.972	12.178	11.755	11.827	11.838	11.105	11.488	11.323	11.25	3.70825	2.15289e-05	3.10025	9.62133e-06	AT1G35580.1	CINV1	cytosolic invertase 1
Thhalv10018701m	8	673	55	1775	1.5e-217	8.58e-10	0	6.547	2.87	7.767	-2.035	1294	8	8	0.244	4.512	1294	673	673	22.81	0.835	1294	55	55	1.783	5.732	1294	1775	1775	53.152	3.669	3.211	2.792	3.208	6.888	7.517	6.001	7.304	6.363	7.545	7.22	7.586	3.7075	0.000307082	3.9585	9.04247e-05	AT1G70170.1	MMP	matrix metalloproteinase
Thhalv10005117m	12	16	10	41	0.323076	0.929842	0.000463925	0.568	-0.174	1.747	-0.237	558	12	12	0.849	0.331	558	16	16	1.258	-0.411	558	10	10	0.752	1.51	558	41	41	2.847	4.877	3.928	5.453	3.192	8.028	8.587	7.453	8.178	6.464	7.123	7.406	7.721	3.699	0.00142251	2.816	0.00415338	AT5G28610.1
Thhalv10007482m	16	57	8	1	2.25e-08	0.274706	0.000158692	1.986	-0.911	-4.026	-1.265	1517	16	16	0.416	0.721	1517	57	57	1.648	-2.176	1517	8	8	0.221	-5.291	1517	1	1	0.026	3.211	3.125	2.889	2.644	6.966	6.377	6.234	7.072	5.949	6.943	5.943	5.909	3.695	7.65223e-05	3.21875	0.000103442	AT1G07150.1	MAPKKK13	mitogen-activated protein kinase kinase kinase 13
Thhalv10007914m	595	85	186	7	2.62e-73	7.24e-43	6.64e-176	-2.655	-1.589	-6.436	4.178	1297	595	595	18.1	1.523	1297	85	85	2.874	2.589	1297	186	186	6.017	-2.258	1297	7	7	0.209	1.993	1.327	2.604	1.357	5.941	5.406	4.928	5.782	5.016	3.567	5.103	4.474	3.694	0.00030358	2.71975	0.00197672	AT1G18810.1		phytochrome kinase substrate-related
Thhalv10027832m	1190	28416	4494	19380	0	0	0	4.73	2.006	4	4.918	1553	1190	1190	30.233	9.648	1553	28416	28416	802.482	6.924	1553	4494	4494	121.415	8.918	1553	19380	19380	483.549	10.058	9.833	9.089	9.531	13.21	13.486	12.892	13.698	12.728	13.196	12.799	13.079	3.69375	0.00010328	3.32275	4.86087e-05	AT5G42050.1		DCD (Development and Cell Death) domain protein
Thhalv10007303m	887	9905	1199	6851	0	1.16e-16	0	3.634	0.524	2.924	4.131	1997	887	887	17.525	7.765	1997	9905	9905	217.53	4.655	1997	1199	1199	25.191	7.055	1997	6851	6851	132.933	9.138	8.483	8.255	8.577	12.327	12.195	12.046	12.631	11.881	12.034	11.839	11.834	3.6865	6.15331e-05	3.28375	2.56857e-05	AT1G23800.1	ALDH2B,ALDH2B7	aldehyde dehydrogenase 2B7
Thhalv10015021m	15	512	105	873	6.3e-153	1.61e-18	7.38e-220	5.245	2.896	5.837	0.047	573	15	15	1.033	5.292	573	512	512	39.189	2.943	573	105	105	7.689	5.884	573	873	873	59.036	10.703	10.339	10.032	9.107	13.998	13.775	12.935	14.212	14.488	14.988	14.441	14.891	3.68475	0.000561695	4.65675	6.99752e-05	AT4G27280.1		Calcium-binding EF-hand family protein
Thhalv10014060m	29	179	28	153	2.86e-34	0.98064	4.91e-19	2.779	0.038	2.374	-0.17	1287	29	29	0.889	2.609	1287	179	179	6.1	-0.132	1287	28	28	0.913	2.204	1287	153	153	4.607	3.458	3.041	2.125	1.242	6.398	6.411	5.63	6.129	6.661	7.314	6.462	6.853	3.6755	0.00118371	4.356	0.000402967	AT5G18270.1	ANAC087	Arabidopsis NAC domain containing protein 87
Thhalv10029081m	290	3545	644	4763	0	1.28e-36	0	3.765	1.24	4.012	4.085	674	290	290	16.977	7.85	674	3545	3545	230.675	5.325	674	644	644	40.09	8.097	674	4763	4763	273.829	9.993	9.705	9.888	9.606	13.382	13.641	13.383	13.469	12.913	13.267	13.299	13.551	3.67075	1.72137e-05	3.4595	1.40313e-05	AT4G10040.1	CYTC-2	cytochrome c-2
Thhalv10024529m	12709	102733	12746	108169	0	2.37e-09	0	3.168	0.093	3.063	7.431	2906	12709	12709	172.555	10.599	2906	102733	102737	1550.51	7.524	2906	12746	12746	184.03	10.494	2906	108169	108171	1442.36	11.72	11.274	11.373	11.335	15.11	14.775	15.033	15.465	14.371	14.787	14.642	14.475	3.67025	3.59557e-05	3.14325	1.2781e-05	AT4G34710.1	ADC2,ATADC2,SPE2	arginine decarboxylase 2
Thhalv10026143m	79	1897	140	2044	0	1.18e-05	0	3.772	0.686	3.681	2.468	1141	79	160	5.533	6.24	1141	1897	1966	75.569	3.154	1141	140	242	8.899	6.149	1141	2044	2089	70.943	8.641	8.116	8.224	8.085	12.1	11.941	11.127	12.564	11.1	11.808	11.615	11.613	3.6665	0.000183739	3.2675	2.86836e-05	AT4G24380.1
Thhalv10004535m	17	171	31	480	4.56e-40	0.0657839	4.25e-110	3.483	0.955	4.793	-0.93	1278	17	17	0.525	2.553	1278	171	171	5.868	0.025	1278	31	31	1.018	3.863	1278	480	480	14.554	1.737	1.253	1.267	1.286	4.986	4.718	4.397	6.028	5.933	6.495	6.414	6.703	3.6465	0.000301897	5.0005	1.07309e-05	AT5G66870.1	ASL1,LBD36	ASYMMETRIC LEAVES 2-like 1
Thhalv10013249m	204	3824	187	7038	0	1	0	4.381	-0.037	5.082	2.282	1655	204	204	4.863	6.663	1655	3824	3824	101.336	2.245	1655	187	187	4.741	7.364	1655	7038	7038	164.782	6.538	6.573	6.552	6.443	10.48	9.994	9.743	10.451	11.625	11.939	11.757	11.77	3.6405	3.88983e-05	5.24625	4.2345e-06	AT5G14930.2	SAG101	senescence-associated gene 101
Thhalv10010224m	387	1873	810	1354	9.86e-303	5.12e-41	4.11e-108	2.428	1.154	1.781	3.059	1832	387	387	8.335	5.487	1832	1873	1873	44.839	4.213	1832	810	810	18.551	4.84	1832	1354	1354	28.639	4.005	4.19	3.974	3.757	7.685	7.463	7.14	8.187	7.254	7.665	6.965	7.44	3.63725	7.36207e-05	3.3495	1.76514e-05	AT3G53960.1		Major facilitator superfamily protein
Thhalv10008961m	50	1886	187	2196	0	3.61e-21	0	5.39	1.991	5.43	1.386	755	50	50	2.613	6.776	755	1886	1886	109.557	3.377	755	187	187	10.392	6.816	755	2196	2196	112.705	10.637	9.665	9.888	9.584	13.875	13.615	13.34	13.454	13.499	14.276	13.806	14.21	3.6275	0.00010121	4.00425	5.81818e-05	AT1G22590.2	AGL87	AGAMOUS-like 87
Thhalv10018281m	8443	44714	10941	42010	0	1.24e-117	0	2.558	0.464	2.289	7.083	2460	8443	8454	135.593	9.641	2460	44714	44798	798.67	7.547	2460	10941	10961	186.95	9.372	2460	42010	42077	662.778	10.862	9.899	9.717	9.838	13.621	13.416	13.485	14.246	12.767	13.517	13.462	13.471	3.613	0.00019142	3.22525	0.000168099	AT1G80300.1	ATNTT1,NTT1	nucleotide transporter 1
Thhalv10009221m	3	7	3	1	0.170017	1	0.4325	1.375	0.089	-1.611	-1.664	375	3	3	0.316	-0.289	375	7	7	0.819	-1.575	375	3	3	0.336	-3.275	375	1	1	0.103	1.712	1.393	1.911	1.414	5.736	5.229	5.052	4.862	2.48	2.967	2.91	7.724	3.61225	6.48856e-05	2.41275	0.120474	AT1G33055.1
Thhalv10018872m	117	425	137	36	2e-56	0.136785	2e-12	2.014	0.317	-1.726	2.086	1087	117	117	4.247	4.1	1087	425	425	17.148	2.403	1087	137	137	5.288	0.36	1087	36	36	1.283	3.46	3.31	2.823	2.905	6.979	6.422	5.941	7.599	2.905	3.729	4.712	1.3	3.61075	0.000371783	0.037	0.965669	AT1G80320.1		2-oxoglutarate (2OG) and Fe(II)-dependent oxygenase superfamily protein
Thhalv10012951m	46	820	39	547	1.22e-219	0.856387	1.74e-100	4.308	-0.15	3.545	-0.074	1911	46	46	0.95	4.234	1911	820	820	18.819	-0.224	1911	39	39	0.856	3.471	1911	547	547	11.091	4.664	4.485	4.02	4.606	8.081	8.317	7.287	8.518	7.272	7.93	7.505	7.721	3.607	0.000158282	3.16325	3.38318e-05	AT5G13210.1		Uncharacterised conserved protein UCP015417, vWA
Thhalv10014967m	0	19	4	12	5.4e-07	0.110832	0.000930386	3.683	2.048	3.033	-1.395	934	0	9	0.38	2.288	934	19	104	4.883	0.653	934	4	35	1.572	1.638	934	12	75	3.112	9.686	9.283	9.718	9.095	13.494	13.022	12.388	13.287	12.207	12.702	12.337	12.695	3.60225	0.0001247	3.03975	3.5608e-05	AT5G18310.1
Thhalv10025671m	191	1084	254	555	2.86e-193	0.000604917	2.88e-35	2.657	0.5	1.513	2.495	1337	191	191	5.637	5.152	1337	1084	1084	35.558	2.995	1337	254	254	7.971	4.008	1337	555	555	16.085	2.748	1.286	2.892	1.284	5.715	5.622	5.163	6.083	4.653	5.088	5.057	4.043	3.59325	0.000900114	2.65775	0.00322395	AT4G32030.1
Thhalv10010494m	589	16182	1040	29849	0	5.2e-36	0	4.933	0.909	5.637	4.149	1310	589	589	17.74	9.082	1310	16182	16183	541.79	5.058	1310	1040	1040	33.31	9.786	1310	29849	29849	882.911	12.596	12.336	12.298	11.841	15.747	15.766	15.756	16.161	16.242	16.626	16.542	16.517	3.58975	4.1939e-05	4.214	1.20369e-05	AT3G49120.1	ATPCB,ATPERX34,PERX34,PRX34,PRXCB	peroxidase CB
Thhalv10016233m	305	501	384	2686	3.85e-22	0.000264806	0	0.869	0.421	3.113	2.175	2664	305	305	4.517	3.044	2664	501	501	8.248	2.596	2664	384	384	6.048	5.288	2664	2686	2686	39.069	1.786	1.427	1.568	1.205	5.243	4.977	5.236	4.883	5.825	6.602	5.924	6.61	3.58825	2.9437e-05	4.74375	1.76623e-05	AT2G32800.1	AP4.3A	protein kinase family protein
Thhalv10002000m	14	444	83	5309	1.78e-131	2.05e-13	0	5.139	2.656	8.54	-1.241	1306	14	14	0.423	3.898	1306	444	444	14.91	1.415	1306	83	83	2.667	7.299	1306	5309	5309	157.517	5.8	4.007	5.229	1.385	7.467	7.782	7.577	7.939	8.659	9.736	9.595	10.455	3.586	0.0176947	5.506	0.00320747	AT2G26560.1	PLA IIA,PLA2A,PLP2	phospholipase A 2A
Thhalv10017475m	1	11	18	10	0.00313996	9.31e-05	0.0190362	3.612	4.259	3.296	-2.853	285	1	1	0.138	0.759	285	11	11	1.693	1.406	285	18	18	2.65	0.443	285	10	10	1.36	4.863	3.974	4.104	3.802	7.531	7.969	7.282	8.303	7.833	8.501	7.995	8.17	3.5855	0.000199042	3.939	4.42949e-05	AT2G35658.2
Thhalv10025805m	49	794	90	798	2.67e-208	0.000314858	1.94e-161	4.171	0.965	3.999	0.81	1103	49	49	1.753	4.981	1103	794	794	31.571	1.775	1103	90	90	3.424	4.809	1103	798	798	28.034	8.357	8.07	8.239	7.653	11.843	11.569	11.462	11.783	10.224	10.538	10.662	10.777	3.5845	3.8419e-05	2.4705	6.89461e-05	AT4G39230.1		NmrA-like negative transcriptional regulator family protein
Thhalv10018537m	65	963	108	1088	3.9e-247	0.000624729	1.57e-221	4.041	0.821	4.039	0.634	1653	65	65	1.552	4.675	1653	963	963	25.55	1.455	1653	108	108	2.741	4.673	1653	1088	1088	25.504	6.56	6.736	6.568	6.267	10.155	10.434	9.071	10.803	9.983	10.174	10.401	10.288	3.583	0.000366715	3.67875	9.26042e-06	AT1G72540.1		Protein kinase superfamily protein
Thhalv10028715m	5183	46066	7093	63443	0	1.68e-100	0	3.307	0.545	3.59	7.031	1565	5183	5188	130.797	10.338	1565	46066	46202	1294.76	7.576	1565	7093	7115	190.753	10.621	1565	63443	63619	1575.18	11.308	10.537	10.661	10.564	14.257	14.191	14.197	14.73	13.549	14.292	14.234	14.379	3.57625	6.53445e-05	3.346	6.8812e-05	AT4G01850.1	AtSAM2,MAT2,SAM-2,SAM2	S-adenosylmethionine synthetase 2
Thhalv10004805m	20	131	22	39	3.71e-26	0.772933	0.0527573	2.864	0.226	0.938	-0.478	1099	20	20	0.718	2.386	1099	131	131	5.228	-0.252	1099	22	22	0.84	0.46	1099	39	39	1.375	3.527	3.35	3.863	3.21	7.341	6.974	6.952	6.984	6.03	6.252	5.829	5.128	3.57525	3.59557e-05	2.32225	0.000404742	AT5G64530.1	ANAC104,XND1	xylem NAC domain 1
Thhalv10011857m	22	29	17	42	0.128305	0.761954	0.048178	0.551	-0.284	0.906	0.359	677	22	22	1.282	0.91	677	29	29	1.879	0.075	677	17	17	1.054	1.265	677	42	42	2.404	1.473	2.756	1.208	1.717	5.407	5.404	5.073	5.555	4.677	5.192	5.215	4.696	3.57125	0.000270753	3.1565	0.000352343	AT1G52565.1
Thhalv10016589m	377	2468	1298	225	0	2.8e-132	1.59e-12	2.864	1.873	-0.77	3.129	1700	377	377	8.75	5.993	1700	2468	2468	63.671	5.002	1700	1298	1298	32.036	2.359	1700	225	225	5.129	7.236	6.823	6.64	6.993	10.703	10.254	10.787	10.217	8.111	8.25	7.981	8.145	3.56725	4.64334e-05	1.19875	0.00032949	AT2G38400.1	AGT3	alanine:glyoxylate aminotransferase 3
Thhalv10018878m	192	6	75	1	1.12e-40	2.1e-10	2.52e-59	-4.847	-1.267	-7.611	2.627	1226	192	192	6.179	-2.22	1226	6	6	0.215	1.36	1226	75	75	2.567	-4.984	1226	1	1	0.032	3.895	3.291	4.494	4.471	8.076	7.596	6.934	7.796	7.241	8.609	7.762	8.772	3.56275	0.000338155	4.05825	0.000302295	AT1G69160.1
Thhalv10015142m	8	58	7	6	1.58e-12	1	0.670837	3.01	-0.104	-0.441	-1.006	634	8	8	0.498	2.004	634	58	58	4.012	-1.11	634	7	7	0.463	-1.447	634	6	6	0.367	6.03	6.314	5.883	7.241	10.372	9.805	9.709	9.819	7.013	6.19	6.753	7.255	3.55925	0.000237268	0.43575	0.327417	AT5G59845.1		Gibberellin-regulated family protein
Thhalv10020720m	256	1380	332	1195	1.29e-238	0.000193768	5.03e-128	2.583	0.464	2.197	2.593	1674	256	256	6.034	5.176	1674	1380	1380	36.155	3.057	1674	332	332	8.321	4.79	1674	1195	1195	27.661	8.415	8.096	8.005	8.522	11.898	11.754	11.123	12.495	12.083	12.136	11.848	11.946	3.558	0.000168009	3.74375	9.62133e-06	AT3G20300.1		Protein of unknown function (DUF3537)
Thhalv10004470m	116	237	29	87	1.61e-16	1.88e-11	0.0143694	1.183	-1.912	-0.441	1.934	1198	116	116	3.82	3.117	1198	237	237	8.676	0.022	1198	29	29	1.016	1.493	1198	87	87	2.814	4.403	4.057	4.443	3.862	7.914	7.537	6.927	8.617	6.902	7.547	7.259	7.198	3.5575	0.00035979	3.03525	3.23326e-05	AT5G64240.2	AtMC3,MC3	metacaspase 3
Thhalv10024108m	58	209	78	226	5.12e-28	0.0711708	2.67e-21	2.002	0.516	1.936	2.005	570	58	58	4.015	4.007	570	209	209	16.081	2.521	570	78	78	5.742	3.941	570	226	226	15.364	6.521	5.897	6.429	5.143	9.494	9.846	9.137	9.734	8.058	8.791	8.694	8.931	3.55525	0.000273049	2.621	0.000823104	AT1G62422.1
Thhalv10014959m	119	4310	250	1309	0	2.43e-13	3.14e-232	5.331	1.159	3.433	2.516	821	119	119	5.719	7.847	821	4310	4310	230.238	3.675	821	250	250	12.776	5.949	821	1309	1309	61.781	9.266	8.843	8.623	8.387	12.178	12.537	12.166	12.398	11.478	11.473	11.344	11.429	3.54	5.50355e-05	2.65125	4.86136e-05	AT5G09570.1		Cox19-like CHCH family protein
Thhalv10028778m	11	94	18	91	2.97e-21	0.249317	4.15e-15	3.248	0.799	3.022	-1.412	1155	11	11	0.376	1.836	1155	94	94	3.569	-0.613	1155	18	18	0.654	1.61	1155	91	91	3.053	2.054	2.113	2.185	1.304	5.708	5.193	5.376	5.526	4.546	4.108	4.562	2.851	3.53675	7.49667e-05	2.10275	0.00548925	AT4G01680.1	AtMYB55,MYB55	myb domain protein 55
Thhalv10026652m	31	128	28	41	1.36e-19	1	0.494894	2.198	-0.059	0.377	0.897	657	31	31	1.862	3.095	657	128	128	8.545	0.838	657	28	28	1.788	1.274	657	41	41	2.418	6.471	7.453	7.439	6.767	11.071	10.183	9.754	11.264	7.952	7.294	7.555	7.594	3.5355	0.000630751	0.56625	0.108988	AT4G15680.1		Thioredoxin superfamily protein
Thhalv10018343m	80	1165	77	277	1.86e-297	0.961629	9.77e-23	4.017	0.034	1.766	0.746	1882	80	80	1.677	4.763	1882	1165	1165	27.149	0.78	1882	77	77	1.717	2.512	1882	277	277	5.703	6.477	6.456	6.489	6.419	10.484	9.817	9.695	9.981	8.129	8.801	8.535	8.546	3.534	3.73539e-05	2.0425	4.20633e-05	AT1G70630.1		Nucleotide-diphospho-sugar transferase family protein
Thhalv10020810m	1	0	0	0	1	1	0.555143	-3.754	-1.155	-2.933	0.13	1622	1	45	1.095	-3.624	1622	0	3	0.081	-1.025	1622	0	19	0.491	-2.803	1622	0	6	0.143	2.303	1.535	2.426	2.006	5.839	5.83	4.588	6.141	5.107	5.739	5.485	5.749	3.532	0.000440696	3.4525	5.01007e-05	AT5G19090.1		Heavy metal transport/detoxification superfamily protein
Thhalv10008980m	171	1691	596	5325	0	8.18e-62	0	3.459	1.89	4.935	3.323	674	171	171	10.01	6.782	674	1691	1691	110.034	5.213	674	596	596	37.102	8.258	674	5325	5325	306.139	9.916	9.501	9.903	8.402	13.112	12.803	12.65	13.27	14.222	14.978	14.688	14.625	3.52825	0.000382338	5.19775	5.6853e-05	AT1G03850.2		Glutaredoxin family protein
Thhalv10021294m	134	41907	726	25662	0	1.94e-107	0	8.441	2.526	7.555	2.242	1118	134	134	4.729	10.683	1118	41907	41907	1643.95	4.768	1118	726	726	27.246	9.797	1118	25662	25662	889.42	14.27	13.852	13.918	12.992	17.307	17.177	17.397	17.262	16.553	16.763	16.923	16.97	3.52775	0.00011931	3.04425	0.000137609	AT3G16530.1		Legume lectin family protein
Thhalv10006029m	477	3303	757	2752	0	1.31e-19	0	2.944	0.755	2.502	3.355	1840	477	477	10.228	6.299	1840	3303	3303	78.729	4.11	1840	757	757	17.262	5.857	1840	2752	2752	57.955	5.912	5.62	6.034	5.873	9.425	9.541	9.006	9.553	7.905	8.89	8.339	8.751	3.5215	3.05574e-05	2.6115	0.000120538	AT3G57550.1	AGK2,GK-2	guanylate kinase
Thhalv10019523m	12	94	15	90	1.6e-20	0.619867	2.78e-14	3.122	0.411	2.881	0.717	288	12	12	1.644	3.839	288	94	94	14.315	1.128	288	15	15	2.185	3.598	288	90	90	12.109	2.823	2.417	2.82	2.672	6.389	6.073	5.789	6.557	5.87	6.535	6.18	6.156	3.519	4.79663e-05	3.50225	1.51119e-05	AT1G69050.1
Thhalv10027401m	97	2170	410	2530	0	6.12e-51	0	4.637	2.169	4.679	2.386	732	97	97	5.228	7.023	732	2170	2170	130.015	4.555	732	410	410	23.501	7.065	732	2530	2530	133.927	8.401	7.813	8.035	7.044	11.681	11.31	10.775	11.602	10.844	11.489	11.27	11.545	3.51875	0.000281681	3.46375	0.000139462	AT4G17500.1	ATERF-1,ERF-1	ethylene responsive element binding factor 1
Thhalv10025794m	2132	1224	969	106	1.47e-22	2.09e-79	0	-0.649	-1.049	-4.357	6.216	1132	2132	2132	74.311	5.567	1132	1224	1224	47.422	5.167	1132	969	969	35.916	1.859	1132	106	106	3.628	6.627	6.426	6.192	6.675	9.999	9.923	9.677	10.394	8.05	8.465	8.14	8.593	3.51825	4.28591e-05	1.832	0.000127677	AT4G25700.1	B1,BCH1,BETA-OHASE 1,chy1	beta-hydroxylase 1
Thhalv10019893m	6062	47402	11242	31167	0	0	0	3.12	0.98	2.336	5.656	4744	6062	6062	50.418	8.776	4744	47402	47402	438.223	6.636	4744	11242	11242	99.428	7.992	4744	31167	31167	254.571	11.396	10.89	11.04	10.85	14.685	14.397	14.27	14.89	12.981	13.305	13.209	13.089	3.5165	4.3057e-05	2.102	4.09996e-05	AT3G13080.1	ATMRP3,MRP3	multidrug resistance-associated protein 3
Thhalv10018632m	1	0	0	0	1	1	0.555143	2.538	0.496	0.217	0.173	1715	1	49	1.127	2.711	1715	0	256	6.547	0.669	1715	0	65	1.59	0.39	1715	0	58	1.31	9.667	8.231	7.605	8.298	12.388	11.524	11.359	12.584	10.951	11.467	11.279	11.745	3.5135	0.00148742	2.91025	0.00144946	AT1G76130.1	AMY2,ATAMY2	alpha-amylase-like 2
Thhalv10007797m	1918	7786	1868	3233	0	0.233121	1.61e-53	2.174	0.051	0.727	5.27	1961	1918	1918	38.591	7.444	1961	7786	7787	174.155	5.321	1961	1868	1868	39.968	5.997	1961	3233	3233	63.883	9.409	8.883	8.917	8.709	12.665	12.073	12.343	12.881	10.652	11.409	11.538	11.151	3.511	7.65223e-05	2.208	0.000284287	AT1G32380.1	PRS2	phosphoribosyl pyrophosphate (PRPP) synthase 2
Thhalv10000931m	47	879	174	299	9.46e-238	1.17e-19	3.43e-41	4.378	1.977	2.644	0.689	1150	47	47	1.613	5.067	1150	879	879	33.522	2.666	1150	174	174	6.348	3.333	1150	299	299	10.075	1.467	2.131	2.389	1.513	4.956	6.037	4.448	6.072	3.372	3.113	3.846	2.186	3.50325	0.000852602	1.25425	0.031627	AT5G47230.1	ATERF-5,ATERF5,ERF5	ethylene responsive element binding factor 5
Thhalv10004449m	89	2373	865	4290	0	1.1e-171	0	4.889	3.369	5.565	1.332	1395	89	89	2.517	6.221	1395	2373	2373	74.605	4.701	1395	865	865	26.017	6.897	1395	4290	4290	119.163	7.321	6.856	5.668	4.75	9.634	9.521	9.73	9.669	10.143	10.499	9.716	10.013	3.48975	0.00227695	3.944	0.00118765	AT3G28340.1	GATL10	galacturonosyltransferase-like 10
Thhalv10016489m	39	412	71	254	1.33e-96	0.00182164	1.06e-35	3.554	0.953	2.678	-0.19	1755	39	39	0.877	3.364	1755	412	412	10.296	0.763	1755	71	71	1.697	2.488	1755	254	254	5.608	6.743	6.38	6.273	6.05	9.77	9.948	9.703	9.969	8.242	8.559	8.405	8.519	3.486	3.28613e-05	2.06975	6.6127e-05	AT2G40090.1	ATATH9,ATH9	ABC2 homolog 9
Thhalv10023460m	0	2	3	1	0.260888	0.205224	1	0.934	1.747	0.222	-0.684	2028	0	32	0.623	0.25	2028	2	55	1.189	1.063	2028	3	101	2.09	-0.462	2028	1	38	0.726	9.523	9.598	9.505	9.479	13.447	13.121	12.257	13.208	10.585	10.482	10.456	10.757	3.482	0.000106965	1.04375	4.47775e-05	AT1G61890.1		MATE efflux family protein
Thhalv10016066m	2	70	3	28	1.24e-21	0.800483	2.71e-06	5.282	0.673	3.781	-1.983	312	2	2	0.253	3.299	312	70	70	9.84	-1.31	312	3	3	0.403	1.798	312	28	28	3.477	1.817	2.094	2.809	1.605	6.296	4.613	5.017	6.287	6.158	6.57	6.151	6.656	3.472	0.00128678	4.3025	4.20821e-05	AT5G15190.1
Thhalv10007369m	353	2202	388	522	0	0.0525319	1.25e-05	2.794	0.225	0.538	3.074	1654	353	353	8.421	5.868	1654	2202	2202	58.388	3.299	1654	388	388	9.843	3.612	1654	522	522	12.229	7.379	7.397	7.258	7.098	10.689	10.909	10.137	11.27	8.861	8.98	8.844	8.682	3.46825	9.40757e-05	1.55875	2.60829e-05	AT1G32870.1	ANAC013,ANAC13,NAC13	NAC domain protein 13
Thhalv10014713m	95	42	68	39	0.00134457	0.212773	1.8e-07	-1.025	-0.393	-1.31	2.237	795	95	95	4.715	1.212	795	42	42	2.317	1.844	795	68	68	3.589	0.927	795	39	39	1.901	2.181	2.389	2.224	1.412	5.852	5.767	4.485	5.974	3.624	3.701	3.645	4.244	3.468	0.000533568	1.752	0.00108653	AT5G16480.1		Phosphotyrosine protein phosphatases superfamily protein
Thhalv10012817m	25	861	55	3807	6.06e-257	0.00097459	0	5.259	1.226	7.225	-1.271	2380	25	25	0.414	3.988	2380	861	861	15.866	-0.045	2380	55	55	0.97	5.954	2380	3807	3807	61.982	6.571	5.283	5.674	5.872	9.409	9.319	9.342	9.189	8.924	9.216	9.354	9.484	3.46475	0.000124228	3.3945	9.94451e-05	AT5G52640.1	ATHS83,AtHsp90-1,ATHSP90.1,HSP81-1,HSP81.1,HSP83,HSP90.1	heat shock protein 90.1
Thhalv10007308m	57	899	247	2299	3.84e-234	1.69e-31	0	4.132	2.204	5.308	0.289	1841	57	57	1.222	4.421	1841	899	899	21.417	2.493	1841	247	247	5.629	5.597	1841	2299	2299	48.389	4.901	4.374	4.63	4.001	7.755	8.194	8.042	7.766	8.312	9.007	8.713	8.911	3.46275	6.81459e-05	4.25925	2.40194e-05	AT1G30740.1		FAD-binding Berberine family protein
Thhalv10004166m	5639	1779	3665	503	5.5e-305	1.23e-62	0	-1.512	-0.533	-3.513	6.874	1897	5639	5639	117.286	5.362	1897	1779	1779	41.129	6.341	1897	3665	3665	81.062	3.361	1897	503	503	10.274	7.329	8.17	7.939	8.26	11.309	11.488	10.864	11.877	8.538	8.074	8.143	8.198	3.46	0.000163423	0.31375	0.256629	AT5G24120.1	ATSIG5,SIG5,SIGE	sigma factor E
Thhalv10009262m	15	64	42	1111	1.74e-10	0.000538325	8.3e-286	2.246	1.574	6.185	0.223	507	15	15	1.167	2.469	507	64	64	5.536	1.797	507	42	42	3.476	6.408	507	1111	1111	84.911	8.505	7.232	7.797	6.602	11.099	11.047	10.426	11.403	15.423	16.033	15.254	15.552	3.45975	0.000821829	8.0315	2.02557e-05	AT2G32190.1
Thhalv10021188m	125	50	28	489	2.48e-05	2.18e-13	5.68e-45	-1.17	-2.07	1.941	1.876	1344	125	125	3.67	0.706	1344	50	50	1.632	-0.194	1344	28	28	0.874	3.817	1344	489	489	14.098	1.876	2.144	4.005	3.382	6.691	5.838	6.104	6.607	7.167	8.282	7.531	7.631	3.45825	0.00177423	4.801	0.000333755	AT3G12710.1		DNA glycosylase superfamily protein
Thhalv10005338m	327	14323	554	28077	0	1.39e-17	0	5.605	0.849	6.398	2.329	2568	327	327	5.024	7.934	2568	14323	14323	244.615	3.178	2568	554	554	9.052	8.727	2568	28077	28077	423.657	7.618	7.606	6.967	6.584	10.966	10.546	10.45	10.622	11.948	12.289	12.14	11.935	3.45225	0.000132453	4.88425	2.04787e-05	AT3G28580.1		P-loop containing nucleoside triphosphate hydrolases superfamily protein
Thhalv10018933m	127	122	120	55	0.262199	0.983743	8.98e-09	0.094	0.006	-1.234	2.368	971	127	127	5.161	2.462	971	122	122	5.51	2.374	971	120	120	5.185	1.134	971	55	55	2.195	3.963	4.064	3.047	3.358	7.666	6.288	6.269	8.015	6.007	6.224	5.764	5.796	3.4515	0.00143452	2.33975	0.000306449	AT1G79180.1	ATMYB63,MYB63	myb domain protein 63
Thhalv10024638m	810	3894	1109	8104	0	2.08e-16	0	2.418	0.542	3.297	3.828	2250	810	810	14.204	6.246	2250	3894	3894	75.903	4.37	2250	1109	1109	20.68	7.125	2250	8104	8104	139.565	7.729	6.007	6.71	5.461	10.203	9.971	9.744	9.781	10.448	11.02	10.847	10.796	3.448	0.00125023	4.301	0.000350467	AT4G18010.1	5PTASE2,AT5PTASE2,IP5PII	myo-inositol polyphosphate 5-phosphatase 2
Thhalv10016847m	304	1339	342	783	1.79e-203	0.0355575	1.24e-40	2.244	0.256	1.308	2.961	1642	304	324	7.785	5.205	1642	1339	1381	36.886	3.217	1642	342	364	9.301	4.269	1642	783	817	19.28	6.78	6.359	6.751	6.123	9.941	9.678	9.695	10.484	8.628	8.931	8.916	8.963	3.44625	9.46943e-05	2.35625	5.78612e-05	AT2G42280.1		basic helix-loop-helix (bHLH) DNA-binding superfamily protein
Thhalv10005595m	370	2436	702	5355	0	4.47e-29	0	2.872	1.013	3.83	3.895	981	370	370	14.881	6.767	981	2436	2436	108.906	4.908	981	702	702	30.025	7.725	981	5355	5355	211.519	10.05	8.955	9.292	9.035	12.745	12.76	13.005	12.606	13.938	14.556	14.529	14.296	3.446	0.000112427	4.99675	2.38107e-05	AT5G62180.1	AtCXE20,CXE20	carboxyesterase 20
Thhalv10019825m	5	70	15	19	1.48e-18	0.0533215	0.0120079	3.96	1.674	1.9	-1.874	723	5	5	0.273	2.086	723	70	70	4.246	-0.2	723	15	15	0.87	0.026	723	19	19	1.018	2.969	2.693	2.073	3.225	6.271	5.949	5.882	6.64	4.724	4.579	5.002	4.163	3.4455	0.000176617	1.877	0.00151441	AT1G68360.1		C2H2 and C2HC zinc fingers superfamily protein
Thhalv10025903m	46	100	32	50	3.12e-08	0.352335	1	1.273	-0.435	0.094	0.67	1141	46	46	1.591	1.943	1141	100	100	3.844	0.235	1141	32	32	1.177	0.764	1141	50	50	1.698	2.796	2.211	2.504	2.513	6.184	5.585	6.115	5.908	4.561	5.255	4.935	4.72	3.442	4.22472e-05	2.36175	7.7141e-05	AT4G16780.1	ATHB-2,ATHB2,HAT4,HB-2	homeobox protein 2
Thhalv10002754m	28	300	74	44	6.87e-71	3.48e-06	0.169056	3.574	1.491	0.626	0.84	617	28	28	1.791	4.414	617	300	300	21.325	2.331	617	74	74	5.032	1.466	617	44	44	2.763	8.599	9.062	8.818	8.513	12.085	12.64	11.624	12.406	10.91	10.224	10.189	9.993	3.44075	0.000100412	1.581	0.0010325	AT3G45730.1
Thhalv10025191m	1	1	9	1	1	0.0236447	1	-0.848	2.258	-1.026	-4.277	1530	1	2	0.052	-5.125	1530	1	1	0.029	-2.019	1530	9	9	0.247	-5.303	1530	1	1	0.025	4.379	4.024	3.692	4.409	7.532	7.4	8.275	7.04	11.171	11.24	11.409	11.577	3.43575	0.000193671	7.22325	4.97184e-06	AT5G47980.1		HXXXD-type acyl-transferase family protein
Thhalv10022778m	394	5796	1044	6664	0	1.15e-77	0	4.032	1.495	4.054	3.649	1239	394	394	12.547	7.681	1239	5796	5796	205.164	5.144	1239	1044	1044	35.354	7.703	1239	6664	6664	208.412	2.935	2.548	4.744	1.775	6.192	6.425	5.661	7.467	6.446	7.247	7.221	7.231	3.43575	0.00644344	4.03575	0.00159921	AT2G18680.1
Thhalv10020855m	394	774	556	312	5e-48	8.95e-10	6.11e-05	1.141	0.596	-0.384	3.602	1420	394	437	12.142	4.743	1420	774	867	26.778	4.198	1420	556	621	18.349	3.218	1420	312	341	9.305	10.429	9.421	9.737	10.094	13.302	13.344	12.909	13.869	12.802	13.334	13.25	13.158	3.43575	0.000162268	3.21575	6.35038e-05	AT3G14690.1	CYP72A15	cytochrome P450, family 72, subfamily A, polypeptide 15
Thhalv10021505m	1	19	7	14	5.85e-06	0.0725409	0.00185291	4.401	2.896	3.782	-4.528	910	1	1	0.043	-0.127	910	19	19	0.916	-1.632	910	7	7	0.323	-0.746	910	14	14	0.596	3.331	2.267	2.134	2.874	6.074	6.31	5.774	6.167	6.177	7.211	6.87	7.333	3.42975	0.000174765	4.24625	0.000111858	AT3G21710.2
Thhalv10010178m	468	2508	290	3086	0	2.89e-07	0	2.575	-0.602	2.695	3.019	2278	468	468	8.106	5.594	2278	2508	2508	48.286	2.417	2278	290	290	5.341	5.714	2278	3086	3086	52.493	8.05	7.158	7.189	7.71	11.319	10.681	10.905	10.904	10.375	10.099	10.186	11.272	3.4255	0.00010328	2.95625	0.000344275	AT3G51895.1	AST12,SULTR3;1	sulfate transporter 3;1
Thhalv10000959m	148	4658	154	1000	0	0.487789	2.55e-140	5.13	0.146	2.731	2.06	1400	148	148	4.171	7.19	1400	4658	4660	145.983	2.206	1400	154	154	4.615	4.791	1400	1000	1000	27.678	7.729	6.996	7.531	7.429	11.167	10.042	10.612	11.548	9.631	10.276	10.036	10.032	3.421	0.000351516	2.5725	7.12516e-05	AT5G45020.1		Glutathione S-transferase family protein
Thhalv10024349m	1927	7064	1176	3063	0	3.49e-29	1.31e-39	2.026	-0.624	0.642	4.744	2838	1927	1927	26.79	6.77	2838	7064	7064	109.165	4.12	2838	1176	1176	17.386	5.386	2838	3063	3063	41.821	6.616	6.89	7.009	7.113	10.958	10.806	9.551	9.988	9.592	9.971	9.366	9.992	3.41875	0.000310318	2.82325	3.71216e-05	AT1G32490.1	EMB2733,ESP3	RNA helicase family protein
Thhalv10000635m	287	5778	399	5665	0	7.53e-07	0	4.484	0.564	4.277	3.018	1398	287	287	8.1	7.502	1398	5778	5778	181.265	3.582	1398	399	399	11.975	7.295	1398	5665	5665	157.019	6.155	5.627	6.02	5.79	9.577	9.019	9.266	9.385	9.448	9.972	9.923	10.144	3.41375	3.69393e-05	3.97375	1.52863e-05	AT5G39050.1		HXXXD-type acyl-transferase family protein
Thhalv10007347m	59	290	274	3969	2.98e-48	7.79e-37	0	2.45	2.304	6.046	0.55	1590	59	59	1.464	3	1590	290	290	7.999	2.854	1590	274	274	7.23	6.596	1590	3969	3969	96.726	5.047	3.856	4.539	2.573	7.24	7.668	7.329	7.429	9.858	11.1	10.715	10.942	3.41275	0.00185021	6.65	0.000117268	AT1G02390.1	ATGPAT2,GPAT2	glycerol-3-phosphate acyltransferase 2
Thhalv10028293m	28	114	33	204	3.01e-17	0.535841	9.3e-31	2.178	0.326	2.839	-0.346	1404	28	28	0.787	1.832	1404	114	114	3.561	-0.02	1404	33	33	0.986	2.493	1404	204	204	5.63	1.343	2.741	1.384	1.464	4.766	5.906	4.049	5.861	8.017	6.793	8.181	7.571	3.4125	0.00214342	5.9075	6.51707e-05	AT5G40000.1		P-loop containing nucleoside triphosphate hydrolases superfamily protein
Thhalv10025011m	558	2636	579	456	0	0.124449	1.29e-05	2.393	0.142	-0.317	3.758	1627	558	558	13.532	6.151	1627	2636	2636	71.056	3.9	1627	579	579	14.931	3.441	1627	456	456	10.86	6.864	6.832	6.7	7.205	10.606	10.053	10.092	10.499	8.213	8.294	8.147	8.212	3.41225	4.1669e-05	1.31625	9.09248e-05	AT4G23500.1		Pectin lyase-like superfamily protein
Thhalv10007856m	26	115	10	292	1.67e-18	0.0438119	5.34e-53	2.297	-1.29	3.463	-0.483	1434	26	26	0.715	1.814	1434	115	115	3.517	-1.773	1434	10	10	0.293	2.98	1434	292	292	7.89	6.45	5.95	5.391	5.251	9.484	9.423	8.411	9.356	9.679	9.626	10.047	10.005	3.408	0.000399442	4.07875	5.11833e-05	AT1G19640.1	JMT	jasmonic acid carboxyl methyltransferase
Thhalv10004312m	1009	10232	1234	18581	0	4.1e-10	0	3.495	0.379	4.177	4.735	1495	1009	1009	26.629	8.23	1495	10232	10232	300.167	5.114	1495	1234	1234	34.633	8.912	1495	18581	18581	481.6	12.699	12.286	12.212	12.425	15.761	15.706	15.687	16.064	15.908	16.484	16.596	16.22	3.399	2.74029e-05	3.8965	1.55299e-05	AT5G63980.1	ALX8,ATSAL1,FRY1,HOS2,RON1,SAL1	Inositol monophosphatase family protein
Thhalv10011183m	12637	41842	12868	15497	0	5.5e-13	5.55e-24	1.88	0.115	0.268	6.741	4662	12637	12639	106.967	8.621	4662	41842	41843	393.635	6.856	4662	12868	12870	115.829	7.009	4662	15497	15497	128.805	7.061	6.897	6.552	6.428	10.308	9.986	9.679	10.551	8.638	8.879	8.881	9.062	3.3965	9.22894e-05	2.1305	7.39391e-05	AT2G47800.1	ATMRP4,EST3,MRP4	multidrug resistance-associated protein 4
Thhalv10015276m	2	2	1	3	1	1	1	0.153	-0.911	0.559	-2.605	480	2	2	0.164	-2.452	480	2	2	0.183	-3.516	480	1	1	0.087	-2.046	480	3	3	0.242	1.587	1.282	1.284	2.76	5.145	5.186	4.289	5.862	7.008	7.067	6.988	7.093	3.39225	0.00109049	5.31075	3.79635e-05	AT5G57550.1	XTH25,XTR3	xyloglucan endotransglucosylase/hydrolase 25
Thhalv10003538m	929	9015	2287	15382	0	3.99e-152	0	3.431	1.388	4.023	3.28	3774	929	929	9.712	6.711	3774	9015	9015	104.763	4.668	3774	2287	2287	25.426	7.303	3774	15382	15382	157.932	5.867	5.183	5.463	4.648	8.626	8.836	8.032	9.232	8.379	8.934	8.824	9.046	3.39125	0.000344226	3.5055	8.79416e-05	AT3G25610.1		ATPase E1-E2 type family protein / haloacid dehalogenase-like hydrolase family protein
Thhalv10013215m	11495	2280	4361	901	0	0	0	-1.888	-1.223	-3.71	8.346	2442	11495	20138	325.373	6.458	2442	2280	4894	87.895	7.123	2442	4361	8112	139.378	4.636	2442	901	1567	24.865	3.956	3.837	4.472	3.716	7.44	7.106	6.792	8.206	6.223	6.621	6.363	6.622	3.39075	0.000302544	2.462	6.83962e-05	AT5G18670.1	BAM9,BMY3	beta-amylase 3
Thhalv10007593m	67	4429	277	492	0	8e-34	7.61e-73	6.2	2.136	2.85	0.833	1484	67	67	1.781	7.033	1484	4429	4430	130.922	2.969	1484	277	277	7.832	3.683	1484	492	492	12.847	8.005	6.441	6.681	7.236	10.896	9.417	10.463	11.147	8.207	8.709	8.566	8.846	3.39	0.00152643	1.49125	0.0105281	AT1G05560.1	UGT1,UGT75B1	UDP-glucosyltransferase 75B1
Thhalv10007958m	158	1504	453	1603	0	9.15e-38	5.71e-275	3.403	1.608	3.317	2.163	1392	158	158	4.478	5.566	1392	1504	1504	47.386	3.771	1392	453	453	13.654	5.48	1392	1603	1603	44.622	9.275	8.122	7.785	7.879	11.542	11.387	11.789	11.885	12.166	12.631	12.478	12.438	3.3855	0.000361147	4.163	9.46807e-05	AT1G07040.1
Thhalv10007504m	2461	13956	2194	6969	0	0.308212	0	2.656	-0.077	1.475	5.921	1603	2461	2461	60.574	8.577	1603	13956	13956	381.831	5.844	1603	2194	2194	57.427	7.396	1603	6969	6969	168.459	10.433	10.292	11.136	10.589	14.263	13.799	13.754	14.16	11.282	10.968	11.296	11.331	3.3815	7.68138e-05	0.60675	0.0323069	AT1G33590.1		Leucine-rich repeat (LRR) family protein
Thhalv10012977m	1	2	2	2	0.661513	0.744627	1	0.6	0.153	0.269	-1.13	1900	1	22	0.457	-0.53	1900	2	30	0.692	-0.977	1900	2	23	0.508	-0.861	1900	2	27	0.551	5.788	5.549	5.058	4.673	8.784	8.781	8.013	8.991	7.834	8.537	7.879	8.787	3.37525	0.000256964	2.99225	0.00032739	AT5G13820.1	ATBP-1,ATBP1,ATTBP1,HPPBF-1,TBP1	telomeric DNA binding protein 1
Thhalv10015898m	12	93	55	167	3.07e-20	6.4e-08	6.83e-33	3.107	2.285	3.773	0.482	339	12	12	1.397	3.589	339	93	93	12.032	2.767	339	55	55	6.807	4.255	339	167	167	19.089	8.046	8.179	7.997	7.485	11.167	11.273	11.31	11.451	11.551	11.699	11.68	11.606	3.3735	3.63833e-05	3.70725	1.20369e-05	AT5G55410.2		Bifunctional inhibitor/lipid-transfer protein/seed storage 2S albumin superfamily protein
Thhalv10007270m	99	5147	175	5099	0	8.28e-07	0	5.867	0.904	5.677	0.932	2068	99	100	1.908	6.799	2068	5147	5250	111.34	1.836	2068	175	176	3.571	6.609	2068	5099	5210	97.622	7.633	7.325	6.92	7.057	10.609	10.367	10.061	11.387	9.798	10.21	10.406	10.17	3.37225	0.000243159	2.91225	4.38719e-05	AT1G20510.1	OPCL1	OPC-8:0 CoA ligase1
Thhalv10009054m	11	253	109	175	9.23e-72	2.79e-22	8.18e-36	4.676	3.398	3.966	-0.844	779	11	11	0.557	3.832	779	253	253	14.244	2.554	779	109	109	5.871	3.122	779	175	175	8.705	7.71	7.168	5.584	7.956	10.736	10.367	9.993	10.803	10.808	10.965	10.861	10.773	3.37025	0.00229708	3.74725	0.000857867	AT1G29640.1		Protein of unknown function, DUF584
Thhalv10015260m	13720	4747	13472	1182	0	9.99e-06	0	-1.379	0.062	-3.563	8.93	1110	13720	13720	487.688	7.551	1110	4747	4747	187.56	8.992	1110	13472	13472	509.237	5.367	1110	1182	1182	41.262	7.816	7.382	6.487	6.793	10.519	10.489	9.868	11.077	8.868	8.768	8.761	9.228	3.36875	0.000473448	1.78675	0.00233729	AT5G15950.1		Adenosylmethionine decarboxylase family protein
Thhalv10025097m	2187	7481	2279	5464	0	0.000357868	1.35e-260	1.927	0.148	1.295	5.644	1726	2187	2187	49.994	7.571	1726	7481	7481	190.091	5.792	1726	2279	2279	55.401	6.939	1726	5464	5464	122.667	10.467	10.168	10.212	10.177	13.549	13.498	13.538	13.9	12.016	13.037	12.852	13	3.36525	2.27248e-05	2.47025	0.000186338	AT4G27070.1	TSB2	tryptophan synthase beta-subunit 2
Thhalv10016523m	97	1015	138	301	7.57e-236	0.00404483	1.94e-21	3.54	0.597	1.608	1.292	1563	97	97	2.449	4.832	1563	1015	1015	28.481	1.889	1563	138	138	3.705	2.9	1563	301	301	7.462	8.614	7.964	8.122	7.944	11.698	11.322	11.09	11.992	9.574	9.885	10.132	9.684	3.3645	0.000108245	1.65775	0.000386966	AT2G34355.1		Major facilitator superfamily protein
Thhalv10023420m	64	37	102	847	0.150279	0.00195333	8.76e-161	-0.638	0.762	3.701	0.597	1669	64	64	1.513	-0.041	1669	37	37	0.972	1.359	1669	102	102	2.564	4.298	1669	847	847	19.665	5.967	4.001	4.971	3.507	8.065	7.942	7.786	8.083	7.848	8.625	9.021	8.796	3.3575	0.00206538	3.961	0.00114071	AT1G08930.1	ERD6	Major facilitator superfamily protein
Thhalv10006147m	0	0	0	0	NA	NA	NA	0.676	-0.104	0.674	-1.799	2197	0	16	0.287	-1.123	2197	0	23	0.459	-1.903	2197	0	14	0.267	-1.125	2197	0	26	0.459	6.974	6.697	6.742	6.755	10.098	10.112	9.627	10.76	11.733	12.178	11.58	11.713	3.35725	9.53133e-05	5.009	5.78143e-06	AT3G59350.1		Protein kinase superfamily protein
Thhalv10008701m	40	85	63	230	6.47e-07	0.0254294	7.84e-30	1.24	0.744	2.498	0.927	830	40	40	1.901	2.167	830	85	85	4.491	1.671	830	63	63	3.185	3.425	830	230	230	10.738	4.746	4.028	3.851	4.208	7.657	7.326	7.44	7.829	10.15	10.409	10.344	10.292	3.35475	7.7544e-05	6.0905	8.09596e-06	AT1G13830.1		Carbohydrate-binding X8 domain superfamily protein
Thhalv10016604m	117	392	159	352	1.4e-48	0.00506639	5.32e-24	1.897	0.531	1.563	1.699	1422	117	117	3.246	3.596	1422	392	392	12.09	2.23	1422	159	159	4.691	3.262	1422	352	352	9.592	7.384	7.039	6.379	6.958	10.435	10.231	9.898	10.613	9.821	10.629	10.035	10.114	3.35425	0.000116233	3.20975	8.79416e-05	AT2G30040.1	MAPKKK14	mitogen-activated protein kinase kinase kinase 14
Thhalv10026878m	31	28	11	6	0.76328	0.0135175	1.67e-05	0.006	-1.406	-2.395	1.985	309	31	31	3.958	1.991	309	28	28	3.974	0.579	309	11	11	1.494	-0.41	309	6	6	0.752	7.593	8.227	8.295	7.958	11.87	10.936	10.527	12.155	8.862	7.951	8.147	8.282	3.35375	0.00064537	0.29225	0.322334	AT4G15680.1		Thioredoxin superfamily protein
Thhalv10018092m	7861	20069	6115	5427	0	6.51e-24	8.64e-147	1.505	-0.273	-0.56	6.594	3210	7861	7861	96.624	8.099	3210	20069	20069	274.198	6.321	3210	6115	6115	79.929	6.034	3210	5427	5427	65.511	10.567	8.71	8.619	9.439	12.68	12.647	12.859	12.552	9.967	10.48	10.783	11.139	3.35075	0.00093868	1.2585	0.0627305	AT1G77760.1	GNR1,NIA1,NR1	nitrate reductase 1
Thhalv10002140m	96	741	174	2278	6.21e-154	4.62e-07	0	3.101	0.947	4.543	3.486	338	96	96	11.206	6.587	338	741	741	96.149	4.433	338	174	174	21.599	8.029	338	2278	2278	261.153	7.62	7.665	7.87	7.203	10.993	11.127	10.724	10.885	11.23	11.61	11.59	11.685	3.34275	3.72821e-05	3.93925	1.28744e-05	AT2G20562.1
Thhalv10021397m	225	1092	153	355	2.21e-177	0.00932174	1.9e-05	2.431	-0.468	0.631	3.217	955	225	225	9.296	5.648	955	1092	1092	50.149	2.749	955	153	153	6.722	3.848	955	355	355	14.404	7.308	7.75	8.122	7.629	10.95	10.094	11.485	11.644	10.256	10.724	9.843	10.055	3.341	0.000494579	2.51725	0.000177335	AT3G15450.1		Aluminium induced protein with YGL and LRDR motifs
Thhalv10018998m	45	2123	107	369	0	1.77e-07	3.94e-58	5.713	1.338	3.009	1.021	875	45	45	2.029	6.734	875	2123	2123	106.411	2.359	875	107	107	5.131	4.03	875	369	369	16.341	10.358	8.922	8.634	9.607	13.002	12.31	12.071	13.497	11.011	11.505	10.971	11.461	3.33975	0.00147243	1.85675	0.00617322	AT1G77450.1	anac032,NAC032	NAC domain containing protein 32
Thhalv10026168m	21	288	81	1308	5.27e-73	7.13e-10	0	3.965	2.054	6.002	-0.254	988	21	21	0.839	3.711	988	288	295	13.095	1.8	988	81	82	3.482	5.748	988	1308	1370	53.731	6.569	5.911	6.332	5.347	9.305	9.645	9.013	9.542	11.756	12.297	11.827	12.068	3.3365	0.000197213	5.94725	1.6568e-05	AT4G26470.1		Calcium-binding EF-hand family protein
Thhalv10002741m	96	2	141	1	7.14e-22	0.00176554	3.94e-29	-5.433	0.643	-6.611	3.014	469	96	96	8.076	-2.419	469	2	2	0.187	3.657	469	141	141	12.614	-3.597	469	1	1	0.083	2.353	2.006	2.496	1.715	5.211	5.593	4.746	6.364	2.407	2.155	2.591	3.091	3.336	0.000482199	0.4185	0.190181	AT4G17713.1		Putative membrane lipoprotein
Thhalv10005991m	39	418	100	515	2.17e-98	1.02e-07	3.01e-98	3.575	1.448	3.697	0.244	1299	39	39	1.185	3.819	1299	418	418	14.113	1.692	1299	100	100	3.23	3.941	1299	515	515	15.362	2.462	2.354	2.022	2.677	6.245	5.582	5.219	5.805	6.104	6.698	6.404	6.701	3.334	0.000112427	4.098	1.56365e-05	AT3G57120.1		Protein kinase superfamily protein
Thhalv10018447m	173	2771	164	1536	0	0.958811	1.3e-248	4.154	0.011	3.124	1.655	2168	173	173	3.148	5.809	2168	2771	2771	56.056	1.666	2168	164	164	3.174	4.779	2168	1536	1536	27.453	5.698	5.313	5.099	4.72	8.503	8.425	7.984	9.25	7.702	8.319	7.973	8.018	3.333	0.000277999	2.7955	9.5049e-05	AT1G65840.1	ATPAO4,PAO4	polyamine oxidase 4
Thhalv10026460m	12	5	4	3	0.295639	0.156576	0.0264554	-1.369	-1.632	-1.978	2.698	541	12	89	6.491	1.329	541	5	31	2.513	1.066	541	4	27	2.094	0.72	541	3	23	1.647	1.423	1.28	1.545	3.935	5.537	5.053	5.371	5.551	4.259	5.274	5.61	5.483	3.33225	0.00418264	3.11075	0.0068097	AT4G33800.1
Thhalv10026158m	16	648	71	1042	3.03e-197	1.21e-09	3.58e-265	5.493	2.239	5.999	-0.539	917	16	16	0.688	4.954	917	648	648	30.992	1.7	917	71	71	3.249	5.46	917	1042	1042	44.031	5.252	5.435	5.501	4.93	8.831	9.007	7.952	8.644	8.107	8.844	8.581	8.654	3.329	0.000126456	3.267	3.0179e-05	AT4G24310.1		Protein of unknown function (DUF679)
Thhalv10020785m	156	358	136	231	6.37e-29	0.768297	0.00432067	1.351	-0.11	0.54	2.169	1369	156	156	4.496	3.52	1369	358	358	11.469	2.059	1369	136	136	4.168	2.709	1369	231	231	6.538	3.833	4.415	4.242	4.185	7.421	7.659	6.986	7.921	5.417	6.58	6.589	6.83	3.328	8.96338e-05	2.18525	0.00128385	AT3G18710.1	ATPUB29,PUB29	plant U-box 29
Thhalv10019383m	0	0	0	0	NA	NA	NA	0.305	0.619	-0.196	-1.141	783	0	9	0.454	-0.836	783	0	10	0.56	-0.522	783	0	13	0.697	-1.337	783	0	8	0.396	6.944	6.442	6.385	6.248	9.637	9.969	9.65	10.066	11.839	12.31	11.727	12.008	3.32575	4.95369e-05	5.46625	9.38217e-06
Thhalv10010354m	7	210	11	124	3.73e-62	0.510181	1.88e-26	5.06	0.741	4.144	-2.421	1479	7	7	0.187	2.639	1479	210	210	6.227	-1.68	1479	11	11	0.312	1.723	1479	124	126	3.301	1.337	1.243	1.24	2.274	5.561	4.367	4.682	4.782	3.49	3.303	3.91	3.251	3.3245	0.000365264	1.965	0.00103871	AT3G55700.1		UDP-Glycosyltransferase superfamily protein
Thhalv10000220m	99	266	155	53	1.14e-26	0.000158425	4.02e-05	1.584	0.735	-0.928	1.548	1336	99	99	2.924	3.132	1336	266	267	8.765	2.283	1336	155	155	4.868	0.62	1336	53	53	1.537	5.901	4.991	4.167	4.855	8.53	8.245	8.207	8.229	6.712	7.055	6.804	7.114	3.32425	0.000397697	1.94275	0.00319265	AT2G24260.1	LRL1	LJRHL1-like 1
Thhalv10016289m	9054	1393	6395	290	0	1.38e-61	0	-2.554	-0.416	-5	7.137	2555	9054	9114	140.744	4.583	2555	1393	1396	23.963	6.721	2555	6395	6426	105.526	2.137	2555	290	290	4.398	4.551	5.56	5.669	5.539	8.429	8.616	8.376	9.188	4.991	3.984	2.47	4.579	3.3225	0.000245642	-1.32375	0.0897758	AT2G32530.1	ATCSLB03,ATCSLB3,CSLB03	cellulose synthase-like B3
Thhalv10000899m	41	477	119	1509	4.66e-115	1.23e-10	0	3.693	1.626	5.176	0.182	1426	41	41	1.134	3.875	1426	477	477	14.67	1.808	1426	119	119	3.501	5.358	1426	1509	1509	41.004	5.382	5.052	4.57	4.073	8.051	8.004	7.716	8.595	9.398	10.036	9.886	9.994	3.32225	0.00030358	5.05925	3.25073e-05	AT5G44480.1	DUR	NAD(P)-binding Rossmann-fold superfamily protein
Thhalv10010615m	0	0	0	0	NA	NA	NA	-0.548	0.847	-1.727	-1.004	1029	0	13	0.498	-1.552	1029	0	8	0.341	-0.157	1029	0	22	0.897	-2.731	1029	0	4	0.151	3.531	3.863	4.017	4.588	7.162	7.029	7.581	7.516	3.177	4.479	2.958	2.704	3.32225	0.000118752	-0.67025	0.215913	AT3G52720.1	ACA1,ATACA1,CAH1	alpha carbonic anhydrase 1
Thhalv10020672m	111	775	89	571	6.46e-154	0.481783	5.91e-67	2.956	-0.23	2.337	1.363	1703	111	111	2.572	4.319	1703	775	775	19.959	1.133	1703	89	89	2.193	3.7	1703	571	571	12.992	5.375	4.736	4.452	4.849	8.132	8.033	7.719	8.815	7.693	7.932	7.914	7.947	3.32175	0.000196613	3.0185	3.89806e-05	AT3G17420.1	GPK1	glyoxysomal protein kinase 1
Thhalv10013277m	55	971	99	2330	3.22e-259	0.000254415	0	4.295	0.937	5.381	0.487	1548	55	55	1.402	4.782	1548	971	971	27.51	1.424	1548	99	99	2.683	5.868	1548	2330	2333	58.399	6.571	5.917	6.063	5.528	9.34	9.291	8.775	9.957	11.459	11.941	11.51	11.779	3.321	0.000255936	5.6525	1.27319e-05	AT5G57480.1		P-loop containing nucleoside triphosphate hydrolases superfamily protein
Thhalv10004860m	1567	148	864	9	5.09e-239	1.13e-34	0	-3.252	-0.771	-7.47	6.02	953	1567	1567	64.877	2.768	953	148	148	6.811	5.249	953	864	864	38.039	-1.45	953	9	9	0.366	2.05	2.311	2.55	2.203	5.679	5.627	4.83	6.252	4.257	4.06	4.351	4.438	3.3185	0.000221823	1.998	3.8123e-05	AT5G11260.1	HY5,TED 5	Basic-leucine zipper (bZIP) transcription factor family protein
Thhalv10022663m	392	9963	991	10112	0	5.37e-69	0	4.82	1.427	4.663	3.077	1833	392	392	8.438	7.897	1833	9963	9963	238.381	4.504	1833	991	991	22.684	7.74	1833	10112	10112	213.763	7.189	6.366	6.593	6.304	9.885	9.956	9.585	10.29	9.598	10.148	10.001	10.051	3.316	0.000106681	3.3365	4.62933e-05	AT2G15480.1	UGT73B5	UDP-glucosyl transferase 73B5
Thhalv10004556m	73	664	96	793	3.38e-147	0.058471	1.77e-140	3.338	0.484	3.415	1.118	1327	73	73	2.171	4.456	1327	664	664	21.945	1.602	1327	96	96	3.035	4.533	1327	793	793	23.156	7.02	6.186	6.97	6.291	10.214	9.601	9.491	10.424	10.31	10.576	10.621	10.591	3.31575	0.000237752	3.90775	2.60829e-05	AT5G23530.1	AtCXE18,CXE18	carboxyesterase 18
Thhalv10000964m	0	0	1	0	NA	0.63105	NA	0.752	1.214	-0.679	-0.198	1494	0	33	0.872	0.554	1494	0	50	1.468	1.016	1494	1	72	2.022	-0.877	1494	0	21	0.545	7.431	7.676	7.93	7.508	10.807	11.024	10.543	11.43	10.934	11.162	11.027	11.042	3.31475	7.49667e-05	3.405	8.66439e-06	AT2G01180.1	ATLPP1,ATPAP1,LPP1,PAP1	phosphatidic acid phosphatase 1
Thhalv10024309m	1873	17501	3240	27750	0	7.37e-105	0	3.283	0.879	3.772	4.628	4124	1873	2584	24.722	7.911	4124	17501	22635	240.716	5.507	4124	3240	4471	45.488	8.4	4124	27750	35939	337.68	4.16	4.167	3.879	2.909	6.979	6.548	7.052	7.786	6.452	6.702	7.329	7.383	3.3125	0.00054141	3.18775	0.000363688	AT4G26970.1	ACO2	aconitase 2
Thhalv10026067m	5315	66528	9343	98213	0	2.01132146776004e-314	0	3.799	0.903	4.182	7.425	1220	5315	5315	171.892	11.224	1220	66528	66528	2391.6	8.328	1220	9343	9343	321.32	11.607	1220	98213	98213	3119.37	13.73	12.856	13.001	12.705	16.43	16.321	16.173	16.604	16.306	16.793	16.718	16.68	3.309	0.00010328	3.55125	4.71693e-05	AT4G30530.1		Class I glutamine amidotransferase-like superfamily protein
Thhalv10001128m	1	22	25	196	6.39e-07	9.75e-07	1.16e-53	4.612	4.733	7.589	-3.433	426	1	1	0.093	1.179	426	22	22	2.265	1.3	426	25	25	2.462	4.156	426	196	196	17.828	6.388	5.559	5.294	4.761	9.082	8.46	8.794	8.902	10.754	11.283	10.738	10.959	3.309	0.000400036	5.433	3.85095e-05	AT5G46230.1		Protein of unknown function, DUF538
Thhalv10004150m	804	12239	1500	12085	0	5.1e-59	0	4.081	0.989	3.884	4.184	1745	804	804	18.179	8.265	1745	12239	12239	307.606	5.173	1745	1500	1500	36.067	8.068	1745	12085	12085	268.355	8.43	7.966	8.075	7.942	11.416	11.348	10.794	12.08	10.426	10.917	10.811	10.892	3.30625	0.000169046	2.65825	2.79079e-05	AT5G26030.1	ATFC-I,FC-I,FC1	ferrochelatase 1
Thhalv10025855m	76	582	47	868	1.5e-120	0.0676113	1.22e-156	3.09	-0.605	3.488	1.435	1109	76	76	2.704	4.525	1109	582	582	23.016	0.83	1109	47	47	1.778	4.923	1109	868	868	30.328	7.723	8.117	8.729	8.166	11.577	11.385	11.177	11.784	10.219	10.738	10.597	10.779	3.297	0.000103478	2.3995	0.000186244	AT4G18910.1	ATNLM2,NIP1;2,NLM2	NOD26-like intrinsic protein 1;2
Thhalv10020114m	8	127	59	244	6.37e-34	8.73e-11	4.95e-57	4.142	2.972	4.905	-3.032	2581	8	8	0.122	1.11	2581	127	127	2.158	-0.06	2581	59	59	0.959	1.873	2581	244	244	3.663	5.096	2.913	3.312	2.762	6.894	6.543	7.394	6.426	6.983	6.995	6.869	6.919	3.2935	0.00283993	3.42075	0.00134869	AT3G23150.1	ETR2	Signal transduction histidine kinase, hybrid-type, ethylene sensor
Thhalv10023267m	504	5764	428	22569	0	0.31912	0	3.668	-0.147	5.459	2.772	2911	504	504	6.831	6.44	2911	5764	5764	86.841	2.625	2911	428	428	6.169	8.231	2911	22569	22569	300.42	9.117	8.927	8.747	8.1	12.228	11.683	11.763	12.387	13.2	14.004	13.844	13.935	3.2925	0.000158974	5.023	2.351e-05	AT1G55020.1	ATLOX1,LOX1	lipoxygenase 1
Thhalv10029012m	147	1244	335	770	2.01e-267	2.6e-20	3.85e-91	3.234	1.277	2.363	2.667	913	147	147	6.353	5.901	913	1244	1244	59.758	3.944	913	335	335	15.395	5.03	913	770	770	32.68	7.375	7.138	6.908	5.925	10.294	10.118	9.566	10.537	9.825	9.986	9.334	9.651	3.29225	0.00048175	2.8625	0.000411757	AT4G05010.1		F-box family protein
Thhalv10020128m	2231	1903	1554	1650	0.201825	3.13e-17	5.52e-32	-0.088	-0.432	-0.45	4.84	3102	2231	2251	28.632	4.752	3102	1903	1906	26.948	4.408	3102	1554	1570	21.236	4.39	3102	1650	1678	20.961	3.375	2.947	2.989	2.162	6.632	6.032	5.74	6.209	5.411	5.755	5.489	5.238	3.285	0.000241955	2.605	0.000226852	AT3G06250.1	FRS7	FAR1-related sequence 7
Thhalv10015388m	102	466	190	524	2.77e-73	3.93e-08	1.73e-61	2.344	0.986	2.335	3.25	423	102	102	9.514	5.594	423	466	466	48.316	4.236	423	190	190	18.846	5.585	423	524	524	48.001	9.09	8.913	8.017	8.518	12.016	11.74	11.448	12.464	12.118	12.5	12.009	12.251	3.2825	0.000259137	3.585	5.1435e-05	AT5G53590.1		SAUR-like auxin-responsive protein family
Thhalv10003857m	0	19	4	22	5.4e-07	0.110832	1.34e-06	5.099	2.815	5.335	-0.04	2231	0	55	0.973	5.059	2231	19	1696	33.34	2.775	2231	4	364	6.846	5.295	2231	22	2261	39.27	6.036	5.338	5.659	5.331	8.977	8.863	8.774	8.868	8.541	9.192	8.93	9.384	3.2795	4.24545e-05	3.42075	5.05706e-05	AT3G26910.1		hydroxyproline-rich glycoprotein family protein
Thhalv10016752m	625	6394	1139	6099	0	1.29e-42	0	3.507	0.954	3.26	4.341	1217	625	625	20.263	7.848	1217	6394	6394	230.423	5.295	1217	1139	1139	39.268	7.601	1217	6099	6099	194.19	10.39	10.101	10.157	9.641	13.227	13.253	13.648	13.271	13.147	13.91	13.731	13.701	3.2775	5.06364e-05	3.55	3.35764e-05	AT2G38860.2	YLS5	Class I glutamine amidotransferase-like superfamily protein
Thhalv10023554m	0	0	0	0	NA	NA	NA	1.027	0.674	0.849	-2.68	1517	0	6	0.156	-1.653	1517	0	11	0.318	-2.006	1517	0	9	0.249	-1.831	1517	0	11	0.281	10.059	8.764	7.865	7.121	11.792	11.846	11.387	11.893	10.049	11.291	11.325	11.648	3.27725	0.00449525	2.626	0.0155426	AT1G61800.1	ATGPT2,GPT2	glucose-6-phosphate/phosphate translocator 2
Thhalv10018706m	494	2755	721	3909	0	3.71e-14	0	2.645	0.63	2.959	3.922	1320	494	507	15.155	6.567	1320	2755	2853	94.792	4.552	1320	721	738	23.458	6.881	1320	3909	4016	117.89	7.337	7.549	7.521	7.21	10.828	10.767	10.124	11.001	10.33	10.975	10.698	10.985	3.27575	6.81459e-05	3.34275	1.79167e-05	AT1G75020.1	LPAT4	lysophosphatidyl acyltransferase 4
Thhalv10021602m	3	302	12	1380	6.51e-99	0.0423358	0	6.806	2.089	8.82	-2.562	699	3	3	0.169	4.244	699	302	302	18.948	-0.473	699	12	12	0.72	6.258	699	1380	1381	76.555	9.697	8.353	8.08	8.212	12.212	11.959	11.129	12.14	11.948	13.095	12.953	13.484	3.2745	0.000993699	4.2845	0.000336965	AT3G13650.1		Disease resistance-responsive (dirigent-like protein) family protein
Thhalv10026325m	74	1025	159	1948	1.8e-258	4.06e-09	0	3.945	1.192	4.693	1.932	765	74	74	3.817	5.877	765	1025	1025	58.763	3.124	765	159	159	8.721	6.625	765	1948	1948	98.67	9.131	8.245	9.06	7.425	11.894	11.861	11.152	12.038	11.62	12.149	12.154	12.442	3.271	0.000970524	3.626	0.00039285	AT4G20780.1	CML42	calmodulin like 42
Thhalv10014207m	94	216	160	124	6.75e-18	9.56e-06	0.204202	1.352	0.856	0.373	1.466	1343	94	94	2.762	2.818	1343	216	216	7.054	2.322	1343	160	160	4.999	1.839	1343	124	124	3.578	6.55	4.772	3.953	3.952	8.363	7.968	7.717	8.261	6.912	7.694	6.922	6.842	3.2705	0.00415347	2.28575	0.0170238	AT5G15120.1		Protein of unknown function (DUF1637)
Thhalv10026075m	1	1	3	6	1	0.519479	0.169077	0.859	1.126	1.935	-0.349	955	1	19	0.785	0.51	955	1	31	1.424	0.777	955	3	39	1.713	1.586	955	6	74	3.003	9.652	9.625	9.896	9.283	13.267	13.127	12.356	12.734	13.428	13.956	13.215	13.534	3.257	0.00010328	3.91925	1.7507e-05	AT4G34150.1		Calcium-dependent lipid-binding (CaLB domain) family protein
Thhalv10020714m	60	338	68	77	8.19e-61	0.439738	0.425132	2.646	0.269	0.334	0.483	1694	60	60	1.397	3.129	1694	338	338	8.751	0.752	1694	68	68	1.684	0.817	1694	77	77	1.761	4.094	4.04	4.215	3.948	7.71	7.222	6.935	7.449	5.048	5.484	5.23	5.184	3.25475	4.34531e-05	1.16225	0.000123468	AT3G19390.1		Granulin repeat cysteine protease family protein
Thhalv10010363m	497	5367	718	5926	0	1.42e-13	0	3.585	0.619	3.549	3.547	1678	497	497	11.686	7.132	1678	5367	5367	140.276	4.166	1678	718	718	17.953	7.096	1678	5926	5926	136.845	10.052	9.378	9.625	9.288	13.043	12.608	12.412	13.288	13.33	13.745	13.247	13.539	3.252	0.000133837	3.8795	1.84321e-05	AT3G55430.1		O-Glycosyl hydrolases family 17 protein
Thhalv10006043m	320	2041	659	1089	0	1.47e-32	2.63e-84	2.826	1.131	1.741	3.172	1401	320	320	9.012	5.998	1401	2041	2042	63.924	4.303	1401	659	659	19.736	4.913	1401	1089	1089	30.12	7.776	6.758	6.577	7.206	10.432	10.037	9.76	11.088	10.087	10.37	10.218	10.239	3.25	0.000584241	3.14925	9.88667e-05	AT3G57020.1		Calcium-dependent phosphotriesterase superfamily protein
Thhalv10016621m	624	2399	341	598	0	1.06e-14	0.0464763	2.096	-0.783	-0.087	3.598	2033	624	624	12.11	5.694	2033	2399	2399	51.753	2.815	2033	341	341	7.038	3.511	2033	598	598	11.398	6.058	6.315	6.684	6.668	9.808	9.296	9.147	10.469	7.374	7.757	7.909	7.839	3.24875	0.000312599	1.2885	0.00105413	AT2G41540.1	GPDHC1	6-phosphogluconate dehydrogenase family protein
Thhalv10001073m	478	4872	1557	6181	0	2.36e-149	0	3.502	1.792	3.666	3.859	1300	478	478	14.508	7.361	1300	4872	4872	164.364	5.651	1300	1557	1557	50.252	7.525	1300	6181	6181	184.236	11.163	10.819	11.445	10.096	14.219	14.12	14.147	14.02	13.349	14.284	14.132	14.363	3.24575	0.000196621	3.15125	0.00036574
Thhalv10008386m	6	733	27	245	1.48e-241	0.000308889	6.83e-60	7.085	2.258	5.325	-2.216	1100	6	6	0.215	4.869	1100	733	733	29.225	0.042	1100	27	27	1.03	3.109	1100	245	245	8.63	5.492	4.71	4.089	4.668	8.359	7.331	7.338	8.899	7.275	8.649	7.631	7.682	3.242	0.00141721	3.0695	0.000646561	AT1G17710.1		Pyridoxal phosphate phosphatase-related protein
Thhalv10018812m	716	13889	8089	23149	0	0	0	4.43	3.586	4.988	4.746	1053	716	716	26.828	9.176	1053	13889	13889	578.477	8.332	1053	8089	8089	322.312	9.734	1053	23149	23149	851.848	8.757	7.296	7.761	7.292	11.319	11.268	10.966	10.461	11.708	12.438	11.621	12.317	3.227	0.000628297	4.2445	0.000141012	AT1G21310.1	ATEXT3,EXT3,RSH	extensin 3
Thhalv10008876m	60	508	98	303	6.95e-110	0.00186092	1.46e-35	3.283	0.737	2.35	4.344	983	60	506	20.31	7.627	983	508	4430	197.649	5.081	983	98	793	33.848	6.694	983	303	2627	103.554	12.79	12.064	11.981	11.733	15.526	15.304	14.908	15.734	14.653	15.342	15.003	14.998	3.226	0.000186501	2.857	0.000132417	AT1G26910.1	RPL10B	Ribosomal protein L16p/L10e family protein
Thhalv10025451m	1	2	1	2	0.661513	1	1	1.746	-0.667	1.161	0.533	1473	1	54	1.446	2.279	1473	2	163	4.853	-0.134	1473	1	32	0.912	1.694	1473	2	123	3.236	7.482	7.618	8.521	7.841	11.041	11.097	10.854	11.372	10.287	10.517	10.4	10.355	3.2255	0.000123773	2.52425	0.000131739	AT4G35110.1		Arabidopsis phospholipase-like protein (PEARLI 4) family
Thhalv10009185m	3	16	1	1	0.00125876	0.755714	0.4325	2.568	-1.496	-1.611	-2.552	694	3	3	0.171	0.016	694	16	16	1.011	-4.048	694	1	1	0.06	-4.163	694	1	1	0.056	5.638	5.262	5.623	5.448	9.023	8.678	8.292	8.868	7.59	8.15	8.059	8.047	3.2225	4.9044e-05	2.46875	3.06514e-05	AT1G02820.1		Late embryogenesis abundant 3 (LEA3) family protein
Thhalv10001994m	14	28	13	23	0.00828868	1	0.313903	1.06	-0.389	0.357	2.539	1806	14	266	5.811	3.599	1806	28	499	12.118	2.15	1806	13	191	4.437	2.896	1806	23	347	7.445	11.278	11.352	11.139	11.396	14.528	14.476	14.475	14.573	13.138	13.952	13.939	14.064	3.22175	8.24916e-06	2.482	0.000109068	AT2G20610.1	ALF1,HLS3,RTY,RTY1,SUR1	Tyrosine transaminase family protein
Thhalv10022774m	5	6	43	225	0.630553	1.11e-08	1.34e-55	0.416	3.193	5.466	-2.578	1178	5	5	0.167	-2.162	1178	6	6	0.223	0.615	1178	43	43	1.532	2.888	1178	225	225	7.401	2.917	2.877	2.155	1.33	5.374	6.528	4.604	5.659	7.269	7.847	8.513	8.152	3.2215	0.00240048	5.6255	7.7141e-05	AT2G18150.1		Peroxidase superfamily protein
Thhalv10018910m	69	1151	210	960	1.59e-303	3.01e-19	3.94e-185	3.476	1.409	3.047	1.819	1711	69	153	3.528	5.295	1711	1151	1532	39.269	3.228	1711	210	382	9.368	4.866	1711	960	1288	29.169	8.938	8.387	8.468	8.651	11.642	11.804	11.874	11.994	10.783	11.696	11.955	11.706	3.2175	3.09027e-05	2.924	0.000158342	AT1G75280.1		NmrA-like negative transcriptional regulator family protein
Thhalv10025325m	25	194	27	291	3.62e-41	0.80126	1.75e-53	3.225	0.123	3.57	-0.022	1643	25	41	0.985	3.203	1643	194	345	9.209	0.101	1643	27	42	1.073	3.548	1643	291	496	11.698	3.889	2.948	3.801	3.523	7.027	6.71	6.545	6.734	6.434	6.681	6.669	6.88	3.21375	0.000100042	3.12575	5.45515e-05	AT4G30850.1	HHP2	heptahelical transmembrane protein2
Thhalv10025157m	372	2757	425	6111	0	0.00920443	0	3.042	0.281	4.012	3.16	1642	372	372	8.939	6.202	1642	2757	2757	73.639	3.441	1642	425	425	10.86	7.172	1642	6111	6111	144.211	7.067	6.776	7.364	7.121	10.311	10.067	9.52	11.274	11.267	11.681	11.367	11.431	3.211	0.000569466	4.3545	8.38693e-06	AT4G18950.1		Integrin-linked protein kinase family
Thhalv10010546m	898	7376	2138	7184	0	7.36e-135	0	3.191	1.34	2.974	4.859	1221	898	898	29.018	8.05	1221	7376	7376	264.941	6.199	1221	2138	2138	73.469	7.833	1221	7184	7184	227.986	11.083	10.711	10.574	9.995	13.795	13.722	13.372	14.296	13.869	14.294	14.457	14.281	3.2055	0.000209034	3.6345	4.75122e-05	AT3G51000.1		alpha/beta-Hydrolases superfamily protein
Thhalv10008419m	302	7694	1844	29939	0	2.8e-293	0	4.824	2.699	6.605	3.072	1417	302	302	8.409	7.896	1417	7694	7694	238.136	5.771	1417	1844	1844	54.601	9.677	1417	29939	29939	818.702	11.168	10.427	10.376	9.852	13.95	13.764	12.897	14.031	14.653	15.541	14.947	15.036	3.20475	0.00051541	4.5885	4.85249e-05	AT1G19180.1	JAZ1,TIFY10A	jasmonate-zim-domain protein 1
Thhalv10001010m	50	210	89	512	8.95e-32	0.000610963	5.48e-89	2.223	0.921	3.33	0.94	1028	50	50	1.919	3.163	1028	210	210	8.959	1.861	1028	89	89	3.633	4.27	1028	512	512	19.299	6.428	5.585	6.338	4.852	9.185	9.114	8.211	9.506	9.343	10.069	9.4	9.887	3.20325	0.00120958	3.874	0.000224469	AT5G46780.1		VQ motif-containing protein
Thhalv10022728m	3395	11714	3678	9900	0	4.16e-10	0	1.939	0.205	1.518	6.437	1546	3395	3395	86.645	8.376	1546	11714	11715	332.335	6.642	1546	3678	3680	99.873	7.955	1546	9900	9900	248.133	11.518	11.221	11.255	11.089	14.622	14.315	14.181	14.773	13.562	13.986	13.905	13.944	3.202	3.99898e-05	2.5785	1.76202e-05	AT2G17420.1	ATNTRA,NTR2,NTRA	NADPH-dependent thioredoxin reductase A
Thhalv10012845m	929	3649	978	1727	0	0.0149513	6.46e-41	2.126	0.163	0.869	3.94	2388	929	929	15.349	6.066	2388	3649	3649	67.017	4.103	2388	978	978	17.184	4.809	2388	1727	1727	28.023	5.058	5.167	5.348	5.32	8.116	8.328	8.187	9.066	6.819	6.591	7.09	7.163	3.201	9.46943e-05	1.6925	0.000100663	AT5G55400.1		Actin binding Calponin homology (CH) domain-containing protein
Thhalv10005156m	74	221	167	546	5.22e-25	2.6e-10	3.65e-81	1.794	1.39	2.915	1.586	1104	74	84	3.002	3.38	1104	221	262	10.408	2.976	1104	167	207	7.867	4.501	1104	546	645	22.639	8.534	7.81	8.002	7.462	11.044	11.374	11.498	10.69	11.453	11.954	11.949	11.882	3.1995	0.000192673	3.8575	3.69047e-05	AT5G25940.1		early nodulin-related
Thhalv10006096m	2	43	2	11	9.5e-13	1	0.0354771	4.676	0.088	2.558	-4.11	1363	2	2	0.058	0.566	1363	43	46	1.48	-4.022	1363	2	2	0.062	-1.552	1363	11	12	0.341	2.764	1.58	1.645	1.295	5.151	4.826	5.287	4.799	2.577	1.29	1.3	1.331	3.19475	0.000374491	-0.1965	0.70467	AT3G59480.1		pfkB-like carbohydrate kinase family protein
Thhalv10020252m	19	610	12	329	1.26e-180	0.533584	2.97e-68	4.486	-0.658	3.505	4.007	2908	19	1185	16.078	8.493	2908	610	23888	360.271	3.349	2908	12	706	10.186	7.512	2908	329	13699	182.538	12.83	12.534	12.357	12.68	15.833	15.451	15.897	15.995	14.738	15.698	15.448	15.476	3.19375	3.72821e-05	2.73975	8.94399e-05	AT3G03780.1	ATMS2,MS2	methionine synthase 2
Thhalv10021328m	46	219	188	254	4.69e-36	4.87e-23	5.89e-32	2.404	2.12	2.439	0.522	1264	46	46	1.436	2.926	1264	219	219	7.599	2.642	1264	188	188	6.241	2.961	1264	254	254	7.787	10.128	8.54	7.855	7.778	11.993	11.861	11.377	11.822	10.063	10.388	9.701	9.982	3.188	0.00283922	1.45825	0.0526853	AT3G02550.1	LBD41	LOB domain-containing protein 41
Thhalv10010754m	117	116	10	363	0.197864	1.08e-21	1.19e-25	0.141	-3.459	1.608	2.576	774	117	117	5.964	2.717	774	116	116	6.573	-0.883	774	10	10	0.542	4.184	774	363	363	18.173	2.792	1.971	3.719	2.768	6.109	6.098	5.683	6.096	6.911	7.055	7.13	7.001	3.184	0.000510533	4.21175	9.35105e-05	AT3G48100.1	ARR5,ATRR2,IBC6,RR5	response regulator 5
Thhalv10027906m	14	102	34	85	1.46e-21	0.00613556	4.61e-12	3.017	1.368	2.575	-0.873	1012	14	14	0.546	2.144	1012	102	102	4.42	0.495	1012	34	34	1.41	1.702	1012	85	85	3.255	3.576	2.459	2.755	2.259	5.792	6.229	5.372	6.384	3.033	5.132	5.023	5.11	3.182	0.000492137	1.81225	0.0293199	AT5G38300.1
Thhalv10021013m	1080	9637	1107	9898	0	0.0464291	0	3.31	0.125	3.17	4.771	1561	1080	1080	27.298	8.081	1561	9637	9640	270.843	4.896	1561	1107	1108	29.782	7.941	1561	9898	9899	245.724	9.653	9.598	9.692	9.653	12.769	12.975	12.21	13.369	12.384	12.922	12.744	12.793	3.18175	0.000111621	3.06175	9.62133e-06	AT3G22370.1	AOX1A,ATAOX1A	alternative oxidase 1A
Thhalv10018802m	4	76	24	79	1.94e-21	0.000267579	1.71e-17	4.401	2.674	4.278	-2.73	1047	4	4	0.151	1.671	1047	76	76	3.184	-0.056	1047	24	24	0.962	1.548	1047	79	79	2.924	4.928	4.558	4.521	4.268	8.017	8.018	7.074	7.892	6.669	7.212	7.165	7.486	3.1815	0.00014672	2.56425	9.10553e-05	AT1G79450.1	ALIS5	ALA-interacting subunit 5
Thhalv10005632m	40	148	58	89	9.98e-21	0.0733147	0.000235494	2.04	0.624	1.127	1.754	468	40	40	3.372	3.794	468	148	148	13.869	2.378	468	58	58	5.2	2.881	468	89	89	7.369	8.04	7.018	7.802	6.33	10.615	10.711	10.153	10.426	9.6	10.238	10.096	10.17	3.17875	0.000750215	2.7285	0.00115704	AT5G65925.1
Thhalv10007234m	222	1295	299	2427	2.34e-234	9.67e-05	0	2.696	0.518	3.424	2.119	2017	222	222	4.343	4.815	2017	1295	1295	28.158	2.637	2017	299	299	6.22	5.543	2017	2427	2427	46.625	6.394	6.163	6.284	6.044	9.547	9.577	8.833	9.64	9.609	10.061	9.592	9.867	3.178	7.0562e-05	3.561	9.62133e-06	AT1G29690.1	CAD1	MAC/Perforin domain-containing protein
Thhalv10008914m	41	356	50	207	5.33e-78	0.343823	1.2e-24	3.271	0.375	2.31	1.065	773	41	41	2.093	4.336	773	356	356	20.198	1.44	773	50	50	2.714	3.375	773	207	207	10.376	7.151	6.718	6.859	6.787	10.406	9.906	9.677	10.228	9.53	9.826	9.961	9.73	3.1755	5.68778e-05	2.883	1.40313e-05	AT1G29160.1		Dof-type zinc finger DNA-binding family protein
Thhalv10014000m	217	8346	579	8963	0	8.07e-44	0	5.351	1.471	5.273	2.611	1479	217	229	6.109	7.962	1479	8346	8411	249.415	4.082	1479	579	597	16.936	7.884	1479	8963	9015	236.187	9.873	9.152	9.408	9.069	12.503	12.509	12.169	12.989	12.005	12.331	12.498	12.246	3.167	0.000120008	2.8945	4.94353e-05	AT5G51830.1		pfkB-like carbohydrate kinase family protein
Thhalv10003028m	147	5579	250	8620	0	1.9e-08	0	5.398	0.854	5.847	2.186	1275	147	147	4.549	7.584	1275	5579	5579	191.907	3.04	1275	250	250	8.227	8.033	1275	8620	8620	261.972	3.635	3.836	4.011	3.546	7.323	7.165	6.521	6.674	7.055	7.329	6.938	7.217	3.16375	8.55924e-05	3.37775	1.07287e-05	AT3G44720.1	ADT4	arogenate dehydratase 4
Thhalv10005053m	26	144	24	27	2.55e-26	1	0.955972	2.623	-0.026	0.029	0.597	678	26	26	1.513	3.22	678	144	144	9.315	0.571	678	24	24	1.485	0.626	678	27	27	1.543	7.308	6.593	6.684	6.426	9.992	10.08	9.259	10.33	6.07	6.632	6.316	6.322	3.1625	0.000232499	-0.41775	0.132842	AT2G03190.1	ASK16,SK16	SKP1-like 16
Thhalv10021308m	130	1116	163	1423	2.11e-241	0.0256206	8.53e-252	3.254	0.415	3.426	2.316	1030	130	130	4.98	5.57	1030	1116	1116	47.519	2.731	1030	163	163	6.64	5.742	1030	1423	1423	53.534	7.469	7.365	7.432	7.339	10.469	10.466	10.172	11.116	10.747	11.317	10.988	11.004	3.1545	6.90981e-05	3.61275	8.09596e-06	AT3G07090.1		PPPDE putative thiol peptidase family protein
Thhalv10001568m	72	925	200	2639	1.03e-228	1.77e-16	0	3.836	1.563	5.17	1.499	1005	72	72	2.827	5.335	1005	925	925	40.366	3.062	1005	200	200	8.35	6.669	1005	2639	2639	101.749	4.874	5.683	5.502	4.488	8.402	8.306	7.835	8.604	9.278	9.074	9.194	9.046	3.15	0.000302085	4.01125	4.60164e-05	AT2G46400.1	ATWRKY46,WRKY46	WRKY DNA-binding protein 46
Thhalv10017048m	93	408	120	649	1.6e-62	0.0395497	4.18e-93	2.286	0.457	2.777	2.098	857	93	93	4.282	4.384	857	408	408	20.88	2.555	857	120	120	5.875	4.875	857	649	649	29.344	5.123	5.106	5.123	4.654	8.183	8.335	7.485	8.592	7.771	8.34	8.081	8.353	3.14725	0.000149552	3.13475	2.34169e-05	AT2G41835.1		zinc finger (C2H2 type, AN1-like) family protein
Thhalv10018557m	2123	35359	6099	22108	0	0	0	4.21	1.611	3.354	5.716	1594	2123	2123	52.55	9.926	1594	35359	35359	972.871	7.327	1594	6099	6099	160.539	9.07	1594	22108	22108	537.427	12.199	11.533	12.209	11.532	15.058	14.836	15.029	15.132	13.637	13.624	13.678	13.288	3.1455	7.20259e-05	1.6885	0.000498195	AT1G78830.1		Curculin-like (mannose-binding) lectin family protein
Thhalv10020385m	3640	3685	2951	1963	7.07e-20	2.99e-07	7.91e-144	0.171	-0.214	-0.917	6.184	1975	3640	3640	72.719	6.355	1975	3685	3685	81.83	5.97	1975	2951	2951	62.692	5.267	1975	1963	1963	38.513	7.153	7.196	6.898	7.084	10.271	10.112	9.934	10.593	9.207	9.502	9.392	9.437	3.14475	3.72821e-05	2.30175	1.04452e-05	AT3G16910.1	AAE7,ACN1	acyl-activating enzyme 7
Thhalv10001822m	124	647	156	403	3.2e-110	0.0297657	3.06e-30	2.37	0.216	1.53	3.84	1281	124	465	14.322	6.21	1281	647	2162	74.02	4.056	1281	156	508	16.639	5.37	1281	403	1367	41.35	7.23	6.751	7.252	7.231	10.37	10.369	9.939	10.327	8.923	9.457	9.114	9.329	3.13525	4.04509e-05	2.08975	7.67874e-05	AT1G35190.1		2-oxoglutarate (2OG) and Fe(II)-dependent oxygenase superfamily protein
Thhalv10003194m	824	6287	1187	5851	0	1.39e-21	0	3.085	0.617	2.802	4.173	1805	824	825	18.034	7.258	1805	6287	6299	153.052	4.79	1805	1187	1190	27.662	6.975	1805	5851	5862	125.842	7.821	7.684	7.978	7.498	10.911	10.748	10.296	11.566	9.508	9.765	9.759	9.834	3.135	0.000192158	1.97125	3.20151e-05	AT5G44070.1	ARA8,ATPCS1,CAD1,PCS1	phytochelatin synthase 1 (PCS1)
Thhalv10025460m	360	1795	670	5108	6.56e-296	1.17e-26	0	2.47	0.985	3.801	3.197	1549	360	360	9.17	5.667	1549	1795	1795	50.823	4.182	1549	670	670	18.148	6.998	1549	5108	5108	127.779	5.904	5.754	5.54	6.194	9.101	9.098	8.438	9.286	9.693	10.17	9.657	9.969	3.13275	0.00010328	4.02425	1.40278e-05	AT4G33920.1		Protein phosphatase 2C family protein
Thhalv10016814m	16	6	9	8	0.179536	0.376908	0.136724	-1.093	-0.513	-0.749	3.986	1825	16	733	15.847	2.893	1825	6	309	7.426	3.473	1825	9	483	11.104	3.237	1825	8	444	9.427	8.61	8.042	8.114	7.923	11.325	11.04	11.267	11.586	10.495	10.867	10.768	10.836	3.13225	5.87844e-05	2.56925	4.00286e-05	AT2G36630.1		Sulfite exporter TauE/SafE family protein
Thhalv10025611m	164	67	179	110	1.74e-06	0.254039	0.00014653	-1.38	0.158	-0.822	2.697	1479	164	243	6.483	1.317	1479	67	84	2.491	2.855	1479	179	255	7.234	1.875	1479	110	140	3.668	10.819	10.628	10.474	10.206	13.755	13.282	13.833	13.783	13.105	13.001	13.664	13.479	3.1315	5.41597e-05	2.7805	5.18678e-05	AT4G26980.1		RNI-like superfamily protein
Thhalv10014613m	121	792	311	402	1.8e-152	9.78e-23	5.65e-31	2.863	1.451	1.706	2.211	1031	121	121	4.631	5.074	1031	792	792	33.691	3.662	1031	311	311	12.656	3.917	1031	402	402	15.109	7.868	7.463	7.469	7.342	10.726	10.656	10.173	11.108	9.689	9.962	9.703	9.703	3.13025	9.46943e-05	2.22875	2.63497e-05	AT5G04760.1		Duplicated homeodomain-like superfamily protein
Thhalv10026480m	24	404	49	516	2.75e-107	0.00424286	5.11e-112	4.226	1.118	4.4	0.28	780	24	24	1.214	4.506	780	404	404	22.716	1.398	780	49	49	2.636	4.68	780	516	516	25.634	5.733	5.163	5.56	4.534	8.506	8.58	8.047	8.376	8.682	8.995	8.794	8.913	3.12975	0.00021683	3.5985	6.14097e-05	AT4G21865.1
Thhalv10009248m	109	1565	222	619	0	3.59e-11	5.28e-78	3.879	1.054	2.38	5.246	473	109	455	37.954	9.125	473	1565	6023	558.464	6.3	473	222	888	78.77	7.626	473	619	2411	197.512	13.223	12.637	13.115	12.715	16.308	15.879	16.003	16.018	14.998	15.461	15.309	15.393	3.1295	4.64334e-05	2.36775	5.71669e-05	AT1G25275.1
Thhalv10008923m	78	1009	101	811	7.52e-250	0.0669073	3.81e-141	3.846	0.461	3.352	1.79	890	78	78	3.458	5.636	890	1009	1009	49.722	2.251	890	101	101	4.761	5.142	890	811	811	35.309	9.884	8.843	8.943	8.555	12.216	12.143	12.09	12.281	11.449	11.454	11.599	11.443	3.12625	0.000217475	2.43	0.000382456	AT1G14060.1		GCK domain-containing protein
Thhalv10005416m	3	67	8	129	1.56e-19	0.237901	6.77e-32	4.634	1.504	5.4	-2.646	741	3	3	0.16	1.988	741	67	67	3.966	-1.142	741	8	8	0.453	2.754	741	129	129	6.746	2.844	1.527	2.421	2.518	5.758	5.789	4.31	5.955	5.695	6.067	6.053	7.055	3.1255	0.00152754	3.89	0.000211503	AT5G61890.1		Integrase-type DNA-binding superfamily protein
Thhalv10013331m	1500	18704	2054	15444	0	1.06e-29	0	3.793	0.542	3.338	4.891	1995	1500	1500	29.666	8.684	1995	18704	18704	411.183	5.433	1995	2054	2054	43.198	8.229	1995	15444	15444	299.968	8.631	8.124	7.917	7.868	11.28	11.115	11.017	11.626	10.961	11.147	11.066	10.962	3.1245	9.04071e-05	2.899	3.05525e-05	AT5G56350.1		Pyruvate kinase family protein
Thhalv10021461m	311	1775	349	1847	9.15106363558009e-317	0.0378868	1.13e-237	2.665	0.255	2.544	3.467	1110	311	311	11.055	6.132	1110	1775	1775	70.132	3.722	1110	349	349	13.192	6.011	1110	1847	1847	64.477	8.971	8.713	8.881	8.665	11.941	11.865	11.435	12.485	11.616	12.197	11.906	12.063	3.124	9.86644e-05	3.138	1.41732e-05	AT3G10915.2		Reticulon family protein
Thhalv10018220m	5253	27889	6969	25075	0	5.06e-85	0	2.561	0.496	2.229	6.12	2980	5253	5253	69.551	8.681	2980	27889	27889	410.45	6.616	2980	6969	6969	98.122	8.349	2980	25075	25076	326.062	8.716	8.074	8.32	7.984	11.612	11.267	11.222	11.476	11.123	11.372	11.551	11.49	3.12075	5.87839e-05	3.1105	2.8644e-05	AT1G78240.1	OSU1,QUA2,TSD2	S-adenosyl-L-methionine-dependent methyltransferases superfamily protein
Thhalv10010385m	958	5901	1237	4906	0	8.84e-14	0	2.776	0.458	2.331	4.693	1461	958	958	25.872	7.469	1461	5901	5901	177.141	5.151	1461	1237	1237	35.525	7.024	1461	4906	4906	130.117	5.33	4.955	5.001	4.451	8.25	8.188	7.566	8.214	7.093	7.516	7.553	7.673	3.12025	0.000120352	2.5245	0.00010216	AT1G35620.1	ATPDI8,ATPDIL5-2,PDI8,PDIL5-2	PDI-like 5-2
Thhalv10025334m	91	1367	145	1565	0	0.000185852	1.10571891539271e-320	4.063	0.761	4.078	1.165	1601	91	91	2.243	5.228	1601	1367	1368	37.475	1.926	1601	145	145	3.8	5.243	1601	1565	1565	37.878	4.202	3.812	3.658	3.612	7.123	6.843	6.648	7.126	6.475	7.116	7.152	7.566	3.114	5.14406e-05	3.25625	7.46774e-05	AT4G20460.1		NAD(P)-binding Rossmann-fold superfamily protein
Thhalv10001469m	39	22	20	35	0.260352	0.0791232	0.50159	-0.674	-0.875	-0.183	-0.035	1577	39	39	0.976	-0.709	1577	22	22	0.612	-0.91	1577	20	20	0.532	-0.218	1577	35	35	0.86	4.987	4.785	4.893	4.74	7.89	7.977	7.448	8.545	9.458	9.736	9.297	9.507	3.11375	0.000105537	4.64825	4.71063e-06	AT2G43230.1		Protein kinase superfamily protein
Thhalv10029512m	1	21	24	79	1.34e-06	1.88e-06	4.85e-21	4.545	4.674	6.278	-4.632	978	1	1	0.04	-0.087	978	21	21	0.942	0.042	978	24	24	1.03	1.646	978	79	79	3.13	1.295	1.35	1.745	1.438	4.697	4.548	3.742	5.276	7.626	7.79	7.44	7.429	3.10875	0.000358009	6.11425	4.71063e-06	AT4G05100.1	AtMYB74,MYB74	myb domain protein 74
Thhalv10007107m	427	2966	676	3987	0	1.9e-17	0	2.949	0.751	3.197	3.16	1885	427	427	8.938	6.109	1885	2966	2966	69.009	3.911	1885	676	676	15.047	6.357	1885	3987	3987	81.958	6.805	6.639	6.982	6.686	9.982	9.66	9.328	10.571	9.993	10.401	10.165	10.172	3.10725	0.000182356	3.40475	8.09596e-06	AT1G30755.1		Protein of unknown function (DUF668)
Thhalv10025861m	3482	16313	4397	28867	0	2.92e-41	0	2.381	0.426	3.026	6.604	1412	3482	3482	97.298	8.985	1412	16313	16313	506.691	7.03	1412	4397	4397	130.657	9.63	1412	28867	28867	792.183	11.848	11.743	11.592	11.894	14.959	14.989	14.423	15.133	14.726	15.614	15.395	15.615	3.10675	4.64334e-05	3.56825	3.01347e-05	AT4G39940.1	AKN2,APK2	APS-kinase 2
Thhalv10004058m	429	9011	1446	20978	0	4.28e-144	0	4.538	1.835	5.58	3.283	1844	429	455	9.736	7.821	1844	9011	9508	226.137	5.118	1844	1446	1526	34.722	8.863	1844	20978	22155	465.553	8.342	8.054	8.947	7.929	11.503	11.367	11.042	11.777	10.585	11.531	11.743	11.828	3.10425	0.000178589	3.10375	0.000355184	AT3G26200.1	CYP71B22	cytochrome P450, family 71, subfamily B, polypeptide 22
Thhalv10020322m	939	5282	943	4789	0	0.162277	0	2.644	0.095	2.324	4.093	2171	939	939	17.065	6.737	2171	5282	5282	106.704	4.188	2171	943	943	18.225	6.417	2171	4789	4789	85.476	6.932	6.305	6.34	6.384	9.638	9.314	9.266	10.138	9.362	9.685	9.493	9.5	3.09875	0.000132643	3.01975	1.94649e-05	AT3G06350.1	EMB3004,MEE32	dehydroquinate dehydratase, putative / shikimate dehydrogenase, putative
Thhalv10004405m	249	2132	242	1341	0	0.752147	3.42e-161	3.25	0.047	2.403	2.537	1693	249	249	5.803	5.787	1693	2132	2132	55.23	2.584	1693	242	242	5.997	4.94	1693	1341	1341	30.692	7.731	7.738	7.286	7.66	11.292	10.895	9.886	10.737	9.164	9.726	9.164	9.605	3.09875	0.000298157	1.811	0.000179262	AT5G65140.1		Haloacid dehalogenase-like hydrolase (HAD) superfamily protein
Thhalv10024696m	77	82	145	212	0.131223	1.3e-06	4.69e-13	0.244	1.002	1.436	0.52	2118	77	77	1.434	0.764	2118	82	82	1.698	1.522	2118	145	145	2.872	1.956	2118	212	212	3.879	2.709	2.715	3.097	2.843	6.5	5.465	4.987	6.781	6.026	7.071	7.008	7.21	3.09225	0.00107875	3.98775	4.8986e-05	AT4G27260.1	GH3.5,WES1	Auxin-responsive GH3 family protein
Thhalv10007983m	673	1390	1449	1080	6.78e-93	6.77e-77	2.1e-15	1.199	1.195	0.656	4.222	1423	673	673	18.66	5.421	1423	1390	1390	42.84	5.417	1423	1449	1449	42.724	4.878	1423	1080	1080	29.409	8.331	7.885	8.06	7.459	11.101	10.909	10.848	11.232	9.525	9.598	9.438	9.625	3.08875	7.49667e-05	1.61275	0.000340313	AT1G25560.1	EDF1,TEM1	AP2/B3 transcription factor family protein
Thhalv10016667m	35	228	61	246	1.39e-44	0.00826173	4.74e-36	2.856	0.89	2.787	-0.2	1586	35	35	0.871	2.656	1586	228	228	6.305	0.69	1586	61	61	1.614	2.587	1586	246	246	6.01	6.909	7.599	7.638	8.192	10.997	10.581	10.659	10.451	10.377	10.262	10.069	10.095	3.0875	0.000217649	2.61625	0.000210342	AT2G34650.1	ABR,PID	Protein kinase superfamily protein
Thhalv10006814m	1079	5642	1110	3283	0	0.037806	6.34e-217	2.553	0.166	1.589	4.117	2835	1079	1247	17.355	6.67	2835	5642	6581	101.808	4.283	2835	1110	1315	19.462	5.706	2835	3283	3820	52.212	6.165	6.091	6.031	6.115	9.263	9.242	8.717	9.516	7.864	8.074	7.738	8.174	3.084	4.72879e-05	1.862	2.08478e-05	AT1G07510.1	ftsh10	FTSH protease 10
Thhalv10027763m	104	1459	114	728	0	0.362278	1.79e-104	3.964	0.163	2.789	1.714	1359	104	113	3.281	5.678	1359	1459	1586	51.183	1.877	1359	114	119	3.674	4.503	1359	728	795	22.668	8.459	8.938	8.941	8.834	12.035	11.74	11.584	12.143	12.587	13.028	12.35	12.631	3.0825	4.88399e-05	3.856	1.47934e-05	AT5G41750.1		Disease resistance protein (TIR-NBS-LRR class) family
Thhalv10020628m	499	2021	763	2975	4.48e-288	1.62e-17	0	2.171	0.702	2.55	3.515	1722	499	499	11.433	5.686	1722	2021	2021	51.473	4.217	1722	763	763	18.591	6.065	1722	2975	2975	66.944	10.141	9.271	9.158	9.514	12.421	12.651	12.565	12.776	12.336	12.782	13.033	12.767	3.08225	0.000108023	3.2085	7.95597e-05	AT3G21760.1	HYR1	UDP-Glycosyltransferase superfamily protein
Thhalv10005593m	587	5727	1795	7876	0	2.79e-160	0	3.439	1.702	3.72	3.795	1668	587	587	13.885	7.234	1668	5727	5727	150.583	5.497	1668	1795	1795	45.152	7.515	1668	7876	7876	182.965	7.315	7.037	7.12	5.996	9.883	9.793	9.657	10.463	9.63	9.742	9.722	9.564	3.082	0.000432916	2.7975	0.000234546	AT5G26920.1	CBP60G	Cam-binding protein 60-like G
Thhalv10003771m	646	1922	713	3612	2.36e-207	0.00410718	0	1.726	0.231	2.457	3.422	2378	646	646	10.718	5.148	2378	1922	1922	35.447	3.653	2378	713	713	12.58	5.879	2378	3612	3612	58.856	2.955	2.873	3.347	2.829	6.165	6.018	5.62	6.524	5.444	6.003	6.201	5.889	3.08075	9.56075e-05	2.88325	4.31265e-05	AT3G29400.1	ATEXO70E1,EXO70E1	exocyst subunit exo70 family protein E1
Thhalv10009080m	2	579	7	728	3.59e-196	0.185948	4.25e-201	8.33	1.896	8.482	-3.105	679	2	2	0.116	5.225	679	579	579	37.398	-1.209	679	7	7	0.433	5.377	679	728	728	41.545	10.593	9.549	9.186	7.56	12.681	12.321	11.623	12.585	13.126	13.663	13.478	13.27	3.0805	0.00703807	4.16225	0.00121061	AT1G28480.1	GRX480,roxy19	Thioredoxin superfamily protein
Thhalv10008516m	67	932	72	6760	2.98e-235	0.56337	0	3.951	0.193	6.631	1.572	889	67	67	2.974	5.523	889	932	932	45.979	1.765	889	72	72	3.398	8.203	889	6760	6760	294.648	6.352	5.237	5.837	5.935	8.759	8.719	8.767	9.432	11.965	12.913	12.087	12.171	3.079	0.000217985	6.44375	1.60131e-05	AT1G09932.1		Phosphoglycerate mutase family protein
Thhalv10025790m	53	269	102	106	8.51e-46	4.82e-05	0.000419298	2.496	1.033	0.974	1.161	935	53	53	2.237	3.657	935	269	269	12.618	2.194	935	102	102	4.577	2.135	935	106	106	4.393	2.445	1.314	2.072	1.413	5.005	4.909	3.805	5.836	2.651	4.244	3.824	3.843	3.07775	0.00195359	1.8295	0.00866354	AT4G30510.1	ATATG18B,ATG18B,G18B	homolog of yeast autophagy 18 (ATG18) B
Thhalv10000824m	245	4345	592	4551	0	9.46e-39	0	4.301	1.362	4.189	2.26	2018	245	245	4.79	6.561	2018	4345	4345	94.43	3.622	2018	592	592	12.309	6.449	2018	4551	4551	87.386	6.823	6.472	6.406	6.119	9.659	9.298	8.858	10.312	9.586	10.074	9.86	9.837	3.07675	0.000407836	3.38425	1.79167e-05	AT5G45110.1	ATNPR3,NPR3	NPR1-like protein 3
Thhalv10025212m	199	1176	317	489	2.01e-214	7.86e-09	9.37e-24	2.715	0.76	1.271	2.563	1329	199	199	5.908	5.278	1329	1176	1176	38.808	3.323	1329	317	317	10.008	3.834	1329	489	489	14.257	5.522	4.732	4.575	4.441	7.801	7.945	8.099	7.731	7.278	7.525	7.627	7.84	3.0765	0.000145695	2.75	0.000159866	AT4G16670.1		Plant protein of unknown function (DUF828) with plant pleckstrin homology-like region
Thhalv10017079m	79	88	54	223	0.0746173	0.187028	2.84e-14	0.308	-0.46	1.471	1.563	1055	79	79	2.955	1.871	1055	88	88	3.658	1.103	1055	54	54	2.148	3.034	1055	223	223	8.191	12.357	12.227	12.526	12.257	15.395	15.355	15.387	15.518	15.12	15.757	15.613	15.798	3.072	1.29692e-05	3.23025	1.83849e-05	AT2G29320.1		NAD(P)-binding Rossmann-fold superfamily protein
Thhalv10027473m	321	5046	752	2370	0	1.43e-46	0	4.112	1.292	2.842	4.589	564	321	344	24.065	8.701	564	5046	5352	416.179	5.881	564	752	792	58.919	7.431	564	2370	2512	172.583	10.889	10.634	10.587	10.658	13.642	13.691	13.335	14.381	12.368	12.543	12.517	12.607	3.07025	0.000107897	1.81675	1.43817e-05	AT4G25670.1
Thhalv10016856m	1146	7493	1047	1532	0	0.845355	1.9e-07	2.863	-0.042	0.393	4.975	1439	1146	1147	31.45	7.838	1439	7493	7507	228.796	4.933	1439	1047	1048	30.557	5.368	1439	1532	1534	41.307	11.454	11.335	11.259	11.15	14.2	14.663	13.645	14.967	12.038	11.97	11.909	11.63	3.06925	0.000243443	0.58725	0.00298766	AT2G36460.1		Aldolase superfamily protein
Thhalv10025544m	5	580	19	1003	8.81e-191	0.00929688	1.01e-272	7.011	2.015	7.623	-2.759	1335	5	5	0.148	4.252	1335	580	580	19.054	-0.744	1335	19	19	0.597	4.864	1335	1003	1003	29.112	7.379	7.442	7.171	7.352	10.252	10.133	10.243	10.983	11.406	11.744	11.728	11.734	3.06675	7.69328e-05	4.317	4.71063e-06	AT4G36820.1		Protein of unknown function (DUF607)
Thhalv10009072m	133	1956	897	970	0	5.2e-151	2.68e-142	4.031	2.842	2.84	2.478	942	133	133	5.571	6.509	942	1956	1956	91.067	5.32	942	897	897	39.953	5.318	942	970	970	39.901	7.978	7.832	7.838	7.152	11.008	10.748	10.123	11.179	9.538	9.797	8.564	9.003	3.0645	0.000248586	1.5255	0.00582029
Thhalv10004432m	0	0	0	0	NA	NA	NA	1.368	0.451	0.296	-0.783	1901	0	28	0.581	0.585	1901	0	65	1.5	-0.332	1901	0	36	0.795	-0.487	1901	0	35	0.713	3.195	3.305	2.276	1.319	5.644	5.75	4.887	6.06	4.552	5.553	5.201	5.624	3.0615	0.00255493	2.70875	0.00344677	AT5G65210.1	TGA1	bZIP transcription factor family protein
Thhalv10013478m	43	648	89	737	2.74e-167	4.34e-05	3.18e-151	4.066	1.138	4.073	0.055	1633	43	43	1.039	4.121	1633	648	648	17.403	1.193	1633	89	89	2.287	4.128	1633	737	737	17.488	5.646	5.627	5.177	6.108	8.977	8.748	8.227	8.822	8.519	8.253	8.203	7.655	3.054	0.000139304	2.518	0.000211479	AT5G55180.1		O-Glycosyl hydrolases family 17 protein
Thhalv10014773m	224	1294	367	706	7.49e-233	7.51e-11	4.96e-50	2.683	0.801	1.63	3.061	1059	224	224	8.346	5.744	1059	1294	1294	53.59	3.862	1059	367	367	14.541	4.691	1059	706	706	25.833	11.05	10.72	10.633	10.823	14.01	13.855	13.697	13.869	12.82	13.361	13.049	13.147	3.05125	2.42637e-05	2.28775	3.15329e-05	AT5G51040.1
Thhalv10028430m	1269	415	1387	215	1.35e-65	9.05e-05	1.83e-200	-1.456	0.217	-2.587	4.321	2505	1269	1269	19.988	2.865	2505	415	416	7.283	4.538	2505	1387	1387	23.232	1.734	2505	215	215	3.326	6.67	6.807	7.213	6.686	9.859	9.639	9.555	10.515	9.367	9.787	9.739	9.641	3.048	0.000142504	2.7895	2.25099e-05	AT4G04500.1	CRK37	cysteine-rich RLK (RECEPTOR-like protein kinase) 37
Thhalv10021967m	51	253	128	337	1.42e-42	1.69e-09	1.96e-47	2.463	1.416	2.698	1.739	603	51	51	3.337	4.202	603	253	253	18.401	3.155	603	128	128	8.906	4.437	603	337	337	21.656	5.908	6.021	6.012	6.059	9.009	9.247	8.303	9.63	8.785	9.198	8.684	9.015	3.04725	0.000209346	2.9205	1.1536e-05	AT3G10815.1		RING/U-box superfamily protein
Thhalv10008109m	136	640	441	545	3.62e-102	1.37e-42	2.65e-51	2.387	1.785	1.976	2.038	1307	136	136	4.106	4.425	1307	640	640	21.476	3.823	1307	441	441	14.157	4.014	1307	545	545	16.158	8.473	7.721	8.64	7.704	11.219	11.073	10.868	11.56	11.083	11.581	11.501	11.686	3.0455	0.00022443	3.32825	8.72977e-05	AT1G32170.1	XTH30,XTR4	xyloglucan endotransglucosylase/hydrolase 30
Thhalv10027862m	13	4448	56	3168	0	1.07e-07	0	7.792	1.93	7.138	2.412	1483	13	200	5.321	10.204	1483	4448	39872	1179.15	4.342	1483	56	717	20.286	9.55	1483	3168	28682	749.422	9.875	9.586	9.725	8.872	12.82	12.415	11.896	13.107	11.184	11.571	11.353	11.721	3.045	0.000446928	1.94275	0.000551856	AT5G41540.1		Disease resistance protein (TIR-NBS-LRR class) family
Thhalv10020635m	217	3964	480	3625	0	3.26e-27	0	4.322	1.201	4.002	2.306	1875	217	235	4.945	6.628	1875	3964	4229	98.919	3.507	1875	480	508	11.368	6.308	1875	3625	3833	79.213	2.762	2.64	2.886	1.333	5.322	5.437	4.614	6.421	5.244	5.512	5.282	5.652	3.04325	0.00246406	3.01725	0.000450435	AT3G08720.1	ATPK19,ATPK2,ATS6K2,S6K2	serine/threonine protein kinase 2
Thhalv10004360m	127	3581	491	4289	0	3.57e-56	0	4.97	2.04	5.052	1.766	1473	127	127	3.402	6.736	1473	3581	3581	106.622	3.806	1473	491	491	13.986	6.818	1473	4289	4289	112.827	8.588	7.708	8.231	7.101	10.987	11.188	10.674	10.945	9.685	10.415	10.087	10.362	3.0415	0.000432295	2.23025	0.00159921	AT5G27420.1	ATL31,CNI1	carbon/nitrogen insensitive 1
Thhalv10019693m	116	778	188	269	1.61e-151	7.57e-06	3.92e-12	2.898	0.785	1.187	2.451	837	116	116	5.468	5.349	837	778	778	40.766	3.236	837	188	188	9.424	3.638	837	269	269	12.453	6.903	6.445	6.309	6.065	9.604	9.312	8.676	10.289	8.404	9.094	8.165	8.427	3.03975	0.000657679	2.092	0.000507613	AT1G75860.1
Thhalv10017272m	28	726	31	98	2.44e-208	0.659719	6.97e-09	4.849	0.235	1.781	0.418	827	28	28	1.336	5.267	827	726	726	38.501	0.653	827	31	31	1.573	2.199	827	98	98	4.592	7.552	7.183	7.346	7.211	10.076	10.702	9.949	10.717	9.196	8.778	8.983	8.778	3.038	9.74212e-05	1.61075	7.67874e-05	AT2G35480.1
Thhalv10026038m	3	14	1	6	0.0040843	0.755714	0.581893	2.375	-1.496	0.974	-3.05	980	3	3	0.121	-0.675	980	14	14	0.627	-4.546	980	1	1	0.043	-2.076	980	6	6	0.237	2.006	1.353	1.321	1.342	5.036	4.126	4.617	4.385	2.26	2.736	1.819	1.423	3.0355	0.000151513	0.554	0.166395	AT4G28190.2	ULT,ULT1	Developmental regulator, ULTRAPETALA
Thhalv10009210m	35	253	142	204	9.63e-52	2.03e-17	8.6e-27	3.007	2.109	2.517	0.894	743	35	35	1.859	3.901	743	253	253	14.934	3.003	743	142	142	8.019	3.411	743	204	204	10.639	9.086	8.021	7.115	6.805	10.865	10.83	10.415	11.051	10.039	10.189	10.203	10.268	3.0335	0.00274573	2.418	0.00528455	AT1G06475.1
Thhalv10018893m	94	3529	447	9632	0	1.24e-60	0	5.49	2.206	6.748	4.1	1445	94	628	17.148	9.59	1445	3529	25397	770.829	6.306	1445	447	2725	79.124	10.848	1445	9632	68750	1843.59	13.94	12.843	12.86	11.976	15.815	16.017	15.923	15.98	16.684	16.973	16.965	16.833	3.029	0.000879683	3.959	0.000200241	AT1G66700.1	PXMT1	S-adenosyl-L-methionine-dependent methyltransferases superfamily protein
Thhalv10021568m	50	362	148	656	1.1e-73	2.68e-13	1.93e-124	3.009	1.654	3.688	1.091	926	50	50	2.13	4.1	926	362	362	17.145	2.745	926	148	148	6.706	4.779	926	656	656	27.451	6.554	5.546	6.273	5.365	9.297	9.156	8.708	8.687	9.018	9.433	8.981	9.219	3.0275	0.000363028	3.22825	0.000135084	AT3G22160.1		VQ motif-containing protein
Thhalv10010120m	123	7814	282	7856	0	2.3e-17	0	6.142	1.286	5.971	0.884	2630	123	123	1.845	7.026	2630	7814	7814	130.305	2.17	2630	282	282	4.499	6.855	2630	7856	7856	115.745	9.014	8.276	8.06	8.525	11.638	11.2	11.328	11.804	11.439	11.453	11.761	11.823	3.02375	0.000139262	3.15025	5.12264e-05	AT3G53180.1		glutamate-ammonia ligases;catalytics;glutamate-ammonia ligases
Thhalv10017173m	27	819	52	73	2.07e-240	0.00632251	4.01e-05	5.076	1.035	1.409	0.174	944	27	27	1.129	5.25	944	819	819	38.05	1.209	944	52	52	2.311	1.583	944	73	73	2.996	6.59	6.677	6.851	6.777	10.02	9.421	9.525	10.02	6.753	6.622	5.851	6.089	3.02275	4.88574e-05	-0.395	0.14754	AT2G41010.1	ATCAMBP25,CAMBP25	calmodulin (CAM)-binding protein of 25 kDa
Thhalv10015286m	152	421	188	456	7.12e-43	0.0233545	1.75e-30	1.623	0.396	1.559	2.365	1164	152	152	5.152	3.988	1164	421	421	15.863	2.761	1164	188	188	6.777	3.924	1164	456	456	15.18	8.577	8.516	9.113	8.799	11.752	12.162	11.07	12.105	9.097	8.92	9.116	9.411	3.021	0.000228744	0.38475	0.0782007	AT5G11000.1		Plant protein of unknown function (DUF868)
Thhalv10011813m	23	97	57	298	3.79e-15	0.000160928	8.49e-57	2.229	1.398	3.67	0.306	734	23	23	1.236	2.535	734	97	97	5.796	1.704	734	57	57	3.258	3.976	734	298	298	15.732	6.402	6.473	7.085	5.972	9.249	10.339	9.187	9.207	9.169	9.044	9.385	8.888	3.0125	0.000576077	2.6385	0.000144816	AT1G52200.1		PLAC8 family protein
Thhalv10029220m	31	3	17	10	1.42e-05	0.162982	0.000762292	-3.217	-0.778	-1.659	0.117	1128	31	31	1.084	-3.1	1128	3	3	0.117	-0.661	1128	17	17	0.632	-1.542	1128	10	10	0.344	4.679	3.329	3.867	3.215	6.919	6.393	6.165	7.655	5.792	6.381	6.214	6.15	3.0105	0.00170741	2.36175	0.00110658	AT4G12430.1		Haloacid dehalogenase-like hydrolase (HAD) superfamily protein
Thhalv10009180m	96	137	65	70	4.47e-05	0.118642	0.0194193	0.665	-0.474	-0.482	2.308	765	96	96	4.951	2.973	765	137	137	7.854	1.834	765	65	65	3.565	1.826	765	70	70	3.546	6.833	6.158	7.356	6.454	9.715	9.977	9.694	9.456	6.069	5.966	6.082	6.078	3.01025	0.000216049	-0.6515	0.0585081	AT1G06830.1		Glutaredoxin family protein
Thhalv10018031m	15	129	47	184	1.04e-28	4.34e-05	6.73e-35	3.171	1.209	3.409	6.423	4857	15	10560	85.784	9.594	4857	129	85564	772.621	7.632	4857	47	22967	198.402	9.832	4857	184	114214	911.191	8.718	8.098	8.763	7.733	11.544	11.45	10.924	11.431	10.057	10.624	10.524	10.995	3.00925	0.000234007	2.222	0.000841573	AT1G59870.1	ABCG36,ATABCG36,ATPDR8,PDR8,PEN3	ABC-2 and Plant PDR ABC-type transporter family protein
Thhalv10013470m	432	1435	628	5405	4.56e-173	3.07e-12	0	1.885	0.629	3.619	3.471	1537	432	432	11.09	5.356	1537	1435	1435	40.947	4.1	1537	628	628	17.143	7.09	1537	5405	5405	136.264	6.379	5.747	6.532	5.796	8.991	9.223	8.742	9.518	10.035	10.481	10.422	10.504	3.005	0.000167621	4.247	1.94649e-05	AT5G20050.1		Protein kinase superfamily protein
Thhalv10011004m	83	536	403	1062	6.9e-103	1.81e-55	2.31e-199	2.843	2.368	3.651	2.561	555	83	83	5.901	5.404	555	536	536	42.356	4.929	555	403	403	30.467	6.212	555	1062	1062	74.146	5.587	6.018	5.856	4.596	8.553	8.783	8.572	8.154	9.312	9.118	9.188	9.359	3.00125	0.000474729	3.73	9.8465e-05	AT3G47480.1		Calcium-binding EF-hand family protein
Thhalv10008249m	16	73	30	13	2.1e-12	0.0591051	0.54959	2.342	0.995	-0.326	-0.937	1209	16	16	0.522	1.405	1209	73	73	2.648	0.058	1209	30	30	1.041	-1.263	1209	13	13	0.417	1.969	2.382	2.126	2.461	4.849	5.79	4.431	5.861	3.52	3.943	2.403	1.472	2.99825	0.000642027	0.6	0.364199	AT1G28470.1	ANAC010,NAC010,SND3	NAC domain containing protein 10
Thhalv10008531m	20	293	75	114	1.35e-75	5.11e-09	2.81e-15	4.025	1.995	2.485	-0.321	986	20	20	0.8	3.704	986	293	293	13.033	1.674	986	75	75	3.192	2.164	986	114	114	4.48	6.045	5.538	4.67	5.101	8.524	8.398	7.675	8.743	7.38	7.8	7.778	7.547	2.9965	0.000668917	2.28775	0.000688578	AT1G06180.1	ATMYB13,ATMYBLFGN,MYB13	myb domain protein 13
Thhalv10022958m	230	2288	390	4001	0	1.32e-12	0	3.467	0.85	4.094	2.665	1431	230	230	6.342	6.132	1431	2288	2288	70.123	3.515	1431	390	390	11.435	6.759	1431	4001	4001	108.34	8.587	8.496	8.104	8.209	11.473	11.54	11.078	11.289	12.231	12.514	12.226	12.341	2.996	4.11491e-05	3.979	8.09596e-06	AT2G18193.1		P-loop containing nucleoside triphosphate hydrolases superfamily protein
Thhalv10016969m	0	9	0	4	0.00131049	NA	0.168138	4.002	-0.092	2.244	-0.652	1054	0	17	0.636	3.35	1054	9	245	10.195	-0.744	1054	0	15	0.597	1.592	1054	4	82	3.015	5.866	5.634	5.54	5.026	8.657	8.321	7.92	9.149	7.996	8.592	8.392	8.449	2.99525	0.000339186	2.84075	6.31104e-05	AT2G29070.2		Ubiquitin fusion degradation UFD1 family protein
Thhalv10028950m	156	621	178	326	4.39e-88	0.126484	1.29e-11	2.127	0.291	1.022	2.644	1004	156	159	6.248	4.771	1004	621	625	27.302	2.935	1004	178	183	7.648	3.666	1004	326	329	12.698	7.677	7.945	8.096	7.92	11.1	11.056	10.29	11.163	9.505	9.541	9.458	9.617	2.99275	0.000105192	1.62075	2.35149e-05	AT4G02200.1		Drought-responsive family protein
Thhalv10026602m	27	87	74	423	2.68e-11	1.81e-06	3.9e-85	1.841	1.543	3.943	0.838	596	27	27	1.787	2.679	596	87	87	6.402	2.381	596	74	74	5.209	4.781	596	423	423	27.501	6.876	6.018	6.3	5.683	9.323	9.177	9	9.344	11.559	11.524	11.298	11.508	2.99175	0.000181439	5.253	1.65031e-05	AT4G21920.1
Thhalv10019134m	134	606	152	990	2.46e-94	0.185162	3.81e-146	2.329	0.27	2.859	2.486	944	134	134	5.601	4.815	944	606	606	28.154	2.756	944	152	152	6.756	5.345	944	990	990	40.637	6.626	6.44	6.734	6.083	9.706	9.8	8.615	9.727	10.306	10.949	10.893	10.83	2.99125	0.000349	4.27375	1.56365e-05	AT1G80120.1		Protein of unknown function (DUF567)
Thhalv10017057m	3	2	2	0	1	1	0.148919	-0.069	-1.133	-2.833	-0.985	1093	3	14	0.505	-1.054	1093	2	12	0.482	-2.118	1093	2	6	0.23	-3.818	1093	0	2	0.071	9.918	9.526	9.921	9.389	12.645	12.366	12.694	13.011	12.539	13.22	13.068	13.065	2.9905	6.81459e-05	3.2845	2.95849e-05	AT2G30670.1		NAD(P)-binding Rossmann-fold superfamily protein
Thhalv10023662m	35	99	21	79	3.13e-11	0.248502	0.000400704	1.653	-0.648	1.149	0.413	1037	35	35	1.332	2.066	1037	99	99	4.187	-0.235	1037	21	21	0.85	1.562	1037	79	79	2.952	5.539	4.551	4.709	4.392	8.242	7.555	7.487	7.86	6.512	6.534	6.727	6.814	2.98825	0.000313843	1.849	0.000888904	AT1G59940.1	ARR3	response regulator 3
Thhalv10010362m	906	2079	357	5053	1.25e-162	1.88e-45	0	1.35	-1.255	2.453	4.542	1535	906	906	23.288	5.892	1535	2079	2079	59.4	3.287	1535	357	357	9.758	6.995	1535	5053	5053	127.556	5.696	6.293	6.419	6.884	9.752	9.072	8.853	9.56	11.053	11.515	11.347	11.423	2.98625	0.000369444	5.0115	1.85419e-05	AT3G52870.1		IQ calmodulin-binding motif family protein
Thhalv10016206m	7	56	7	115	1.05e-12	1	4.38e-24	3.152	0.088	4.012	-3.322	2763	7	7	0.1	-0.17	2763	56	56	0.889	-3.234	2763	7	7	0.106	0.69	2763	115	115	1.613	1.745	1.763	2.155	2.024	4.941	4.607	5.095	4.985	5.843	6.147	5.943	6.52	2.98525	3.71741e-05	4.1915	1.26574e-05	AT2G37670.1		Transducin/WD40 repeat-like superfamily protein
Thhalv10018438m	262	577	288	115	2.52e-43	0.104092	9.45e-17	1.292	0.225	-1.214	2.657	1639	262	262	6.307	3.949	1639	577	577	15.44	2.882	1639	288	288	7.373	1.443	1639	115	115	2.719	6.477	5.487	5.246	5.171	9.03	8.306	8.124	8.859	5.818	5.91	5.954	5.951	2.9845	0.000657734	0.313	0.372989	AT1G79470.1		Aldolase-type TIM barrel family protein
Thhalv10015065m	206	344	173	335	3.91e-16	0.519358	7.56e-06	0.892	-0.163	0.675	3.283	835	206	206	9.734	4.175	835	344	344	18.068	3.12	835	173	173	8.693	3.958	835	335	335	15.546	7.374	7.393	7.158	7.357	10.499	10.52	10.279	9.896	8.21	9.381	8.486	7.915	2.978	4.1939e-05	1.1775	0.0149221	AT5G10625.1
Thhalv10021723m	110	3212	1384	3991	0	2.11e-300	0	5.004	3.834	5.167	3.016	805	110	165	8.087	8.02	805	3212	4764	259.549	6.85	805	1384	2213	115.344	8.183	805	3991	6038	290.64	12.072	11.033	11.533	9.954	14.075	14.159	14.304	13.965	14.481	14.759	14.698	14.65	2.97775	0.00157531	3.499	0.000561313	AT3G04720.1	HEL,PR-4,PR4	pathogenesis-related 4
Thhalv10008776m	93	1530	601	4347	0	4.61e-99	0	4.192	2.78	5.52	1.976	933	93	93	3.933	6.168	933	1530	1530	71.921	4.756	933	601	601	27.027	7.496	933	4347	4347	180.537	9.528	9.103	8.748	8.21	11.91	11.926	11.723	11.94	12.527	12.725	12.834	12.851	2.9775	0.000235357	3.837	5.83139e-05	AT1G02920.1	ATGST11,ATGSTF7,ATGSTF8,GST11,GSTF7	glutathione S-transferase 7
Thhalv10023587m	677	3503	881	2469	0	1.87e-10	5.97e-206	2.524	0.469	1.841	4.002	1667	677	677	16.024	6.526	1667	3503	3503	92.161	4.471	1667	881	881	22.174	5.843	1667	2469	2469	57.391	7.598	7.531	7.578	7.342	10.611	10.043	10.21	11.09	9.773	10.275	10.289	10.002	2.97625	0.000133571	2.5725	1.87487e-05	AT2G13650.1	GONST1	golgi nucleotide sugar transporter 1
Thhalv10005374m	39	127	41	198	4.81e-16	0.720339	1.23e-23	1.856	0.161	2.318	2.275	318	39	39	4.839	4.131	318	127	127	17.515	2.436	318	41	41	5.41	4.593	318	198	198	24.127	6.275	6.578	6.325	5.873	9.314	9.513	8.712	9.416	9.092	10.094	9.766	10.088	2.976	0.000118979	3.49725	7.00886e-05	AT5G62150.1		peptidoglycan-binding LysM domain-containing protein
Thhalv10029153m	17	60	43	350	1.27e-08	0.000868346	1.07e-75	1.972	1.645	4.475	-1.581	2007	17	17	0.334	0.391	2007	60	60	1.311	0.064	2007	43	50	1.045	2.894	2007	350	385	7.433	2.527	2.583	2.676	2.292	5.985	5.656	5.007	5.333	5.529	6.739	5.961	6.683	2.97575	0.000110025	3.7085	7.95542e-05	AT4G11480.1	CRK32	cysteine-rich RLK (RECEPTOR-like protein kinase) 32
Thhalv10007422m	958	26350	3385	45737	0	0	0	4.935	1.91	5.551	4.486	1687	958	958	22.406	9.421	1687	26350	26367	685.471	6.396	1687	3385	3385	84.189	10.037	1687	45737	45755	1050.95	9.645	9.093	9.548	8.743	12.108	12.126	11.834	12.86	11.968	12.497	12.405	12.43	2.97475	0.000302049	3.06775	6.8812e-05	AT1G13080.1	CYP71B2	cytochrome P450, family 71, subfamily B, polypeptide 2
Thhalv10000914m	401	532	339	958	3.6e-13	0.347608	5.7e-43	0.56	-0.154	1.23	3.484	1414	401	401	11.189	4.044	1414	532	532	16.501	3.33	1414	339	339	10.059	4.714	1414	958	958	26.253	7.349	7.242	7.406	7.849	10.49	10.605	10.122	10.512	10.014	9.55	9.926	9.783	2.97075	5.26318e-05	2.35675	4.77595e-05	AT5G45280.2		Pectinacetylesterase family protein
Thhalv10019040m	151	940	334	689	3.02e-176	3.11e-19	5.89e-73	2.79	1.234	2.163	2.179	1316	151	151	4.527	4.969	1316	940	940	31.327	3.413	1316	334	334	10.649	4.342	1316	689	689	20.287	7.053	7.091	6.925	6.704	10.161	9.782	9.565	10.144	9.651	10.099	9.757	9.876	2.96975	5.14406e-05	2.9025	1.33136e-05	AT1G79160.1
Thhalv10008221m	764	6107	2327	11452	0	1.28e-206	0	3.151	1.695	3.879	4.566	1273	764	764	23.68	7.717	1273	6107	6107	210.399	6.261	1273	2327	2327	76.697	8.445	1273	11452	11452	348.587	11.047	10.763	10.432	10.571	13.749	13.589	13.4	13.944	14.492	14.814	14.242	14.405	2.96725	5.6961e-05	3.785	1.51119e-05	AT1G09070.1	(AT)SRC2,SRC2	soybean gene regulated by cold-2
Thhalv10018727m	252	5398	279	2435	0	0.0887344	0	4.567	0.248	3.248	3.077	1202	252	257	8.436	7.644	1202	5398	5481	199.986	3.325	1202	279	287	10.018	6.325	1202	2435	2487	80.173	11.464	9.991	11.588	10.609	13.966	13.602	13.431	14.522	12.297	13.004	12.834	12.711	2.96725	0.00146608	1.7985	0.00676006	AT1G76680.1	ATOPR1,OPR1	12-oxophytodienoate reductase 1
Thhalv10028663m	990	1659	581	2453	5.46e-74	6.93e-18	7.12e-116	0.905	-0.676	1.277	4.524	1777	990	1036	23.003	5.429	1777	1659	1746	43.092	3.848	1777	581	610	14.403	5.801	1777	2453	2557	55.757	5.958	5.55	6.418	5.37	8.647	8.761	8.413	9.334	8.827	9.284	9.392	9.207	2.96475	0.000308076	3.3535	6.83553e-05	AT4G03110.1	AtRBP-DR1,RBP-DR1	RNA-binding protein-defense related 1
Thhalv10000836m	227	308	168	137	1.13e-08	0.0607047	8.42e-08	0.593	-0.346	-0.755	2.384	1716	227	227	5.219	2.977	1716	308	308	7.872	2.038	1716	168	168	4.108	1.629	1716	137	137	3.094	3.801	2.945	3.479	2.518	6.47	5.981	5.386	6.765	3.985	4.224	4.187	4.199	2.96475	0.00106771	0.963	0.0217377	AT5G45330.1	DCP5-L	decapping 5-like
Thhalv10020520m	229	900	386	1040	5.44e-126	2.61e-12	4.47e-109	2.127	0.842	2.157	2.352	1770	229	229	5.105	4.479	1770	900	900	22.3	3.194	1770	386	386	9.15	4.509	1770	1040	1040	22.768	6.684	4.951	4.829	5.646	8.503	8.311	8.283	8.862	7.579	7.945	7.899	8.094	2.96225	0.00145851	2.35175	0.00293553	AT3G21560.1	UGT84A2	UDP-Glycosyltransferase superfamily protein
Thhalv10018873m	2	34	2	24	7.44e-10	1	2.77e-05	3.514	0.611	2.937	1.496	1315	2	94	2.82	5.01	1315	34	966	32.218	2.107	1315	2	135	4.307	4.433	1315	24	733	21.599	5.404	4.59	4.471	4.298	7.713	7.343	7.367	8.186	7.027	7.509	7.67	7.406	2.9615	0.000351391	2.71225	0.000204256	AT1G70505.1
Thhalv10017170m	17	4	17	1	0.0391232	0.954585	8.2e-05	-2.647	-0.443	-4.877	4.157	1340	17	606	17.843	1.51	1340	4	87	2.847	3.714	1340	17	419	13.12	-0.72	1340	1	21	0.607	6.413	5.817	5.663	5.609	8.94	8.848	8.358	9.198	7.978	8.3	7.897	7.999	2.9605	0.000164963	2.168	0.000137615	AT2G31380.1	STH	salt tolerance homologue
Thhalv10021177m	444	399	257	300	0.22125	7.5e-09	4.14e-10	-0.002	-0.7	-0.592	4.222	939	444	444	18.656	4.22	939	399	399	18.636	3.522	939	257	257	11.484	3.63	939	300	300	12.38	5.853	5.841	5.233	5.114	8.42	8.53	7.935	8.991	7.324	7.776	7.649	7.69	2.95875	0.000267804	2.0995	0.000213324	AT3G23210.1	bHLH34	basic helix-loop-helix (bHLH) DNA-binding superfamily protein
Thhalv10026013m	1089	5640	2408	3413	0	6.89e-134	6.1e-235	2.525	1.234	1.622	5.358	1048	1089	1089	40.999	7.883	1048	5640	5640	236.027	6.592	1048	2408	2409	96.446	6.98	1048	3413	3414	126.229	12.306	12.151	12.177	12.047	15.15	15.084	15.129	15.152	14.6	14.645	14.359	14.37	2.9585	8.24916e-06	2.32325	1.04344e-05	AT4G34180.1		Cyclase family protein
Thhalv10011561m	24	355	24	149	1.14e-91	0.972071	8.46e-21	4.04	0.089	2.608	-0.298	1164	24	24	0.814	3.742	1164	355	355	13.376	-0.209	1164	24	24	0.865	2.31	1164	149	149	4.96	4.822	4.262	4.167	4.655	7.71	7.357	7.369	7.289	5.758	6.058	5.66	6.359	2.95475	6.38811e-05	1.48225	0.00107621	AT1G53920.1	GLIP5	GDSL-motif lipase 5
Thhalv10026278m	1320	1540	1882	1172	4.1e-21	1.9e-32	1.17e-06	0.367	0.597	-0.204	5.762	993	1320	1366	54.277	6.129	993	1540	1585	70.004	6.359	993	1882	1942	82.056	5.558	993	1172	1207	47.1	11.493	11.286	11.325	11.399	14.238	14.338	13.892	14.853	12.871	13.177	13.042	13.134	2.9545	8.55924e-05	1.68025	1.59414e-05	AT4G25670.1
Thhalv10010522m	687	875	946	1138	4.9e-18	1.9e-14	2.19e-18	0.601	0.545	0.772	3.868	1873	687	693	14.598	4.469	1873	875	946	22.151	4.413	1873	946	951	21.304	4.64	1873	1138	1205	24.929	7.036	6.902	6.728	6.707	9.749	9.725	9.621	10.061	9.759	10.082	9.961	9.908	2.94575	2.7428e-05	3.08425	8.09596e-06	AT3G55830.1	EPC1	Nucleotide-diphospho-sugar transferases superfamily protein
Thhalv10010600m	110	570	165	2362	8.5e-97	0.000304669	0	2.5	0.648	4.373	1.776	1290	110	112	3.426	4.276	1290	570	570	19.379	2.424	1290	165	165	5.367	6.149	1290	2362	2362	70.949	7.249	6.991	7.192	6.786	9.989	9.744	9.635	10.603	10.345	10.827	10.648	10.85	2.93825	0.000139304	3.613	1.28488e-05	AT3G54020.1	AtIPCS1	Arabidopsis Inositol phosphorylceramide synthase 1
Thhalv10018683m	661	1750	1728	10320	1.57e-165	8.78e-126	0	1.558	1.475	3.939	3.611	2134	661	661	12.221	5.169	2134	1750	1750	35.966	5.086	2134	1728	1728	33.975	7.55	2134	10320	10320	187.389	9.098	8.357	8.491	8.027	10.877	11.604	11.147	12.095	13.492	14.035	13.967	13.825	2.9375	0.000542743	5.3365	1.51794e-05	AT1G74450.1		Protein of unknown function (DUF793)
Thhalv10021205m	423	3130	1310	1350	0	7.15e-119	5.11e-96	3.04	1.719	1.648	3.696	1288	423	423	12.958	6.736	1288	3130	3130	106.579	5.415	1288	1310	1310	42.674	5.344	1288	1350	1350	40.614	6.449	6.321	6.388	5.692	9.316	9.065	8.771	9.429	7.982	8.294	7.78	7.678	2.93275	0.000118979	1.721	0.000540013	AT3G16720.1	ATL2,TL2	TOXICOS EN LEVADURA 2
Thhalv10012712m	612	169	565	296	3.92e-41	1	1.25e-31	-1.434	0.046	-1.021	2.886	3447	612	646	7.394	1.452	3447	169	215	2.736	2.932	3447	565	627	7.632	1.865	3447	296	324	3.642	6.248	6.114	6.085	6.243	9.099	8.578	9.057	9.665	7.892	8.895	8.717	8.861	2.92725	0.000117142	2.41875	0.000170825	AT5G20980.1	ATMS3,MS3	methionine synthase 3
Thhalv10007015m	4416	4418	3431	3490	2.6e-21	5.51e-14	2.93e-44	0.154	-0.275	-0.365	6.215	2345	4416	4416	74.301	6.369	2345	4418	4418	82.628	5.94	2345	3431	3431	61.389	5.85	2345	3490	3490	57.669	7.616	5.625	6.891	4.522	9.306	9.242	8.287	9.525	9.265	9.434	9.699	9.762	2.9265	0.0125467	3.3765	0.00452265	AT1G22530.1	PATL2	PATELLIN 2
Thhalv10022008m	15	237	26	93	2.38e-62	0.122054	2.44e-13	4.134	0.882	2.606	-0.24	699	15	15	0.847	3.894	699	237	237	14.87	0.642	699	26	26	1.561	2.366	699	93	93	5.155	3.267	3.622	3.31	4.139	6.571	6.435	6.526	6.509	4.812	6.311	5.894	6.499	2.92575	8.68608e-05	2.2945	0.00291531	AT5G20620.1	UBQ4	ubiquitin 4
Thhalv10011549m	69	6	39	2	7.76e-12	0.0378979	2.1e-19	-1.954	-0.635	-4.416	4.652	1744	69	1111	25.135	2.698	1744	6	258	6.488	4.017	1744	39	673	16.191	0.236	1744	2	53	1.178	7.25	7.422	7.844	7.525	10.486	10.454	9.976	10.825	8.29	8.231	8.259	8.25	2.925	0.000101051	0.74725	0.00181703	AT1G55960.1		Polyketide cyclase/dehydrase and lipid transport superfamily protein
Thhalv10008198m	14	38	10	28	0.00011893	0.691377	0.0897004	1.593	-0.397	0.974	-1.026	1125	14	14	0.491	0.567	1125	38	38	1.481	-1.423	1125	10	10	0.373	-0.052	1125	28	28	0.964	2.69	2.459	3.091	2.865	5.506	5.721	5.729	5.848	4.941	5.407	5.488	5.225	2.92475	4.1669e-05	2.489	5.12824e-05	AT1G15540.1		2-oxoglutarate (2OG) and Fe(II)-dependent oxygenase superfamily protein
Thhalv10023149m	18	65	14	42	1.57e-09	0.839493	0.00983444	2.005	-0.273	1.197	0.687	441	18	18	1.61	2.692	441	65	65	6.464	0.414	441	14	14	1.332	1.884	441	42	42	3.69	6.423	6.618	6.909	7.381	10.026	9.944	8.939	10.1	8.093	8.566	8.452	8.895	2.9195	0.000521268	1.66875	0.00142705	AT2G17300.1
Thhalv10015717m	318	2361	438	1169	0	3.41e-07	4.79e-99	3.045	0.55	1.852	3.975	798	318	318	15.723	7.02	798	2361	2361	129.759	4.525	798	438	438	23.029	5.827	798	1169	1169	56.764	9.396	8.794	8.928	8.831	12.052	11.684	11.732	12.156	10.693	11.063	11.005	11.026	2.91875	6.43757e-05	1.9595	8.48239e-05	AT5G18400.2		Cytokine-induced anti-apoptosis inhibitor 1, Fe-S biogenesis
Thhalv10014337m	597	2377	607	1860	0	0.206421	1.41e-127	2.145	0.112	1.613	4.377	1134	597	597	20.772	6.522	1134	2377	2377	91.931	4.489	1134	607	607	22.459	5.99	1134	1860	1860	63.556	9.792	9.524	9.716	9.523	12.602	12.557	11.846	13.206	11.739	12.211	11.956	12.064	2.914	0.000262929	2.35375	1.75449e-05	AT5G16830.1	ATPEP12,ATSYP21,PEP12,PEP12P,SYP21	syntaxin of plants 21
Thhalv10007398m	3083	1786	1633	185	1.05e-30	1.43e-76	0	-0.767	-0.824	-2.864	5.939	3940	3083	6128	61.367	5.172	3940	1786	3238	36.043	5.115	3940	1633	3254	34.652	3.075	3940	185	857	8.428	6.132	6.374	5.838	5.999	8.968	9.135	8.529	9.363	6.775	6.163	6.787	6.311	2.913	9.59207e-05	0.42325	0.090686	AT1G07180.1	ATNDI1,NDA1	alternative NAD(P)H dehydrogenase 1
Thhalv10001562m	4	1	1	1	0.472654	0.540083	0.25961	-0.819	-0.855	-0.788	1.37	1527	4	100	2.584	0.551	1527	1	51	1.465	0.515	1527	1	52	1.429	0.582	1527	1	59	1.497	3.854	3.629	3.639	2.865	7.081	6.629	6.034	5.886	6.525	6.558	6.621	6.844	2.91075	0.000578508	3.14025	5.15954e-05	AT2G46225.1	ABIL1	ABI-1-like 1
Thhalv10014753m	143	44	34	2	3.67e-09	1.29e-14	2.64e-42	-1.548	-1.984	-6.186	2.84	788	143	143	7.16	1.292	788	44	44	2.449	0.856	788	34	34	1.81	-3.346	788	2	2	0.098	3.655	3.045	3.416	3.899	6.681	6.093	6.192	6.676	3.223	6.066	3.665	1.314	2.90675	0.00014213	0.06325	0.956419	AT5G20790.1
Thhalv10014426m	27	447	39	76	3.05e-118	0.163539	1.37e-05	4.531	0.674	1.587	0.12	2469	27	68	1.087	4.651	2469	447	1414	25.117	0.794	2469	39	102	1.733	1.707	2469	76	208	3.264	10.53	9.886	9.974	9.902	13.164	12.839	12.724	13.187	11.312	11.805	11.882	11.711	2.9055	7.65223e-05	1.6045	0.000454522	AT5G10830.1		S-adenosyl-L-methionine-dependent methyltransferases superfamily protein
Thhalv10006732m	19	181	25	729	1.4e-41	0.443506	4.87e-175	3.404	0.484	5.235	-1.88	2760	19	19	0.272	1.524	2760	181	181	2.876	-1.396	2760	25	25	0.38	3.355	2760	729	729	10.235	5.902	5.992	5.47	5.245	8.986	9.022	7.62	8.594	8.045	7.635	7.335	7.756	2.90325	0.000736528	2.0405	0.000296795	AT1G17420.1	LOX3	lipoxygenase 3
Thhalv10010472m	417	3232	845	2356	0	3.49e-40	2.37e-292	3.107	1.108	2.472	2.98	2085	417	417	7.891	6.087	2085	3232	3232	67.984	4.088	2085	845	845	17.004	5.452	2085	2356	2356	43.785	6.255	5.738	6.084	5.955	9.005	8.515	8.717	9.397	8.367	8.994	8.868	8.745	2.9005	0.000110617	2.7355	3.25079e-05	AT3G51430.1	SSL5,YLS2	Calcium-dependent phosphotriesterase superfamily protein
Thhalv10014053m	203	2304	455	4529	0	1.68e-26	0	3.658	1.262	4.454	2.709	1225	203	203	6.538	6.367	1225	2304	2305	82.524	3.971	1225	455	458	15.687	7.163	1225	4529	4530	143.292	10.999	11.013	10.876	10.881	14.013	13.83	13.156	14.372	15.715	16.251	15.682	15.835	2.9005	0.000183786	4.9285	5.34894e-06	AT5G13200.1		GRAM domain family protein
Thhalv10001422m	1891	13016	2819	12129	0	3.33e-57	0	2.935	0.665	2.655	5.384	1787	1891	1891	41.752	8.319	1787	13016	13016	319.445	6.049	1787	2819	2819	66.188	8.039	1787	12129	12129	263.002	9.185	8.713	8.741	8.37	11.677	11.295	11.763	11.868	11.046	11.498	11.598	11.516	2.8985	9.60055e-05	2.66225	6.76783e-05	AT2G47510.1	FUM1	fumarase 1
Thhalv10016677m	251	351	325	100	1.42e-10	0.000267657	1.25e-18	0.636	0.461	-1.354	2.776	1446	251	251	6.849	3.412	1446	351	351	10.646	3.237	1446	325	325	9.43	1.422	1446	100	100	2.68	5.208	5.445	5.858	6.255	8.8	8.344	7.953	9.259	7.155	7.25	7.2	7.222	2.8975	0.000688576	1.51525	0.00118119	AT2G39710.1		Eukaryotic aspartyl protease family protein
Thhalv10021044m	118	758	347	325	1.07e-144	5.32e-30	1.35e-19	2.836	1.645	1.436	2.045	1128	118	118	4.127	4.881	1128	758	758	29.472	3.69	1128	347	347	12.907	3.481	1128	325	325	11.164	8.173	8.214	7.921	7.971	10.993	11.155	10.332	11.385	9.369	9.395	8.747	9.229	2.8965	0.00013991	1.11525	0.00107336	AT3G16510.1		Calcium-dependent lipid-binding (CaLB domain) family protein
Thhalv10020360m	22422	2892	12199	182	0	0	0	-2.802	-0.789	-6.971	8.676	2163	22422	22422	409.006	5.874	2163	2892	2892	58.639	7.887	2163	12199	12199	236.635	1.705	2163	182	182	3.26	4.392	4.781	4.628	5.129	7.711	7.735	6.837	8.232	3.223	3.135	3.312	2.975	2.89625	0.000453929	-1.57125	0.000249616	AT3G21670.1		Major facilitator superfamily protein
Thhalv10005519m	332	42	191	2	1.42e-44	5.33e-07	1.07e-101	-2.83	-0.708	-7.401	3.541	1125	332	332	11.644	0.711	1125	42	42	1.637	2.833	1125	191	191	7.123	-3.86	1125	2	2	0.069	1.384	1.544	2.598	1.6	4.481	4.661	4.394	5.16	2.722	2.281	1.638	2.633	2.8925	0.000436339	0.537	0.223824	AT5G23730.1		Transducin/WD40 repeat-like superfamily protein
Thhalv10025301m	1537	911	968	593	3.98e-14	1.77e-20	9.19e-113	-0.602	-0.579	-1.4	5.232	1614	1537	1537	37.574	4.63	1614	911	911	24.755	4.653	1614	968	968	25.164	3.832	1614	593	593	14.237	8.283	8.375	8.319	7.983	11.007	11.456	10.871	11.189	10.659	10.838	10.699	10.504	2.89075	4.3057e-05	2.435	1.41617e-05	AT4G27940.1	ATMTM1,MTM1	manganese tracking factor for mitochondrial SOD2
Thhalv10010377m	0	0	0	0	NA	NA	NA	-0.585	0.352	-1.348	-3.316	1965	0	5	0.1	-3.901	1965	0	3	0.067	-2.964	1965	0	6	0.128	-4.664	1965	0	2	0.039	7.08	7.111	6.897	7.057	9.917	10	9.46	10.327	9.266	9.59	9.518	9.652	2.88975	6.94808e-05	2.47025	1.02897e-05	AT3G50910.1
Thhalv10027631m	4926	18841	6381	36435	0	9.86e-69	0	2.098	0.468	2.863	5.87	3412	4926	5056	58.467	7.968	3412	18841	19478	250.368	6.338	3412	6381	6579	80.902	8.733	3412	36435	37475	425.59	5.696	5.718	5.833	5.35	8.802	8.456	8.248	8.65	8.495	9.084	8.636	8.783	2.88975	4.68722e-05	3.10025	1.85721e-05	AT5G41550.1		Disease resistance protein (TIR-NBS-LRR class) family
Thhalv10019021m	4	24	1	20	2.22e-05	0.540083	0.00307734	2.738	-1.911	2.296	-2.681	1012	4	4	0.156	0.057	1012	24	24	1.04	-4.592	1012	1	1	0.041	-0.385	1012	20	20	0.766	2.105	1.39	2.967	1.408	4.617	5.458	4.356	4.997	4.868	4.173	5	5.009	2.8895	0.00157248	2.795	0.00111588	AT1G77730.1		Pleckstrin homology (PH) domain superfamily protein
Thhalv10006037m	341	3549	510	3463	0	3.87e-11	0	3.532	0.669	3.318	3.062	1611	341	341	8.352	6.594	1611	3549	3549	96.617	3.731	1611	510	510	13.283	6.38	1611	3463	3463	83.294	8.861	8.855	8.932	8.937	11.808	11.565	11.437	12.331	11.884	12.4	11.842	12.018	2.889	8.47462e-05	3.13975	1.1536e-05	AT3G62260.1		Protein phosphatase 2C family protein
Thhalv10021252m	138	13	130	4	5.09e-22	0.987166	6.91e-38	-3.289	-0.233	-5.081	5.396	1028	138	1097	42.104	2.107	1028	13	101	4.309	5.163	1028	130	878	35.835	0.315	1028	4	33	1.244	3.098	2.798	2.492	1.884	5.467	5.706	4.9	5.753	5.02	4.925	5.124	4.997	2.8885	0.00043909	2.4485	0.0002383	AT3G09600.2		Homeodomain-like superfamily protein
Thhalv10023081m	95	219	65	160	2.48e-18	0.136785	0.00116441	1.358	-0.459	0.726	3.287	384	95	95	9.761	4.645	384	219	219	25.012	2.828	384	65	65	7.102	4.013	384	160	160	16.145	6.806	6.472	6.717	6.086	9.403	9.439	8.976	9.808	9.015	9.367	8.99	9.338	2.88625	0.000135304	2.65725	4.8986e-05	AT2G17705.1
Thhalv10024448m	219	1509	483	4982	6.23e-297	3.33e-27	0	2.937	1.23	4.481	1.701	2658	219	219	3.251	4.638	2658	1509	1509	24.899	2.931	2658	483	483	7.624	6.182	2658	4982	4982	72.628	3.76	3.053	3.691	1.36	5.936	5.655	5.081	6.729	6.391	7.286	6.699	7.085	2.88425	0.00826483	3.89925	0.00115072	AT4G37900.1		Protein of unknown function (duplicated DUF1399)
Thhalv10001409m	177	1293	465	13232	2.4e-261	1.27e-34	0	3.022	1.482	6.198	1.939	1821	177	177	3.835	4.961	1821	1293	1293	31.141	3.421	1821	465	465	10.714	8.137	1821	13232	13232	281.562	7.624	5.044	5.861	5.12	7.77	9.361	8.857	9.19	13.633	14.636	13.798	13.984	2.88225	0.0107062	8.1005	6.89879e-05	AT2G45220.1		Plant invertase/pectin methylesterase inhibitor superfamily
Thhalv10005800m	8406	3487	3090	1644	3.07e-265	0	0	-1.117	-1.355	-2.38	6.851	2873	8406	8406	115.442	5.734	2873	3487	3487	53.23	5.496	2873	3090	3090	45.127	4.471	2873	1644	1644	22.173	6.486	6.392	6.264	6.238	9.093	9.03	9.346	9.437	7.771	8.071	7.975	7.986	2.8815	2.60609e-05	1.60575	1.92224e-05	AT3G57520.1	AtSIP2,SIP2	seed imbibition 2
Thhalv10028843m	7	50	26	211	5.34e-11	0.00128495	2.15e-49	2.989	1.982	4.887	-1.886	1021	7	7	0.271	1.103	1021	50	50	2.148	0.096	1021	26	26	1.068	3.001	1021	211	211	8.008	6.889	6.879	6.784	6.834	9.699	9.657	9.393	10.16	11.609	11.44	10.897	10.93	2.88075	4.88399e-05	4.3725	1.16212e-05	AT4G01250.1	AtWRKY22,WRKY22	WRKY family transcription factor
Thhalv10008465m	26	131	68	777	9.59e-23	1.03e-05	1.39e-179	2.485	1.475	4.875	-0.047	1060	26	26	0.968	2.438	1060	131	131	5.42	1.428	1060	68	68	2.692	4.828	1060	777	777	28.404	6.511	6.419	7.09	5.122	9.154	9.153	8.702	9.656	10.672	11.102	11.342	10.841	2.88075	0.00184868	4.70375	0.000133354	AT1G02360.1		Chitinase family protein
Thhalv10022583m	676	1796	747	2963	1.11e-170	0.00309833	1.53e-298	1.562	0.233	2.106	3.563	2257	676	676	11.818	5.125	2257	1796	1796	34.899	3.796	2257	747	747	13.887	5.669	2257	2963	2963	50.87	6.589	6.323	6.553	5.923	9.318	8.974	8.803	9.799	9.49	9.962	9.977	10.115	2.8765	0.000217649	3.539	2.42855e-05	AT5G01830.1		ARM repeat superfamily protein
Thhalv10024341m	113	40	126	137	4.04e-06	0.269661	0.493196	-1.346	0.246	0.252	0.552	3041	113	113	1.466	-0.794	3041	40	40	0.577	0.798	3041	126	126	1.738	0.804	3041	137	137	1.746	3.129	3.006	2.576	2.49	6.147	5.587	5.644	5.325	3.968	3.797	3.719	1.984	2.8755	0.000134439	0.56675	0.322334	AT4G30110.1	ATHMA2,HMA2	heavy metal atpase 2
Thhalv10006773m	3295	1805	1760	2758	1.28e-42	1.13e-79	1.95e-23	-0.715	-0.816	-0.282	5.368	3147	3295	3295	41.311	4.653	3147	1805	1805	25.155	4.552	3147	1760	1760	23.465	5.086	3147	2758	2758	33.959	6.597	6.215	5.785	5.38	8.783	8.773	8.852	9.053	9.71	10.209	9.852	10.083	2.871	0.000229936	3.96925	5.02651e-05	AT1G23870.1	ATTPS9,TPS9	trehalose-phosphatase/synthase 9
Thhalv10010297m	1374	13041	2238	14133	0	3.27e-61	0	3.399	0.792	3.336	4.858	1870	1374	1374	28.991	8.257	1870	13041	13041	305.853	5.65	1870	2238	2238	50.214	8.194	1870	14133	14133	292.854	11.723	10.815	10.815	10.765	13.809	13.68	13.993	14.12	13.74	14.119	14.13	13.958	2.871	0.000174518	2.95725	8.80322e-05	AT3G48990.1		AMP-dependent synthetase and ligase family protein
Thhalv10001642m	424	2089	531	3695	0	1.77e-05	0	2.453	0.413	3.097	4.183	921	424	424	18.164	6.636	921	2089	2089	99.477	4.596	921	531	531	24.191	7.28	921	3695	3695	155.458	9.402	8.798	9.877	9.017	12.632	11.223	12.571	12.145	11.489	10.929	12.019	11.679	2.86925	0.00108018	2.2555	0.000946312	AT2G44790.1	UCC2	uclacyanin 2
Thhalv10022847m	52	1	13	1	2.93e-12	1.91e-05	1.88e-15	-4.336	-2.484	-5.03	4.667	1395	52	898	25.399	0.331	1395	1	40	1.258	2.183	1395	13	151	4.542	-0.363	1395	1	28	0.778	6.085	6.083	7.659	6.929	9.71	9.698	8.711	10.105	4.265	3.913	3.757	4.307	2.867	0.00233312	-2.6285	0.00119131	AT2G10940.1		Bifunctional inhibitor/lipid-transfer protein/seed storage 2S albumin superfamily protein
Thhalv10009901m	15	73	45	14	6.4e-13	0.000102921	0.783699	2.494	1.797	-0.125	1.32	237	15	15	2.497	3.814	237	73	76	14.064	3.117	237	45	49	8.675	1.195	237	14	14	2.289	11.446	11.361	11.071	11.158	14.129	14.523	13.472	14.375	10.341	10.313	10.096	10.532	2.86575	0.000168313	-0.9385	0.000619197
Thhalv10006404m	2	4	7	1	0.506311	0.185948	0.681985	1.152	1.896	-0.026	-1.327	198	2	2	0.399	-0.175	198	4	4	0.886	0.569	198	7	7	1.483	-1.353	198	1	2	0.391	11.418	11.203	10.848	10.871	14.019	14.308	13.272	14.197	10.224	10.303	10.027	10.523	2.864	0.000230502	-0.81575	0.00499144
Thhalv10013997m	160	386	89	214	2.29e-33	0.000369281	0.0701861	1.423	-0.758	0.393	2.516	1104	160	160	5.718	3.939	1104	386	386	15.334	1.758	1104	89	89	3.382	2.909	1104	214	214	7.511	5.851	5.766	5.833	6.125	8.946	8.655	8.211	9.214	7.024	6.986	7.154	7.069	2.86275	0.000130117	1.1645	5.6853e-05	AT5G52870.1
Thhalv10024606m	1818	13572	2614	13837	0	3.04e-46	0	3.053	0.613	2.902	5.017	2215	1818	1818	32.384	8.07	2215	13572	13572	268.729	5.63	2215	2614	2614	49.516	7.919	2215	13837	13837	242.062	8.243	7.892	8.572	7.716	10.839	10.736	10.749	11.546	10.611	11.143	11.226	11.052	2.86175	0.000232839	2.90225	7.5613e-05	AT4G23190.1	AT-RLK3,CRK11	cysteine-rich RLK (RECEPTOR-like protein kinase) 11
Thhalv10006831m	1619	2155	884	2687	3.9e-50	6.56e-37	5.01e-42	0.565	-0.784	0.705	4.734	2400	1619	1619	26.616	5.299	2400	2155	2155	39.38	3.95	2400	884	884	15.454	5.439	2400	2687	2687	43.383	6.141	6.099	6.158	6.065	8.973	8.488	9.074	9.374	8.245	8.778	8.749	8.817	2.8615	7.17179e-05	2.5315	1.95633e-05	AT1G32090.1		early-responsive to dehydration stress protein (ERD4)
Thhalv10008697m	26	96	30	72	9.37e-14	0.595065	3.23e-05	2.037	0.295	1.443	0.505	723	26	26	1.419	2.542	723	96	96	5.823	0.8	723	30	30	1.741	1.948	723	72	72	3.859	3.28	3.18	3.294	1.33	5.528	5.961	5.951	5.088	4.879	4.696	4.661	4.686	2.861	0.00335541	1.9595	0.00990912	AT1G13330.1	AHP2	Arabidopsis Hop2 homolog
Thhalv10025818m	116	1091	212	2059	3.49e-244	1.43e-08	0	3.386	0.958	4.123	1.803	1312	116	116	3.488	5.189	1312	1091	1091	36.47	2.761	1312	212	212	6.78	5.926	1312	2059	2059	60.811	8.9	8.505	8.136	8.601	11.582	10.923	11.352	11.723	12.378	12.888	12.83	12.658	2.8595	0.000141457	4.153	1.47934e-05	AT4G27410.2	ANAC072,RD26	NAC (No Apical Meristem) domain transcriptional regulator superfamily protein
Thhalv10020406m	160	961	174	882	8.2e-177	0.269	2.82e-108	2.697	0.177	2.386	1.874	2035	160	189	3.664	4.571	2035	961	1103	23.771	2.051	2035	174	201	4.144	4.26	2035	882	1006	19.155	7.797	7.395	7.406	7.279	10.641	10.196	9.597	10.871	8.519	8.923	8.791	8.834	2.857	0.000347468	1.2975	0.000264059	AT3G21230.1	4CL5	4-coumarate:CoA ligase 5
Thhalv10020852m	128	1151	168	1098	2.14e-253	0.00852133	5.15e-175	3.322	0.481	3.075	1.827	1423	128	128	3.549	5.149	1423	1151	1151	35.474	2.308	1423	168	168	4.954	4.902	1423	1098	1098	29.899	6.979	6.804	6.647	6.886	9.802	9.638	9.374	9.907	8.886	9.86	9.606	9.707	2.85125	3.59557e-05	2.68575	8.97244e-05	AT3G03440.1		ARM repeat superfamily protein
Thhalv10028841m	3	12	7	6	0.0127843	0.347836	0.581893	1.83	1.226	0.822	-2.838	1411	3	5	0.14	-1.008	1411	12	16	0.497	-1.612	1411	7	11	0.327	-2.016	1411	6	9	0.247	2.644	1.884	2.397	3.864	5.711	5.321	5.649	5.51	3.777	2.888	3.896	3.684	2.8505	0.00145501	0.864	0.142461	AT4G03140.1		NAD(P)-binding Rossmann-fold superfamily protein
Thhalv10011418m	238	46	206	31	5.28e-24	0.63105	3.88e-44	-2.122	-0.068	-2.898	2.839	1494	238	271	7.157	0.717	1494	46	56	1.644	2.771	1494	206	243	6.824	-0.059	1494	31	37	0.96	3.524	3.173	2.99	1.972	6.344	5.561	5.853	5.286	5.995	6.522	6.078	6.261	2.84625	0.0011211	3.29925	0.000235588	AT1G55850.1	ATCSLE1,CSLE1	cellulose synthase like E1
Thhalv10028503m	486	1559	895	1511	8.15e-182	1.66e-34	1.61e-103	1.836	0.97	1.611	3.284	1968	486	486	9.744	5.12	1968	1559	1560	34.765	4.254	1968	895	895	19.081	4.895	1968	1511	1511	29.751	2.914	2.577	2.706	2.69	5.133	6.026	4.851	6.262	5.472	6.246	6.03	6.102	2.84625	0.00061294	3.24075	2.26104e-05	AT4G04490.1	CRK36	cysteine-rich RLK (RECEPTOR-like protein kinase) 36
Thhalv10018571m	364	3889	520	4158	0	1.36e-09	0	3.57	0.603	3.487	3.202	1561	364	364	9.2	6.772	1561	3889	3889	109.264	3.805	1561	520	520	13.977	6.689	1561	4158	4158	103.214	6.033	5.188	5.605	5.55	8.667	8.6	7.775	8.71	8.14	8.264	8.12	8.311	2.844	0.000270341	2.61475	4.23335e-05	AT1G72890.1		Disease resistance protein (TIR-NBS class)
Thhalv10014114m	178	1770	209	3628	0	0.0512683	0	3.466	0.32	4.323	2.094	1645	178	178	4.269	5.56	1645	1770	1770	47.19	2.414	1645	209	209	5.331	6.417	1645	3628	3628	85.459	6.753	6.199	6.231	6.337	9.298	8.814	9.061	9.704	9.779	10.377	10.2	10.255	2.83925	0.000132643	3.77275	1.57964e-05	AT5G15640.1		Mitochondrial substrate carrier family protein
Thhalv10018659m	0	0	0	0	NA	NA	NA	1	1.159	1.044	-2.345	2005	0	10	0.197	-1.345	2005	0	18	0.394	-1.186	2005	0	21	0.439	-1.301	2005	0	21	0.406	9.096	9.152	9.185	9.207	12.176	11.783	11.858	12.174	12.458	12.911	12.824	12.755	2.83775	2.56086e-05	3.577	5.5364e-06	AT1G67850.1		Protein of unknown function (DUF707)
Thhalv10014435m	408	391	308	121	0.0348794	0.0185206	2.88e-42	0.075	-0.226	-1.696	3.485	1547	408	439	11.197	3.56	1547	391	416	11.794	3.259	1547	308	353	9.574	1.789	1547	121	138	3.457	4.047	5.781	6.04	6.295	8.136	8.506	8.22	8.651	6.875	6.386	6.645	6.542	2.8375	0.00345046	1.07125	0.10254	AT5G59400.2
Thhalv10010390m	259	1838	547	5647	0	2.08e-28	0	2.984	1.198	4.414	2.726	1819	259	305	6.616	5.71	1819	1838	2171	52.344	3.924	1819	547	658	15.178	7.14	1819	5647	6621	141.042	8.208	8.41	8.067	7.249	10.945	10.806	10.541	10.971	11.894	12.065	11.769	11.824	2.83225	0.00024546	3.9045	3.97581e-05	AT3G52430.1	ATPAD4,PAD4	alpha/beta-Hydrolases superfamily protein
Thhalv10010326m	435	70	272	25	9.64e-50	1.38e-06	1.06e-104	-2.483	-0.589	-4.147	3.26	1792	435	435	9.578	0.777	1792	70	70	1.713	2.671	1792	272	272	6.369	-0.887	1792	25	25	0.541	1.276	1.319	1.287	1.337	4.097	4.434	3.278	4.731	4.234	4.04	3.863	3.997	2.83025	0.000415834	2.72875	5.69163e-06	AT3G55580.1		Regulator of chromosome condensation (RCC1) family protein
Thhalv10007727m	424	1059	599	1265	1.07e-93	1.55e-10	4.58e-82	1.473	0.587	1.551	3.287	1714	424	424	9.76	4.76	1714	1059	1059	27.097	3.874	1714	599	599	14.663	4.838	1714	1265	1265	28.598	6.973	6.883	6.741	6.87	9.539	9.805	9.189	10.247	9.88	10.008	9.842	9.988	2.82825	0.000133292	3.06275	4.71063e-06	AT1G07870.2		Protein kinase superfamily protein
Thhalv10012764m	317	4139	521	7226	0	3.33e-15	0	3.86	0.808	4.485	2.372	2416	317	317	5.177	6.232	2416	4139	4140	75.153	3.18	2416	521	522	9.065	6.857	2416	7226	7230	115.958	6.666	6.859	7.189	6.942	9.916	9.425	9.388	10.238	11.077	11.321	10.806	10.799	2.82775	0.000139262	4.08675	1.10377e-05	AT5G15870.1		glycosyl hydrolase family 81 protein
Thhalv10002505m	6809	98112	10390	138740	0	1.53e-227	0	4.002	0.699	4.323	7.039	2050	6809	6833	131.513	11.041	2050	98112	98506	2107.43	7.738	2050	10390	10431	213.493	11.362	2050	138740	139261	2632.29	10.609	10.015	10.325	10.36	13.36	13.102	12.999	13.157	13.208	13.818	13.659	13.766	2.82725	3.95775e-05	3.2855	2.21213e-05	AT3G23810.1	ATSAHH2,SAHH2	S-adenosyl-l-homocysteine (SAH) hydrolase 2
Thhalv10023595m	6576	25058	13287	44420	0	0	0	2.082	1.103	2.73	7.593	1344	6576	6576	193.052	9.675	1344	25058	25059	817.727	8.696	1344	13287	13287	414.8	10.323	1344	44420	44422	1280.73	13.329	13.217	13.545	12.453	15.922	16.021	16.402	15.494	16.137	16.64	16.555	16.646	2.82375	0.000360959	3.3585	7.07515e-05	AT1G62380.1	ACO2,ATACO2	ACC oxidase 2
Thhalv10012526m	10	36	12	11	9.71e-06	0.797443	1	2.481	0.34	0.528	2.019	3534	10	363	4.053	4.5	3534	36	1823	22.624	2.359	3534	12	432	5.129	2.547	3534	11	533	5.844	6.874	6.622	6.248	6.429	9.596	9.499	8.818	9.546	7.417	8.039	8.047	8.264	2.8215	0.000132643	1.3985	0.00153734	AT5G18620.2	CHR17	chromatin remodeling factor17
Thhalv10004595m	396	7338	503	5083	0	1.25e-05	0	4.364	0.434	3.656	3.595	1293	396	396	12.084	7.959	1293	7338	7338	248.899	4.029	1293	503	503	16.322	7.251	1293	5083	5083	152.328	9.999	10.134	10.847	10.654	13.495	12.362	13.021	14.031	14.718	15.232	14.683	14.637	2.81875	0.0012439	4.409	2.15988e-05	AT5G48180.1	NSP5	nitrile specifier protein 5
Thhalv10016765m	1011	1164	1172	1159	2.68e-15	9.36e-07	0.264323	0.356	0.302	0.171	4.593	1653	1011	1011	24.132	4.949	1653	1164	1164	30.883	4.895	1653	1172	1172	29.749	4.764	1653	1159	1159	27.169	5.325	5.353	4.592	5.284	7.914	7.927	7.266	8.713	7.443	7.765	7.793	7.993	2.8165	0.00063779	2.61	8.16766e-05	AT2G39720.1	RHC2A	RING-H2 finger C2A
Thhalv10018102m	3	16	6	48	0.00125876	0.487789	1.84e-10	2.35	0.428	3.448	4.87	2795	3	2071	29.235	7.22	2795	16	9504	149.131	5.298	2795	6	2620	39.331	8.318	2795	48	23026	319.224	5.328	4.657	5.287	4.145	8.067	7.868	7.243	7.504	6.603	7.372	6.821	7.581	2.81625	0.000556973	2.24	0.00154773	AT1G59870.1	ABCG36,ATABCG36,ATPDR8,PDR8,PEN3	ABC-2 and Plant PDR ABC-type transporter family protein
Thhalv10024631m	45	1219	323	2104	0	1.93e-56	0	4.934	2.945	5.542	-0.202	2043	45	45	0.869	4.732	2043	1219	1238	26.576	2.743	2043	323	326	6.695	5.34	2043	2104	2135	40.494	7.196	6.537	6.241	5.513	8.816	9.452	8.783	9.692	9.252	10.07	9.904	9.925	2.814	0.00136875	3.416	0.00032699	AT4G23310.1	CRK23	cysteine-rich RLK (RECEPTOR-like protein kinase) 23
Thhalv10011759m	2	14	7	4	0.00110582	0.185948	0.758559	2.96	1.896	0.974	-3.223	737	2	2	0.107	-0.263	737	14	14	0.833	-1.327	737	7	7	0.399	-2.249	737	4	4	0.21	2.5	3.338	2.189	2.382	5.896	4.91	5.285	5.567	3.588	4.512	5.027	4.938	2.81225	0.000510437	1.914	0.0057326	AT1G53680.1	ATGSTU28,GSTU28	glutathione S-transferase TAU 28
Thhalv10023411m	1	157	9	964	1.23e-52	0.0236447	2.99e-270	7.448	3.259	9.896	-5.504	1790	1	1	0.022	1.944	1790	157	157	3.847	-2.245	1790	9	9	0.211	4.392	1790	964	970	20.998	3.29	1.32	2.079	1.887	4.085	4.737	5.074	5.918	8.748	9.701	9.142	9.07	2.8095	0.00493346	7.02125	3.60349e-05	AT1G61820.1	BGLU46	beta glucosidase 46
Thhalv10019283m	1	4	0	9	0.23989	1	0.0335453	3.065	0.171	3.217	-0.623	1033	1	17	0.649	2.442	1033	4	128	5.434	-0.452	1033	0	18	0.731	2.594	1033	9	161	6.039	7.707	5.531	6.958	6.218	9.457	9.82	9.007	9.347	8.376	8.667	8.652	8.433	2.80425	0.00295289	1.9285	0.00983833	AT1G72416.2		Chaperone DnaJ-domain superfamily protein
Thhalv10008575m	997	159	89	47	2.64e-113	1.17e-178	4.87e-249	-2.499	-3.4	-4.436	5.122	1132	997	999	34.82	2.623	1132	159	159	6.16	1.722	1132	89	89	3.299	0.686	1132	47	47	1.609	5.447	5.998	5.675	5.182	8.707	8.081	7.84	8.889	6.354	6.459	6.438	6.589	2.80375	0.000378416	0.8845	0.00430112	AT1G10470.1	ARR4,ATRR1,IBC7,MEE7	response regulator 4
Thhalv10010783m	12	55	29	12	1.4e-09	0.0122171	0.906907	2.349	1.362	-0.026	-0.174	534	12	12	0.887	2.175	534	55	55	4.517	1.188	534	29	29	2.279	-0.2	534	12	12	0.871	7.697	7.256	6.951	5.348	9.73	9.619	9.091	9.993	8.803	8.019	7.349	7.889	2.79525	0.00441178	1.202	0.10755	AT3G50800.1
Thhalv10023680m	26	109	50	120	4.98e-17	0.00752259	1.18e-13	2.347	1.133	2.139	1.63	816	26	64	3.095	3.977	816	109	293	15.748	2.763	816	50	132	6.787	3.769	816	120	287	13.629	8.019	7.73	7.543	7.264	10.538	10.615	9.724	10.854	10.803	11.049	10.458	10.752	2.79375	0.000333234	3.1265	3.31813e-05	AT1G62840.1		Protein of unknown function (DUF1442)
Thhalv10026023m	26	67	13	45	3.67e-07	0.151936	0.0818986	1.518	-0.912	0.765	0.167	914	26	26	1.122	1.685	914	67	67	3.215	-0.745	914	13	13	0.597	0.932	914	45	45	1.908	2.639	1.895	1.861	2.62	5.299	5.512	3.444	5.93	5.24	5.73	6.077	5.394	2.7925	0.00618601	3.3565	9.20649e-05	AT4G30230.1
Thhalv10024380m	1728	4704	2144	12458	0	1.6e-18	0	1.598	0.4	2.824	4.52	2971	1728	1728	22.948	6.118	2971	4704	4704	69.44	4.92	2971	2144	2144	30.278	7.344	2971	12458	12458	162.482	6.454	6.669	6.766	6.385	9.475	9.493	8.76	9.709	9.731	10.201	9.611	9.917	2.79075	0.000133538	3.2965	1.51119e-05	AT4G34390.1	XLG2	extra-large GTP-binding protein 2
Thhalv10027543m	5	255	20	28	7.62e-80	0.00583101	0.000265568	5.825	2.089	2.46	-2.121	858	5	5	0.23	3.704	858	255	255	13.035	-0.032	858	20	20	0.978	0.339	858	28	28	1.265	1.301	1.29	1.286	5.505	5.528	4.849	4.33	5.824	2.908	5.91	2.95	1.358	2.78725	0.06272	0.936	0.565241	AT4G17490.1	ATERF6,ERF-6-6,ERF6	ethylene responsive element binding factor 6
Thhalv10001465m	321	852	250	1282	1.75e-81	0.0865657	1.13e-118	1.561	-0.266	1.972	3.051	1528	321	321	8.289	4.612	1528	852	852	24.455	2.785	1528	250	251	6.892	5.023	1528	1282	1282	32.51	5.048	4.789	5.099	4.401	7.652	7.854	6.898	8.08	7.265	7.757	7.289	7.505	2.78675	0.000379098	2.61975	5.74049e-05	AT2G47060.4		Protein kinase superfamily protein
Thhalv10004701m	31	141	53	53	9.68e-23	0.0165955	0.0699558	2.338	0.862	0.748	0.248	1030	31	31	1.188	2.586	1030	141	141	6.004	1.11	1030	53	53	2.159	0.996	1030	53	53	1.994	4.462	4.307	4.4	4.58	7.701	7.067	7.303	6.821	6.068	5.638	5.985	5.479	2.78575	9.03231e-05	1.35525	0.000282055	AT5G24800.1	ATBZIP9,BZIP9,BZO2H2	basic leucine zipper 9
Thhalv10006842m	181	87	211	202	7e-05	0.059344	0.864361	-0.928	0.353	0.192	1.447	2662	181	184	2.727	0.519	2662	87	87	1.433	1.8	2662	211	221	3.483	1.639	2662	202	214	3.115	6.3	6.11	7.004	5.946	9.16	9.643	8.185	9.511	10.144	10.206	10.007	10.345	2.78475	0.00123854	3.8355	3.23326e-05	AT1G03100.1		Pentatricopeptide repeat (PPR) superfamily protein
Thhalv10015655m	5506	3497	1812	1821	1.05e-30	0	0	-0.502	-1.514	-1.622	6.622	2205	5506	5506	98.523	6.12	2205	3497	3497	69.555	5.108	2205	1812	1812	34.479	5	2205	1821	1821	32.001	4.104	3.552	3.773	3.098	6.484	6.447	5.611	7.115	5.47	5.487	5.631	6.17	2.7825	0.000899847	2.05775	0.000559565	AT5G14760.1	AO	L-aspartate oxidase
Thhalv10016920m	9	222	15	184	8.42e-64	0.358448	5.42e-40	4.777	0.826	4.327	-1.784	1223	9	9	0.29	2.993	1223	222	222	7.961	-0.958	1223	15	15	0.515	2.543	1223	184	184	5.83	6.211	5.956	5.846	5.932	8.995	8.621	8.546	8.892	8.803	9.21	8.974	8.927	2.77725	3.59683e-05	2.99225	1.00882e-05	AT2G32840.1		proline-rich family protein
Thhalv10005764m	4976	18275	8329	26562	0	6.08e-245	0	2.03	0.832	2.391	5.772	3592	4976	4976	54.658	7.802	3592	18275	18275	223.133	6.604	3592	8329	8329	97.29	8.163	3592	26562	26562	286.538	9.031	8.585	8.964	8.443	11.68	11.42	11.141	11.867	11.092	11.581	11.281	11.758	2.77125	0.000115344	2.67225	6.4545e-05	AT3G57330.1	ACA11	autoinhibited Ca2+-ATPase 11
Thhalv10017380m	467	1751	580	1603	1.07e-234	1.11e-05	6.29e-125	2.059	0.401	1.753	4.343	908	467	467	20.293	6.402	908	1751	1751	84.575	4.744	908	580	580	26.801	6.096	908	1603	1603	68.408	11.952	11.31	11.425	11.453	14.298	14.235	14.407	14.284	13.639	14.186	14.117	14.415	2.771	4.3057e-05	2.55425	9.02535e-05	AT2G31200.1	ADF6,ATADF6	actin depolymerizing factor 6
Thhalv10020925m	123	799	143	189	2.78e-153	0.132474	0.0042861	2.853	0.306	0.594	1.981	1229	123	123	3.949	4.834	1229	799	799	28.513	2.287	1229	143	143	4.882	2.575	1229	189	189	5.959	6.252	6.259	6.018	6.31	9.047	9.098	8.181	9.595	7.019	7.024	7.267	7.186	2.7705	0.000382268	0.91425	0.00016159	AT3G02160.1		Bromodomain transcription factor
Thhalv10002547m	0	0	0	0	NA	NA	NA	-0.583	-1.933	-0.517	2.914	1743	0	333	7.538	2.331	1743	0	200	5.032	0.981	1743	0	82	1.974	2.397	1743	0	237	5.269	7.424	7.721	7.797	8.203	10.857	10.439	10.472	10.449	9.947	10.336	10.05	10.406	2.768	8.41945e-05	2.3985	7.7141e-05	AT3G24460.1		Serinc-domain containing serine and sphingolipid biosynthesis protein
Thhalv10022767m	243	1628	290	575	5.80313756792339e-316	0.01029	8.13e-26	2.897	0.344	1.217	2.725	1450	243	243	6.612	5.622	1450	1628	1628	49.241	3.069	1450	290	290	8.392	3.942	1450	575	575	15.366	7.91	7.822	7.796	7.839	10.507	10.618	9.938	11.374	9.034	9.393	9.309	9.402	2.7675	0.00036134	1.44275	3.03665e-05	AT2G17787.1
Thhalv10024717m	3	5	4	1	0.556502	0.833107	0.4325	0.855	0.269	-1.543	0.406	2471	3	83	1.325	1.261	2471	5	135	2.396	0.675	2471	4	94	1.596	-1.137	2471	1	29	0.455	2.947	2.034	3.112	2.385	5.376	4.873	5.12	6.177	4.523	5.884	6.746	7.056	2.767	0.00095741	3.43275	0.00252036	AT4G28570.1		Long-chain fatty alcohol dehydrogenase family protein
Thhalv10026450m	1	5	1	14	0.1337	1	0.00185291	2.474	0.088	3.781	-3.689	509	1	1	0.078	-1.215	509	5	5	0.431	-3.601	509	1	1	0.082	0.092	509	14	14	1.066	5.516	5.673	4.791	4.367	8.251	7.859	7.396	7.909	8.781	9.349	8.988	9.147	2.767	0.000735736	3.9795	8.3432e-05	AT4G22620.1		SAUR-like auxin-responsive protein family
Thhalv10015846m	193	258	303	432	3.77e-07	4.2e-08	1.41e-17	0.571	0.739	1.136	2.798	1095	193	193	6.954	3.369	1095	258	258	10.334	3.537	1095	303	303	11.61	3.934	1095	432	432	15.287	7.483	7.407	7.501	7.09	10.24	10.67	9.481	10.156	9.997	9.297	9.647	9.551	2.7665	0.000235757	2.25275	6.36746e-05	AT5G55050.1		GDSL-like Lipase/Acylhydrolase superfamily protein
Thhalv10025225m	1970	10413	2867	14732	0	4.07e-53	0	2.555	0.63	2.877	5.425	1809	1970	1970	42.967	7.98	1809	10413	10413	252.453	6.055	1809	2867	2867	66.497	8.302	1809	14732	14732	315.56	9.458	9.272	9.242	9.095	12.008	11.569	11.768	12.779	12.336	13.117	12.718	12.882	2.76425	0.000276071	3.4965	1.76623e-05	AT4G31340.1		myosin heavy chain-related
Thhalv10004062m	322	6773	2669	10345	0	0	0	4.547	3.139	4.979	2.962	1631	322	322	7.79	7.509	1631	6773	6773	182.125	6.101	1631	2669	2669	68.66	7.941	1631	10345	10345	245.773	10.929	9.58	9.32	9.448	12.421	12.618	12.628	12.632	13.069	13.495	13.597	13.463	2.7555	0.000975283	3.58675	0.000255905	AT3G26170.1	CYP71B19	cytochrome P450, family 71, subfamily B, polypeptide 19
Thhalv10015167m	6679	18831	7413	5439	0	1.73e-25	2.08e-55	1.648	0.239	-0.323	8.734	619	6679	6679	425.728	10.382	619	18831	18831	1334.22	8.973	619	7413	7413	502.474	8.411	619	5439	5439	340.476	13.553	13.289	13.16	13.149	16.201	16.048	15.883	16.025	13.903	14.583	14.274	14.331	2.7515	2.7428e-05	0.985	0.00199881	AT3G09390.1	ATMT-1,ATMT-K,MT2A	metallothionein 2A
Thhalv10016907m	25	517	57	242	5.55e-143	0.000492894	1.73e-41	4.523	1.278	3.249	-0.027	1005	25	25	0.981	4.496	1005	517	517	22.562	1.251	1005	57	57	2.38	3.222	1005	242	242	9.331	5.103	5.119	5.318	4.36	7.811	8.061	7.467	7.566	7.272	6.648	7.005	7.145	2.75125	0.000196571	2.0425	0.000427647	AT2G38830.1		Ubiquitin-conjugating enzyme/RWD-like protein
Thhalv10025752m	96	3398	215	3359	0	5.78e-13	0	5.298	1.251	5.102	1.608	1243	96	96	3.047	6.906	1243	3398	3398	119.894	2.859	1243	215	215	7.257	6.71	1243	3359	3359	104.712	9.391	9.16	9.401	9.08	12.323	11.651	11.317	12.745	11.73	12.248	12.242	12.172	2.751	0.000583663	2.84	1.81813e-05	AT4G34920.1		PLC-like phosphodiesterases superfamily protein
Thhalv10003801m	709	539	277	1283	0.297851	2.8e-36	2.86e-28	-0.243	-1.267	0.829	3.362	2721	709	709	10.281	3.119	2721	539	539	8.688	2.095	2721	277	277	4.271	4.191	2721	1283	1283	18.271	4.753	4.266	4.691	4.26	7.447	6.846	6.468	8.212	9.825	9.529	9.01	9.36	2.75075	0.00130585	4.9385	1.28684e-05	AT5G24030.1	SLAH3	SLAC1 homologue 3
Thhalv10018643m	11	40	15	58	3.04e-06	0.496875	8.05e-08	2.015	0.536	2.373	-1.503	1230	11	11	0.353	0.512	1230	40	40	1.426	-0.967	1230	15	15	0.512	0.87	1230	58	58	1.827	3.353	2.77	3.092	3.025	5.77	5.844	5.858	5.769	6.345	6.733	6.588	6.512	2.75025	3.10124e-05	3.4845	1.16053e-05	AT1G67820.1		Protein phosphatase 2C family protein
Thhalv10001834m	1	25	2	15	6.81e-08	0.744627	0.00102524	4.738	1.855	3.607	-2.161	882	1	5	0.224	2.577	882	25	120	5.967	-0.306	882	2	17	0.809	1.446	882	15	62	2.724	1.433	1.753	1.414	1.143	4.132	3.725	4.33	4.555	3.9	4.123	3.58	3.249	2.74975	0.000121793	2.27725	0.000176296	AT1G35190.1		2-oxoglutarate (2OG) and Fe(II)-dependent oxygenase superfamily protein
Thhalv10026506m	518	991	302	192	2.57e-58	5.57e-10	4.96e-41	1.089	-0.689	-1.458	4.366	991	518	518	20.624	5.455	991	991	991	43.857	3.677	991	302	302	12.786	2.908	991	192	192	7.507	6.192	5.844	6.452	6.1	8.879	8.866	8.236	9.59	6.377	6.537	6.717	6.542	2.74575	0.000411472	0.39625	0.0425125	AT4G34750.1		SAUR-like auxin-responsive protein family
Thhalv10007375m	0	3	0	1	0.126169	NA	1	3.77	1.352	1.353	-1.483	1654	0	15	0.358	2.287	1654	3	184	4.879	-0.131	1654	0	36	0.913	-0.13	1654	1	39	0.914	5.051	4.936	5.433	5.345	7.862	7.871	7.564	8.432	9.029	9.809	9.121	9.362	2.741	0.000123797	4.139	1.73171e-05	AT1G27100.1		Actin cross-linking protein
Thhalv10014321m	238	422	177	111	4.47e-22	0.0612387	7.34e-14	0.978	-0.339	-1.127	3.122	1079	238	238	8.703	4.1	1079	422	422	17.153	2.783	1079	177	177	6.883	1.995	1079	111	111	3.986	5.852	6.18	5.859	6.503	8.745	8.884	8.378	9.347	7.218	7.624	7.283	7.8	2.74	0.000211318	1.38275	0.00109134	AT5G59480.1		Haloacid dehalogenase-like hydrolase (HAD) superfamily protein
Thhalv10016669m	221	268	142	127	2.42e-05	0.00201081	1.56e-08	0.169	-0.823	-1.24	4.555	1655	221	986	23.507	4.724	1655	268	997	26.42	3.732	1655	142	524	13.284	3.315	1655	127	425	9.951	7.122	7.387	6.93	6.873	9.98	9.737	9.92	9.634	8.17	8.241	7.835	8.141	2.73975	4.10591e-05	1.01875	0.000892854	AT2G39890.1	ATPROT1,PROT1	proline transporter 1
Thhalv10016483m	38	129	52	48	6.8e-17	0.14415	0.589533	1.916	0.541	0.311	-0.122	1632	38	38	0.919	1.794	1632	129	129	3.467	0.419	1632	52	52	1.337	0.189	1632	48	48	1.14	5.597	5.41	5.617	5.269	8.189	8.196	7.993	8.471	6.64	6.917	6.679	6.756	2.739	3.51742e-05	1.27475	7.51124e-05	AT2G32830.1	PHT1;5,PHT5	phosphate transporter 1;5
Thhalv10011796m	39	1205	119	547	0	2.83e-11	2.83e-106	5.102	1.698	3.784	0.78	896	39	39	1.717	5.882	896	1205	1205	58.982	2.478	896	119	119	5.572	4.564	896	547	547	23.656	9.235	9.46	9.361	9.401	12.248	11.946	11.953	12.264	10.869	10.956	10.534	10.976	2.7385	2.56086e-05	1.4695	6.34093e-05	AT1G53170.1	ATERF-8,ATERF8,ERF8	ethylene response factor 8
Thhalv10022357m	69053	52724	75220	32628	1.97e-29	1.66e-204	0	-0.237	0.212	-1.108	11.273	1101	69053	69053	2474.61	11.036	1101	52724	52725	2100.26	11.485	1101	75220	75221	2866.57	10.165	1101	32628	32628	1148.32	11.507	11.24	11.009	10.982	13.814	13.588	13.513	14.771	12.932	13.24	13.209	13.345	2.737	0.000478304	1.997	5.86104e-05	AT3G02470.1	SAMDC	S-adenosylmethionine decarboxylase
Thhalv10013412m	3	32	8	59	2.25e-08	0.237901	2.37e-13	3.514	0.966	3.818	3.281	1786	3	440	9.72	6.795	1786	32	4522	111.043	4.247	1786	8	808	18.982	7.099	1786	59	6317	137.053	10.637	10.32	10.484	10.544	13.385	13.08	12.807	13.655	12.881	13.307	13.019	13.392	2.7355	9.47575e-05	2.6535	1.77474e-05	AT5G15490.1		UDP-glucose 6-dehydrogenase family protein
Thhalv10022526m	336	1560	395	537	1.54e-245	0.00435399	4.42e-08	2.367	0.322	0.65	1.996	3324	336	336	3.988	4.363	3324	1560	1560	20.583	2.318	3324	395	395	4.986	2.646	3324	537	537	6.26	5.98	5.804	5.654	6.106	9.033	8.181	8.86	8.412	6.903	6.868	6.791	6.68	2.7355	0.000132643	0.9245	0.000386317	AT2G19110.1	ATHMA4,HMA4	heavy metal atpase 4
Thhalv10026660m	46	234	59	164	7.84e-40	0.214206	1.94e-14	2.499	0.448	1.808	2.626	294	46	46	6.173	5.125	294	234	234	34.907	3.074	294	59	59	8.42	4.434	294	164	164	21.615	6.484	6.032	6.375	6.432	8.999	9.101	8.453	9.693	8.067	8.213	8.258	8.491	2.73075	0.000282285	1.9265	4.49271e-05	AT4G16840.1
Thhalv10004735m	180	172	216	137	0.19867	0.0295974	0.00319595	-0.587	0.262	-0.475	2.873	1934	180	359	7.324	2.286	1934	172	215	4.876	3.135	1934	216	405	8.786	2.398	1934	137	263	5.269	4.026	3.967	4.2	3.931	6.756	6.407	7.062	6.813	5.244	5.61	5.439	5.671	2.7285	4.49664e-05	1.46	6.44756e-05	AT5G66290.1
Thhalv10010786m	97	2473	271	8364	0	3.62e-22	0	4.598	1.496	6.167	2.114	1048	97	115	4.33	6.712	1048	2473	2505	104.831	3.61	1048	271	305	12.211	8.281	1048	8364	8410	310.952	7.459	7.315	7.28	6.627	9.99	10.022	9.754	9.825	10.685	11.131	10.949	11.032	2.7275	9.58338e-05	3.779	2.08478e-05	AT3G55470.2		Calcium-dependent lipid-binding (CaLB domain) family protein
Thhalv10004693m	67	1737	143	3581	0	3.64e-08	0	4.849	1.182	5.714	1.239	1120	67	67	2.36	6.088	1120	1737	1737	68.018	2.421	1120	143	143	5.357	6.953	1120	3581	3581	123.892	11.047	10.799	10.296	10.316	13.423	13.725	12.304	13.908	12.951	13.155	13.244	13.467	2.7255	0.00137512	2.58975	8.21276e-05	AT5G67520.1	APK4	adenosine-5\'-phosphosulfate (APS) kinase 4
Thhalv10017909m	0	0	0	0	NA	NA	NA	0.6	0.214	-0.486	-0.862	789	0	11	0.55	-0.262	789	0	15	0.834	-0.648	789	0	12	0.638	-1.348	789	0	8	0.393	9.647	9.453	9.83	9.345	12.312	12.078	12.229	12.558	12.108	12.827	12.612	12.796	2.7255	4.46104e-05	3.017	3.62826e-05	AT2G30670.1		NAD(P)-binding Rossmann-fold superfamily protein
Thhalv10015156m	8	4	1	4	0.638322	0.0867952	0.314029	-0.584	-2.233	-0.763	-0.975	1163	8	15	0.509	-1.559	1163	4	9	0.339	-3.208	1163	1	3	0.108	-1.738	1163	4	9	0.3	8.84	8.737	8.474	8.528	11.367	11.409	11.114	11.589	11.623	11.794	11.653	11.7	2.725	3.59683e-05	3.04775	7.09328e-06	AT5G54165.1
Thhalv10026705m	99	37	42	39	5.69e-05	5.68e-05	3.77e-08	-1.268	-1.149	-1.37	2.332	776	99	99	5.034	1.064	776	37	37	2.091	1.183	776	42	42	2.271	0.962	776	39	39	1.947	7.13	7.441	6.453	7.078	9.836	9.999	9.144	10.021	9.013	9.036	8.925	9.009	2.7245	0.000363724	1.97025	0.000224469	AT4G28290.1
Thhalv10023222m	1561	5340	1851	13436	0	5.5e-12	0	1.926	0.336	3.08	3.911	4100	1561	1563	15.041	5.837	4100	5340	5345	57.175	4.247	4100	1851	1855	18.983	6.991	4100	13436	13457	127.181	5.876	5.455	5.586	4.955	8.235	7.985	7.898	8.645	8.782	9.237	9.041	9.113	2.72275	0.000222139	3.57525	2.76329e-05	AT1G59820.1	ALA3	aminophospholipid ATPase 3
Thhalv10024388m	835	301	735	680	1.04e-36	0.469924	5.61e-08	-1.32	-0.096	-0.323	3.454	3007	835	835	10.956	2.134	3007	301	301	4.39	3.358	3007	735	735	10.256	3.131	3007	680	680	8.763	2.992	1.816	2.585	2.665	5.488	4.834	4.525	6.097	4.691	5.243	4.825	5.19	2.7215	0.00178645	2.47275	0.000319841	AT4G33530.1	KUP5	K+ uptake permease 5
Thhalv10013729m	280	581	212	181	8.16e-40	0.061199	8.88e-08	1.206	-0.313	-0.655	2.899	1481	280	280	7.46	4.105	1481	581	581	17.205	2.586	1481	212	212	6.006	2.244	1481	181	181	4.736	6.455	6.814	6.099	6.596	9.212	8.935	9.277	9.42	8.042	8.115	7.812	7.497	2.72	7.7544e-05	1.3755	0.00103821	AT5G18240.1	ATMYR1,MYR1	myb-related protein 1
Thhalv10021547m	0	14	4	21	2.69e-05	0.110832	2.57e-06	4.96	3.411	5.144	-5.011	1272	0	1	0.031	-0.051	1272	14	28	0.965	-1.6	1272	4	10	0.33	0.133	1272	21	36	1.097	6.691	5.761	5.311	5.262	8.272	8.896	8.236	8.5	8.692	9.39	9.514	9.463	2.71975	0.000890664	3.5085	0.000257181	AT3G22620.1		Bifunctional inhibitor/lipid-transfer protein/seed storage 2S albumin superfamily protein
Thhalv10024923m	10787	17380	6444	26442	0	1.06e-174	0	0.841	-0.655	1.267	7.857	1836	10787	10787	231.814	8.698	1836	17380	17380	415.165	7.202	1836	6444	6444	147.263	9.124	1836	26442	26442	558.059	10.142	9.847	10.152	10.152	12.927	12.241	12.243	13.761	12.592	13.333	13.09	13.02	2.71975	0.000933632	2.9355	2.51241e-05	AT4G39980.1	DHS1	3-deoxy-D-arabino-heptulosonate 7-phosphate synthase 1
Thhalv10029144m	28	105	21	189	3.8e-15	0.63105	2.8e-27	2.06	-0.326	2.729	0.838	618	28	28	1.788	2.898	618	105	105	7.452	0.512	618	21	21	1.426	3.567	618	189	189	11.85	5.392	6.915	6.684	6.614	8.693	9.01	10.76	8.018	9.548	9.718	10.379	10.539	2.719	0.0119986	3.64475	0.000326849	AT4G12390.1	PME1	pectin methylesterase inhibitor 1
Thhalv10023655m	25	47	37	84	0.000973878	0.148422	2.53e-07	1.064	0.655	1.723	-0.06	1028	25	25	0.96	1.004	1028	47	47	2.005	0.595	1028	37	37	1.51	1.663	1028	84	84	3.166	2.26	2.999	3.055	3.455	5.906	5.618	5.482	5.636	5.423	6.234	5.57	5.499	2.71825	0.000252706	2.73925	0.00030647	AT2G45130.1	ATSPX3,SPX3	SPX domain gene 3
Thhalv10025476m	572	4768	1535	3527	0	5.35e-116	0	3.212	1.513	2.598	3.895	1517	572	572	14.877	7.107	1517	4768	4768	137.846	5.408	1517	1535	1535	42.455	6.493	1517	3527	3527	90.09	8.278	7.091	8.213	6.877	10.25	10.446	10.045	10.59	8.863	9.546	9.575	9.769	2.718	0.00113546	1.8235	0.00717496	AT4G18205.1		Nucleotide-sugar transporter family protein
Thhalv10004766m	288	601	237	134	1.4e-41	0.299487	1.26e-16	1.214	-0.193	-1.13	3.436	1050	288	288	10.822	4.65	1050	601	601	25.103	3.243	1050	237	237	9.47	2.306	1050	134	134	4.945	4.669	5.513	5.718	5.303	8.17	7.711	7.638	8.554	6.306	6.492	5.955	5.988	2.7175	0.000473448	0.8845	0.0203585	AT5G66440.1
Thhalv10007022m	1073	3782	1113	2416	0	0.0231704	6.61e-94	1.97	0.142	1.145	4.219	2273	1073	1073	18.626	6.189	2273	3782	3782	72.974	4.361	2273	1113	1113	20.545	5.364	2273	2416	2416	41.187	5.779	5.624	5.717	6.539	8.587	8.434	8.111	9.396	7.598	8.147	8.022	8.084	2.71725	0.000711745	2.048	0.000380208	AT1G32340.1	NHL8	NDR1/HIN1-like 8
Thhalv10021512m	28	191	116	55	3.62e-38	1.3e-14	0.017107	2.922	2.139	0.948	0.212	954	28	28	1.158	3.134	954	191	191	8.781	2.351	954	116	116	5.102	1.16	954	55	55	2.234	3.701	3.594	2.95	1.48	5.389	5.512	6.524	5.169	4.036	2.98	3.519	4.191	2.71725	0.00700812	0.75025	0.272929	AT3G10190.1		Calcium-binding EF-hand family protein
Thhalv10027338m	55	190	56	115	8.3e-25	0.765433	7.8e-05	1.941	0.115	1.038	3.072	258	55	55	8.411	5.013	258	190	190	32.298	3.187	258	56	56	9.107	4.11	258	115	115	17.272	5.767	5.222	5.623	5.376	8.338	8.376	7.619	8.523	7.12	7.344	7.489	7.515	2.717	0.000170976	1.87	7.71837e-05
Thhalv10007025m	645	1444	455	1783	2.12e-109	3.24e-05	2.03e-102	1.315	-0.415	1.441	3.633	2051	645	645	12.408	4.948	2051	1444	1444	30.878	3.218	2051	455	455	9.308	5.074	2051	1783	1783	33.686	5.399	5.139	5.449	5.657	8.26	8.251	7.688	8.311	7.813	8.371	8.336	8.234	2.7165	7.82566e-05	2.7775	2.75686e-05	AT1G15530.1		Concanavalin A-like lectin protein kinase family protein
Thhalv10026074m	189	665	368	99	3.13e-85	1.4e-16	4e-09	1.968	1.05	-0.959	2.761	1100	189	189	6.779	4.729	1100	665	665	26.514	3.811	1100	368	368	14.037	1.802	1100	99	99	3.487	4.323	4.667	4.951	4.846	7.829	6.609	7.157	8.054	6.572	7.106	6.133	6.167	2.7155	0.000819855	1.79775	0.00100301	AT4G27450.1		Aluminium induced protein with YGL and LRDR motifs
Thhalv10008421m	0	0	2	0	NA	0.368156	NA	0.727	1.435	-0.515	1.662	1172	0	94	3.165	2.389	1172	0	140	5.239	3.097	1172	2	239	8.556	1.147	1172	0	67	2.215	7.02	6.93	6.744	6.946	9.66	9.375	9.329	10.137	8.269	8.959	8.587	8.768	2.71525	9.53017e-05	1.73575	0.000119302	AT1G09140.2	ATSRP30,ATSRP30.1,ATSRP30.2	SERINE-ARGININE PROTEIN 30
Thhalv10004172m	1	135	7	76	4.34e-45	0.0725409	3.32e-20	6.699	1.419	5.377	1.078	1776	1	95	2.111	7.777	1776	135	8881	219.312	2.497	1776	7	239	5.646	6.455	1776	76	4021	87.73	10.287	10.07	9.862	10.182	13.001	12.738	12.36	13.16	11.776	12.199	12.008	12.237	2.7145	9.82898e-05	1.95475	4.83055e-05	AT5G47880.1	ERF1-1	eukaryotic release factor 1-1
Thhalv10006946m	1984	2120	1004	2071	1.48e-17	1.71e-56	0.282809	0.248	-0.894	0.036	5.101	2281	1984	1984	34.318	5.349	2281	2120	2120	40.762	4.207	2281	1004	1004	18.468	5.137	2281	2071	2071	35.181	5.474	5.027	5.645	4.698	8.151	7.984	7.488	8.074	6.86	6.832	7.171	7.533	2.71325	0.000245653	1.888	0.000871937	AT1G02110.1		Protein of unknown function (DUF630 and DUF632)
Thhalv10005320m	20	121	23	46	3.1e-23	0.685504	0.00696924	2.75	0.291	1.176	-0.075	831	20	20	0.95	2.675	831	121	121	6.386	0.216	831	23	23	1.161	1.101	831	46	46	2.145	5.671	5.494	5.604	5.89	8.709	8.138	8.477	8.173	6.675	6.491	6.74	6.555	2.7095	5.50355e-05	0.9505	0.000226819	AT5G65830.1	ATRLP57,RLP57	receptor like protein 57
Thhalv10001137m	8	67	11	79	2.56e-15	0.641505	2.3e-14	3.219	0.548	3.278	-2.322	1578	8	8	0.2	0.897	1578	67	67	1.862	-1.774	1578	11	11	0.292	0.956	1578	79	79	1.94	2.303	1.339	1.32	1.346	4.502	4.734	3.259	4.641	4.358	4.426	4.48	4.737	2.707	0.00168737	2.92325	0.000101891	AT5G44390.1		FAD-binding Berberine family protein
Thhalv10008381m	188	1085	327	1350	2.19e-195	2.14e-11	6.54e-196	2.681	0.887	2.818	3.092	870	188	188	8.526	5.773	870	1085	1085	54.696	3.979	870	327	327	15.77	5.91	870	1350	1350	60.127	8.424	7.463	7.65	7.599	10.608	10.375	10.034	10.946	10.218	10.624	10.398	10.671	2.70675	0.000361607	2.69375	0.000111607	AT1G07030.1		Mitochondrial substrate carrier family protein
Thhalv10008061m	119	662	241	425	3.88e-117	6.26e-12	1.66e-35	2.734	0.98	1.843	2.755	1298	119	222	6.748	5.489	1298	662	1329	44.905	3.735	1298	241	412	13.318	4.598	1298	425	811	24.211	9.318	8.556	8.708	8.48	11.478	11.526	11.21	11.671	10.37	10.644	10.427	10.795	2.70575	0.000123474	1.7935	0.000380508	AT1G07350.1		RNA-binding (RRM/RBD/RNP motifs) family protein
Thhalv10008277m	184	798	326	559	1.96e-120	6.42e-12	8.62e-38	2.27	0.914	1.577	2.517	1268	184	184	5.725	4.787	1268	798	798	27.601	3.431	1268	326	326	10.787	4.094	1268	559	559	17.082	7.221	7.087	7.007	7.63	9.9	9.744	9.523	10.585	9.061	9.689	9.402	9.465	2.70175	0.000270788	2.168	0.00010216	AT1G03610.1		Protein of unknown function (DUF789)
Thhalv10010319m	666	1228	353	187	3.5e-67	3.99e-17	5.39e-72	1.035	-0.827	-1.859	3.915	1742	666	666	15.085	4.95	1742	1228	1228	30.917	3.088	1742	353	353	8.502	2.056	1742	187	187	4.16	4.616	5.423	5.298	6.11	8.285	7.991	7.366	8.605	6.068	6.21	5.5	5.781	2.7	0.00142303	0.528	0.201812	AT3G55630.3	ATDFD,DFD	DHFS-FPGS homolog D
Thhalv10008216m	1045	4145	1637	4651	0	7.77e-40	0	2.141	0.736	2.128	4.797	1483	1045	1045	27.803	6.938	1483	4145	4145	122.582	5.533	1483	1637	1637	46.315	6.925	1483	4651	4651	121.524	10.975	11.221	11.198	11.45	13.949	13.829	13.678	14.18	14	14.438	13.996	14.058	2.698	4.30582e-05	2.912	1.64951e-05	AT1G31130.1
Thhalv10013682m	8	5	6	14	0.845503	0.895843	0.364769	-0.526	-0.327	0.781	-1.969	1236	8	8	0.255	-2.495	1236	5	5	0.177	-2.296	1236	6	6	0.204	-1.188	1236	14	14	0.439	1.877	2.534	3.332	2.352	5.404	4.808	5.803	4.872	6.185	5.918	5.921	6.163	2.698	0.00114537	3.523	0.000106493	AT5G14180.1	MPL1	Myzus persicae-induced lipase 1
Thhalv10018221m	122	289	188	925	9.96e-25	4.53e-05	1.17e-138	1.396	0.712	2.896	1.104	2240	122	122	2.149	2.5	2240	289	289	5.658	1.816	2240	188	188	3.521	4	2240	925	925	16.001	2.826	1.772	5.151	1.493	5.088	5.629	5.38	5.935	6.029	6.096	6.362	6.311	2.6975	0.0292449	3.389	0.00985025	AT1G69610.1		Protein of unknown function (DUF1666)
Thhalv10017804m	0	0	0	0	NA	NA	NA	-1.433	-0.497	-1.026	-0.384	309	0	6	0.766	-1.817	309	0	2	0.284	-0.881	309	0	4	0.543	-1.41	309	0	3	0.376	12.245	12.138	11.823	11.96	15.585	14.798	12.978	15.594	11.369	11.114	11.224	11.61	2.69725	0.00885295	-0.71225	0.00397237	AT2G30540.1		Thioredoxin superfamily protein
Thhalv10027700m	368	2942	698	2689	0	6.31e-29	0	3.151	1.012	2.843	2.911	1931	368	368	7.519	6.062	1931	2942	2942	66.82	3.923	1931	698	698	15.166	5.754	1931	2689	2689	53.959	9.095	9.091	9.361	8.781	11.806	11.79	11.302	12.216	10.647	11.031	11.068	11.101	2.6965	0.000140222	1.87975	8.96628e-05	AT5G39450.1		F-box family protein
Thhalv10023278m	1187	4411	1830	4230	0	4.29e-42	0	2.046	0.713	1.807	4.162	2616	1187	1187	17.903	6.208	2616	4411	4411	73.951	4.875	2616	1830	1830	29.351	5.969	2616	4230	4230	62.656	9.945	9.37	10.105	9.321	12.307	12.348	12.41	12.458	10.553	10.743	11.141	11.19	2.6955	0.000106681	1.2215	0.00459865	AT1G61360.1		S-locus lectin protein kinase family protein
Thhalv10010778m	209	1377	878	425	2.96e-265	9.37e-108	6.97e-14	2.872	2.159	0.998	3.147	931	209	209	8.857	6.019	931	1377	1377	64.868	5.306	931	878	878	39.569	4.145	931	425	425	17.689	11.033	11.153	11.005	11.185	13.918	13.692	13.963	13.583	11.976	11.258	11.112	11.328	2.695	2.56086e-05	0.3245	0.173487	AT3G53990.1		Adenine nucleotide alpha hydrolases-like superfamily protein
Thhalv10010757m	7	37	19	73	2.78e-07	0.0402396	1.43e-13	2.219	1.162	2.563	2.546	1223	7	181	5.839	4.765	1223	37	758	27.182	3.708	1223	19	381	13.071	5.109	1223	73	1089	34.503	10.167	10.374	10.13	10.246	12.893	13.04	12.454	13.309	12.488	12.721	12.342	12.399	2.69475	8.64082e-05	2.25825	1.28933e-05	AT2G36320.1		A20/AN1-like zinc finger family protein
Thhalv10005762m	742	8716	1738	9509	0	6.86e-107	0	3.707	1.317	3.654	3.238	3102	742	742	9.438	6.945	3102	8716	8716	123.231	4.555	3102	1738	1738	23.508	6.892	3102	9509	9509	118.782	8.692	8.061	8.01	7.259	10.736	10.441	10.499	11.124	10.797	11.13	11.29	11.319	2.6945	0.000629039	3.1285	0.000185605	AT3G63380.1		ATPase E1-E2 type family protein / haloacid dehalogenase-like hydrolase family protein
Thhalv10016838m	17	87	15	30	1.27e-15	1	0.149265	2.508	-0.092	0.793	-0.775	1148	17	17	0.584	1.733	1148	87	87	3.324	-0.867	1148	15	15	0.548	0.018	1148	30	30	1.013	2.355	3.713	3.165	3.925	6.578	5.309	5.916	6.116	5.877	5.812	6.384	5.098	2.69025	0.00203111	2.50325	0.00221401	AT2G32510.1	MAPKKK17	mitogen-activated protein kinase kinase kinase 17
Thhalv10004356m	26	149	93	952	1.15e-27	2.24e-10	6.02e-227	2.671	1.927	5.168	-0.586	1540	26	26	0.666	2.085	1540	149	149	4.243	1.341	1540	93	93	2.534	4.582	1540	952	952	23.954	5.457	5.393	5.449	3.986	7.625	8.114	7.285	8.018	10.009	10.661	10.552	10.462	2.68925	0.0015245	5.34975	5.16494e-05	AT3G26440.1		Protein of unknown function (DUF707)
Thhalv10010666m	40	730	37	275	1.31e-196	1	9.97e-40	4.351	-0.023	2.756	0.772	924	40	40	1.708	5.123	924	730	734	34.839	0.749	924	37	37	1.68	3.528	924	275	275	11.532	9.239	8.844	9.046	8.787	11.9	11.374	11.43	11.957	10.723	10.78	10.631	10.866	2.68625	8.41945e-05	1.771	3.42411e-05	AT3G49940.1	LBD38	LOB domain-containing protein 38
Thhalv10010875m	93	209	138	691	5.99e-17	0.00151484	1.2e-102	1.321	0.659	2.868	2.791	530	93	93	6.923	4.112	530	209	209	17.295	3.45	530	138	138	10.925	5.659	530	691	691	50.52	8.681	8.141	8.71	8.02	10.822	11.475	10.8	11.185	12.996	13.432	13.377	13.368	2.6825	0.00019142	4.90525	1.19839e-05	AT3G49780.1	ATPSK3 (FORMER SYMBOL),ATPSK4,PSK4	phytosulfokine 4 precursor
Thhalv10009146m	0	0	0	0	NA	NA	NA	0.89	1.504	-0.026	-2.739	790	0	3	0.15	-1.849	790	0	5	0.278	-1.235	790	0	8	0.425	-2.765	790	0	3	0.147	5.236	4.393	4.847	3.828	6.767	7.161	8.263	6.823	7.552	8.199	8.155	7.284	2.6775	0.00258659	3.2215	0.000352861	AT1G19530.1
Thhalv10018761m	90	135	185	44	1.26e-05	1.34e-09	1.61e-05	0.738	1.128	-1.059	1.496	1259	90	90	2.821	2.234	1259	135	135	4.703	2.624	1259	185	185	6.165	0.437	1259	44	44	1.354	5.036	5.303	2.468	6.173	7.439	7.419	7.008	7.824	6.174	5.946	5.856	6.008	2.6775	0.025685	1.251	0.194261	AT1G69260.1	AFP1	ABI five binding protein
Thhalv10025200m	221	698	771	75	8.34e-81	8.91e-80	3.81e-20	1.812	1.891	-1.585	2.193	1907	221	221	4.572	4.005	1907	698	698	16.053	4.084	1907	771	771	16.963	0.608	1907	75	75	1.524	4.963	6.57	5.105	6.268	8.417	8.401	7.995	8.801	5.212	4.173	5.081	5.292	2.677	0.00206605	-0.787	0.177489	AT4G39800.1	ATIPS1,ATMIPS1,MI-1-P SYNTHASE,MIPS1	myo-inositol-1-phosphate synthase 1
Thhalv10003086m	10	50	14	28	3.81e-09	0.583104	0.0135278	2.474	0.574	1.459	0.613	258	10	10	1.529	3.087	258	50	50	8.5	1.187	258	14	14	2.277	2.072	258	28	28	4.205	4.893	4.98	5.006	4.712	7.67	7.426	7.036	8.166	6.233	6.76	6.498	6.895	2.67675	0.000205587	1.69875	0.000139877	AT5G20885.1		RING/U-box superfamily protein
Thhalv10018152m	150	1116	316	1798	1.78e-227	1.15e-16	0	3.048	1.164	3.558	1.062	2835	150	150	2.088	4.11	2835	1116	1116	17.265	2.226	2835	316	316	4.677	4.62	2835	1798	1799	24.589	6.691	6.206	6.033	6.095	9.056	8.944	8.848	8.877	9.01	10.018	9.63	9.699	2.675	5.45719e-05	3.333	6.49444e-05	AT1G70300.1	KUP6	K+ uptake permease 6
Thhalv10007020m	123	930	294	2612	3.79e-191	2.97e-19	0	3.071	1.346	4.382	1.3	1971	123	123	2.462	4.371	1971	930	930	20.694	2.646	1971	294	294	6.259	5.682	1971	2612	2612	51.351	6.732	6.429	7.083	6.309	9.361	9.21	9.131	9.547	9.83	10.432	10.068	10.449	2.674	0.000100412	3.5565	3.40038e-05	AT1G18390.1		Protein kinase superfamily protein
Thhalv10018151m	427	643	1197	848	9.56e-23	4.77e-96	4.98e-25	0.743	1.576	0.964	2.686	2618	427	427	6.435	3.429	2618	643	643	10.772	4.262	2618	1197	1197	19.184	3.65	2618	848	848	12.551	7.024	6.023	5.268	6.015	8.769	9.087	8.908	8.252	7.898	7.925	7.609	8.248	2.6715	0.00146534	1.8375	0.00481712	AT1G69480.1		EXS (ERD1/XPR1/SYG1) family protein
Thhalv10025974m	76	948	124	1155	2.19e-232	0.000334222	1.08e-228	3.793	0.795	3.899	1.495	1064	76	76	2.818	5.288	1064	948	948	39.076	2.29	1064	124	124	4.89	5.394	1064	1155	1155	42.063	9.883	9.397	9.433	9.32	12.18	12.155	11.837	12.539	11.708	12.012	12.15	12.09	2.6695	9.55963e-05	2.48175	3.4761e-05	AT4G15093.1		catalytic LigB subunit of aromatic ring-opening dioxygenase family
Thhalv10005601m	826	4953	2141	8786	0	5.82e-154	0	2.737	1.463	3.385	4.083	1923	826	826	16.948	6.82	1923	4953	4953	112.962	5.546	1923	2141	2141	46.714	7.468	1923	8786	8786	177.04	5.808	5.833	5.503	5.156	8.182	8.187	7.672	8.921	8.522	8.832	8.844	8.744	2.6655	0.000451467	3.1605	2.11994e-05	AT5G61010.1	ATEXO70E2,EXO70E2	exocyst subunit exo70 family protein E2
Thhalv10016552m	19	11	13	2	0.540168	0.63105	0.00013798	-0.636	-0.459	-3.274	-1.251	1784	19	19	0.42	-1.887	1784	11	11	0.27	-1.71	1784	13	13	0.306	-4.525	1784	2	2	0.043	1.354	1.747	1.386	1.438	4.357	4.1	3.044	5.084	2.94	4.359	4.453	3.444	2.665	0.00199	2.31775	0.00156389	AT2G34500.1	CYP710A1	cytochrome P450, family 710, subfamily A, polypeptide 1
Thhalv10000225m	91	116	246	137	0.00275102	2.41e-19	0.0254467	0.503	1.523	0.564	1.72	1090	91	91	3.294	2.223	1090	116	116	4.667	3.243	1090	246	246	9.469	2.284	1090	137	137	4.87	5.031	2.496	2.197	3.861	5.664	5.897	6.478	6.197	6.144	8.277	7.608	7.789	2.66275	0.0130558	4.05825	0.00373556	AT2G23030.1	SNRK2-9,SNRK2.9	SNF1-related protein kinase 2.9
Thhalv10026493m	0	0	0	0	NA	NA	NA	-1.804	-0.37	-5.07	1.342	1027	0	66	2.536	-0.462	1027	0	17	0.726	0.972	1027	0	48	1.961	-3.728	1027	0	2	0.075	4.598	5.096	4.412	4.025	7.3	7.126	6.67	7.683	6.082	5.862	6.005	6.4	2.662	0.000476167	1.5545	0.00148322	AT4G38960.3		B-box type zinc finger family protein
Thhalv10018916m	65	268	119	257	1.11e-39	3.35e-05	1.71e-24	2.197	0.962	1.958	1.234	1090	65	65	2.353	3.431	1090	268	268	10.783	2.196	1090	119	119	4.581	3.192	1090	257	257	9.136	6.577	6.235	6.121	5.949	9.06	8.87	8.478	9.103	7.923	8.198	8.129	8.181	2.65725	0.000100412	1.88725	6.62461e-05	AT1G78310.1		VQ motif-containing protein
Thhalv10006103m	6	39	8	13	2.01e-08	0.737894	0.227006	2.853	0.504	1.09	-2.113	1024	6	6	0.231	0.74	1024	39	39	1.67	-1.609	1024	8	8	0.328	-1.023	1024	13	13	0.492	4.591	4.843	5.106	5.499	8.029	7.739	7.523	7.375	5.255	5.264	5.158	4.103	2.65675	0.000196414	-0.06475	0.869462	AT3G62730.1
Thhalv10018716m	50	204	44	52	2.59e-30	0.931662	0.90854	2.159	-0.147	0.129	0.432	1550	50	53	1.349	2.591	1550	204	213	6.027	0.285	1550	44	45	1.218	0.561	1550	52	59	1.475	8.806	7.388	7.233	7.58	10.492	10.317	10.085	10.722	6.874	7.672	7.413	7.537	2.65225	0.00122322	-0.37775	0.411864	AT1G77120.1	ADH,ADH1,ATADH,ATADH1	alcohol dehydrogenase 1
Thhalv10018613m	2225	944	2823	1387	3.14e-67	1.57e-27	3.68e-60	-1.085	0.432	-0.708	5.811	1564	2225	2225	56.131	4.726	1564	944	944	26.472	6.243	1564	2823	2823	75.733	5.103	1564	1387	1387	34.364	4.294	3.515	3.451	2.788	5.973	6.14	6.44	6.092	5.576	6.342	6.485	6.066	2.64925	0.000611788	2.60525	0.000814599	AT1G70230.1	TBL27	TRICHOME BIREFRINGENCE-LIKE 27
Thhalv10008618m	47	280	49	78	4.71e-52	0.744627	0.0368761	2.727	0.149	0.705	1.335	735	47	47	2.523	4.062	735	280	280	16.708	1.484	735	49	49	2.797	2.04	735	78	78	4.112	5.232	5.289	5.255	5.179	8.19	7.617	7.219	8.52	5.978	5.622	5.613	5.42	2.64775	0.000402493	0.4195	0.0171901	AT1G01020.1	ARV1	Arv1-like protein
Thhalv10008730m	300	1548	380	828	1.16e-260	0.000204685	4.98e-48	2.52	0.43	1.439	3.624	960	300	300	12.33	6.144	960	1548	1548	70.72	4.054	960	380	380	16.608	5.063	960	828	828	33.421	10.228	10.496	10.462	10.301	12.908	13.204	12.565	13.398	12.897	13.055	12.805	12.662	2.647	9.91643e-05	2.483	1.20369e-05	AT1G02750.1		Drought-responsive family protein
Thhalv10003724m	607	2344	904	2403	1.57112875377516e-321	7.14e-19	2.54e-219	2.102	0.663	1.959	3.092	2809	607	607	8.526	5.194	2809	2344	2344	36.597	3.755	2809	904	904	13.503	5.051	2809	2403	2403	33.148	5.898	6.083	6.272	5.722	8.769	8.719	8.283	8.788	7.353	7.923	7.8	7.704	2.646	6.83278e-05	1.70125	0.000176955	AT5G66850.1	MAPKKK5	mitogen-activated protein kinase kinase kinase 5
Thhalv10002703m	11	48	16	16	4.11e-08	0.398565	0.638185	2.278	0.629	0.514	-0.467	600	11	11	0.723	1.811	600	48	48	3.509	0.162	600	16	16	1.119	0.047	600	16	16	1.033	7.042	6.82	6.701	7.199	9.569	9.8	9.401	9.575	7.669	7.664	7.714	7.803	2.64575	4.22472e-05	0.772	0.00108707	AT3G24500.1	ATMBF1C,MBF1C	multiprotein bridging factor 1C
Thhalv10026228m	0	1	1	1	0.524206	0.63105	1	1.152	1.49	0.751	-0.967	1080	0	14	0.511	0.185	1080	1	28	1.137	0.523	1080	1	37	1.437	-0.216	1080	1	24	0.861	8.014	7.577	7.981	7.5	10.486	10.373	9.942	10.851	9.819	10.209	10.061	10.047	2.645	0.000170884	2.266	4.2743e-05	AT4G17900.1		PLATZ transcription factor family protein
Thhalv10019204m	21	148	168	1100	2.1e-30	3.37e-31	5.34e-274	2.969	3.088	5.685	0.189	727	21	21	1.14	3.158	727	148	148	8.928	3.277	727	168	168	9.696	5.874	727	1100	1100	58.63	5.423	5.659	5.951	4.5	8.12	7.865	8.423	7.699	10.464	11.267	10.232	10.565	2.6435	0.000860057	5.24875	5.3013e-05	AT1G76650.1	CML38	calmodulin-like 38
Thhalv10010322m	10100	9338	9352	10508	6.59e-18	1	0.00402718	0.039	-0.022	0.031	7.681	1942	10100	10101	205.223	7.72	1942	9338	9338	210.886	7.659	1942	9352	9352	202.053	7.712	1942	10508	10508	209.667	8.028	7.891	7.964	7.938	10.598	10.411	10.091	11.289	10.182	10.605	10.428	10.482	2.642	0.000245499	2.469	9.62133e-06	AT3G48780.1	ATSPT1,SPT1	serine palmitoyltransferase 1
Thhalv10028959m	4	37	4	68	5.28e-09	1	1.53e-14	3.362	0.089	4.062	-2.198	724	4	4	0.218	1.164	724	37	37	2.241	-2.109	724	4	4	0.232	1.864	724	68	68	3.639	2.656	1.435	1.686	1.507	4.468	4.272	4.312	4.791	4.859	5.607	5.042	5.738	2.63975	0.000497349	3.4905	0.000188629	AT4G11655.1		Uncharacterised protein family (UPF0497)
Thhalv10012919m	8	47	13	371	1.53e-09	0.422371	1.19e-91	2.707	0.789	5.509	-2.634	1959	8	8	0.161	0.073	1959	47	47	1.052	-1.845	1959	13	13	0.278	2.875	1959	371	371	7.338	4.067	1.289	1.868	1.308	4.186	5.362	4.295	5.246	7.93	8.807	8.695	8.416	2.63925	0.0178141	6.329	0.00025043	AT5G06740.1		Concanavalin A-like lectin protein kinase family protein
Thhalv10017574m	465	742	508	2055	3.5e-30	0.0282137	5.21e-209	0.827	0.216	2.119	6.534	198	465	465	92.661	7.361	198	742	742	164.355	6.75	198	508	508	107.649	8.653	198	2055	2057	402.557	8.516	7.885	8.276	8.493	11.293	11.156	10.705	10.57	11.471	12.378	11.665	12.37	2.6385	0.000165422	3.6785	5.87948e-05
Thhalv10026004m	6563	1598	2899	381	0	2.9e-259	0	-1.886	-1.09	-4.133	7.919	1070	6563	6563	242.008	6.033	1070	1598	1598	65.499	6.829	1070	2899	2899	113.678	3.786	1070	381	381	13.797	6.122	6.44	6.362	6.722	8.797	9.108	8.557	9.735	9.134	9.547	9.55	9.581	2.63775	0.000365445	3.0415	1.93712e-05	AT4G16690.1	ATMES16,MES16	methyl esterase 16
Thhalv10013164m	249	256	240	364	0.0150609	0.806595	0.000473872	0.19	0.027	0.51	2.326	2078	249	264	5.013	2.516	2078	256	271	5.72	2.353	2078	240	253	5.108	2.836	2078	364	383	7.142	4.319	4.16	3.928	4.027	6.731	6.869	6.214	7.169	6.537	7.194	6.995	7.231	2.63725	0.000140564	2.88075	3.11992e-05	AT5G50530.1		CBS / octicosapeptide/Phox/Bemp1 (PB1) domains-containing protein
Thhalv10002079m	10	199	112	695	3.42e-55	7.22e-24	3.85e-178	4.467	3.574	6.093	-1.196	904	10	10	0.436	3.271	904	199	199	9.654	2.378	904	112	112	5.198	4.897	904	695	695	29.79	6.067	5.574	5.545	4.472	8.073	7.785	7.858	8.485	9.114	9.327	8.99	9.276	2.63575	0.00110126	3.76225	0.000122215	AT2G27080.1		Late embryogenesis abundant (LEA) hydroxyproline-rich glycoprotein family
Thhalv10009051m	1033	157	789	42	2.06e-121	0.00015521	2.28e-265	-2.565	-0.3	-4.646	6.214	549	1033	1033	74.24	3.649	549	157	157	12.542	5.914	549	789	789	60.3	1.568	549	42	42	2.964	6.082	5.724	5.24	5.514	8.458	8.347	7.19	9.106	6.044	6.285	5.92	6.048	2.63525	0.00218433	0.43425	0.0810508	AT1G67856.1		RING/U-box superfamily protein
Thhalv10006282m	800	2215	728	717	1.13e-220	0.835961	0.000375164	1.621	-0.048	-0.184	5.21	853	800	800	37.004	6.831	853	2215	2215	113.885	5.162	853	728	728	35.809	5.026	853	717	717	32.571	10.974	10.713	11.037	10.853	13.751	13.405	13.251	13.71	11.588	11.729	11.552	11.632	2.635	4.3057e-05	0.731	0.000274507	AT3G57870.1	AHUS5,ATSCE1,EMB1637,SCE1,SCE1A	sumo conjugation enzyme 1
Thhalv10018324m	172	351	323	259	7.5e-24	1.85e-13	0.00145613	1.182	0.998	0.564	1.72	2060	172	172	3.294	2.902	2060	351	351	7.473	2.718	2060	323	323	6.579	2.284	2060	259	259	4.872	4.362	3.336	3.371	3.427	6.574	6.102	5.993	6.36	5.232	5.128	5.033	5.225	2.63325	0.000349294	1.5305	0.00163081	AT1G69850.1	ATNRT1:2,NRT1:2,NTL1	nitrate transporter 1:2
Thhalv10012904m	704	2392	625	3036	6.97e-294	0.611361	3.15e-301	1.917	-0.083	2.083	3.597	2295	704	704	12.103	5.514	2295	2392	2392	45.711	3.514	2295	625	625	11.426	5.68	2295	3036	3036	51.26	5.683	5.709	6.08	5.94	8.498	8.364	8.182	8.894	8.284	8.598	8.579	8.666	2.6315	8.21618e-05	2.67875	1.51388e-05	AT5G55060.1
Thhalv10025946m	71	267	95	339	7.78e-37	0.0465481	7.32e-38	2.063	0.509	2.229	1.42	1047	71	71	2.676	3.483	1047	267	267	11.184	1.929	1047	95	95	3.807	3.649	1047	339	339	12.546	6.549	5.897	6.079	5.571	8.713	8.858	8.259	8.79	8.788	9.007	8.719	9.152	2.631	0.000217605	2.8925	6.8263e-05	AT4G27350.1		Protein of unknown function (DUF1223)
Thhalv10007519m	111	1137	249	1143	3.29e-262	8.16e-15	1.05e-197	3.509	1.254	3.338	1.399	1661	111	111	2.637	4.908	1661	1137	1137	30.022	2.653	1661	249	249	6.29	4.737	1661	1143	1143	26.665	6.269	5.692	6.15	5.166	8.519	8.451	8.373	8.456	8.244	8.468	8.507	8.195	2.6305	0.000241838	2.53425	0.000206021	AT1G07240.1	UGT71C5	UDP-glucosyl transferase 71C5
Thhalv10025695m	175	3959	1399	10456	0	7.15e-256	0	4.652	3.087	5.875	2.264	1438	175	175	4.802	6.916	1438	3959	3959	120.745	5.351	1438	1399	1399	40.82	8.139	1438	10456	10458	281.805	8.249	6.539	7.386	5.821	9.708	9.85	9.857	9.099	10.096	11.012	10.891	10.997	2.62975	0.00611459	3.75025	0.00114071	AT4G37520.1		Peroxidase superfamily protein
Thhalv10018739m	1747	42057	6732	94252	0	0	0	4.742	2.035	5.728	5.554	1467	1747	1747	46.987	10.296	1467	42057	42057	1257.34	7.589	1467	6732	6732	192.542	11.282	1467	94252	94252	2489.54	15.146	14.18	14.311	13.543	16.878	16.93	17.08	16.806	17.248	17.327	17.429	17.278	2.6285	0.000720267	3.0255	0.000262128	AT1G76790.1		O-methyltransferase family protein
Thhalv10013973m	460	7399	864	10295	0	6.4e-35	0	4.16	0.998	4.458	3.629	1467	460	460	12.372	7.789	1467	7399	7399	221.201	4.627	1467	864	864	24.711	8.087	1467	10295	10295	271.928	11.632	10.674	10.25	10.093	13.445	13.163	12.98	13.575	14.595	15.012	14.935	14.876	2.6285	0.00111137	4.19225	9.23137e-05	AT5G16970.1	AER,AT-AER	alkenal reductase
Thhalv10000103m	24	65	13	17	2.02e-07	0.245427	0.271717	1.59	-0.796	-0.524	-1.133	2077	24	24	0.456	0.457	2077	65	65	1.373	-1.929	2077	13	13	0.263	-1.657	2077	17	17	0.317	2.228	2.031	1.359	1.419	3.659	4.573	3.999	5.298	3.63	4.134	3.461	4.174	2.623	0.00188599	2.0905	0.000663493	AT2G25530.1		AFG1-like ATPase family protein
Thhalv10013016m	130	905	264	308	2.34e-179	3.51e-13	2.56e-14	2.924	1.11	1.2	1.198	2287	130	133	2.295	4.122	2287	905	908	17.413	2.308	2287	264	270	4.953	2.398	2287	308	311	5.269	5.652	6.255	6.411	5.996	8.509	9.007	8.094	9.194	6.218	6.172	6.166	6.195	2.6225	0.000462329	0.10925	0.566918	AT5G59450.1		GRAS family transcription factor
Thhalv10008499m	110	60	37	16	0.0210385	9.81e-08	9.72e-20	-0.633	-1.434	-2.586	1.722	1340	110	112	3.298	1.089	1340	60	65	2.127	0.288	1340	37	39	1.221	-0.864	1340	16	19	0.549	2.435	2.718	3.182	3.777	5.674	5.737	5.305	5.885	2.51	1.873	2.184	2.412	2.62225	0.000593003	-0.78325	0.0662995	AT1G03055.1
Thhalv10006291m	68	1408	301	681	0	6.66e-39	7.16e-117	4.524	2.235	3.298	1.882	728	68	68	3.685	6.406	728	1408	1408	84.823	4.117	728	301	301	17.348	5.18	728	681	681	36.247	10.377	11.145	11.108	10.555	13.711	13.437	12.724	13.793	12.145	12.223	12.329	12.027	2.62	0.00054253	1.38475	0.00100279	AT3G56710.1	SIB1	sigma factor binding protein 1
Thhalv10000281m	484	218	302	216	1.99e-13	2.75e-07	4.66e-29	-0.998	-0.591	-1.19	4.341	942	484	484	20.272	3.343	942	218	218	10.15	3.75	942	302	302	13.451	3.151	942	216	216	8.885	3.083	3.184	2.661	2.631	5.453	5.33	5.067	6.189	4.861	5.33	5.112	5.271	2.62	0.000356352	2.25375	6.80787e-05	AT2G22800.1	HAT9	Homeobox-leucine zipper protein family
Thhalv10014719m	37	34	34	41	0.703088	1	1	0.031	-0.033	0.122	1.203	634	37	37	2.303	1.234	634	34	34	2.352	1.17	634	34	34	2.25	1.325	634	41	41	2.506	2.785	2.019	2.936	2.583	5.107	5.559	4.868	5.269	4.042	4.595	4.388	4.906	2.62	0.000229936	1.902	0.000847006	AT5G05440.1	PYL5,RCAR8	Polyketide cyclase/dehydrase and lipid transport superfamily protein
Thhalv10004283m	137	819	153	747	1.59e-150	0.227386	4.53e-91	2.732	0.248	2.421	1.663	1707	137	137	3.167	4.395	1707	819	819	21.042	1.911	1707	153	153	3.761	4.084	1707	747	747	16.957	5.411	4.987	4.794	4.281	7.867	7.313	6.987	7.782	6.924	7.217	7.303	7.581	2.619	0.000551954	2.388	0.000302564	AT5G28080.2	WNK9	Protein kinase superfamily protein
Thhalv10001662m	829	843	893	1262	1.35e-05	0.00551451	5.82e-14	0.177	0.196	0.581	5.454	746	829	829	43.846	5.631	746	843	843	49.56	5.65	746	893	893	50.225	6.035	746	1262	1262	65.551	11.581	11.018	11.536	10.969	13.898	14.04	13.689	13.944	13.924	14.394	14.308	14.368	2.61675	8.43621e-05	2.9725	3.78808e-05	AT2G43540.1
Thhalv10007569m	555	181	424	285	1.7e-29	0.00760331	1.69e-25	-1.463	-0.299	-0.987	3.972	1395	555	555	15.697	2.509	1395	181	181	5.69	3.673	1395	424	424	12.753	2.985	1395	285	285	7.916	3.053	4.15	2.603	2.581	5.388	5.814	5.706	5.946	5.401	6.177	6.304	6.478	2.61675	0.00134564	2.99325	0.000961823	AT1G23330.1		alpha/beta-Hydrolases superfamily protein
Thhalv10000299m	2	4	8	16	0.506311	0.116978	0.0025184	1.153	2.089	2.974	-3.741	1055	2	2	0.075	-2.588	1055	4	4	0.166	-1.652	1055	8	8	0.318	-0.767	1055	16	16	0.588	3.294	3.372	2.635	1.45	4.264	6.155	4.429	6.352	5.151	7.576	6.484	6.794	2.61225	0.0168415	3.8135	0.00228158	AT2G23960.1		Class I glutamine amidotransferase-like superfamily protein
Thhalv10005970m	135	739	139	252	1.48e-129	0.564308	4.88e-07	2.606	0.131	0.875	1.679	1663	135	135	3.203	4.285	1663	739	739	19.489	1.81	1663	139	139	3.507	2.554	1663	252	252	5.872	6.715	6.177	6.142	6.4	9.17	8.575	8.677	9.451	8.36	8.579	8.439	8.376	2.60975	0.000225248	2.08	4.07142e-05	AT3G61590.1	HS,HWS	Galactose oxidase/kelch repeat superfamily protein
Thhalv10019363m	6308	5490	5549	7646	0.000755657	0.0120803	1.84e-10	-0.047	-0.096	0.251	8.533	672	6308	6308	370.368	8.486	672	5490	5492	358.43	8.437	672	5549	5549	346.462	8.784	672	7646	7647	440.941	11.076	9.962	9.693	9.108	13.056	12.222	12.365	12.633	14.43	14.407	14.793	14.481	2.60925	0.0026341	4.568	0.000126361	AT1G75750.1	GASA1	GAST1 protein homolog 1
Thhalv10027872m	6	9	9	32	0.376622	0.611084	0.000101042	0.737	0.673	2.389	-1.915	893	6	6	0.265	-1.178	893	9	9	0.442	-1.242	893	9	9	0.423	0.474	893	32	32	1.389	3.761	2.169	2.183	2.044	5.703	5.738	4.66	4.486	5.956	5.469	5.425	3.957	2.6075	0.00510511	2.6625	0.00647681	AT5G39890.1		Protein of unknown function (DUF1637)
Thhalv10004493m	47	110	87	86	6.83e-10	0.000446873	0.00646755	1.145	1.089	0.786	1.172	1646	47	94	2.253	2.317	1646	110	187	4.983	2.261	1646	87	188	4.792	1.958	1646	86	165	3.884	3.341	2.776	2.929	3.077	5.307	5.615	5.572	6.058	3.69	5.135	5.101	5.196	2.60725	0.000108738	1.74975	0.00596409	AT5G25770.3		alpha/beta-Hydrolases superfamily protein
Thhalv10018930m	0	0	0	0	NA	NA	NA	-1.137	-0.049	-2.678	0.85	963	0	44	1.803	-0.287	963	0	18	0.82	0.801	963	0	40	1.743	-1.828	963	0	7	0.282	3.306	2.904	3.386	2.484	5.661	5.791	5.185	5.869	4.932	5.079	5.154	5.193	2.6065	0.0002698	2.0695	0.000209146	AT1G78290.2	SNRK2-8,SNRK2.8,SRK2C	Protein kinase superfamily protein
Thhalv10009704m	9	23	17	1	0.00396048	0.209613	0.0140739	1.506	1.006	-3.196	-0.02	360	9	9	0.986	1.486	360	23	23	2.802	0.986	360	17	17	1.981	-3.216	360	1	1	0.108	5.779	5.393	5.089	5.354	7.678	8.749	7.076	8.529	2.853	2.141	2.98	3.306	2.60425	0.00180804	-2.58375	0.0002634	AT1G21940.1
Thhalv10016758m	292	999	393	3186	2.88e-124	6.19e-06	0	1.927	0.517	3.421	2.756	1706	292	292	6.753	4.683	1706	999	999	25.682	3.273	1706	393	393	9.665	6.177	1706	3186	3186	72.364	9.432	8.926	9.446	9.208	11.947	11.832	11.441	12.206	13.902	14.424	13.882	13.947	2.6035	0.000115415	4.78575	9.62133e-06	AT2G39660.1	BIK1	botrytis-induced kinase1
Thhalv10010689m	117	511	209	1381	6.31e-78	4.81e-08	1.22e-251	2.279	0.925	3.535	2.364	897	117	117	5.146	4.643	897	511	511	24.985	3.289	897	209	209	9.776	5.899	897	1381	1381	59.657	7.717	7.352	7.349	6.996	10.079	10.152	9.322	10.271	10.126	10.434	10.265	10.402	2.6025	0.00028114	2.95325	2.0957e-05	AT3G47670.1		Plant invertase/pectin methylesterase inhibitor superfamily protein
Thhalv10020870m	91	472	104	226	2.08e-80	0.265579	9.1e-12	2.527	0.281	1.286	1.432	1331	91	91	2.698	3.959	1331	472	472	15.553	1.713	1331	104	104	3.278	2.718	1331	226	226	6.579	7.31	6.609	6.298	5.755	9.416	9.287	8.955	8.716	7.155	7.27	7.295	7.409	2.6005	0.0010396	0.78925	0.0666012	AT3G20330.1	PYRB	PYRIMIDINE B
Thhalv10016774m	2969	24758	5785	28343	0	1.84e-249	0	3.212	1.051	3.229	6.095	1714	2969	2969	68.346	9.307	1714	24758	24758	633.503	7.146	1714	5785	5785	141.613	9.324	1714	28343	28343	640.757	9.3	8.646	8.939	8.931	11.703	11.213	11.061	12.237	11.093	11.415	11.209	11.207	2.5995	0.000470356	2.277	3.67813e-05	AT2G36880.1	MAT3	methionine adenosyltransferase 3
Thhalv10017136m	1	24	2	27	1.44e-07	0.744627	6.95e-07	4.737	1.089	4.729	-4.26	756	1	1	0.052	0.477	756	24	24	1.392	-3.171	756	2	2	0.111	0.469	756	27	27	1.384	4.692	1.279	2.397	3.981	5.993	5.114	5.415	6.223	5.409	5.594	5.991	5.429	2.599	0.028231	2.5185	0.0245707	AT2G31180.1	ATMYB14,MYB14,MYB14AT	myb domain protein 14
Thhalv10023745m	115	987	151	3006	1.07e-213	0.0152085	0	3.254	0.482	4.682	2.358	885	115	115	5.127	5.612	885	987	987	48.912	2.84	885	151	151	7.159	7.04	885	3006	3006	131.615	9.103	7.911	8.367	7.727	10.815	10.901	10.796	10.985	12.332	12.989	12.863	12.969	2.59725	0.000550143	4.51125	6.05969e-05	AT1G63220.1		Calcium-dependent lipid-binding (CaLB domain) family protein
Thhalv10019856m	7	109	8	237	4.12e-29	0.900128	1.71e-56	4.114	0.282	5.056	-1.244	654	7	7	0.422	2.87	654	109	109	7.31	-0.962	654	8	8	0.513	3.812	654	237	237	14.042	5.756	5.623	6.166	6.164	9.017	8.18	8.011	8.886	9.765	9.993	10.249	9.695	2.59625	0.000411836	3.99825	1.47934e-05	AT1G71970.1
Thhalv10016756m	122	148	126	946	0.00201776	0.57782	2.41e-143	1.193	0.458	3.541	4.341	1536	122	789	20.267	5.534	1536	148	1623	46.342	4.799	1536	126	1019	27.835	7.882	1536	946	9351	235.898	6.073	5.214	5.28	4.964	8.168	8.206	7.452	8.082	8.739	9.687	9.602	10.237	2.59425	0.000475604	4.1835	0.000133097	AT2G27500.1		Glycosyl hydrolase superfamily protein
Thhalv10005448m	26	83	56	14	1.22e-10	0.0011509	0.0558757	1.828	1.196	-0.919	0.064	981	26	26	1.046	1.892	981	83	83	3.711	1.26	981	56	56	2.395	-0.855	981	14	14	0.553	5.564	6.026	5.804	6.205	8.869	8.585	8.161	8.352	5.345	6.709	5.511	6.007	2.592	0.000128356	-0.00675	0.985905	AT5G61340.1
Thhalv10013609m	240	2016	362	2617	0	2.12e-08	0	3.223	0.681	3.42	2.604	1558	240	240	6.078	5.827	1558	2016	2016	56.75	3.285	1558	362	362	9.749	6.024	1558	2617	2617	65.087	8.909	8.94	8.957	8.826	11.335	11.617	11.309	11.726	10.629	11.206	11.076	11.222	2.58875	2.7428e-05	2.12525	3.85112e-05	AT5G53050.2		alpha/beta-Hydrolases superfamily protein
Thhalv10027671m	9	37	15	71	3.28e-06	0.358448	8.39e-12	2.192	0.825	2.953	-2.524	2043	9	9	0.174	-0.332	2043	37	37	0.794	-1.699	2043	15	15	0.308	0.429	2043	71	71	1.347	5.807	5.836	5.546	4.882	8.39	8.15	7.459	8.419	11.019	11.352	11.034	11.091	2.58675	0.000600944	5.60625	1.19839e-05	AT5G26190.1		Cysteine/Histidine-rich C1 domain family protein
Thhalv10001581m	1546	19474	6901	23872	0	0	0	3.808	2.247	3.923	5.753	1131	1546	1546	53.933	9.561	1131	19474	19475	755.194	8	1131	6901	6901	256.012	9.676	1131	23872	23872	817.87	13.345	13.061	13.418	12.642	15.473	15.498	15.731	16.105	16.684	16.953	16.984	16.812	2.58525	0.000181439	3.74175	1.7054e-05	AT2G43570.1	CHI	chitinase, putative
Thhalv10001376m	117	215	360	755	1.05e-12	6.08e-33	2.58e-103	1.035	1.532	2.572	3.517	2272	117	659	11.444	4.552	2272	215	1215	23.454	5.049	2272	360	1793	33.112	6.089	2272	755	3991	68.066	7.144	6.341	6.555	6.079	9.217	9.099	8.482	9.662	9.627	9.677	9.542	9.748	2.58525	0.000754901	3.11875	5.48348e-05	AT2G44500.1		O-fucosyltransferase family protein
Thhalv10018693m	179	1373	452	661	2.32e-283	7.44e-32	7.35e-57	3.092	1.425	1.858	2.252	1483	179	179	4.762	5.344	1483	1373	1373	40.604	3.677	1483	452	452	12.788	4.11	1483	661	661	17.271	6.894	6.313	6.42	5.961	8.941	8.748	8.829	9.405	8.67	9.168	9.026	9.124	2.58375	0.00022248	2.6	9.46807e-05	AT1G77810.2		Galactosyltransferase family protein
Thhalv10013444m	124	319	76	143	4.21e-30	0.0125071	0.696588	1.516	-0.618	0.179	1.789	1416	124	124	3.455	3.305	1416	319	319	9.88	1.171	1416	76	76	2.252	1.968	1416	143	143	3.913	5.092	5.146	4.931	4.934	7.714	7.608	7.139	7.975	5.893	6.278	5.682	6.133	2.58325	9.25702e-05	0.97075	0.000978914	AT5G04980.2		DNAse I-like superfamily protein
Thhalv10017184m	19	3	8	4	0.00680037	0.158189	0.00194736	-2.939	-1.247	-3.044	4.465	1736	19	972	22.092	1.526	1736	3	114	2.88	3.218	1736	8	385	9.305	1.421	1736	4	120	2.678	9.739	10.761	11.347	11.209	13.233	13.096	13.062	13.994	10.148	9.85	9.857	10.208	2.58225	0.00211966	-0.74825	0.112518	AT2G32870.1		TRAF-like family protein
Thhalv10001440m	98	1100	251	1193	3.34e-261	2.11e-18	6.64e-220	3.641	1.445	3.579	1.492	1375	98	98	2.812	5.133	1375	1100	1100	35.086	2.937	1375	251	251	7.659	5.071	1375	1193	1193	33.62	7.149	6.188	6.589	6.195	9.368	8.271	9.206	9.588	10.838	11.057	11.052	10.981	2.578	0.0011633	4.45175	1.81813e-05	AT2G43820.1	ATSAGT1,GT,SAGT1,SGT1,UGT74F2	UDP-glucosyltransferase 74F2
Thhalv10007787m	933	1250	591	677	2.99e-30	1.8e-12	2.54e-15	0.574	-0.57	-0.489	4.869	1260	933	933	29.216	5.443	1260	1250	1250	43.509	4.299	1260	591	591	19.68	4.38	1260	677	677	20.82	4.462	5.173	5.239	5.694	7.761	7.524	7.355	8.223	6.77	7.103	6.802	6.809	2.57375	0.000628297	1.729	0.0012165	AT1G05170.2		Galactosyltransferase family protein
Thhalv10024802m	2	1	0	2	1	0.644043	1	0.081	-1.364	0.772	2.724	2353	2	394	6.607	2.805	2353	1	375	6.99	1.36	2353	0	144	2.568	3.496	2353	2	685	11.28	10.768	10.594	10.821	10.515	13.294	13.239	13.094	13.349	12.208	12.468	12.748	12.572	2.5695	2.27248e-05	1.8245	5.32341e-05	AT4G35310.1	ATCPK5,CPK5	calmodulin-domain protein kinase 5
Thhalv10010024m	1106	810	2790	4301	0.0312466	1.93e-192	0	-0.297	1.423	1.933	5.236	1158	1106	1106	37.684	4.939	1158	810	810	30.678	6.659	1158	2790	2790	101.09	7.169	1158	4301	4301	143.919	9.705	9.809	9.565	8.889	12.009	11.881	12.156	12.2	13.218	13.461	12.796	13.002	2.5695	0.000161202	3.62725	4.36658e-05	AT1G18740.1		Protein of unknown function (DUF793)
Thhalv10018506m	137	102	202	34	0.587958	0.000104083	2.45e-17	-0.273	0.649	-2.037	1.76	1596	137	137	3.387	1.487	1596	102	102	2.803	2.409	1596	202	202	5.31	-0.277	1596	34	34	0.825	2.989	2.758	3.012	2.983	5.669	5.234	5.911	5.204	3.287	3.372	3.327	2.96	2.569	9.27219e-05	0.301	0.0453383	AT1G73880.1	UGT89B1	UDP-glucosyl transferase 89B1
Thhalv10024665m	6	6	1	3	0.840019	0.22763	0.401277	0.09	-1.29	-1.089	2.073	2194	6	234	4.208	2.163	2194	6	224	4.478	0.783	2194	1	90	1.721	0.984	2194	3	112	1.978	8.852	8.562	8.64	8.5	11.327	11.18	10.757	11.563	11.123	11.589	11.283	11.695	2.56825	9.7832e-05	2.784	2.07462e-05	AT4G30600.1		signal recognition particle receptor alpha subunit family protein
Thhalv10003118m	53	81	51	42	0.000620341	1	0.197862	0.765	0.033	-0.361	-0.047	2160	53	53	0.968	0.718	2160	81	81	1.645	-0.014	2160	51	51	0.991	-0.408	2160	42	42	0.753	4.307	4.825	4.416	3.673	7.098	7.624	5.904	6.864	6.031	7.084	6.867	6.737	2.56725	0.00233066	2.3745	0.000756261	AT2G15042.1		Leucine-rich repeat (LRR) family protein
Thhalv10016537m	251	3147	425	4049	0	1.31e-13	0	3.801	0.848	3.986	2.604	1629	251	251	6.079	6.405	1629	3147	3147	84.727	3.452	1629	425	425	10.947	6.59	1629	4049	4049	96.313	6.747	6.86	6.765	6.866	9.144	9.512	9.076	9.771	9.022	9.362	9.415	9.519	2.56625	7.1575e-05	2.52	1.31305e-05	AT2G29990.1	NDA2	alternative NAD(P)H dehydrogenase 2
Thhalv10013735m	566	677	711	391	3.88e-11	3.69e-07	1.09e-11	0.463	0.455	-0.542	4.707	1363	566	902	26.111	5.17	1363	677	1119	36.006	5.162	1363	711	1163	35.801	4.165	1363	391	631	17.939	6.88	6.787	6.697	6.399	9.143	8.972	9.205	9.694	8.844	8.781	8.752	8.789	2.56275	9.93232e-05	2.10075	1.70516e-05	AT5G11650.1		alpha/beta-Hydrolases superfamily protein
Thhalv10020755m	3730	8819	1642	7796	0	1.12e-148	1.81e-251	1.393	-1.097	1.033	6.395	1773	3730	3782	84.164	7.788	1773	8819	8937	221.068	5.298	1773	1642	1663	39.354	7.428	1773	7796	7879	172.195	8.784	9.003	9.256	9.909	11.718	11.701	11.251	12.53	11.142	11.691	11.585	11.746	2.562	0.00110175	2.303	0.000410582	AT3G11170.1	FAD7,FADD	fatty acid desaturase 7
Thhalv10006072m	65	319	394	1255	5.64e-53	9.67e-63	5.01e-265	2.448	2.689	4.245	0.562	1737	65	65	1.476	3.01	1737	319	319	8.054	3.251	1737	394	394	9.517	4.807	1737	1255	1255	27.996	6.491	5.659	5.728	5.429	8.226	8.264	8.309	8.756	9.675	9.992	10.108	10.097	2.562	0.000302131	4.14125	2.8644e-05	AT3G63010.1	ATGID1B,GID1B	alpha/beta-Hydrolases superfamily protein
Thhalv10025929m	7	25	21	15	0.000424367	0.0182504	0.186188	1.989	1.673	1.073	-2.382	1440	7	7	0.192	-0.393	1440	25	25	0.761	-0.709	1440	21	21	0.612	-1.309	1440	15	15	0.404	3.604	3.419	3.246	3.462	6.061	6.328	5.746	5.84	4.935	5.53	5.328	5.186	2.561	5.41597e-05	1.812	7.34659e-05	AT4G14465.1	AHL20	AT-hook motif nuclear-localized protein 20
Thhalv10022021m	10	79	20	249	1.73e-17	0.0962847	2.82e-56	3.134	1.088	4.612	0.754	234	10	10	1.686	3.888	234	79	79	14.807	1.842	234	20	20	3.586	5.366	234	249	249	41.233	5.389	5.349	5.583	4.936	7.884	7.701	7.635	8.278	9.227	9.697	9.553	9.567	2.56025	0.000117667	4.19675	1.07849e-05	AT3G08990.1		Yippee family putative zinc-binding protein
Thhalv10020082m	2752	4468	1570	5560	6.54e-183	1.42e-53	1.69e-164	0.851	-0.721	0.988	5.229	2896	2752	2752	37.494	6.08	2896	4468	4468	67.664	4.508	2896	1570	1570	22.746	6.217	2896	5560	5560	74.393	6.344	6.162	6.038	6.274	8.842	8.523	7.944	9.741	8.547	8.831	8.976	8.878	2.558	0.00140095	2.6035	1.28684e-05	AT3G09920.1	PIP5K9	phosphatidyl inositol monophosphate 5 kinase
Thhalv10021556m	48	191	60	504	9.98e-28	0.224549	1.91e-88	2.145	0.411	3.366	0.917	1003	48	48	1.888	3.062	1003	191	191	8.352	1.328	1003	60	60	2.51	4.283	1003	504	504	19.471	6.739	7.173	7.075	6.872	9.391	9.762	8.976	9.962	9.454	10.078	10.08	10.059	2.558	0.000218416	2.953	3.03488e-05	AT3G15540.1	IAA19,MSG2	indole-3-acetic acid inducible 19
Thhalv10022180m	77	903	80	594	1.6e-217	0.66645	3.09e-90	3.705	0.144	2.922	1.839	849	77	77	3.578	5.544	849	903	903	46.647	1.983	849	80	80	3.954	4.761	849	594	594	27.11	8.429	8.413	8.474	8.448	11.177	10.984	10.508	11.325	10.278	10.839	10.34	10.408	2.5575	8.86021e-05	2.02525	3.18985e-05	AT3G04630.2	WDL1	WVD2-like 1
Thhalv10020521m	54	660	142	1150	4.11e-161	4.91e-11	2.32e-248	3.764	1.483	4.386	0.453	1557	54	54	1.368	4.217	1557	660	660	18.591	1.936	1557	142	142	3.827	4.839	1557	1150	1150	28.62	5.108	4.594	4.753	4.864	7.51	7.346	6.943	7.742	7.725	8.237	7.934	8.2	2.5555	0.000120352	3.19425	1.7169e-05	AT3G09000.1		proline-rich family protein
Thhalv10013517m	325	45	191	31	3.26e-41	2.19e-06	1.09e-67	-2.926	-0.632	-3.291	5.637	2499	325	3152	49.766	2.711	2499	45	373	6.546	5.005	2499	191	1912	32.102	2.346	2499	31	328	5.086	4.815	4.252	4.804	4.056	7.173	7.012	6.673	7.28	5.524	5.686	5.533	5.611	2.55275	0.000206233	1.10675	0.00237819	AT5G57180.2	CIA2	chloroplast import apparatus 2
Thhalv10008149m	62	449	53	271	3.84e-91	0.827224	2.36e-28	3.009	-0.138	2.102	0.878	1331	62	62	1.838	3.887	1331	449	449	14.795	0.74	1331	53	53	1.671	2.98	1331	271	271	7.89	5.82	5.356	5.049	4.847	7.885	7.374	7.343	8.677	7.817	8.375	8.264	8.274	2.55175	0.00134472	2.9145	8.84415e-05	AT1G02860.1	BAH1,NLA	SPX (SYG1/Pho81/XPR1) domain-containing protein
Thhalv10000158m	543	1630	739	1660	9.44e-178	6.67e-11	5.88e-111	1.738	0.533	1.586	3.704	1644	543	543	13.032	5.442	1644	1630	1630	43.484	4.237	1644	739	739	18.86	5.29	1644	1660	1660	39.126	8.46	8.11	7.983	8.307	10.696	10.787	10.364	11.211	10.626	11.072	10.834	10.793	2.5495	0.000130117	2.61625	1.91392e-05	AT2G24100.1
Thhalv10025932m	36	200	104	338	3.49e-36	2.82e-09	6.32e-57	2.626	1.619	3.205	0.511	997	36	36	1.425	3.137	997	200	200	8.798	2.13	997	104	104	4.377	3.716	997	338	338	13.137	5.524	5.023	5.472	4.683	7.663	8.022	6.961	8.254	8.855	9.573	9.302	9.374	2.5495	0.000930822	4.1005	2.88764e-05	AT4G15417.1	ATRTL1,RTL1	RNAse II-like 1
Thhalv10029032m	1	7	2	42	0.0399672	0.744627	1.09e-10	2.96	1.088	5.366	-3.669	502	1	1	0.079	-0.709	502	7	7	0.612	-2.581	502	2	2	0.167	1.697	502	42	42	3.242	4.051	3.703	2.734	3.617	6.545	6.187	5.761	5.81	6.598	6.921	6.802	6.782	2.5495	0.00082243	3.2495	0.000107315	AT4G12410.1		SAUR-like auxin-responsive protein family
Thhalv10013330m	476	3021	1777	1779	0	5.72e-196	7.08e-153	2.818	1.989	1.876	3.291	1919	476	476	9.787	6.109	1919	3021	3021	69.043	5.28	1919	1777	1777	38.853	5.167	1919	1779	1779	35.922	6.875	6.345	5.962	6.431	9.042	8.888	8.997	8.88	8.918	8.744	9.022	8.684	2.5485	0.000107897	2.43875	8.43974e-05	AT5G17760.1		P-loop containing nucleoside triphosphate hydrolases superfamily protein
Thhalv10000226m	453	3299	642	3271	0	2.58e-11	0	3.017	0.591	2.826	3.641	1433	453	453	12.473	6.658	1433	3299	3299	100.967	4.232	1433	642	642	18.797	6.467	1433	3271	3271	88.449	7.964	7.577	6.838	6.76	9.717	9.845	9.154	10.612	10.355	11.266	10.714	10.935	2.54725	0.00211305	3.53275	0.000167037	AT2G23790.1		Protein of unknown function (DUF607)
Thhalv10024330m	5768	4377	9431	5208	0.00061324	8.95e-259	1.82e-21	-0.246	0.798	-0.174	6.174	3153	5768	5768	72.179	5.928	3153	4377	4377	60.883	6.972	3153	9431	9431	125.5	6	3153	5208	5208	64.004	7.433	7.281	7.306	7.217	9.94	10.031	9.788	9.646	10.094	10.105	9.931	10.38	2.542	2.56086e-05	2.81825	9.48426e-06	AT4G15530.1	PPDK	pyruvate orthophosphate dikinase
Thhalv10026588m	14	7	22	17	0.466512	0.238996	0.922533	-0.847	0.741	0.254	-0.112	597	14	14	0.925	-0.959	597	7	7	0.514	0.629	597	22	22	1.546	0.142	597	17	17	1.103	5.656	5.743	5.275	3.366	7.523	7.615	6.886	8.181	7.422	8.61	8.673	8.13	2.54125	0.0108347	3.19875	0.00367968	AT4G38080.1		hydroxyproline-rich glycoprotein family protein
Thhalv10010321m	376	1627	345	2268	6.55e-244	0.994286	1.09e-294	2.266	-0.036	2.566	2.97	1894	376	376	7.833	5.236	1894	1627	1627	37.675	2.934	1894	345	345	7.643	5.536	1894	2268	2268	46.4	6.265	6.265	6.215	6.413	8.889	8.662	8.404	9.362	9.559	9.743	9.638	9.642	2.53975	0.000139014	3.356	4.2345e-06	AT3G54030.1		Protein kinase protein with tetratricopeptide repeat domain
Thhalv10004881m	157	941	264	1158	4.2e-173	1.24e-08	1.15e-170	2.736	0.839	2.857	2.644	991	157	157	6.251	5.38	991	941	941	41.645	3.483	991	264	264	11.177	5.501	991	1158	1158	45.279	7.299	7.163	7.072	6.826	9.585	9.782	9.114	10.03	9.621	10.103	9.855	9.986	2.53775	0.000163751	2.80125	1.75449e-05	AT5G47960.1	ATRABA4C,RABA4C,SMG1	RAB GTPase homolog A4C
Thhalv10026030m	0	1	0	0	0.524206	NA	NA	1.417	0.045	-1.35	3.326	1330	0	338	10.027	4.743	1330	1	812	26.776	3.371	1330	0	328	10.347	1.976	1330	0	135	3.933	5.995	5.377	5.276	5.428	8.291	8.009	7.652	8.272	5.499	5.619	5.646	5.743	2.537	0.000169951	0.10775	0.579281	AT4G26110.1	ATNAP1;1,NAP1;1	nucleosome assembly protein1;1
Thhalv10026740m	74	544	179	1120	7.41e-111	3.47e-12	1.6e-221	3.07	1.351	3.947	3.288	315	74	78	9.77	6.358	315	544	589	82.007	4.639	315	179	187	24.908	7.235	315	1120	1225	150.69	9.649	9.691	9.239	8.549	12.074	12.304	11.053	11.845	12.723	12.798	12.398	12.594	2.537	0.00142303	3.34625	8.48282e-05	AT4G14365.1	XBAT34	XB3 ortholog 4 in Arabidopsis thaliana
Thhalv10006663m	1	0	4	1	1	0.335041	1	-0.266	1.621	0.152	0.975	3353	1	167	1.965	0.709	3353	0	125	1.635	2.596	3353	4	483	6.044	1.127	3353	1	189	2.184	9.415	9.482	9.598	8.731	11.827	12.052	11.586	11.908	11.278	11.149	11.192	11.263	2.53675	0.000165573	1.914	0.000203333	AT1G27770.1	ACA1,PEA1	autoinhibited Ca2+-ATPase 1
Thhalv10007936m	3955	181	2009	8	0	1.04e-110	0	-4.297	-0.888	-8.975	6.935	1275	3955	3955	122.39	2.638	1275	181	181	6.226	6.047	1275	2009	2009	66.112	-2.04	1275	8	8	0.243	1.336	1.446	1.362	1.423	3.819	3.633	3.193	5.069	2.475	1.599	1.644	1.99	2.53675	0.00183277	0.53525	0.0505473	AT1G26790.1		Dof-type zinc finger DNA-binding family protein
Thhalv10012922m	24114	13747	25499	21892	1.16e-251	2.98e-47	5.88e-81	-0.729	0.149	-0.203	11.195	2390	24114	141971	2343.76	10.466	2390	13747	77090	1414.63	11.344	2390	25499	148112	2600.18	10.992	2390	21892	125589	2036.16	12.755	11.91	12.273	12.157	14.947	14.745	14.401	15.144	13.853	14.025	14.204	14.126	2.5355	0.000223961	1.77825	0.000249908	AT5G02500.1	AT-HSC70-1,HSC70,HSC70-1,HSP70-1	heat shock cognate protein 70-1
Thhalv10004557m	2	4	24	7	0.506311	1.4e-05	0.238064	1.152	3.673	1.781	-4.066	1322	2	2	0.06	-2.914	1322	4	4	0.133	-0.393	1322	24	24	0.762	-2.285	1322	7	7	0.205	5.642	5.159	5.02	4.56	7.302	8.498	7.73	6.991	8.738	9.22	8.9	9.391	2.535	0.001697	3.967	4.00612e-05	AT5G64100.1		Peroxidase superfamily protein
Thhalv10005794m	1255	13542	3187	24952	0	5.82e-222	0	3.585	1.434	4.288	4.124	2839	1255	1255	17.442	7.709	2839	13542	13542	209.2	5.558	2839	3187	3187	47.101	8.412	2839	24952	24952	340.564	8.38	8.149	8.091	7.563	10.474	10.419	10.315	11.115	10.696	11.172	11.414	11.349	2.535	0.000267371	3.112	6.06995e-05	AT3G57630.1		exostosin family protein
Thhalv10020669m	4806	2218	2971	1460	2.27e-114	1.09e-67	0	-0.989	-0.623	-1.796	6.836	1802	4806	5218	114.251	5.847	1802	2218	2365	57.56	6.213	1802	2971	3187	74.206	5.04	1802	1460	1530	32.9	7.41	7.418	6.924	7.237	9.673	9.903	9.195	10.352	9.186	9.448	9.268	9.555	2.5335	0.00034252	2.117	4.00405e-05	AT3G08730.1	ATPK1,ATPK6,ATS6K1,PK1,PK6,S6K1	protein-serine kinase 1
Thhalv10007336m	96	894	1031	8951	1.7e-199	2.47e-212	0	3.399	3.523	6.524	1.43	1596	96	109	2.695	4.829	1596	894	1034	28.414	4.953	1596	1031	1178	30.969	7.954	1596	8951	10213	247.958	9.391	6.716	7.55	6.388	8.889	10.375	10.395	10.517	13.356	14.508	14.19	14.34	2.53275	0.0263471	6.58725	0.000257588	AT1G26390.1		FAD-binding Berberine family protein
Thhalv10015022m	1	10	7	30	0.00598542	0.0725409	1.09e-07	3.474	2.896	4.881	-4.461	869	1	1	0.045	-0.987	869	10	10	0.505	-1.565	869	7	7	0.338	0.42	869	30	30	1.338	2.627	1.925	2.772	2.861	4.958	4.804	5.012	5.535	5.812	6.568	6.24	6.69	2.531	0.000335227	3.78125	6.20785e-05
Thhalv10028686m	9250	2620	6628	1525	0	6.07e-57	0	-1.668	-0.393	-2.627	7.553	1944	9250	9250	187.74	5.885	1944	2620	2620	59.108	7.16	1944	6628	6628	143.053	4.926	1944	1525	1525	30.397	6.275	6.687	6.627	6.531	9.09	9.208	8.637	9.307	7.517	7.656	7.499	7.287	2.5305	8.41945e-05	0.95975	0.000445042	AT4G02920.1
Thhalv10028497m	150	405	194	2019	3.55e-40	0.00715248	0	1.586	0.46	3.725	1.573	1989	150	150	2.976	3.159	1989	405	405	8.93	2.033	1989	194	194	4.092	5.298	1989	2019	2019	39.333	4.754	4.562	4.652	4.404	7.212	7.023	7.071	7.188	8.772	9.199	8.979	9.059	2.5305	2.15289e-05	4.40925	4.97184e-06	AT4G12120.1	ATSEC1B,SEC1B	Sec1/munc18-like (SM) proteins superfamily
Thhalv10014995m	226	547	242	865	5.22e-47	0.22763	5.81e-77	1.431	0.194	1.911	3.509	783	226	226	11.388	4.94	783	547	548	30.695	3.703	783	242	243	13.021	5.42	783	865	865	42.807	10.48	10.424	10.542	10.23	12.829	13.162	13.018	12.786	13.257	13.784	13.682	13.828	2.52975	3.04073e-05	3.21875	1.40313e-05	AT5G13190.1
Thhalv10017040m	155	471	247	567	7.19e-53	5.22e-07	2.14e-48	1.99	0.865	1.983	3.505	1453	155	418	11.351	5.495	1453	471	1494	45.095	4.37	1453	247	716	20.676	5.488	1453	567	1683	44.882	9.034	8.144	8.197	7.983	10.813	10.943	10.375	11.345	10.604	10.812	10.812	10.844	2.5295	0.000611788	2.4285	0.000174638	AT2G38610.1		RNA-binding KH domain-containing protein
Thhalv10019620m	12	65	24	398	2.51e-12	0.0666982	5.44e-94	2.59	1.089	5.025	-0.327	594	12	12	0.797	2.263	594	65	65	4.799	0.762	594	24	24	1.695	4.698	594	398	398	25.963	6.747	6.004	6.476	6.427	9.136	8.976	8.348	9.307	11.386	11.781	11.35	11.566	2.52825	0.000308022	5.10725	9.23521e-06	AT1G66480.1	PMI2	plastid movement impaired 2
Thhalv10023346m	152	651	159	747	1.79e-97	0.463049	4.69e-84	2.251	0.154	2.271	1.625	1944	152	152	3.085	3.876	1944	651	651	14.687	1.779	1944	159	159	3.432	3.896	1944	747	747	14.89	6.449	6.195	6.212	5.898	8.481	8.884	8.334	9.168	7.329	7.403	7.756	7.703	2.52825	0.000174462	1.35925	0.000314183	AT1G61640.1		Protein kinase superfamily protein
Thhalv10007563m	1470	2361	1009	2983	8.09e-95	1.12e-12	6.76e-90	0.836	-0.454	0.995	4.957	1867	1470	1470	31.066	5.793	1867	2361	2361	55.462	4.503	1867	1009	1009	22.676	5.952	1867	2983	2983	61.911	5.39	5.358	5.628	6.679	8.285	8.33	8.096	8.455	8.116	8.612	8.085	8.257	2.52775	0.000702138	2.50375	0.000627341	AT1G10740.1		alpha/beta-Hydrolases superfamily protein
Thhalv10027793m	475	6111	1309	5063	0	1.05e-102	0	3.988	1.466	3.507	4.29	1529	475	758	19.56	8.278	1529	6111	10825	310.502	5.756	1529	1309	1969	54.032	7.797	1529	5063	8774	222.356	11.61	11.447	11.728	10.882	14.028	14.004	13.483	14.263	12.896	13.143	12.915	13.184	2.52775	0.000266837	1.61775	0.000465345	AT5G41550.1		Disease resistance protein (TIR-NBS-LRR class) family
Thhalv10003679m	3907	865	1875	25	0	3.24e-127	0	-2.022	-0.97	-7.314	5.769	2826	3907	3907	54.548	3.747	2826	865	865	13.424	4.799	2826	1875	1875	27.838	-1.545	2826	25	25	0.343	3.425	4.156	4.224	3.863	6.322	6.354	5.962	7.141	6.153	6.566	6.983	6.665	2.52775	0.000603045	2.67475	0.000131476	AT3G27170.1	ATCLC-B,CLC-B	chloride channel B
Thhalv10025072m	0	0	1	0	NA	0.63105	NA	-1.201	-0.131	-2.965	0.557	2468	0	92	1.471	-0.644	2468	0	36	0.64	0.426	2468	1	79	1.343	-2.408	2468	0	12	0.188	5.59	5.278	4.451	5.385	7.797	7.663	7.539	7.812	6.984	7.098	6.93	7.071	2.52675	0.00030358	1.84475	0.000717252	AT4G15480.1	UGT84A1	UDP-Glycosyltransferase superfamily protein
Thhalv10008227m	294	661	286	962	4.52e-51	0.731129	4.01e-71	1.5	0.125	1.853	2.716	1885	294	314	6.572	4.216	1885	661	799	18.59	2.841	1885	286	322	7.167	4.569	1885	962	1155	23.743	7.781	7.799	7.679	7.429	10.026	10.421	10.132	10.214	11.05	10.786	10.768	10.688	2.52625	3.59557e-05	3.151	9.48478e-06	AT1G23550.1	SRO2	similar to RCD one 2
Thhalv10015148m	12	167	17	148	5.75e-43	0.418535	2.68e-28	3.951	0.591	3.598	-0.545	691	12	12	0.685	3.406	691	167	167	10.599	0.046	691	17	17	1.032	3.053	691	148	148	8.299	5.119	5.038	4.472	5.539	7.335	8.082	7.27	7.58	7.634	8.357	7.555	7.755	2.52475	0.00045451	2.78325	0.000195143	AT3G03341.1
Thhalv10004611m	503	419	188	231	0.829021	5.04e-28	8.49e-29	-0.111	-1.331	-1.148	4.02	1223	503	503	16.228	3.909	1223	419	419	15.026	2.689	1223	188	188	6.45	2.872	1223	231	231	7.319	5.802	5.745	6.491	4.916	8.328	8.103	8.392	8.2	7.679	8.28	7.993	7.876	2.51725	0.00080505	2.2185	0.00129239	AT5G28770.2	AtbZIP63,BZO2H3	bZIP transcription factor family protein
Thhalv10028509m	9	47	4	42	5.84e-09	0.418671	1.59e-05	2.537	-1.081	2.197	-2.426	1908	9	9	0.186	0.111	1908	47	47	1.08	-3.507	1908	4	4	0.088	-0.229	1908	42	42	0.853	2.585	2.242	1.697	1.255	5.216	4.611	4.655	3.365	3.975	1.193	4.102	1.205	2.517	0.00431209	0.674	0.500108	AT4G02390.1	APP,ATPARP1,PARP1,PP	poly(ADP-ribose) polymerase
Thhalv10027727m	182	2153	335	2356	0	2.41e-13	0	3.716	0.968	3.668	2.053	1731	182	182	4.148	5.769	1731	2153	2153	54.549	3.021	1731	335	335	8.12	5.721	1731	2356	2356	52.74	7.14	6.879	6.887	7.02	9.71	9.171	8.825	10.284	9.314	9.647	9.416	9.326	2.516	0.000769805	2.44425	1.10504e-05	AT5G40760.1	G6PD6	glucose-6-phosphate dehydrogenase 6
Thhalv10004603m	7843	6502	5963	18824	0.399726	7.14e-30	0	-0.118	-0.307	1.237	7.806	1383	7843	7843	223.754	7.688	1383	6502	6502	206.19	7.499	1383	5963	5963	180.906	9.043	1383	18824	18824	527.41	8.544	8.821	8.837	8.713	11.864	10.207	11.723	11.181	13.565	14.268	14.269	13.972	2.515	0.00150815	5.28975	8.26737e-06	AT3G29240.1		Protein of unknown function (DUF179)
Thhalv10023672m	61	587	260	474	5.33e-133	8.99e-33	2.18e-72	3.427	2.181	2.932	1.461	874	61	61	2.754	4.888	874	587	590	29.606	3.642	874	260	260	12.482	4.393	874	474	474	21.015	4.961	4.565	4.935	4.841	7.119	7.348	7.482	7.412	6.88	7.802	7.335	7.383	2.51475	3.59557e-05	2.5245	8.31563e-05	AT1G74590.1	ATGSTU10,GSTU10	glutathione S-transferase TAU 10
Thhalv10026227m	85	799	82	1247	4.89e-179	0.915418	2.8e-244	3.385	0.037	3.849	1.733	1009	85	85	3.324	5.118	1009	799	799	34.73	1.77	1009	82	82	3.41	5.582	1009	1247	1247	47.889	5.61	4.913	5.456	5.389	8.058	7.713	7.159	8.492	8.286	9.175	8.788	9.08	2.5135	0.000712166	3.49025	4.8986e-05	AT4G17615.1	ATCBL1,CBL1,SCABP5	calcineurin B-like protein 1
Thhalv10004151m	217	1326	354	1237	7.45e-246	1.91e-10	5.12e-155	2.763	0.794	2.485	2.5	1514	217	217	5.655	5.263	1514	1326	1326	38.412	3.294	1514	354	354	9.81	4.985	1514	1237	1237	31.659	7.954	7.44	7.554	7.312	10.23	10.138	9.869	10.069	9.866	9.988	10.015	9.934	2.5115	6.72392e-05	2.38575	2.70391e-05	AT2G01650.1	PUX2	plant UBX domain-containing protein 2
Thhalv10008147m	1	0	0	1	1	1	1	-1.099	-1.096	0.722	0.09	1854	1	50	1.064	-1.009	1854	0	21	0.497	-1.006	1854	0	22	0.498	0.812	1854	1	84	1.756	7.708	7.508	7.601	7.452	9.896	10.076	9.778	10.564	8.981	8.82	8.931	8.76	2.51125	9.79014e-05	1.30575	2.41083e-05	AT1G33270.1		Acyl transferase/acyl hydrolase/lysophospholipase superfamily protein
Thhalv10024771m	2503	5216	3332	4356	0	9.34e-42	6.13e-81	1.212	0.502	0.774	5.553	2103	2503	2503	46.961	6.765	2103	5216	5216	108.778	6.055	2103	3332	3332	66.478	6.327	2103	4356	4356	80.261	9.268	8.39	8.311	8.192	10.994	10.846	11.016	11.341	10.417	10.872	10.945	10.884	2.509	0.000354859	2.23925	0.000429946	AT4G21490.1	NDB3	NAD(P)H dehydrogenase B3
Thhalv10019520m	27	147	33	124	1.55e-26	0.458229	4.59e-14	2.597	0.378	2.173	0.417	798	27	27	1.335	3.014	798	147	147	8.079	0.795	798	33	33	1.735	2.59	798	124	124	6.021	8.364	7.71	7.978	7.829	10.674	10.589	9.997	10.655	9.13	9.263	9.194	9.493	2.5085	0.000163626	1.29975	0.000474293	AT1G71100.1	RSW10	Ribose 5-phosphate isomerase, type A protein
Thhalv10018441m	7520	8065	7203	5439	8.64e-65	0.102433	6.98e-116	0.254	0.027	-0.493	6.883	2513	7520	7520	118.069	7.137	2513	8065	8065	140.752	6.91	2513	7203	7203	120.263	6.39	2513	5439	5439	83.866	7.008	7.031	6.471	7.314	9.34	9.287	9.241	9.987	9.506	9.752	9.531	9.628	2.50775	0.000271375	2.64825	4.44798e-05	AT1G72770.1	HAB1	homology to ABI1
Thhalv10007464m	4449	6503	3711	4901	4.18e-201	8.9e-06	0.555143	0.7	-0.173	0.114	6.601	1808	4449	4449	97.09	7.301	1808	6503	6503	157.746	6.428	1808	3711	3711	86.12	6.715	1808	4901	4903	105.08	9.581	8.86	9.082	8.861	11.762	11.452	11.137	12.064	10.111	10.658	10.59	10.698	2.50775	0.000330638	1.41825	0.00120261	AT1G33110.1		MATE efflux family protein
Thhalv10001403m	0	0	0	1	NA	NA	1	1.077	0.168	1.984	1.224	1807	0	107	2.336	2.301	1807	0	203	4.927	1.392	1807	0	113	2.624	3.208	1807	1	431	9.242	9.885	9.253	9.358	9.337	12.128	11.573	11.556	12.604	12.467	12.967	12.796	12.753	2.507	0.0004837	3.2875	1.96686e-05	AT2G45300.1		RNA 3\'-terminal phosphate cyclase/enolpyruvate transferase, alpha/beta
Thhalv10003586m	2009	4187	1555	10803	1.78e-281	4.47e-07	0	1.212	-0.281	2.401	4.531	3429	2009	2009	23.117	5.743	3429	4187	4187	53.552	4.25	3429	1555	1555	19.027	6.932	3429	10803	10803	122.077	4.825	4.898	4.924	4.53	7.272	7.5	6.85	7.566	7.133	7.84	7.525	7.939	2.50275	0.00010328	2.815	5.01007e-05	AT5G24810.1		ABC1 family protein
Thhalv10013165m	65	471	42	399	1.33e-95	0.158191	2.21e-53	3.009	-0.542	2.591	0.634	1653	65	65	1.552	3.643	1653	471	471	12.497	0.092	1653	42	42	1.066	3.225	1653	399	399	9.353	6.703	6.834	6.621	6.745	9.281	9.048	8.97	9.611	9.493	10.235	9.544	9.974	2.50175	5.88128e-05	3.08575	2.63449e-05	AT5G04220.2	ATSYTC,NTMC2T1.3,NTMC2TYPE1.3,SYT3,SYTC	Calcium-dependent lipid-binding (CaLB domain) family protein
Thhalv10014260m	116	155	122	128	0.000100799	0.491812	1	0.57	0.161	0.116	2.073	1088	116	116	4.207	2.643	1088	155	155	6.248	2.234	1088	122	122	4.705	2.189	1088	128	128	4.559	3.9	3.581	3.47	3.324	6.246	6.272	5.285	6.477	5.119	6.992	5.588	5.491	2.50125	0.000516426	2.22875	0.00336081	AT5G03990.1
Thhalv10001062m	184	750	197	497	3.51e-108	0.285537	2.67e-28	2.18	0.187	1.408	2.777	1059	184	184	6.855	4.957	1059	750	750	31.061	2.964	1059	197	197	7.805	4.185	1059	497	497	18.185	8.317	8.109	8.125	8.037	10.621	10.506	10.311	11.146	10.068	10.261	10.4	10.329	2.499	0.000108245	2.1175	1.28933e-05	AT5G46620.1
Thhalv10024235m	222	863	186	517	1.07e-119	0.481383	1.3e-22	2.112	-0.166	1.194	1.227	3741	222	222	2.341	3.339	3741	863	863	10.117	1.061	3741	186	186	2.086	2.421	3741	517	517	5.355	2.79	1.859	1.523	1.475	4.591	3.779	3.762	5.502	4.24	4.758	4.383	4.059	2.49675	0.0054668	2.44825	0.000747543	AT4G21820.1		binding;calmodulin binding
Thhalv10012832m	838	10785	1167	23198	0	1.6e-18	0	3.834	0.561	4.761	3.752	2478	838	846	13.47	7.586	2478	10785	10859	192.191	4.313	2478	1167	1174	19.878	8.513	2478	23198	23358	365.252	10.062	9.17	9.357	9.268	12.187	11.939	11.963	11.754	11.167	11.056	11.094	11.177	2.4965	0.000182447	1.65925	0.000445042	AT5G56000.1	AtHsp90.4,Hsp81.4	HEAT SHOCK PROTEIN 81.4
Thhalv10003178m	1754	5377	1917	4604	0	3.07e-06	1.96e-240	1.768	0.217	1.366	4.804	2478	1754	1754	27.928	6.572	2478	5377	5377	95.166	5.021	2478	1917	1917	32.459	6.17	2478	4604	4604	71.993	7.439	7.532	7.56	7.334	10.004	9.821	9.553	10.467	8.986	9.215	9.168	9.189	2.495	0.000129161	1.67325	1.28684e-05	AT5G44090.1		Calcium-binding EF-hand family protein
Thhalv10023362m	5	1	1	0	0.298646	0.359257	0.0374985	-1.037	-1.937	-3.052	-0.184	2555	5	57	0.88	-1.221	2555	1	25	0.429	-2.121	2555	1	14	0.23	-3.236	2555	0	7	0.106	5.436	6.039	5.52	5.733	8.211	8.084	7.568	8.842	5.964	5.899	5.666	6.386	2.49425	0.000528975	0.29675	0.21809	AT1G58520.2	RXW8	lipases;hydrolases, acting on ester bonds
Thhalv10024670m	120	1933	324	3124	0	2.87e-25	0	4.163	1.522	4.677	1.32	1896	120	120	2.497	5.483	1896	1933	1933	44.713	2.842	1896	324	324	7.17	5.997	1896	3124	3124	63.846	8.125	7.891	8.043	7.201	10.213	10.34	9.911	10.769	10.411	10.849	10.853	10.892	2.49325	0.000409423	2.93625	7.76841e-05	AT4G23290.2	CRK21	cysteine-rich RLK (RECEPTOR-like protein kinase) 21
Thhalv10013878m	91	512	77	597	2.66e-91	0.731129	9.36e-83	2.645	-0.152	2.688	1.269	1490	91	91	2.41	3.914	1490	512	512	15.07	1.117	1490	77	77	2.168	3.957	1490	597	597	15.526	5.92	5.873	5.915	5.845	8.394	8.135	7.939	9.05	8.647	9.188	8.874	9.069	2.49125	0.000254574	3.05625	1.02897e-05	AT5G04250.1		Cysteine proteinases superfamily protein
Thhalv10017310m	1	7	2	59	0.0399672	0.744627	1.83e-15	2.96	1.089	5.856	-4.379	821	1	1	0.048	-1.419	821	7	7	0.374	-3.29	821	2	2	0.102	1.477	821	59	59	2.785	4.766	3.981	3.606	3.836	6.268	6.523	6.418	6.935	9.51	9.747	9.669	9.712	2.48875	0.000498498	5.61225	1.41732e-05	AT2G39518.1		Uncharacterised protein family (UPF0497)
Thhalv10020298m	6	6	3	1	0.840019	0.653455	0.0850104	0.224	-1.022	-1.434	2.446	2267	6	313	5.448	2.67	2267	6	329	6.365	1.424	2267	3	145	2.684	1.012	2267	1	118	2.017	9.537	9.245	9.459	9.451	11.995	11.709	11.656	12.286	11.261	11.359	11.431	11.429	2.4885	6.82029e-05	1.947	9.62133e-06	AT3G01540.2	ATDRH1,DRH1	DEAD box RNA helicase 1
Thhalv10021701m	11	250	22	127	8.9e-71	0.079838	1.05e-23	4.659	1.089	3.504	-0.538	630	11	11	0.689	4.121	630	250	250	17.404	0.551	630	22	22	1.465	2.966	630	127	127	7.811	9.204	8.985	8.963	8.844	11.613	11.293	11.465	11.578	10.938	11.126	10.91	10.916	2.48825	2.76993e-05	1.9735	1.4316e-05	AT3G23605.1		Ubiquitin-like superfamily protein
Thhalv10006516m	1926	1068	1925	1825	4.44e-24	0.0475514	6.08e-05	-0.698	0.088	-0.103	5.604	1562	1926	1926	48.65	4.906	1562	1068	1068	29.987	5.692	1562	1925	1925	51.708	5.501	1562	1825	1825	45.273	7.516	7.641	7.904	7.283	10.276	10.065	9.646	10.305	9.381	9.899	9.742	9.986	2.487	0.000131734	2.166	9.46807e-05	AT3G58490.1		Phosphatidic acid phosphatase (PAP2) family protein
Thhalv10022120m	4	37	25	129	5.28e-09	0.000156154	8.96e-31	3.362	2.733	4.986	-0.512	225	4	4	0.701	2.85	225	37	37	7.212	2.221	225	25	25	4.662	4.474	225	129	129	22.216	8.429	7.034	7.804	5.962	9.854	9.352	9.865	10.097	14.091	14.622	14.158	13.863	2.48475	0.00765919	6.87625	7.53787e-05	AT3G18250.1		Putative membrane lipoprotein
Thhalv10005887m	12	141	5	49	8.42e-35	0.259878	1.45e-05	3.717	-1.175	2.003	-1.951	1831	12	12	0.259	1.766	1831	141	142	3.401	-3.126	1831	5	5	0.115	0.052	1831	49	49	1.037	2.676	3.912	3.063	3.135	5.524	6.074	4.498	6.627	2.474	3.59	2.213	2.276	2.48425	0.00601985	-0.55825	0.253988	AT3G56700.1	FAR6	fatty acid reductase 6
Thhalv10028009m	12	106	68	265	7.15e-24	6.18e-11	2.74e-58	3.295	2.591	4.438	0.333	376	12	12	1.259	3.628	376	106	106	12.364	2.924	376	68	68	7.588	4.771	376	265	265	27.31	10.743	10.399	10.72	9.823	13.374	13.176	12.234	12.835	14.235	14.641	13.908	14.224	2.4835	0.000852602	3.83075	4.17532e-05
Thhalv10013737m	1214	3823	1912	6492	0	3.62e-47	0	1.807	0.744	2.392	4.906	1598	1214	1214	29.975	6.713	1598	3823	3823	104.923	5.65	1598	1912	1912	50.202	7.298	1598	6492	6492	157.42	9.944	10.172	10.166	9.761	12.481	12.616	12.219	12.656	12.473	12.83	12.649	12.608	2.48225	4.95369e-05	2.62925	1.47934e-05	AT5G02290.1	NAK	Protein kinase superfamily protein
Thhalv10017945m	7	116	52	63	2.76e-31	1.13e-09	4.19e-11	4.203	2.982	3.144	-1.481	771	7	7	0.358	2.722	771	116	116	6.599	1.501	771	52	52	2.83	1.663	771	63	63	3.166	5.046	4.763	4.053	3.724	6.939	7.196	6.226	7.149	5.559	5.959	5.016	5.626	2.481	0.00156205	1.1435	0.0267871	AT2G40970.1	MYBC1	Homeodomain-like superfamily protein
Thhalv10022708m	349	1826	634	4275	5.76265899318934e-310	7.97e-24	0	2.54	0.95	3.588	3.173	1527	349	349	9.018	5.713	1527	1826	1826	52.445	4.123	1527	634	634	17.421	6.761	1527	4275	4275	108.481	8.086	7.754	7.838	7.276	10.231	10.045	9.956	10.636	11.657	12.05	11.67	11.607	2.4785	0.00020411	4.0075	1.65031e-05	AT2G17220.2		Protein kinase superfamily protein
Thhalv10017204m	115	557	150	223	6.44e-91	0.0177382	5.35e-07	2.428	0.472	0.929	2.301	921	115	115	4.927	4.729	921	557	557	26.524	2.773	921	150	150	6.833	3.23	921	223	223	9.382	10.118	9.924	9.81	9.801	12.527	12.328	11.835	12.87	11.016	11.282	10.979	10.986	2.47675	0.000209456	1.1525	0.000112879	AT2G30260.1	U2B\'\'	U2 small nuclear ribonucleoprotein B
Thhalv10018327m	1434	4238	1211	3400	0	0.0401265	8.26e-147	1.716	-0.155	1.219	4.749	2104	1434	1434	26.891	6.465	2104	4238	4238	88.34	4.594	2104	1211	1211	24.15	5.968	2104	3400	3400	62.617	7.642	7.483	7.972	7.59	10.165	9.958	9.732	10.738	9.193	9.593	9.599	9.63	2.4765	0.000248885	1.832	7.57832e-05	AT1G73730.1	AtEIL3,ATSLIM,EIL3,SLIM1	ETHYLENE-INSENSITIVE3-like 3
Thhalv10028502m	19	982	118	3752	6.86e-306	1.51e-19	0	5.923	2.772	7.676	-1.395	1971	19	19	0.38	4.528	1971	982	1037	23.075	1.377	1971	118	122	2.597	6.281	1971	3752	3955	77.753	1.63	3.076	1.568	1.369	4.21	5.081	4.489	3.765	4.557	5.408	4.663	4.622	2.4755	0.00426065	2.90175	0.0011385	AT4G11470.1	CRK31	cysteine-rich RLK (RECEPTOR-like protein kinase) 31
Thhalv10017354m	34	121	66	109	1.39e-16	0.00135313	8.39e-09	2.238	1.236	1.635	4.811	807	34	574	28.064	7.049	807	121	2437	132.442	6.047	807	66	1272	66.134	6.446	807	109	1816	87.197	13.65	13.454	13.688	13.255	16.055	15.78	16.018	16.093	15.31	15.65	15.493	15.543	2.47475	3.75783e-05	1.98725	2.97535e-05	AT2G41430.1	CID1,ERD15,LSR1	dehydration-induced protein (ERD15)
Thhalv10025457m	3921	1041	4180	491	2.85e-271	2.21e-09	0	-1.761	0.181	-3.024	6.871	1322	3921	3921	117.024	5.11	1322	1041	1041	34.535	7.052	1322	4180	4180	132.665	3.847	1322	491	491	14.392	7.756	7.881	7.858	8.023	10.341	10.561	9.839	10.67	9.179	9.234	9.025	9.119	2.47325	0.000118957	1.25975	2.21573e-05	AT4G13010.1		Oxidoreductase, zinc-binding dehydrogenase family protein
Thhalv10028456m	0	2	0	2	0.260888	NA	0.571131	2.24	0.089	2.296	-2.893	2344	0	8	0.135	-0.653	2344	2	34	0.636	-2.804	2344	0	8	0.143	-0.597	2344	2	40	0.661	4.072	4.236	4.568	4.464	6.994	6.721	6.553	6.96	6.181	6.853	6.595	6.791	2.472	6.38811e-05	2.27	8.35665e-05	AT4G08180.1	ORP1C	OSBP(oxysterol binding protein)-related protein 1C
Thhalv10018953m	789	2491	817	2696	2.18e-285	0.0631511	5.48e-208	1.811	0.139	1.746	4.269	1615	789	789	19.276	6.08	1615	2491	2491	67.646	4.408	1615	817	817	21.226	6.015	1615	2696	2696	64.685	7.268	7.06	7.129	7.141	9.551	9.231	9.393	10.31	9.512	9.904	9.834	9.677	2.47175	0.000261279	2.58225	9.62133e-06	AT1G68160.1		Protein of unknown function (DUF3755)
Thhalv10019385m	10	129	91	276	9.11e-33	5.38e-18	2.57e-63	3.842	3.275	4.761	-0.474	548	10	10	0.72	3.368	548	129	129	10.324	2.801	548	91	91	6.967	4.287	548	276	276	19.516	6.537	5.41	5.727	4.69	7.445	8.787	8.422	7.592	10.984	11.07	10.281	10.43	2.4705	0.00517804	5.10025	8.90039e-05	AT1G65510.1
Thhalv10018575m	152	660	138	251	7.01e-100	0.9512	7.55e-05	2.271	-0.051	0.697	2.194	1311	152	152	4.575	4.465	1311	660	660	22.079	2.143	1311	138	138	4.417	2.891	1311	251	251	7.419	6.061	5.557	5.866	5.205	8.184	8.201	7.93	8.249	7.127	7.214	7.4	7.442	2.46875	0.000135264	1.6235	0.000456141	AT1G77660.1		Histone H3 K4-specific methyltransferase SET7/9 family protein
Thhalv10016757m	522	890	582	845	8.26e-42	0.00680493	1.02e-12	0.922	0.246	0.669	3.622	1673	522	522	12.311	4.544	1673	890	890	23.331	3.868	1673	582	582	14.596	4.291	1673	845	845	19.571	5.828	5.749	5.568	5.137	8.105	7.937	7.555	8.544	7.895	8.236	8.183	8.153	2.46475	0.000326158	2.54625	4.02968e-05	AT2G33700.1		Protein phosphatase 2C family protein
Thhalv10027751m	2	40	7	85	8.87e-12	0.185948	3.68e-21	5.665	2.044	6.259	3.799	1789	2	631	13.917	9.464	1789	40	28803	706.108	5.843	1789	7	2448	57.413	10.058	1789	85	49214	1065.95	12.246	12.074	12.362	11.783	14.805	14.493	14.208	14.814	14.286	15.035	14.71	14.895	2.46375	0.000118979	2.61525	6.85311e-05	AT5G41550.1		Disease resistance protein (TIR-NBS-LRR class) family
Thhalv10001679m	541	3668	869	6061	0	2.73e-23	0	2.914	0.773	3.46	4.547	913	541	541	23.38	7.461	913	3668	3668	176.198	5.32	913	869	869	39.936	8.007	913	6061	6061	257.236	10.989	10.872	10.864	11.127	13.528	13.619	13.279	13.278	13.246	14.245	13.987	14.15	2.463	3.04069e-05	2.944	7.21912e-05	AT2G46650.1	ATCB5-C,B5 #1,CB5-C	cytochrome B5 isoform C
Thhalv10020170m	59	71	30	47	0.0416275	0.0200335	0.16124	0.459	-0.563	-0.11	4.05	2548	59	1070	16.569	4.509	2548	71	1323	22.772	3.487	2548	30	681	11.214	3.94	2548	47	1009	15.344	7.114	7.727	7.627	7.927	10.454	9.523	9.465	10.804	9.316	10.136	10.301	10.154	2.46275	0.00157481	2.378	0.00037329	AT3G10340.1	PAL4	phenylalanine ammonia-lyase 4
Thhalv10012351m	142	541	174	819	2.6e-74	0.0372258	6.54e-104	2.083	0.382	2.502	2.263	1167	142	142	4.801	4.346	1167	541	541	20.332	2.645	1167	174	174	6.256	4.765	1167	819	819	27.194	5.513	5.258	5.323	5.212	7.895	8.146	7.395	7.718	7.869	8.107	7.842	8.113	2.462	8.75862e-05	2.65625	9.62133e-06	AT1G55530.1		RING/U-box superfamily protein
Thhalv10023300m	687	980	729	2869	2.94e-29	0.0288581	4.59e-276	0.665	0.174	2.036	3.451	2479	687	687	10.934	4.116	2479	980	980	17.338	3.625	2479	729	729	12.338	5.487	2479	2869	2869	44.845	5.748	5.818	5.884	5.863	8.213	8.462	7.624	8.862	8.414	8.862	8.41	8.683	2.462	0.000349	2.764	1.15843e-05	AT1G59910.1		Actin-binding FH2 (formin homology 2) family protein
Thhalv10025997m	24	40	39	39	0.00889543	0.0707722	0.173388	0.035	0.876	0.134	0.463	1460	24	51	1.378	0.498	1460	40	47	1.412	1.339	1460	39	88	2.529	0.597	1460	39	57	1.513	7.524	5.5	5.751	6.153	8.82	8.182	9.406	8.362	8.89	9.168	9.085	9.436	2.4605	0.0065134	2.91275	0.00143987	AT4G28050.1	TET7	tetraspanin7
Thhalv10017255m	1344	5343	3739	5190	0	4.55e-296	0	2.144	1.565	1.924	5.47	1196	1344	1344	44.338	7.614	1196	5343	5343	195.929	7.035	1196	3739	3739	131.17	7.394	1196	5190	5190	168.149	10.999	10.178	10.352	10.12	12.866	12.834	12.8	12.963	11.886	12.217	12.163	12.432	2.4535	0.000147843	1.76225	0.000580178	AT2G27830.1
Thhalv10000240m	390	6679	1971	15491	0	5.47e-278	0	4.251	2.426	5.286	3.353	1506	390	390	10.218	7.604	1506	6679	6679	194.505	5.779	1506	1971	1971	54.913	8.639	1506	15491	15491	398.578	10.211	10.117	10.155	10.342	12.868	12.625	12.143	13.002	12.93	13.265	12.815	13.141	2.45325	0.000128356	2.8315	1.05797e-05	AT2G22500.1	ATPUMP5,DIC1,UCP5	uncoupling protein 5
Thhalv10016908m	240	250	207	253	0.0118322	0.62002	0.82034	0.212	-0.124	0.05	2.962	1215	240	240	7.794	3.174	1215	250	250	9.024	2.838	1215	207	207	7.148	3.012	1215	253	253	8.069	8.072	7.222	7.371	7.537	10.115	10.014	9.481	10.405	9.532	9.882	9.802	10.017	2.45325	0.000388733	2.25775	0.000133899	AT2G30160.1		Mitochondrial substrate carrier family protein
Thhalv10027932m	8	171	38	197	3.58e-48	8.78e-06	1.68e-44	4.57	2.337	4.596	-1.497	891	8	8	0.354	3.073	891	171	171	8.417	0.84	891	38	38	1.789	3.099	891	197	197	8.567	6.322	6.053	6.056	5.51	8.606	8.565	8.002	8.57	7.292	7.836	7.675	7.754	2.4505	0.000201774	1.654	0.00048999	AT5G38310.1
Thhalv10006295m	2059	6636	3033	7715	0	7.11e-59	0	1.849	0.654	1.886	6.42	954	2059	2070	85.612	8.269	954	6636	6708	308.381	7.074	954	3033	3063	134.713	8.306	954	7715	7791	316.449	11.785	11.54	11.765	11.412	14.088	14.267	13.477	14.465	13.524	13.839	13.592	13.766	2.44875	0.000230899	2.05475	2.26276e-05	AT2G27030.3	ACAM-2,CAM5	calmodulin 5
Thhalv10022628m	1532	11524	3335	24654	0	5.39e-180	0	3.055	1.206	3.971	4.772	2246	1532	1555	27.317	7.827	2246	11524	11632	227.137	5.978	2246	3335	3375	63.048	8.743	2246	24654	24829	428.359	8.827	8.505	8.927	8.321	11.302	11.251	10.629	11.19	11.509	12.002	11.76	11.859	2.448	0.000163751	3.1375	2.15255e-05	AT2G17290.1	ATCDPK3,ATCPK6,CPK6	Calcium-dependent protein kinase family protein
Thhalv10016817m	11	36	24	20	2.47e-05	0.0416795	0.268377	1.723	0.563	0.523	1.714	1636	11	136	3.28	3.437	1636	36	404	10.83	2.277	1636	24	189	4.847	2.237	1636	20	199	4.713	5.171	4.73	5.507	5.93	8.219	7.703	7.265	7.942	6.268	7.089	6.601	7.095	2.44775	0.000858037	1.42875	0.00697986	AT2G36950.1		Heavy metal transport/detoxification superfamily protein
Thhalv10012527m	59	144	45	82	2.78e-13	0.488508	0.200781	2.169	-0.013	1.011	4.304	3547	59	1776	19.756	6.473	3547	144	7186	88.853	4.291	3547	45	1655	19.577	5.315	3547	82	3644	39.808	9.957	9.669	9.555	9.492	12.097	11.963	12.022	12.369	10.504	10.878	10.89	10.911	2.4445	4.88399e-05	1.1275	0.000483092	AT5G18620.2	CHR17	chromatin remodeling factor17
Thhalv10007825m	1336	2257	1618	7839	5.96e-102	3.21e-12	0	0.909	0.365	2.527	5.178	1456	1336	1336	36.204	6.087	1456	2257	2257	67.985	5.543	1456	1618	1618	46.626	7.705	1456	7839	7839	208.621	7.672	7.774	7.769	7.356	10.125	10.075	9.583	10.565	11.309	11.669	11.388	11.401	2.44425	0.000203577	3.799	8.09596e-06	AT1G16670.1		Protein kinase superfamily protein
Thhalv10007574m	1062	6408	1488	5926	0	4.66e-24	0	2.746	0.575	2.454	4.701	1611	1062	1062	26.01	7.447	1611	6408	6408	174.45	5.276	1611	1488	1488	38.754	7.155	1611	5926	5926	142.536	8.78	8.671	8.503	8.815	11.143	10.955	11.149	11.292	10.177	10.971	11.137	11.091	2.4425	2.72979e-05	2.15175	0.000260657	AT1G24100.1	UGT74B1	UDP-glucosyl transferase 74B1
Thhalv10007113m	496	4443	930	5137	0	2.71e-37	0	3.316	0.996	3.347	3.046	2369	496	496	8.261	6.362	2369	4443	4443	82.254	4.042	2369	930	930	16.471	6.393	2369	5137	5137	84.024	6.771	6.302	6.536	6.42	8.957	8.653	8.777	9.409	8.849	9.255	9.362	9.378	2.44175	0.00012578	2.70375	2.5681e-05	AT1G14710.1		hydroxyproline-rich glycoprotein family protein
Thhalv10013898m	4	19	3	5	0.000803013	1	1	2.401	-0.326	0.296	-2.795	1095	4	4	0.144	-0.394	1095	19	19	0.761	-3.121	1095	3	3	0.115	-2.499	1095	5	5	0.177	2.986	2.818	2.042	1.439	4.971	4.489	4.68	4.911	2.074	1.146	1.143	3.913	2.4415	0.00159598	-0.25225	0.767007	AT5G53290.1	CRF3	cytokinin response factor 3
Thhalv10011632m	87	469	120	256	9.8e-82	0.014288	4.05e-17	2.583	0.552	1.531	1.453	1254	87	87	2.737	4.036	1254	469	469	16.403	2.005	1254	120	120	4.015	2.984	1254	256	256	7.91	5.732	5.43	5.59	5.168	8.002	7.853	7.858	7.957	7.486	7.293	7.616	7.607	2.4375	4.1669e-05	2.0205	4.61879e-05	AT1G49910.1	BUB3.2	Transducin/WD40 repeat-like superfamily protein
Thhalv10008371m	1308	3221	1203	2123	3.25e-277	0.935725	1.63e-30	1.453	-0.032	0.673	5.234	1371	1308	1308	37.643	6.687	1371	3221	3221	103.038	5.202	1371	1203	1203	36.816	5.907	1371	2123	2123	60.003	9.587	9.113	8.967	9.658	11.882	11.482	11.548	12.148	11.587	12.045	11.737	11.736	2.43375	0.000232499	2.445	7.4384e-05	AT1G01720.1	ANAC002,ATAF1	NAC (No Apical Meristem) domain transcriptional regulator superfamily protein
Thhalv10015499m	151	184	174	96	0.000504674	0.108576	7.66e-05	0.438	0.294	-0.679	2.55	1017	151	151	5.858	2.988	1017	184	184	7.935	2.844	1017	174	174	7.179	1.871	1017	96	96	3.658	3.973	3.235	3.464	3.382	6.108	5.658	6.128	5.887	4.413	5.133	4.734	4.724	2.43175	0.00013025	1.2375	0.00225601	AT5G50130.1		NAD(P)-binding Rossmann-fold superfamily protein
Thhalv10000957m	233	5880	352	5626	0	3.36e-08	0	4.646	0.672	4.411	2.824	1755	233	315	7.082	7.47	1755	5880	7097	177.354	3.496	1755	352	472	11.284	7.235	1755	5626	6824	150.668	8.943	8.469	8.719	8.829	11.346	10.889	11.013	11.432	10.738	11.426	11.149	11.09	2.43	8.21618e-05	2.36075	5.39685e-05	AT5G47730.1		Sec14p-like phosphatidylinositol transfer family protein
Thhalv10017281m	12	126	29	77	4.93e-30	0.0122171	1.72e-11	3.545	1.362	2.656	-0.844	850	12	12	0.557	2.701	850	126	126	6.501	0.518	850	29	29	1.431	1.812	850	77	77	3.51	6.749	6.509	6.351	6.31	8.867	8.809	8.995	8.967	9.388	8.98	9.085	8.955	2.42975	3.13906e-05	2.62225	1.93343e-05	AT2G35900.1
Thhalv10004436m	9	6	14	6	0.860232	0.449695	0.526297	0.75	0.426	0.026	2.66	1848	9	296	6.32	3.41	1848	6	448	10.632	3.086	1848	14	374	8.491	2.686	1848	6	307	6.437	4.604	4.371	4.375	3.237	6.397	6.316	6.401	7.188	6.524	7.347	6.895	7.176	2.42875	0.00153391	2.83875	0.000481824	AT5G65210.1	TGA1	bZIP transcription factor family protein
Thhalv10011166m	1162	5241	1341	2229	0	2.42e-07	1.1e-57	2.32	0.286	0.912	5.438	1067	1162	1172	43.339	7.758	1067	5241	5266	216.451	5.724	1067	1341	1344	52.85	6.35	1067	2229	2246	81.565	7.728	7.677	7.714	7.585	10.102	10.388	9.319	10.602	8.602	8.853	8.65	8.724	2.42675	0.000500219	1.03125	2.96129e-05	AT3G55620.1	emb1624	Translation initiation factor IF6
Thhalv10024750m	37184	58997	48340	92162	0	0	0	0.819	0.467	1.283	9.39	2194	37184	37298	670.749	10.209	2194	58997	59215	1183.69	9.857	2194	48340	48496	927.427	10.673	2194	92162	92446	1632.71	13.011	12.449	12.556	12.603	15.093	14.769	15.189	15.27	15.369	15.734	15.82	15.688	2.4255	8.25829e-05	2.998	1.83849e-05	AT4G13940.1	ATSAHH1,EMB1395,HOG1,MEE58,SAHH1	S-adenosyl-L-homocysteine hydrolase
Thhalv10025524m	0	0	0	0	NA	NA	NA	0.275	-0.163	-1.361	3.548	1370	0	406	11.693	3.823	1370	0	442	14.15	3.385	1370	0	341	10.443	2.187	1370	0	161	4.554	6.36	6.225	6.038	6.065	8.727	8.534	8.328	8.79	6.352	6.398	6.58	7.048	2.42275	4.3057e-05	0.4225	0.0664386	AT4G26110.1	ATNAP1;1,NAP1;1	nucleosome assembly protein1;1
Thhalv10014174m	9	18	11	18	0.0473984	0.783715	0.23046	0.292	0.055	-0.401	4.699	1469	9	967	25.973	4.991	1469	18	1065	31.796	4.754	1469	11	945	26.991	4.298	1469	18	746	19.678	6.665	6.39	6.374	5.967	8.548	8.665	8.519	9.353	8.359	8.188	8.234	7.94	2.42225	0.000285226	1.83125	0.000124179	AT5G09330.1	anac082,NAC082,VNI1	NAC domain containing protein 82
Thhalv10008158m	25	332	75	588	2.5e-83	2.96e-07	3.22e-130	4.217	1.831	4.785	-0.354	1311	25	26	0.782	3.863	1311	332	435	14.552	1.477	1311	75	87	2.784	4.431	1311	588	730	21.576	6.165	5.754	5.366	4.8	7.715	8.105	7.663	8.285	8.565	8.663	8.906	8.944	2.42075	0.000925726	3.24825	0.000134499	AT1G23560.1		Domain of unknown function (DUF220)
Thhalv10008383m	208	869	215	799	1.94e-127	0.409063	1.89e-71	2.215	0.137	1.916	3.236	871	208	208	9.422	5.451	871	869	869	43.757	3.373	871	215	215	10.357	5.152	871	799	799	35.546	5.345	4.184	4.871	4.38	7.514	7.201	6.462	7.279	6.097	6.094	6.514	6.724	2.419	0.00117053	1.66225	0.00268354	AT1G09155.1	AtPP2-B15,PP2-B15	phloem protein 2-B15
Thhalv10003896m	2005	11787	2908	9968	0	3.64e-53	0	2.707	0.657	2.291	5.005	2849	2005	2318	32.102	7.712	2849	11787	13625	209.743	5.662	2849	2908	3437	50.617	7.296	2849	9968	11554	157.144	8.2	8.186	8.281	8.071	10.544	10.21	10.318	11.334	9.582	9.904	10.057	9.899	2.417	0.00035563	1.676	3.49844e-05	AT5G24240.1		Phosphatidylinositol 3- and 4-kinase ;Ubiquitin family protein
Thhalv10025949m	48	411	74	176	2.72e-89	0.0169161	8.68e-16	3.25	0.713	1.848	0.9	1015	48	48	1.866	4.15	1015	411	411	17.759	1.613	1015	74	74	3.059	2.748	1015	176	176	6.719	6.872	6.636	6.549	6.26	8.873	9.043	8.663	9.392	8.033	7.796	8.02	7.384	2.4135	0.000142657	1.229	0.00147554	AT4G39740.1		Thioredoxin superfamily protein
Thhalv10005384m	215	954	315	438	5.77e-146	1.01e-06	2.02e-14	2.302	0.639	1	3.185	933	215	215	9.092	5.487	933	954	954	44.845	3.824	933	315	315	14.166	4.185	933	438	438	18.191	6.4	6.297	6.253	6.042	8.705	8.714	8.116	9.109	7.171	7.163	7.327	7.182	2.413	0.000195	0.96275	0.000104113	AT5G67350.1
Thhalv10028095m	2825	8349	3797	9466	0	9.97e-50	0	1.716	0.516	1.719	6.031	1704	2825	2825	65.412	7.747	1704	8349	8349	214.886	6.547	1704	3797	3797	93.494	7.75	1704	9466	9466	215.256	4.641	4.646	4.484	4.206	6.911	6.975	6.297	7.446	6.149	6.699	6.445	7.561	2.413	0.000357357	2.21925	0.000913951	AT5G41990.1	ATWNK8,WNK8	with no lysine (K) kinase 8
Thhalv10016559m	32	1057	11	346	1.34359091663421e-313	0.00947618	1.11e-61	5.198	-1.452	3.409	-0.24	1491	32	32	0.847	4.958	1491	1057	1057	31.091	-1.692	1491	11	11	0.31	3.169	1491	346	346	8.992	3.994	3.954	3.848	3.582	6.624	6.228	5.839	6.334	5.363	5.43	5.247	5.681	2.41175	0.000117709	1.58575	8.09157e-05	AT2G40390.1
Thhalv10018760m	349	514	303	322	2.16e-17	0.578919	0.0534269	0.711	-0.115	-0.142	3.373	1329	349	349	10.361	4.084	1329	514	514	16.962	3.258	1329	303	303	9.566	3.231	1329	322	322	9.388	7.786	7.474	7.067	7.261	9.925	9.583	9.647	10.078	8.829	9.3	8.853	8.985	2.41125	0.000130647	1.59475	0.0003626	AT1G79430.2	APL,WDY	Homeodomain-like superfamily protein
Thhalv10015839m	7214	3919	7713	2762	3.2e-95	3.05e-17	0	-0.727	0.186	-1.41	10.861	153	7214	7214	1860.36	10.134	153	3919	3919	1123.38	11.047	153	7713	7714	2115.43	9.451	153	2762	2763	699.758	9.975	9.712	9.532	9.559	11.961	11.627	11.56	13.273	11.299	11.817	11.617	11.701	2.41075	0.00249598	1.914	6.83934e-05	AT3G02468.1	CPuORF9	conserved peptide upstream open reading frame 9
Thhalv10003611m	5627	4969	3012	3301	8.2e-05	8.77e-135	6.27e-179	-0.026	-0.813	-0.795	6.136	3156	5627	5627	70.348	6.11	3156	4969	4969	69.052	5.323	3156	3012	3012	40.043	5.341	3156	3301	3301	40.529	5.794	6.148	6.223	6.35	8.584	8.583	7.931	9.051	6	6.764	6.395	6.134	2.4085	0.000368121	0.1945	0.413459	AT5G35970.1		P-loop containing nucleoside triphosphate hydrolases superfamily protein
Thhalv10021557m	80	41	141	10	0.026618	1.3e-05	1.1e-15	-0.811	0.907	-3.026	1.671	991	80	80	3.185	0.86	991	41	41	1.814	2.578	991	141	141	5.97	-1.355	991	10	10	0.391	3.643	3.831	3.004	4.55	6.213	6.106	5.883	6.459	4.789	4.672	4.218	4.163	2.40825	0.00111028	0.7035	0.113997	AT3G22840.1	ELIP,ELIP1	Chlorophyll A-B binding family protein
Thhalv10004662m	52	416	81	498	3.47e-88	0.0111766	3.66e-84	3.153	0.728	3.234	0.81	1170	52	52	1.754	3.963	1170	416	416	15.594	1.538	1170	81	81	2.905	4.044	1170	498	498	16.493	8.971	7.88	8.031	8.15	11.256	10.652	9.709	11.041	9.232	9.074	9.008	8.917	2.4065	0.00274108	0.79975	0.0263125	AT5G08640.1	ATFLS1,FLS,FLS1	flavonol synthase 1
Thhalv10021053m	591	3183	954	4651	0	9.05e-26	0	2.519	0.769	2.883	3.82	1866	591	668	14.125	6.339	1866	3183	3445	80.969	4.589	1866	954	1070	24.059	6.703	1866	4651	5016	104.161	10.425	10.197	10.387	10.163	12.679	12.842	12.535	12.737	12.212	12.868	12.762	12.916	2.40525	2.58268e-05	2.3965	5.26109e-05	AT3G12740.1	ALIS1	ALA-interacting subunit 1
Thhalv10016979m	191	352	239	647	4.15e-20	0.00587336	3e-50	1.035	0.412	1.734	2.578	1262	191	191	5.972	3.613	1262	352	352	12.233	2.99	1262	239	239	7.946	4.312	1262	647	647	19.866	5.562	5.371	5.465	5.551	7.867	8.103	7.158	8.436	8.424	8.93	8.639	8.784	2.40375	0.000464669	3.207	9.42997e-06	AT2G32930.1	ZFN2	zinc finger nuclease 2
Thhalv10021537m	1	21	2	14	1.34e-06	0.744627	0.00185291	4.545	1.089	3.782	-4.082	668	1	1	0.059	0.463	668	21	21	1.379	-2.993	668	2	2	0.126	-0.3	668	14	14	0.812	3.315	1.567	2.704	1.918	5.635	3.963	4.987	4.533	4.659	5.482	5.25	4.465	2.4035	0.00724388	2.588	0.00237118	AT3G16330.1
Thhalv10028473m	674	2957	1257	3998	0	1.32e-49	0	2.286	0.988	2.542	3.501	2349	674	674	11.321	5.787	2349	2957	2957	55.209	4.489	2349	1257	1257	22.452	6.043	2349	3998	3998	65.951	5.935	6.218	6.247	5.613	8.384	8.469	8.155	8.608	8.137	8.46	8.609	8.754	2.40075	0.000100412	2.48675	7.19607e-05	AT4G01010.1	ATCNGC13,CNGC13	cyclic nucleotide-gated channel 13
Thhalv10012886m	1474	3230	3120	2311	1.81e-235	8.67e-160	2.62e-28	1.285	1.171	0.623	4.559	2467	1474	1474	23.574	5.844	2467	3230	3230	57.422	5.73	2467	3120	3120	53.064	5.182	2467	2311	2311	36.299	8.477	9.752	7.911	7.769	11.03	10.976	10.978	10.527	10.589	10.561	10.71	10.555	2.4005	0.00433188	2.1265	0.00529187	AT5G53550.1	ATYSL3,YSL3	YELLOW STRIPE like 3
Thhalv10025235m	9	46	5	32	1.06e-08	0.598422	0.00141417	2.506	-0.759	1.804	-1.932	1355	9	9	0.262	0.574	1355	46	46	1.489	-2.691	1355	5	5	0.155	-0.128	1355	32	32	0.915	1.997	3.345	1.817	4.637	5.73	5.246	4.96	5.451	4.97	5.041	4.931	5.301	2.39775	0.0195954	2.11175	0.0256347	AT4G28890.1		RING/U-box superfamily protein
Thhalv10011455m	139	546	133	277	7.15e-77	0.90908	4.99e-09	2.127	0.025	0.969	1.808	1566	139	139	3.502	3.935	1566	546	546	15.291	1.833	1566	133	133	3.563	2.777	1566	277	277	6.854	6.832	5.889	6.014	5.691	8.696	8.542	8.195	8.571	7.077	7.565	7.447	7.685	2.3945	0.000461603	1.337	0.00515168	AT1G55810.1	UKL3	uridine kinase-like 3
Thhalv10007359m	1744	3566	1398	7899	1.89e-232	0.000190703	0	1.184	-0.23	2.153	5.133	1961	1744	1744	35.09	6.317	1961	3566	3566	79.753	4.903	1961	1398	1398	29.912	7.286	1961	7899	7899	156.082	6.745	7.056	7.384	7.466	9.38	9.492	9.321	10.03	9.817	10.032	10.098	10.198	2.393	0.000247122	2.8735	3.32045e-05	AT1G09940.1	HEMA2	Glutamyl-tRNA reductase family protein
Thhalv10001310m	3123	4541	2756	4663	1.02e-138	0.122231	2.16e-43	0.693	-0.091	0.553	5.6	2540	3123	3123	48.512	6.293	2540	4541	4541	78.408	5.509	2540	2756	2756	45.526	6.153	2540	4663	4663	71.136	6.72	6.69	6.784	6.681	9.18	8.818	8.892	9.556	8.288	8.461	8.434	8.464	2.39275	9.20177e-05	1.693	5.5364e-06	AT2G45910.1		U-box domain-containing protein kinase family protein
Thhalv10011684m	1	45	9	16	1.67e-14	0.0236447	0.000563435	5.183	2.961	4.23	1.851	1247	1	114	3.607	7.034	1247	45	3726	131.045	4.812	1247	9	835	28.095	6.081	1247	16	2178	67.678	12.557	11.924	11.712	11.983	14.426	14.291	14.438	14.59	14.423	14.514	14.662	14.516	2.39225	0.000128797	2.48475	5.85332e-05	AT1G54100.1	ALDH7B4	aldehyde dehydrogenase 7B4
Thhalv10015527m	0	0	0	0	NA	NA	NA	-0.848	0.673	-1.026	-2.742	528	0	2	0.149	-3.59	528	0	1	0.083	-2.069	528	0	3	0.238	-3.768	528	0	1	0.073	9.574	9.358	9.208	8.936	11.732	11.564	11.628	11.711	11.073	11.239	10.828	10.978	2.38975	5.45611e-05	1.7605	0.000116386	AT5G11650.1		alpha/beta-Hydrolases superfamily protein
Thhalv10004605m	400	3074	735	2768	0	2.51e-28	0	3.094	0.966	2.764	3.518	1378	400	400	11.453	6.612	1378	3074	3074	97.836	4.484	1378	735	735	22.379	6.282	1378	2768	2768	77.835	9.191	8.968	8.692	8.71	11.212	11.236	10.965	11.699	10.825	11.222	10.966	11.148	2.38775	0.000134736	2.15	4.31319e-05	AT5G27520.1	PNC2	peroxisomal adenine nucleotide carrier 2
Thhalv10021041m	1356	301	505	180	1.03e-115	7.95e-75	6.7e-244	-2.019	-1.336	-2.939	5.374	1290	1356	1356	41.475	3.355	1290	301	301	10.233	4.038	1290	505	505	16.425	2.435	1290	180	180	5.407	4.579	5.06	5.871	5.641	7.624	7.342	7.832	7.895	7.119	7.851	7.331	7.223	2.3855	0.000861324	2.09325	0.00142871	AT3G16800.1		Protein phosphatase 2C family protein
Thhalv10007773m	488	1468	446	5686	1.34e-160	0.937853	0	1.741	-0.041	3.516	3.638	1547	488	488	12.446	5.379	1547	1468	1468	41.618	3.597	1547	446	446	12.096	7.154	1547	5686	5686	142.421	9.83	9.196	9.634	9.222	11.63	11.985	12.017	11.791	12.743	13.545	13.419	13.691	2.38525	0.0001096	3.879	3.99894e-05	AT1G10700.1	PRS3	phosphoribosyl pyrophosphate (PRPP) synthase 3
Thhalv10000336m	208	704	445	1253	5.88e-87	6.96e-24	3.08e-163	1.912	1.186	2.565	3.75	610	208	208	13.454	5.662	610	704	704	50.616	4.936	610	445	445	30.608	6.315	610	1253	1253	79.594	8.69	8.514	8.81	7.507	10.549	10.89	10.498	11.125	11.198	12.189	12.001	11.989	2.38525	0.0010504	3.464	0.000233925	AT2G23680.1		Cold acclimation protein WCOR413 family
Thhalv10004394m	28	46	48	20	0.00551848	0.0278786	0.250443	0.868	0.866	-0.512	-0.24	1305	28	28	0.847	0.628	1305	46	46	1.546	0.626	1305	48	48	1.543	-0.752	1305	20	20	0.594	3.031	2.635	3.161	2.654	4.862	5.652	4.734	5.771	3.271	3.407	4.196	1.499	2.3845	0.000663976	0.223	0.738684	AT3G50910.1
Thhalv10011398m	9	142	26	786	8.74e-38	0.00602401	7.73e-205	4.133	1.619	6.422	-2.127	1551	9	9	0.229	2.006	1551	142	142	4.015	-0.508	1551	26	26	0.703	4.295	1551	786	786	19.637	1.585	1.593	2.01	1.857	4.383	4.135	3.45	4.607	8.137	8.436	8.299	8.191	2.3825	0.000461133	6.5045	4.2345e-06	AT1G55790.1		Domain of unknown function (DUF2431)
Thhalv10011317m	614	3638	956	4676	0	3.74e-23	0	2.72	0.728	2.903	3.488	2159	614	614	11.221	6.208	2159	3638	3638	73.902	4.216	2159	956	956	18.579	6.391	2159	4676	4676	83.923	7.451	6.819	7.256	6.96	9.516	9.398	9.127	9.96	9.612	10.07	9.91	10.048	2.37875	0.000229316	2.7885	3.26352e-05	AT1G54090.1	ATEXO70D2,EXO70D2	exocyst subunit exo70 family protein D2
Thhalv10006187m	0	0	2	0	NA	0.368156	NA	1.342	1.252	0.822	-0.894	1833	0	25	0.538	0.448	1833	0	57	1.364	0.358	1833	2	56	1.282	-0.072	1833	0	45	0.951	7.383	6.819	6.915	6.645	9.442	9.349	9.199	9.284	9.491	10.071	9.788	9.882	2.378	8.86795e-05	2.8675	4.35513e-05	AT3G56510.1		RNA-binding (RRM/RBD/RNP motifs) family protein
Thhalv10020732m	134	353	98	219	3.59e-34	0.149812	0.000325264	1.55	-0.363	0.683	1.786	1533	134	134	3.449	3.336	1533	353	353	10.099	1.423	1533	98	98	2.682	2.469	1533	219	219	5.536	6.73	6.258	6.739	6.496	8.932	8.88	8.772	9.151	8.018	8.521	8.148	8.123	2.378	5.4874e-05	1.64675	0.00014897	AT3G12700.1		Eukaryotic aspartyl protease family protein
Thhalv10017206m	5	21	19	39	0.000451525	0.00929688	8e-07	2.223	2.01479	2.937	-2.009	794	5	5	0.248	0.214	794	21	21	1.16	0.00579	794	19	19	1.004	0.928	794	39	39	1.903	3.77	4.055	4.057	3.505	6.39	6.505	5.642	6.354	6.142	6.233	5.905	6.321	2.376	0.000276201	2.3035	4.3688e-05	AT1G28280.2		VQ motif-containing protein
Thhalv10025941m	1065	2803	2772	4933	1.13e-262	2.47e-200	0	1.549	1.469	2.186	5.13	1200	1065	1065	35.017	6.679	1200	2803	2803	102.444	6.599	1200	2772	2772	96.922	7.316	1200	4933	4933	159.29	10.795	8.936	9.58	7.86	11.572	11.953	11.588	11.561	12.753	12.817	13.156	13.143	2.37575	0.0144871	3.6745	0.00189902	AT4G30270.1	MERI-5,MERI5B,SEN4,XTH24	xyloglucan endotransglucosylase/hydrolase 24
Thhalv10008206m	1369	2542	736	659	1.22e-139	6.65e-33	9.6e-70	1.045	-0.807	-1.081	5.508	1187	1369	1369	45.506	6.553	1187	2542	2542	93.922	4.701	1187	736	736	26.016	4.427	1187	659	659	21.513	4.22	5.183	5.054	5.272	6.864	7.598	7.488	7.281	5.271	4.156	5.105	4.674	2.3755	0.000615145	-0.13075	0.741908	AT1G09240.1	ATNAS3,NAS3	nicotianamine synthase 3
Thhalv10011112m	649	2188	1039	5326	6.08e-267	2.25e-27	0	1.94	0.771	3.011	4.042	1818	649	759	16.472	5.982	1818	2188	2620	63.205	4.813	1818	1039	1218	28.11	7.053	1818	5326	6229	132.765	6.735	6.945	6.669	6.341	9.085	8.542	8.671	9.89	9.946	10.363	10.302	10.064	2.3745	0.00102284	3.49625	1.40278e-05	AT3G52430.1	ATPAD4,PAD4	alpha/beta-Hydrolases superfamily protein
Thhalv10023314m	0	0	0	0	NA	NA	NA	1.137	0.568	0.989	0.383	2844	0	94	1.304	1.52	2844	0	186	2.868	0.951	2844	0	131	1.933	1.372	2844	0	190	2.589	8.481	7.854	7.79	7.696	10.396	10.343	9.938	10.638	10.722	11.181	11.225	11.222	2.3735	0.000248714	3.13225	4.30076e-05	AT1G63010.1		Major Facilitator Superfamily with SPX (SYG1/Pho81/XPR1) domain-containing protein
Thhalv10013372m	429	1740	699	2231	1.82e-248	1.16e-19	2.09e-260	2.173	0.793	2.353	3.277	1746	429	429	9.694	5.45	1746	1740	1740	43.707	4.07	1746	699	699	16.797	5.63	1746	2231	2231	49.512	7.651	7.394	7.124	7.073	9.22	10.032	9.89	9.59	9.89	10.337	10.429	10.168	2.3725	0.000228933	2.8955	2.97535e-05	AT5G56630.1	PFK7	phosphofructokinase 7
Thhalv10013037m	13	3	9	1	0.0633932	0.673296	0.00112058	-2.222	-1.018	-3.519	2.816	2208	13	394	7.041	0.594	2208	3	76	1.51	1.798	2208	9	183	3.477	-0.703	2208	1	35	0.614	2.647	2.215	2.942	2.899	5.131	5.412	4.591	5.053	4.288	4.195	3.798	4.274	2.371	0.000285665	1.463	0.000750462	AT5G19580.1		glyoxal oxidase-related protein
Thhalv10016306m	3919	7271	4036	6507	0	1.26e-05	4.65e-100	1.044	0.135	0.704	5.917	2612	3919	3999	60.407	6.961	2612	7271	7418	124.554	6.052	2612	4036	4131	66.358	6.621	2612	6507	6635	98.43	7.416	7.058	7.024	7.039	9.347	9.569	9.097	10.008	8.403	8.763	8.7	9.026	2.371	0.000197213	1.58875	0.000175827	AT2G33730.1		P-loop containing nucleoside triphosphate hydrolases superfamily protein
Thhalv10029005m	8	74	58	370	2.33e-17	1.55e-10	2.25e-91	3.362	2.946	5.505	-1.092	673	8	8	0.469	2.27	673	74	74	4.822	1.854	673	58	58	3.616	4.413	673	370	370	21.303	8.421	5.538	6.306	3.181	6.755	9.032	8.582	8.555	11.525	13.941	12.848	12.981	2.3695	0.12169	6.96225	0.00197219	AT5G23840.1		MD-2-related lipid recognition domain-containing protein
Thhalv10003759m	900	2505	901	3223	9.22e-251	0.195079	6.22e-263	1.629	0.09	1.814	4.025	2182	900	900	16.274	5.654	2182	2505	2505	50.35	4.115	2182	901	901	17.325	5.839	2182	3223	3223	57.235	8.008	7.65	8.13	7.645	10.408	10.321	9.928	10.251	9.172	9.656	9.585	9.382	2.36875	8.41945e-05	1.5905	0.000207791	AT5G65600.1		Concanavalin A-like lectin protein kinase family protein
Thhalv10004635m	721	2819	919	2164	0	9.23e-10	1.55e-140	2.119	0.438	1.559	4.471	1283	721	721	22.173	6.59	1283	2819	2819	96.363	4.909	1283	919	919	30.054	6.03	1283	2164	2164	65.357	10.134	10.291	10.199	10.151	12.463	12.574	12.227	12.985	12.993	13.143	13.01	12.81	2.3685	8.40814e-05	2.79525	5.34894e-06	AT1G42990.1	ATBZIP60,BZIP60	basic region/leucine zipper motif 60
Thhalv10018036m	528	1398	474	1007	1.81e-132	0.746175	2.67e-26	1.557	-0.067	0.905	2.484	3724	528	528	5.594	4.041	3724	1398	1398	16.464	2.417	3724	474	474	5.34	3.389	3724	1007	1007	10.478	7.525	7.346	7.352	7.324	9.989	9.666	9.564	9.796	8.209	8.383	8.349	8.194	2.367	3.04069e-05	0.897	5.62588e-05	AT1G73080.1	ATPEPR1,PEPR1	PEP1 receptor 1
Thhalv10010750m	24	273	24	76	7.33e-66	0.972071	2.06e-06	3.437	0.18	1.58	0.368	1406	24	46	1.291	3.805	1406	273	448	13.975	0.548	1406	24	49	1.462	1.948	1406	76	140	3.858	7.286	7.247	7.552	7.673	9.979	9.863	9.673	9.711	9.532	9.871	9.414	9.312	2.367	4.3057e-05	2.09275	6.0836e-05	AT3G54430.1	SRS6	SHI-related sequence 6
Thhalv10011560m	7	25	29	210	0.000424367	0.000301521	4.05e-49	2.1	2.139	4.888	-2.238	1303	7	7	0.212	-0.138	1303	25	27	0.909	-0.099	1303	29	29	0.934	2.65	1303	210	211	6.275	2.585	1.598	2.553	1.724	4.012	5.227	2.795	5.892	6.331	7.464	7.025	7.262	2.3665	0.0273839	4.9055	5.37385e-05	AT1G47603.1	ATPUP19,PUP19	purine permease 19
Thhalv10001575m	360	1385	1567	3674	5.6e-190	1.44e-197	0	2.096	2.211	3.325	3.762	1047	360	360	13.566	5.858	1047	1385	1385	58.016	5.973	1047	1567	1567	62.796	7.087	1047	3674	3674	135.972	13.347	12.958	13.309	12.483	15.3	15.282	15.276	15.699	16.567	16.872	16.88	16.715	2.365	0.000236171	3.73425	2.34414e-05	AT2G43570.1	CHI	chitinase, putative
Thhalv10021702m	151	236	199	126	5.93e-10	0.00335686	0.0445543	0.797	0.487	-0.287	3.225	637	151	151	9.353	4.022	637	236	236	16.249	3.712	637	199	199	13.108	2.938	637	126	126	7.665	8.202	8.77	8.945	9.283	11.483	11.303	11.192	10.674	8.642	9.291	8.683	8.984	2.363	0.000578774	0.1	0.747616	AT3G14560.1
Thhalv10017791m	3	16	14	27	0.00125876	0.01601	2.37e-05	2.567	2.311	3.143	-2.931	903	3	3	0.131	-0.364	903	16	16	0.777	-0.62	903	14	14	0.651	0.212	903	27	27	1.159	2.613	2.431	1.421	2.214	4.256	3.878	5.734	4.262	4.916	4.994	5.035	5.037	2.36275	0.00554177	2.82575	0.000132195	AT2G36890.1	ATMYB38,BIT1,MYB38,RAX2	Duplicated homeodomain-like superfamily protein
Thhalv10017219m	60	1018	120	976	1.5e-269	3.05e-06	2.94e-197	4.237	1.089	3.998	1.029	1160	60	60	2.041	5.266	1160	1018	1018	38.489	2.118	1160	120	120	4.34	5.027	1160	976	976	32.602	7.617	7.312	7.497	7.459	10.135	10.096	9.118	9.98	10.62	10.614	10.389	10.66	2.361	0.000339734	3.0995	5.5364e-06	AT2G38360.1	PRA1.B4	prenylated RAB acceptor 1.B4
Thhalv10017207m	1395	6506	7567	7665	0	0	0	2.374	2.528	2.432	5.633	1109	1395	1395	49.631	8.007	1109	6506	6506	257.292	8.161	1109	7567	7567	286.288	8.065	1109	7665	7665	267.817	10.01	9.542	9.509	9.246	11.903	11.835	11.834	12.179	11.547	11.654	11.736	11.962	2.361	0.000109713	2.148	8.96591e-05	AT2G41410.1		Calcium-binding EF-hand family protein
Thhalv10007177m	11	8	16	10	1	0.398565	0.89326	-0.307	0.63	-0.163	-2.042	1787	11	11	0.243	-2.349	1787	8	8	0.196	-1.412	1787	16	16	0.376	-2.205	1787	10	10	0.217	1.48	2.471	2.267	2.499	4.402	4.985	4.11	4.659	3.21	1.455	4.194	3.521	2.35975	0.000745615	0.91575	0.224075	AT1G02810.1		Plant invertase/pectin methylesterase inhibitor superfamily
Thhalv10028436m	175	404	146	531	9.07e-33	0.535841	5.32e-36	1.648	0.079	1.793	4.259	2699	175	1310	19.15	5.907	2699	404	3693	60.01	4.338	2699	146	1301	20.225	6.052	2699	531	4622	66.357	7.26	7.268	7.029	7.226	9.617	9.466	9.429	9.702	9.461	9.945	9.609	9.647	2.35775	2.42637e-05	2.46975	1.47934e-05	AT4G08180.1	ORP1C	OSBP(oxysterol binding protein)-related protein 1C
Thhalv10021239m	556	1366	639	2661	8.41e-118	0.000727025	4.43e-290	1.449	0.289	2.232	3.831	1542	556	556	14.227	5.28	1542	1366	1366	38.852	4.12	1542	639	639	17.387	6.063	1542	2661	2661	66.868	7.769	7.808	7.812	7.59	10.285	10.063	9.923	10.112	10.319	10.749	10.748	10.747	2.351	2.60609e-05	2.896	1.15815e-05	AT3G19260.1	LAG1 HOMOLOG 2,LOH2	LAG1 homologue 2
Thhalv10013110m	1399	5675	1608	4923	0	2.35e-08	0	2.222	0.318	1.803	4.644	2724	1399	1726	25	6.866	2724	5675	7245	116.647	4.962	2724	1608	2024	31.176	6.447	2724	4923	6134	87.256	6.614	6.472	6.461	6.249	8.643	8.559	8.3	9.697	8.12	8.383	8.369	8.397	2.35075	0.00091329	1.86825	1.92224e-05	AT5G04410.1	anac078,NAC2	NAC domain containing protein 2
Thhalv10016875m	32	46	26	51	0.0253529	0.813928	0.135426	0.876	-0.157	0.418	3.655	1764	32	563	12.593	4.531	1764	46	930	23.122	3.498	1764	26	475	11.298	4.073	1764	51	766	16.826	10.893	10.848	11.065	10.806	13.201	13.281	12.906	13.625	12.409	12.533	12.686	12.456	2.35025	8.06916e-05	1.618	1.76287e-05	AT2G30440.1	TPP	thylakoid processing peptide
Thhalv10021575m	0	4	1	1	0.0598348	0.63105	1	2.612	1.295	2.35	-0.077	1082	0	26	0.948	2.535	1082	4	143	5.796	1.218	1082	1	60	2.327	2.273	1082	1	135	4.835	5.59	5.673	6.01	5.685	8.045	8.038	7.652	8.622	8.091	8.786	8.559	8.61	2.34975	0.000223146	2.772	3.1928e-05	AT3G22260.2		Cysteine proteinases superfamily protein
Thhalv10014660m	27	141	36	95	5.88e-25	0.285348	1.15e-08	2.538	0.504	1.789	0.174	944	27	27	1.129	2.712	944	141	141	6.551	0.678	944	36	36	1.6	1.963	944	95	95	3.9	5.8	5.679	5.598	5.605	8.402	8.059	7.603	8.016	7.797	8.076	7.597	7.707	2.3495	9.79586e-05	2.12375	1.88465e-05	AT5G01640.1	PRA1.B5	prenylated RAB acceptor 1.B5
Thhalv10021993m	25	28	25	23	0.340219	0.973955	0.641924	0.103	0.088	-0.179	-0.347	1506	25	30	0.786	-0.244	1506	28	29	0.845	-0.259	1506	25	30	0.836	-0.526	1506	23	27	0.695	7.908	7.074	7.314	7.394	9.782	9.53	9.59	10.185	9.322	9.843	9.771	9.642	2.34925	0.000257092	2.222	0.000138617	AT3G14690.1	CYP72A15	cytochrome P450, family 72, subfamily A, polypeptide 15
Thhalv10007018m	1164	1052	800	392	0.0246817	3.58e-10	1.6e-102	0.006	-0.453	-1.597	4.503	2026	1164	1164	22.669	4.509	2026	1052	1052	22.773	4.05	2026	800	800	16.568	2.906	2026	392	392	7.497	3.356	3.375	3.888	3.979	6.174	5.809	6.277	5.728	3.482	2.759	3.004	3.992	2.3475	0.000197513	-0.34025	0.358078	AT1G04310.1	ERS2	ethylene response sensor 2
Thhalv10000758m	11741	16889	10397	15092	0	0.00207673	1.17e-42	0.677	-0.087	0.336	7.067	3456	11741	11741	134.043	7.744	3456	16889	16889	214.325	6.98	3456	10397	10397	126.225	7.403	3456	15092	15092	169.212	9.083	8.951	8.95	8.807	11.352	11.15	11.006	11.67	10.638	11.037	10.925	10.954	2.34675	7.52186e-05	1.94075	1.8965e-05	AT5G44790.1	HMA7,RAN1	copper-exporting ATPase / responsive-to-antagonist 1 / copper-transporting ATPase (RAN1)
Thhalv10018592m	2	0	0	1	0.576419	0.644043	0.681985	-0.898	-0.682	0.07	-1.066	2396	2	29	0.478	-1.964	2396	0	14	0.256	-1.748	2396	0	17	0.298	-0.996	2396	1	31	0.501	8.456	8.492	8.412	8.726	10.861	10.534	10.493	11.579	10.199	10.219	10.171	10.008	2.34525	0.000420982	1.62775	1.82204e-05	AT1G76490.1	HMG1,HMGR1	hydroxy methylglutaryl CoA reductase 1
Thhalv10026062m	81	734	114	859	2.65e-162	0.0113386	1.83e-150	3.332	0.582	3.381	1.268	1327	81	81	2.408	4.6	1327	734	734	24.259	1.85	1327	114	114	3.604	4.649	1327	859	859	25.083	7.867	7.154	7.374	7.225	9.756	9.612	9.506	10.115	9.157	9.79	9.817	10.021	2.34225	0.000184709	2.29125	0.000241453	AT4G15130.1	ATCCT2,CCT2	phosphorylcholine cytidylyltransferase2
Thhalv10007496m	154	1510	448	2353	0	4.09e-38	0	3.446	1.629	3.907	1.737	1823	154	154	3.333	5.183	1823	1510	1510	36.327	3.366	1823	448	448	10.311	5.644	1823	2353	2353	50.014	8.103	7.665	7.519	8.188	10.043	10.085	10.081	10.633	10.468	10.669	10.642	10.607	2.34175	0.000209346	2.72775	3.05525e-05	AT1G10410.1		Protein of unknown function (DUF1336)
Thhalv10009016m	33	94	74	117	9.75e-11	6.4e-05	1.6e-10	1.663	1.254	1.8	0.585	868	33	33	1.5	2.248	868	94	94	4.75	1.839	868	74	74	3.577	2.385	868	117	117	5.223	8.325	7.194	7.188	6.986	9.825	10.135	9.155	9.939	10.787	10.643	10.669	10.664	2.34025	0.00182411	3.2675	0.000133576	AT1G05710.1		basic helix-loop-helix (bHLH) DNA-binding superfamily protein
Thhalv10003821m	4596	15385	5716	9430	0	1.01e-48	9.42e-290	1.895	0.403	1.011	6.223	2428	4596	4596	74.687	8.118	2428	15385	15385	277.902	6.626	2428	5716	5716	98.777	7.234	2428	9430	9430	150.495	8.933	8.339	8.304	8.342	10.825	10.53	10.735	11.189	9.947	10.213	10.243	10.27	2.34025	0.000174462	1.68875	0.000175813	AT5G66760.1	SDH1-1	succinate dehydrogenase 1-1
Thhalv10025596m	110	1104	187	869	7.89e-253	1.74e-06	4.59e-133	3.507	0.887	2.977	1.675	1421	110	115	3.193	5.182	1421	1104	1176	36.296	2.562	1421	187	200	5.905	4.652	1421	869	922	25.142	10.131	9.432	9.504	9.535	12.088	12.11	11.656	12.105	11.272	11.137	11.09	10.97	2.33925	0.000150303	1.46675	0.000363309	AT4G17260.1		Lactate/malate dehydrogenase family protein
Thhalv10000933m	52	100	93	455	6.4e-07	0.000428264	6.37e-74	1.038	0.806	3.042	1.043	1130	52	59	2.06	2.081	1130	100	109	4.23	1.849	1130	93	97	3.602	4.085	1130	455	495	16.974	3.079	1.545	1.621	1.569	4.502	4.847	3.107	4.701	5.171	6.117	6.129	6.433	2.33575	0.00948264	4.009	0.000334712	AT5G44820.1		Nucleotide-diphospho-sugar transferase family protein
Thhalv10000027m	43	211	55	230	1.9e-35	0.231211	2.05e-28	2.074	0.269	2.15	4.554	3951	43	2352	23.488	6.628	3951	211	8910	98.904	4.823	3951	55	2665	28.301	6.704	3951	230	10630	104.252	8.75	8.672	8.865	8.889	11.178	11.042	10.832	11.442	10.235	10.494	10.447	10.6	2.3295	5.61613e-05	1.65	2.15255e-05	AT2G22300.1	CAMTA3,SR1	signal responsive 1
Thhalv10024591m	2816	9208	2340	2581	0	0.000327548	1.25e-09	1.864	-0.179	-0.142	5.652	2326	2816	2964	50.278	7.516	2326	9208	9709	183.066	5.473	2326	2340	2463	44.429	5.51	2326	2581	2735	45.562	9.539	8.946	8.867	8.664	11.327	11.476	10.856	11.67	8.925	8.961	8.969	8.755	2.32825	0.000400376	-0.1015	0.649021	AT4G37910.1	mtHsc70-1	mitochondrial heat shock protein 70-1
Thhalv10017118m	3782	21731	6415	23908	0	4.09e-196	0	2.679	0.857	2.637	7.169	1061	3782	3870	143.915	9.848	1061	21731	22297	921.668	8.026	1061	6415	6593	260.722	9.806	1061	23908	24506	894.984	9.158	9.088	9.189	8.85	11.658	11.301	11.295	11.334	11.262	12.138	11.463	11.817	2.32575	3.88821e-05	2.59875	7.35409e-05	AT2G29300.1		NAD(P)-binding Rossmann-fold superfamily protein
Thhalv10003262m	16	10	4	13	0.63224	0.0320359	0.54959	-0.526	-1.912	-0.326	-0.568	936	16	16	0.674	-1.094	936	10	10	0.469	-2.48	936	4	4	0.179	-0.894	936	13	13	0.538	3.009	2.129	3.048	2.924	4.807	5.833	4.204	5.567	5.098	4.826	5.546	5.281	2.32525	0.00348239	2.41025	0.000265971	AT5G44130.1	FLA13	FASCICLIN-like arabinogalactan protein 13 precursor
Thhalv10012719m	1345	8289	2522	7304	0	4.96e-100	0	2.776	0.996	2.415	4.162	2964	1345	1345	17.904	6.938	2964	8289	8289	122.65	5.158	2964	2522	2522	35.701	6.577	2964	7304	7304	95.486	8.655	8.319	8.409	8.728	10.802	10.69	10.96	10.955	10.793	10.96	11.118	11.102	2.324	3.92403e-05	2.4655	1.67012e-05	AT5G20830.1	ASUS1,atsus1,SUS1	sucrose synthase 1
Thhalv10007105m	897	3083	1250	4497	0	6.87e-20	0	1.934	0.568	2.3	3.919	2339	897	897	15.131	5.853	2339	3083	3083	57.808	4.487	2339	1250	1250	22.423	6.219	2339	4497	4497	74.499	10.05	10.115	10.179	10.046	12.479	12.581	11.893	12.724	12.533	12.832	12.532	12.533	2.32175	0.000129073	2.51	7.79321e-06	AT1G28380.1	NSL1	MAC/Perforin domain-containing protein
Thhalv10016538m	1482	847	962	699	2.02e-16	3.57e-17	2.03e-78	-0.633	-0.687	-1.258	6.445	2131	1482	4707	87.151	5.812	2131	847	2730	56.185	5.758	2131	962	2749	54.125	5.187	2131	699	2004	36.44	6.74	6.293	6.5	6.687	9.207	8.414	8.414	9.472	8.636	8.623	8.819	8.53	2.32175	0.000673873	2.097	2.21573e-05	AT2G40890.1	CYP98A3	cytochrome P450, family 98, subfamily A, polypeptide 3
Thhalv10004674m	1006	2083	1164	2357	3.63e-139	1.34e-06	1.1e-99	1.203	0.299	1.202	4.813	1412	1006	1006	28.111	6.016	1412	2083	2083	64.699	5.112	1412	1164	1164	34.588	6.015	1412	2357	2357	64.682	7.842	7.78	7.916	7.763	10.105	9.972	9.864	10.646	9.928	10.39	10.327	10.344	2.3215	0.000112227	2.422	1.45707e-05	AT2G02180.1	TOM3	tobamovirus multiplication protein 3
Thhalv10005464m	69	945	72	2535	9.78e-238	0.644221	0	3.929	0.15	5.174	0.37	2106	69	69	1.293	4.299	2106	945	945	19.68	0.52	2106	72	72	1.434	5.544	2106	2535	2535	46.642	6.421	4.82	5.69	4.77	7.854	7.712	7.612	7.801	7.452	8.191	8	8.658	2.3195	0.00251767	2.65	0.00224036	AT5G63800.1	BGAL6,MUM2	Glycosyl hydrolase family 35 protein
Thhalv10027389m	45	122	233	99	5.61e-13	6.96e-34	0.000100668	1.591	2.461	1.111	3.122	204	45	45	8.703	4.713	204	122	122	26.228	5.583	204	233	233	47.922	4.233	204	99	99	18.805	10.808	10.616	10.483	9.706	12.825	12.495	12.661	12.905	12.406	12.742	11.603	12.124	2.31825	0.000423867	1.8155	0.00303607	AT4G27657.1
Thhalv10009253m	55	246	95	190	1.07e-38	0.0007451	7.42e-16	2.314	0.877	1.763	1.852	601	55	55	3.611	4.166	601	246	246	17.952	2.729	601	95	95	6.632	3.615	601	190	190	12.25	7.57	7.636	7.393	6.96	9.595	10.048	9.079	10.107	8.988	8.817	8.947	8.804	2.3175	0.000609609	1.49925	0.000227252
Thhalv10006507m	373	731	366	529	3.02e-45	0.63105	0.000130373	1.124	0.062	0.478	3.368	1425	373	373	10.328	4.492	1425	731	731	22.498	3.43	1425	366	366	10.776	3.846	1425	529	529	14.385	8.25	8.358	8.085	8.625	10.653	10.647	10.37	10.915	9.809	10.108	10.091	10.189	2.31675	8.41945e-05	1.71975	7.85669e-05	AT3G57400.1
Thhalv10008273m	656	6766	1681	8522	0	5.64e-119	0	3.519	1.446	3.673	4.355	1265	656	656	20.461	7.874	1265	6766	6766	234.577	5.801	1265	1681	1681	55.756	8.028	1265	8522	8522	261.041	9.18	8.96	8.861	8.461	11.519	11.424	10.543	11.242	11.318	11.505	10.939	11.373	2.3165	0.00048175	2.41825	7.27742e-05	AT1G23710.1		Protein of unknown function (DUF1645)
Thhalv10020161m	1087	7204	1915	24548	0	2.97e-65	0	2.882	0.907	4.472	4.156	2405	1087	1087	17.833	7.038	2405	7204	7204	131.372	5.063	2405	1915	1916	33.427	8.628	2405	24548	24554	395.608	9.453	9.305	9.192	9.122	11.471	11.613	11.495	11.754	12.525	12.943	12.801	12.821	2.31525	2.793e-05	3.5045	7.85804e-06	AT3G14050.1	AT-RSH2,ATRSH2,RSH2	RELA/SPOT homolog 2
Thhalv10025014m	905	1926	1009	3226	1.56e-134	0.000211927	1.21e-261	1.242	0.245	1.807	4.304	1808	905	905	19.75	5.546	1808	1926	1926	46.72	4.549	1808	1009	1009	23.415	6.111	1808	3226	3226	69.139	6.675	6.793	6.896	6.543	9.075	9.306	8.628	9.155	7.665	7.877	7.911	8.224	2.31425	9.33947e-05	1.1925	0.000333458	AT4G33060.1		Cyclophilin-like peptidyl-prolyl cis-trans isomerase family protein
Thhalv10007707m	424	278	248	376	0.00814891	3.46e-08	0.0073613	-0.457	-0.685	-0.2	3.372	1616	424	424	10.352	2.915	1616	278	278	7.545	2.687	1616	248	248	6.439	3.172	1616	376	376	9.016	7.38	6.34	7.564	6.095	9.186	9.183	8.749	9.502	9.392	9.741	9.665	9.491	2.31025	0.00260888	2.7275	0.000732118	AT1G03457.1		RNA-binding (RRM/RBD/RNP motifs) family protein
Thhalv10029077m	195	1541	342	755	3.95252516672997e-322	3.69e-12	3.96e-68	3.135	0.899	1.927	3.284	790	195	195	9.739	6.419	790	1541	1541	85.55	4.183	790	342	342	18.164	5.211	790	755	755	37.032	8.065	7.819	7.951	7.686	10.405	10.118	9.716	10.522	9.671	9.998	9.726	9.746	2.31	0.000160966	1.905	2.37463e-05	AT4G21980.2	APG8A,ATG8A	Ubiquitin-like superfamily protein
Thhalv10005334m	27	56	36	32	0.000103863	0.285348	0.861438	1.205	0.504	0.219	1.744	318	27	27	3.35	2.949	318	56	56	7.723	2.248	318	36	36	4.75	1.963	318	32	32	3.899	7.15	6.881	7.325	6.261	9.121	9.223	9.358	9.154	6.865	7.464	7.694	7.467	2.30975	0.000318036	0.46825	0.186113	AT5G66490.1
Thhalv10016562m	310	622	983	1449	3.18e-40	8.85e-92	2.3e-155	1.155	1.746	2.192	2.891	1670	310	314	7.419	4.046	1670	622	629	16.519	4.637	1670	983	990	24.873	5.083	1670	1449	1461	33.899	7.227	7.159	7.15	6.654	9.189	9.145	9.158	9.936	10.153	10.341	9.797	9.844	2.3095	0.000295415	2.98625	3.02673e-05	AT2G41640.1		Glycosyltransferase family 61 protein
Thhalv10014325m	383	16804	1784	11879	0	3.78e-237	0	5.583	2.293	4.903	3.384	1474	383	390	10.439	8.967	1474	16804	16821	500.493	5.677	1474	1784	1797	51.152	8.287	1474	11879	11882	312.356	5.06	4.861	5.003	4.603	7.794	7.339	6.717	6.904	7.801	8.014	7.344	7.288	2.30675	0.000448485	2.73	5.6584e-05	AT5G08790.1	anac081,ATAF2	NAC (No Apical Meristem) domain transcriptional regulator superfamily protein
Thhalv10021084m	3	43	12	45	1.11e-11	0.0423358	1.11e-09	3.659	1.873	3.488	0.527	1479	3	54	1.441	4.186	1479	43	614	18.207	2.4	1479	12	186	5.277	4.015	1479	45	617	16.165	15.27	14.364	14.796	14.576	17.073	16.915	17.164	17.075	17.167	17.304	17.321	17.2	2.30525	0.00017186	2.4965	7.00886e-05	AT3G14990.1		Class I glutamine amidotransferase-like superfamily protein
Thhalv10001664m	3	41	33	155	4.4e-11	3.47e-07	3.57e-39	3.926	3.549	5.665	-2.728	784	3	3	0.151	1.198	784	41	41	2.294	0.821	784	33	33	1.766	2.937	784	155	155	7.661	6.287	5.661	5.265	4.445	7.716	7.992	7.485	7.686	10.026	10.625	10.58	10.741	2.30525	0.00264934	5.0785	8.03285e-05	AT2G46140.1		Late embryogenesis abundant protein
Thhalv10013755m	728	1165	528	708	5.53e-47	6.96e-05	0.0568153	0.831	-0.375	-0.066	4.319	1439	728	728	19.961	5.15	1439	1165	1165	35.507	3.944	1439	528	528	15.395	4.253	1439	708	708	19.065	6.26	6.223	6.082	6.015	8.383	8.408	8.171	8.839	7.298	7.48	7.477	7.45	2.30525	7.49667e-05	1.28125	2.23019e-05	AT5G13310.1
Thhalv10023782m	5	26	16	189	2.46e-05	0.0349974	6.91e-46	2.531	1.767	5.215	-1.49	554	5	5	0.356	1.041	554	26	26	2.058	0.277	554	16	16	1.212	3.725	554	189	189	13.219	6.517	4.897	5.047	4.407	7.034	7.868	7.495	7.69	11.142	12.021	11.563	11.829	2.30475	0.00621385	6.42175	6.25787e-05	AT1G63245.1	CLE14	CLAVATA3/ESR-RELATED 14
Thhalv10006396m	65	228	107	296	6.37e-30	0.000801161	5.62e-32	1.963	0.808	2.161	1.151	1155	65	65	2.22	3.114	1155	228	228	8.658	1.959	1155	107	107	3.887	3.312	1155	296	296	9.93	4.807	4.611	4.729	4.842	7.18	6.769	6.279	7.979	7.271	8.063	7.608	7.913	2.3045	0.00177993	2.9665	2.96721e-05	AT1G21150.1		Mitochondrial transcription termination factor family protein
Thhalv10027326m	481	1543	446	1214	6.28e-180	1	5.17e-60	1.834	-0.02	1.31	4.005	1182	481	481	16.056	5.839	1182	1543	1543	57.252	3.985	1182	446	446	15.832	5.315	1182	1214	1214	39.798	4.19	3.012	3.481	1.948	5.794	5.645	4.89	5.518	3.961	4.887	5.042	5.159	2.304	0.00745872	1.6045	0.0337689	AT4G35120.1		Galactose oxidase/kelch repeat superfamily protein
Thhalv10008745m	16	134	31	98	1.24e-29	0.0441725	6.19e-14	3.218	1.043	2.588	-0.159	705	16	16	0.895	3.059	705	134	134	8.336	0.884	705	31	31	1.845	2.429	705	98	98	5.386	6.554	6.584	6.401	6.43	8.589	8.87	8.978	8.748	9.108	8.636	8.889	8.51	2.304	2.74029e-05	2.2935	2.93637e-05	AT1G24095.1		Putative thiol-disulphide oxidoreductase DCC
Thhalv10009284m	27425	24671	25422	8117	1.53e-28	1	0	0	-0.02	-1.782	10.908	563	27425	27425	1921.98	10.908	563	24671	24671	1921.86	10.888	563	25422	25422	1894.58	9.126	563	8117	8117	558.657	14.838	14.406	14.389	14.21	16.912	16.847	16.389	16.91	15.994	16.295	15.895	16.132	2.30375	0.000128531	1.61825	0.00016396	AT1G07610.1	MT1C	metallothionein 1C
Thhalv10004549m	1003	2130	853	2045	3.1e-148	0.133372	7.66e-63	1.239	-0.145	1.001	4.749	1472	1003	1003	26.885	5.988	1472	2130	2130	63.462	4.604	1472	853	853	24.314	5.75	1472	2045	2045	53.832	10.764	10.363	10.417	10.534	13.1	12.79	12.271	13.13	12.138	12.65	12.277	12.288	2.30325	0.000231874	1.81875	6.50249e-05	AT3G29200.1	ATCM1,CM1	chorismate mutase 1
Thhalv10023200m	13	70	18	47	4.45e-13	0.43653	7.71e-05	2.581	0.558	1.828	-0.507	729	13	13	0.704	2.074	729	70	70	4.211	0.051	729	18	18	1.036	1.321	729	47	47	2.498	5.446	5.621	5.771	5.79	8.322	7.98	7.75	7.788	7.02	7.189	6.434	6.809	2.303	7.70456e-05	1.206	0.00108918	AT2G16050.1		Cysteine/Histidine-rich C1 domain family protein
Thhalv10005715m	51	526	186	395	4.72e-122	1.44e-20	1.93e-60	3.519	1.955	2.927	1.276	831	51	51	2.421	4.795	831	526	526	27.761	3.231	831	186	186	9.391	4.203	831	395	395	18.419	6.548	6.743	6.18	6.3	9.144	8.57	8.119	9.144	8.593	9.13	8.747	8.649	2.3015	0.000586887	2.337	5.68443e-05	AT5G62770.1		Protein of unknown function (DUF1645)
Thhalv10004690m	90	1222	334	973	1.98e-306	5.05e-37	8.9e-172	3.916	1.981	3.409	1.662	1122	90	90	3.165	5.578	1122	1222	1222	47.766	3.643	1122	334	334	12.49	5.071	1122	973	973	33.603	8.655	8.192	8.367	8.136	10.691	10.62	10.335	10.905	10.361	10.587	10.542	10.59	2.30025	9.63337e-05	2.1825	2.57941e-05	AT5G62020.1	AT-HSFB2A,HSFB2A	heat shock transcription factor B2A
Thhalv10019022m	523	2412	869	3246	0	1.06e-25	0	2.358	0.821	2.608	3.865	1416	523	523	14.573	6.223	1416	2412	2412	74.706	4.686	1416	869	869	25.749	6.473	1416	3246	3246	88.827	9.632	9.517	9.237	9.007	11.672	11.728	11.161	12.026	11.952	12.153	11.687	11.982	2.2985	0.000272851	2.59525	3.65746e-05	AT1G64980.1		Nucleotide-diphospho-sugar transferases superfamily protein
Thhalv10003671m	7	99	18	211	5.76e-26	0.0587848	2.15e-49	3.974	1.451	4.887	-3.11	2385	7	7	0.116	0.864	2385	99	99	1.82	-1.659	2385	18	18	0.317	1.777	2385	211	211	3.428	3.065	2.638	2.818	1.582	4.586	4.942	4.639	5.115	6.403	6.53	6.247	6.088	2.29475	0.00153662	3.79125	0.000112872	AT5G65500.1		U-box domain-containing protein kinase family protein
Thhalv10001697m	32	354	103	431	3.86e-84	2.12e-10	9.04e-83	3.621	1.776	3.726	1.252	530	32	32	2.382	4.873	530	354	354	29.293	3.028	530	103	103	8.154	4.978	530	431	431	31.511	9.303	8.762	8.282	7.848	10.715	11.32	10.518	10.814	10.365	10.399	10.611	10.954	2.293	0.00168319	2.0335	0.00180874	AT2G43520.1	ATTI2,TI2	trypsin inhibitor protein 2
Thhalv10025742m	216	1475	882	1345	6.63e-289	9.42e-106	5.22e-179	2.924	2.118	2.612	2.814	1212	216	216	7.032	5.738	1212	1475	1475	53.374	4.932	1212	882	882	30.533	5.426	1212	1345	1345	43.001	10.872	9.714	10.691	9.077	12.459	12.441	12.192	12.42	12.154	12.173	12.113	12.116	2.2895	0.00362136	2.0505	0.00456734	AT4G37260.1	ATMYB73,MYB73	myb domain protein 73
Thhalv10021975m	404	827	445	521	6.78e-55	0.030345	0.0144292	1.186	0.228	0.34	3.521	1389	404	404	11.476	4.707	1389	827	827	26.112	3.749	1389	445	445	13.442	3.861	1389	521	521	14.534	7.042	6.987	7.129	6.946	9.253	9.239	9.109	9.659	7.905	8.3	8.211	8.221	2.289	4.67314e-05	1.13325	8.90039e-05	AT3G01400.1		ARM repeat superfamily protein
Thhalv10014930m	353	1759	410	749	1.06e-289	0.00603772	3.14e-26	2.472	0.305	1.063	3.883	944	353	353	14.754	6.355	944	1759	1762	81.861	4.188	944	410	410	18.223	4.946	944	749	751	30.827	6.53	7.534	7.565	7.32	9.926	9.366	9.198	9.612	8.28	8.375	8.12	8.143	2.28825	0.000698581	0.99225	0.0106629	AT5G02020.1
Thhalv10014452m	102	356	248	881	7.87e-46	7.52e-17	3.5e-141	1.956	1.371	3.085	2.135	916	102	102	4.394	4.091	916	356	356	17.045	3.506	916	248	248	11.36	5.22	916	881	881	37.268	5.45	5.406	5.924	5.179	7.833	7.719	7.403	8.156	7.752	8.369	8.273	8.338	2.288	0.000245353	2.69325	7.01286e-05	AT5G08240.1
Thhalv10019227m	2	126	15	54	1.83e-40	0.00294596	5.65e-13	6.13	2.996	4.729	-3.331	794	2	2	0.099	2.799	794	126	126	6.96	-0.335	794	15	15	0.793	1.398	794	54	54	2.635	4.429	3.401	2.881	3.475	6.366	5.687	5.966	5.312	6.486	6.257	5.769	6.354	2.28625	0.00253375	2.67	0.00064853	AT1G80160.1		Lactoylglutathione lyase / glyoxalase I family protein
Thhalv10021592m	240	952	761	731	3.64e-134	3.94e-71	2.34e-49	2.14	1.753	1.58	3.208	1025	240	240	9.238	5.348	1025	952	952	40.734	4.961	1025	761	761	31.151	4.788	1025	731	731	27.635	8.165	7.813	7.49	8.17	10.29	10.111	9.571	10.809	9.84	10.278	9.984	9.678	2.28575	0.000852602	2.0355	0.000188428	AT3G02910.1		AIG2-like (avirulence induced gene) family protein
Thhalv10007417m	90	177	106	211	6.96e-12	0.189264	4.86e-10	1.315	0.228	0.99	4.615	1914	90	1189	24.51	5.93	1914	177	2661	60.974	4.843	1914	106	1309	28.695	5.605	1914	211	2404	48.669	8.833	8.558	8.714	8.65	11.028	10.801	10.844	11.221	10.212	10.359	10.475	10.402	2.28475	3.72821e-05	1.67325	1.53856e-05	AT1G34370.1	STOP1	C2H2 and C2HC zinc fingers superfamily protein
Thhalv10012550m	4	13	4	4	0.0198788	1	1	1.711	-0.165	0.044	1.789	3676	4	322	3.456	3.5	3676	13	948	11.31	1.624	3676	4	270	3.082	1.833	3676	4	338	3.563	9.387	9.203	9.272	9.176	11.58	11.326	11.266	12.003	10.953	11.132	11.101	11.043	2.28425	0.000111941	1.79775	8.26737e-06	AT5G19400.1	SMG7	Telomerase activating protein Est1
Thhalv10000840m	6	3	15	8	0.803836	0.0991931	0.859455	-1.07	1.281	0.166	-2.755	1865	6	7	0.148	-3.825	1865	3	3	0.071	-1.474	1865	15	16	0.36	-2.589	1865	8	8	0.166	1.683	1.47	1.444	2.246	4.185	4.036	3.645	4.108	4.272	4.645	4.764	5.115	2.28275	0.000250759	2.98825	9.22546e-05	AT5G44390.1		FAD-binding Berberine family protein
Thhalv10011589m	63	179	50	139	2.34e-19	0.622322	2.8e-06	1.659	-0.245	1.115	0.984	1257	63	63	1.978	2.643	1257	179	179	6.245	0.739	1257	50	50	1.669	2.099	1257	139	139	4.285	5.77	5.482	5.732	5.47	7.902	7.761	7.388	8.522	6.599	7.434	7.363	7.303	2.27975	0.000391646	1.56125	0.000648513	AT1G55915.1		zinc ion binding
Thhalv10021161m	63	2408	67	2351	0	0.632843	0	5.372	0.249	5.121	0.54	1845	63	68	1.454	5.912	1845	2408	2533	60.212	0.789	1845	67	76	1.728	5.661	1845	2351	2409	50.594	4.457	4.484	4.286	4.394	6.772	6.591	5.922	7.455	7.286	7.066	7.096	7.39	2.27975	0.0010594	2.80425	7.36061e-06	AT3G11020.1	DREB2,DREB2B	DRE/CRT-binding protein 2B
Thhalv10025511m	10	2	10	0	0.110111	1	0.00109644	-1.328	0.098	-2.765	2.473	2182	10	307	5.551	1.145	2182	2	110	2.211	2.571	2182	10	309	5.942	-0.292	2182	0	46	0.817	11.19	11.804	11.529	11.587	13.928	14.112	12.944	14.242	10.613	10.316	9.952	10.415	2.279	0.00110038	-1.2035	0.00130232	AT4G26850.1	VTC2	mannose-1-phosphate guanylyltransferase (GDP)s;GDP-galactose:mannose-1-phosphate guanylyltransferases;GDP-galactose:glucose-1-phosphate guanylyltransferases;GDP-galactose:myoinositol-1-phosphate guanylyltransferases;glucose-1-phosphate guanylyltransferase
Thhalv10025918m	316	991	487	2449	2.08e-113	9.11e-12	0	1.802	0.713	2.929	3.225	1333	316	316	9.353	5.027	1333	991	991	32.605	3.938	1333	487	487	15.329	6.154	1333	2449	2449	71.19	6.714	6.272	6.459	6.105	8.935	8.716	8.305	8.702	9.216	9.72	9.231	9.386	2.277	0.000136088	3.00075	2.50566e-05	AT4G18890.1	BEH3	BES1/BZR1 homolog 3
Thhalv10017126m	136	199	224	79	2.5e-07	4.31e-07	1.5e-05	0.701	0.808	-0.81	2.612	878	136	136	6.112	3.313	878	199	199	9.94	3.42	878	224	224	10.704	1.802	878	79	79	3.487	7.223	6.8	6.493	6.152	8.811	8.672	9.519	8.772	8.562	7.808	7.944	7.335	2.2765	0.000825664	1.24525	0.015021	AT2G40200.1		basic helix-loop-helix (bHLH) DNA-binding superfamily protein
Thhalv10025409m	483	3106	750	3380	0	3.86e-18	0	2.838	0.724	2.781	3.255	1996	483	483	9.548	6.093	1996	3106	3106	68.247	3.979	1996	750	750	15.766	6.036	1996	3380	3380	65.617	7.887	7.953	8.157	7.823	10.213	10.011	10.024	10.669	9.665	9.934	9.667	9.732	2.27425	0.000106302	1.7945	1.93343e-05	AT4G18880.1	AT-HSFA4A,HSF A4A	heat shock transcription factor A4A
Thhalv10025143m	31	60	30	25	0.000146081	0.98353	0.355115	1.105	0.041	-0.337	-0.183	1389	31	31	0.881	0.922	1389	60	60	1.894	-0.142	1389	30	30	0.906	-0.52	1389	25	25	0.697	3.602	1.322	2.667	1.622	5.098	4.346	4.274	4.591	3.023	1.345	2.384	1.361	2.274	0.0108474	-0.275	0.716937	AT4G32840.1	PFK6	phosphofructokinase 6
Thhalv10020963m	26	75	82	800	6.1e-09	3.12e-08	7.83e-186	1.722	1.825	5.088	-0.252	1551	26	33	0.839	1.47	1551	75	98	2.771	1.573	1551	82	110	2.976	4.836	1551	800	1143	28.556	5.127	4.786	4.102	4.019	5.583	7.311	6.838	7.397	9.591	10.442	10.341	10.669	2.27375	0.00704703	5.75225	3.01347e-05	AT3G14225.1	GLIP4	GDSL-motif lipase 4
Thhalv10007428m	1482	1556	1043	2016	9.07e-12	4.79e-11	8.19e-11	0.223	-0.418	0.418	5.198	1593	1482	1482	36.707	5.421	1593	1556	1556	42.839	4.78	1593	1043	1043	27.471	5.616	1593	2016	2016	49.038	7.051	7.124	6.98	6.889	9.394	9.226	8.881	9.636	9.387	9.672	9.534	9.678	2.27325	0.000100412	2.55675	8.09596e-06	AT1G13960.1	WRKY4	WRKY DNA-binding protein 4
Thhalv10027837m	24	113	57	195	5.02e-19	0.000285842	3.26e-31	2.388	1.337	2.997	-0.627	1462	24	24	0.648	1.761	1462	113	113	3.39	0.71	1462	57	57	1.636	2.37	1462	195	195	5.168	1.78	2.446	2.735	2.617	4.297	4.825	4.373	5.171	3.655	4.376	3.712	4.627	2.272	0.000791439	1.698	0.00317647	AT5G40510.1		Sucrase/ferredoxin-like family protein
Thhalv10013772m	1151	2526	1081	1383	9.96e-185	0.874129	0.0168061	1.287	-0.001	0.239	4.663	1792	1151	1151	25.342	5.95	1792	2526	2526	61.821	4.662	1792	1081	1081	25.31	4.902	1792	1383	1383	29.905	10.215	10.187	10.178	10.396	12.774	12.397	12.243	12.631	11.349	11.563	11.324	11.28	2.26725	5.12494e-05	1.135	4.87984e-05	AT5G54800.1	ATGPT1,GPT1	glucose 6-phosphate/phosphate translocator 1
Thhalv10021435m	408	1005	616	1466	3.11e-87	1.1e-13	8.84e-121	1.453	0.683	1.819	3.906	1074	408	408	14.989	5.359	1074	1005	1005	41.04	4.589	1074	616	616	24.065	5.725	1074	1466	1466	52.892	6.813	6.79	6.777	6.566	9.091	9.07	8.693	9.161	8.715	9.108	8.932	9.042	2.26725	4.3057e-05	2.21275	1.47465e-05	AT3G66654.1		Cyclophilin-like peptidyl-prolyl cis-trans isomerase family protein
Thhalv10016745m	1625	1960	1109	2178	4.82e-31	1.99e-14	2.58e-10	0.424	-0.463	0.396	5.297	1631	1625	1625	39.311	5.721	1631	1960	1961	52.731	4.834	1631	1109	1109	28.529	5.693	1631	2178	2178	51.744	9.995	10.181	10.054	10.131	12.229	12.317	12.59	12.293	12.026	12.958	12.937	12.747	2.267	2.60696e-05	2.57675	9.70724e-05	AT2G35390.2		Phosphoribosyltransferase family protein
Thhalv10011830m	18	20	12	111	0.503364	0.63105	1.31e-15	0.304	-0.497	2.598	0.351	557	18	18	1.275	0.655	557	20	20	1.575	-0.146	557	12	12	0.904	2.949	557	111	111	7.722	4.418	4.67	5.762	4.12	6.767	7.731	6.94	6.599	7.468	7.932	7.738	8.083	2.26675	0.00417355	3.06275	0.000464054	AT1G49000.1
Thhalv10028927m	12	81	6	52	1.28e-16	0.385068	3.69e-06	2.39	-0.366	1.569	2.533	934	12	137	5.787	4.923	934	81	646	30.334	2.167	934	6	100	4.492	4.102	934	52	414	17.176	8.048	7.582	7.829	8.211	10.133	9.991	9.829	10.782	8.85	9.078	9.214	9.171	2.26625	0.00040384	1.16075	0.000707403	AT4G01883.1		Polyketide cyclase / dehydrase and lipid transport protein
Thhalv10017147m	9	13	9	15	0.261907	1	0.497153	1.05	0.196	0.493	5.382	1114	9	1177	41.687	6.432	1114	13	2193	86.337	5.578	1114	9	1268	47.758	5.875	1114	15	1687	58.68	7.928	7.996	7.706	7.961	10.197	10.275	9.602	10.58	9.9	10.413	10.228	10.372	2.26575	0.000231957	2.3305	2.34414e-05	AT2G38740.1		Haloacid dehalogenase-like hydrolase (HAD) superfamily protein
Thhalv10018285m	184	2041	372	7003	0	4.3e-18	0	3.624	1.105	5.224	1.783	2109	184	184	3.442	5.407	2109	2041	2041	42.443	2.888	2109	372	372	7.401	7.007	2109	7003	7003	128.667	11.298	10.438	10.488	10.953	13.227	13	13.591	12.416	13.09	14.277	14.138	14.413	2.26425	0.00111418	3.18525	0.000316382	AT1G69870.1	NRT1.7	nitrate transporter 1.7
Thhalv10013857m	22	207	39	268	3.28e-47	0.0357066	3.54e-50	3.252	0.797	3.563	3.51	1787	22	516	11.393	6.762	1787	207	4422	108.527	4.307	1787	39	843	19.793	7.073	1787	268	6209	134.634	11.006	10.796	10.79	10.58	12.881	12.937	13.386	13.009	13.44	14.469	14.108	14.191	2.26025	6.81238e-05	3.259	4.99881e-05	AT5G17990.1	pat1,TRP1	tryptophan biosynthesis 1
Thhalv10013283m	917	204	637	465	1.61e-78	1.04e-07	1.93e-42	-1.948	-0.362	-0.94	4.099	2568	917	1115	17.131	2.151	2568	204	260	4.44	3.737	2568	637	816	13.332	3.159	2568	465	592	8.933	8.287	8.134	8.084	8.074	10.353	10.415	10.081	10.769	9.839	10.062	9.866	9.93	2.25975	7.65223e-05	1.7795	1.02897e-05	AT5G04420.1		Galactose oxidase/kelch repeat superfamily protein
Thhalv10020837m	0	0	0	0	NA	NA	NA	-0.217	-0.695	-0.841	4.415	1809	0	978	21.331	4.198	1809	0	757	18.353	3.72	1809	0	568	13.174	3.574	1809	0	556	11.91	9.139	8.954	9.043	9.167	11.348	11.223	10.756	12.009	10.219	10.648	10.466	10.645	2.25825	0.000502072	1.41875	6.9734e-05	AT3G05840.1	ATSK12	Protein kinase superfamily protein
Thhalv10013335m	84	1623	117	396	0	0.0127543	1.15e-43	4.425	0.567	2.211	1.141	1503	84	84	2.205	5.566	1503	1623	1623	47.359	1.708	1503	117	117	3.266	3.352	1503	396	396	10.209	6.024	5.842	5.961	6.176	8.284	7.808	8.054	8.889	7.348	7.655	8.029	7.68	2.258	0.00036134	1.67725	0.000128258	AT5G10820.1		Major facilitator superfamily protein
Thhalv10027745m	76	550	98	243	2.42e-111	0.0735535	2.33e-18	3.024	0.471	1.687	1.163	1392	76	79	2.239	4.187	1392	550	578	18.211	1.634	1392	98	103	3.105	2.85	1392	243	259	7.21	9.054	9.344	9.178	9.3	11.38	11.534	11.12	11.866	10.108	10.451	10.29	10.341	2.256	0.000106681	1.0785	0.000113001	AT5G40880.1		WD-40 repeat family protein / zfwd3 protein (ZFWD3)
Thhalv10014123m	876	206	449	283	7.21e-71	1.6e-24	2.57e-81	-1.936	-0.876	-1.657	4.751	1284	876	876	26.918	2.815	1284	206	206	7.036	3.875	1284	449	449	14.672	3.094	1284	283	283	8.54	6.489	5.459	3.488	5.444	6.549	7.435	8.341	7.578	10.254	10.352	10.486	10.542	2.25575	0.0315847	5.1885	0.000412086	AT5G04950.1	ATNAS1,NAS1	nicotianamine synthase 1
Thhalv10015062m	81	317	78	170	5.62e-45	0.911925	1.03e-06	2.121	0.034	1.043	2.212	690	81	81	4.632	4.333	690	317	317	20.149	2.246	690	78	78	4.743	3.255	690	170	170	9.547	10.061	9.784	9.961	9.708	12.055	12.352	11.694	12.43	11.441	11.587	11.445	11.53	2.25425	0.000141428	1.62225	2.00132e-05	AT5G03030.1		Chaperone DnaJ-domain superfamily protein
Thhalv10021469m	3	3	3	3	1	1	1	0.153	0.089	-0.026	-2.994	943	3	3	0.126	-2.841	943	3	3	0.14	-2.905	943	3	3	0.133	-3.02	943	3	3	0.123	6.773	7.459	7.162	7.363	9.758	9.812	8.677	9.527	7.092	7.26	8.28	8.315	2.25425	0.000909335	0.5475	0.204394	AT3G05950.1		RmlC-like cupins superfamily protein
Thhalv10001160m	9	36	18	37	5.58e-06	0.116165	0.000158945	2.153	1.089	2.014	-0.417	474	9	9	0.749	1.736	474	36	36	3.331	0.672	474	18	18	1.593	1.597	474	37	37	3.025	2.072	2.07	2.741	1.455	4.867	3.986	3.771	4.724	3.573	3.058	3.257	3.164	2.2525	0.00227695	1.1785	0.00912827	AT5G45220.1		Disease resistance protein (TIR-NBS-LRR class) family
Thhalv10004818m	328	280	416	334	0.666577	9.35e-05	0.49707	0.223	0.583	0.421	6.468	1119	328	2511	88.538	6.691	1119	280	2636	103.314	7.051	1119	416	3536	132.584	6.889	1119	334	3422	118.497	8.847	8.667	8.28	8.408	10.837	10.744	10.916	10.711	11.268	10.82	10.923	10.598	2.2515	5.89649e-05	2.35175	7.42034e-05	AT5G66140.1	PAD2	proteasome alpha subunit D2
Thhalv10016133m	3217	21136	3277	12617	0	0.000536953	0	2.868	0.115	1.946	4.586	5285	3217	3218	24.024	7.454	5285	21136	21136	175.397	4.701	5285	3277	3277	26.016	6.532	5285	12617	12618	92.513	10.672	9.632	9.811	10.343	12.607	11.978	12.432	12.446	11.6	12.098	12.061	11.739	2.25125	0.0006103	1.76	0.00117036	AT2G34660.1	ATMRP2,EST4,MRP2	multidrug resistance-associated protein 2
Thhalv10002506m	469	1843	592	2955	1.25e-256	2.89e-06	0	2.127	0.425	2.63	3.333	1836	469	469	10.079	5.46	1836	1843	1843	44.025	3.758	1836	592	592	13.529	5.963	1836	2955	2955	62.365	7.672	7.48	7.491	7.249	9.643	9.639	9.301	10.292	10.211	10.529	10.429	10.431	2.24575	0.000280026	2.927	9.62133e-06	AT3G24530.1		AAA-type ATPase family protein / ankyrin repeat family protein
Thhalv10004260m	420	717	320	1218	5.52e-34	0.0209423	1.02e-75	0.895	-0.262	1.48	3.392	1797	420	478	10.495	4.287	1797	717	800	19.525	3.13	1797	320	375	8.756	4.872	1797	1218	1358	29.283	8.472	8.072	8.453	7.587	10.265	10.292	10.182	10.815	11.207	11.91	11.692	11.688	2.2425	0.000443462	3.47825	5.33804e-05	AT3G27770.1
Thhalv10020197m	3842	4672	4970	3809	7.21e-75	2.5e-53	0.000142126	0.435	0.46	-0.038	5.785	2749	3842	3842	55.143	6.22	2749	4672	4672	74.537	6.245	2749	4970	4970	75.856	5.747	2749	3809	3809	53.69	7.399	7.582	7.638	7.465	9.476	9.593	9.932	10.052	10.38	11.116	10.622	10.941	2.24225	7.43126e-05	3.24375	1.89366e-05	AT3G10420.2		P-loop containing nucleoside triphosphate hydrolases superfamily protein
Thhalv10017327m	162	910	207	207	1.6e-161	0.00715679	0.17344	2.643	0.443	0.328	2.885	865	162	162	7.389	5.528	865	910	910	46.139	3.328	865	207	207	10.041	3.213	865	207	207	9.273	7.442	7.2	7.22	7.045	9.558	9.555	9.092	9.669	7.506	7.854	7.476	7.783	2.24175	8.21618e-05	0.428	0.0200832	AT2G39445.1		Phosphatidylinositol N-acetylglucosaminyltransferase, GPI19/PIG-P subunit
Thhalv10013944m	4917	1105	2164	976	0	6.79e-196	0	-2.001	-1.095	-2.359	6.978	1539	4917	4917	126.059	4.977	1539	1105	1105	31.49	5.883	1539	2164	2164	58.997	4.619	1539	976	976	24.574	7.88	7.394	7.592	7.47	9.842	9.844	9.513	10.103	9.667	9.83	9.682	9.761	2.2415	9.59207e-05	2.151	1.84321e-05	AT5G13100.1
Thhalv10018478m	4	161	31	178	1.55e-49	3.09e-06	4.95e-44	5.484	3.043	5.45	-3.557	1857	4	4	0.085	1.927	1857	161	161	3.802	-0.514	1857	31	31	0.7	1.893	1857	178	178	3.714	4.228	3.736	3.579	6.036	6.689	6.662	6.279	6.915	5.751	5.782	6.324	5.855	2.2415	0.0138592	1.53325	0.0492266	AT1G74030.1	ENO1	enolase 1
Thhalv10007543m	1392	622	1318	655	3.5e-37	0.732358	4.33e-74	-1.009	0.01	-1.113	4.797	1975	1392	1392	27.809	3.788	1975	622	622	13.812	4.807	1975	1318	1318	28	3.684	1975	655	655	12.851	4.844	4.148	4.738	3.703	6.498	6.368	7.162	6.366	7.528	8.112	8.006	7.781	2.24025	0.00129329	3.4985	9.02535e-05	AT1G21400.1		Thiamin diphosphate-binding fold (THDP-binding) superfamily protein
Thhalv10015086m	561	5328	7619	9055	0	0	0	3.4	3.852	3.987	4.889	747	561	561	29.631	8.289	747	5328	5328	312.815	8.741	747	7619	7619	427.945	8.876	747	9055	9055	469.706	15.396	14.874	14.28	12.939	16.397	16.576	17.031	16.446	17.478	17.458	17.484	17.384	2.24025	0.01119	3.07875	0.00203491	AT5G55450.1		Bifunctional inhibitor/lipid-transfer protein/seed storage 2S albumin superfamily protein
Thhalv10027999m	1002	2752	1329	2169	2.38e-271	7.28e-17	3.22e-77	1.61	0.496	1.088	5.836	692	1002	1002	57.131	7.446	692	2752	2752	174.416	6.332	692	1329	1329	80.58	6.924	692	2169	2169	121.454	13.243	12.672	12.697	12.573	15.185	15.064	14.798	15.091	14.067	14.581	14.561	14.67	2.23825	0.000115914	1.6735	0.00041554	AT5G40370.1		Glutaredoxin family protein
Thhalv10014546m	145	4808	1010	4365	0	8.58e-173	0	5.132	2.844	4.822	1.994	1515	145	153	3.985	7.126	1515	4808	4825	139.678	4.838	1515	1010	1033	28.609	6.816	1515	4365	4405	112.666	9.73	8.94	9.235	8.474	11.322	11.424	11.21	11.376	11.189	11.265	11.191	11.409	2.23825	0.000555116	2.16875	0.000449018	AT5G04340.1	C2H2,CZF2,ZAT6	zinc finger of Arabidopsis thaliana 6
Thhalv10007529m	408	2255	463	2670	0	0.00896777	0	2.619	0.271	2.684	3.348	1581	408	408	10.182	5.967	1581	2255	2255	62.554	3.619	1581	463	463	12.287	6.032	1581	2670	2670	65.439	5.884	5.452	5.88	5.096	7.695	7.572	7.784	8.211	7.359	7.885	8.042	7.967	2.2375	0.000338936	2.23525	0.00026126	AT1G15170.1		MATE efflux family protein
Thhalv10001226m	2	126	35	155	1.83e-40	1.43e-08	1.59e-40	6.13	4.218	6.25	-2.116	342	2	2	0.231	4.014	342	126	126	16.158	2.102	342	35	35	4.294	4.134	342	155	155	17.562	2.354	3.017	2.092	3.742	5.418	4.709	4.475	5.551	5.706	5.907	5.482	5.873	2.237	0.00516269	2.94075	0.000556528	AT5G45630.1		Protein of unknown function, DUF584
Thhalv10018552m	30	91	17	127	5.27e-11	0.204536	1.78e-13	1.754	-0.731	2.056	-0.291	1448	30	30	0.817	1.463	1448	91	91	2.756	-1.022	1448	17	17	0.493	1.765	1448	127	127	3.399	4.495	4.355	4.698	4.342	6.88	6.825	6.624	6.502	7.635	8.073	7.767	7.809	2.23525	4.49654e-05	3.3485	9.62133e-06	AT1G67070.1	DIN9,PMI2	Mannose-6-phosphate isomerase, type I
Thhalv10020472m	1	1	3	4	1	0.519479	0.455456	0.153	1.674	1.974	-5.365	1626	1	1	0.024	-5.212	1626	1	1	0.027	-3.691	1626	3	3	0.077	-3.391	1626	4	4	0.095	1.445	1.987	2.08	1.303	4.238	3.392	3.422	4.703	3.877	4.458	4.851	3.949	2.235	0.00231414	2.58	0.000338632	AT3G03530.1	NPC4	non-specific phospholipase C4
Thhalv10024694m	2420	6214	2836	13332	0	2.21e-16	0	1.513	0.318	2.436	5.28	2457	2420	2420	38.862	6.793	2457	6214	6214	110.92	5.598	2457	2836	2836	48.43	7.716	2457	13332	13332	210.256	7.764	7.487	7.747	7.417	9.753	9.59	9.612	10.4	10.266	10.535	10.528	10.567	2.235	0.000226126	2.87025	1.02897e-05	AT4G33430.1	ATBAK1,ATSERK3,BAK1,ELG,RKS10,SERK3	BRI1-associated receptor kinase
Thhalv10021627m	606	1757	717	1053	1.8e-184	4.33e-05	1.98e-20	1.689	0.332	0.771	4.629	966	606	606	24.752	6.318	966	1757	1757	79.77	4.961	966	717	717	31.142	5.4	966	1053	1053	42.239	7.971	8.267	8.019	8.395	10.614	10.159	10.223	10.59	9.482	10.416	9.947	10.062	2.2335	8.95922e-05	1.81375	0.000389607	AT3G09980.1		Family of unknown function (DUF662)
Thhalv10005292m	10	32	17	30	0.00011932	0.229998	0.00634584	1.831	0.854	1.559	-1	789	10	10	0.5	0.831	789	32	32	1.779	-0.146	789	17	17	0.904	0.559	789	30	30	1.473	2.972	2.917	2.583	1.946	4.818	5.119	3.868	5.541	4.098	5.191	4.225	4.202	2.232	0.00402106	1.8245	0.00322207	AT3G29010.1		Biotin/lipoate A/B protein ligase family
Thhalv10017429m	342	842	377	460	3.16e-73	0.048541	0.00430951	1.453	0.23	0.402	4.432	625	342	342	21.59	5.885	625	842	842	59.085	4.662	625	377	377	25.309	4.834	625	460	460	28.519	10.832	10.188	10.365	9.945	12.849	12.284	12.514	12.61	12.166	12.164	12.219	12.571	2.23175	0.00027012	1.9475	0.000250782	AT2G39390.1		Ribosomal L29 family protein
Thhalv10010160m	24	67	40	64	7.91e-08	0.055447	0.000180329	1.432	0.094	1.163	2.391	2204	24	293	5.245	3.823	2204	67	711	14.148	2.485	2204	40	294	5.597	3.554	2204	64	668	11.744	6.764	6.722	6.789	6.59	9.076	8.741	8.613	9.361	8.494	8.744	8.755	8.816	2.2315	0.000120325	1.986	1.20369e-05	AT3G53930.1		Protein kinase superfamily protein
Thhalv10000127m	15928	30781	22736	28633	0	0	0	1.091	0.597	0.813	7.976	2523	15928	16095	251.701	9.067	2523	30781	30848	536.233	8.573	2523	22736	22907	380.944	8.789	2523	28633	28804	442.378	11.839	11.685	11.41	11.483	13.599	13.671	14.124	13.936	13.32	13.642	13.839	13.775	2.22825	8.87496e-05	2.03975	5.50532e-05	AT2G24200.1		Cytosol aminopeptidase family protein
Thhalv10011415m	910	1784	553	958	9.33e-109	1.85e-14	0.587862	1.123	-0.63	0.048	4.35	1761	910	910	20.389	5.473	1761	1784	1784	44.43	3.72	1761	553	553	13.176	4.398	1761	958	958	21.08	4.536	4.424	4.515	4.356	6.598	6.671	5.921	7.543	5.423	5.644	5.558	5.708	2.2255	0.00146286	1.1255	3.74636e-05	AT1G50460.1	ATHKL1,HKL1	hexokinase-like 1
Thhalv10024823m	76	142	116	66	4.91e-09	0.00212899	0.267659	1.055	0.699	-0.229	0.846	1668	76	76	1.798	1.901	1668	142	142	3.734	1.545	1668	116	116	2.918	0.617	1668	66	66	1.533	4.182	4.562	4.582	3.988	6.415	6.955	5.705	7.133	5.255	6.185	5.879	6.185	2.2235	0.00181996	1.5475	0.00193744	AT4G34580.1	COW1,SRH1	Sec14p-like phosphatidylinositol transfer family protein
Thhalv10013232m	348	1133	368	428	2.96e-134	0.154459	0.116595	1.856	0.169	0.273	2.87	1878	348	348	7.311	4.726	1878	1133	1133	26.459	3.039	1878	368	368	8.222	3.143	1878	428	428	8.831	7.151	7.029	7.091	7.131	9.463	8.967	9.096	9.765	8.332	8.602	8.406	8.398	2.22225	0.000141559	1.334	1.56171e-05	AT5G54870.1
Thhalv10013940m	489	245	545	355	5.83e-10	0.00884085	1.4e-08	-0.845	0.245	-0.488	3.93	1266	489	489	15.24	3.085	1266	245	245	8.487	4.175	1266	545	545	18.062	3.442	1266	355	355	10.866	6.106	6.536	6.485	6.334	8.717	8.5	8.372	8.76	7.649	7.636	7.521	7.71	2.222	5.80515e-05	1.26375	8.16766e-05	AT5G54290.2	CcdA	cytochrome c biogenesis protein family
Thhalv10000239m	51	141	41	78	4.15e-15	0.675717	0.089325	1.619	-0.226	0.587	0.843	1122	51	51	1.793	2.462	1122	141	141	5.512	0.617	1122	41	41	1.533	1.43	1122	78	78	2.694	5.49	5.197	5.757	5.783	8.055	7.493	8.383	7.181	4.883	5.363	4.455	4.613	2.22125	0.000967785	-0.72825	0.0312565	AT2G22420.1		Peroxidase superfamily protein
Thhalv10005906m	984	9599	1587	6837	0	2.76e-42	0	3.441	0.78	2.774	4.415	1820	984	984	21.332	7.856	1820	9599	9613	231.649	5.195	1820	1587	1589	36.632	7.189	1820	6837	6853	145.904	10.797	10.388	10.407	10.276	12.551	12.403	12.727	13.07	12.28	12.561	12.758	12.521	2.22075	0.00014222	2.063	5.17129e-05	AT3G58750.1	CSY2	citrate synthase 2
Thhalv10026494m	0	0	0	0	NA	NA	NA	-0.813	0.19	-2.384	0.89	873	0	41	1.853	0.077	873	0	21	1.055	1.08	873	0	44	2.115	-1.494	873	0	8	0.355	3.8	3.884	3.433	3.555	6.079	5.804	5.365	6.298	4.574	5.747	3.982	5.118	2.2185	0.00030358	1.18725	0.0306093	AT4G38960.3		B-box type zinc finger family protein
Thhalv10004802m	2	19	10	27	4.08e-05	0.0440646	4.87e-06	2.688	1.985	3.096	0.533	1472	2	54	1.447	3.221	1472	19	313	9.326	2.518	1472	10	201	5.729	3.629	1472	27	470	12.372	11.292	10.985	11.258	10.795	13.084	13.349	13.117	13.649	12.418	13.313	12.996	12.813	2.21725	0.000126456	1.8025	0.00042937	AT3G27090.1		DCD (Development and Cell Death) domain protein
Thhalv10000900m	4	9	1	3	0.13355	0.540083	0.78553	0.779	-1.121	-0.504	3.694	1720	4	564	12.938	4.473	1720	9	871	22.209	2.573	1720	1	244	5.952	3.19	1720	3	405	9.124	10.828	11.273	11.102	10.926	13.377	13.185	13.151	13.284	13.022	13.258	12.97	12.953	2.217	3.86987e-05	2.0185	2.7336e-05	AT5G46250.1		RNA-binding protein
[truncated: 13,534 more rows]
